# Supplementary material for: Alterations in the protein lactylation landscape of sperm from patients with varicocele-associated asthenozoospermia
Source: Front Endocrinol (Lausanne). 2026 Jun 23;17:1791920. doi: 10.3389/fendo.2026.1791920 (PMC13337366; doi:10.3389/fendo.2026.1791920)
Supplement: Supplementary file 1 [file Table1.xlsx]

## Sheet: 修饰位点表
PG.ProteinAccessions	PG.Genes	PG.ProteinDescriptions	PTM.ProteinId	PTM.CollapseKey	PTM.Multiplicity	PTM.ModificationTitle	PTM.SiteAA	PTM.SiteLocation	PTM.FlankingRegion	A-1.raw.PTM.SiteProbability	A-2.raw.PTM.SiteProbability	A-3.raw.PTM.SiteProbability	N-1.raw.PTM.SiteProbability	N-2.raw.PTM.SiteProbability	N-3.raw.PTM.SiteProbability	A-1.raw.PTM.Quantity	A-2.raw.PTM.Quantity	A-3.raw.PTM.Quantity	N-1.raw.PTM.Quantity	N-2.raw.PTM.Quantity	N-3.raw.PTM.Quantity
A0A024QZ64;B7Z1N6;B7Z1Y2;B7Z3K9;P09972	;;;;ALDOC	Fructose-bisphosphate aldolase;Fructose-bisphosphate aldolase;Fructose-bisphosphate aldolase;Fructose-bisphosphate aldolase;Fructose-bisphosphate aldolase C	A0A024QZ64	A0A024QZ64_K111_M1	1	Lactylation (K)	K	111	VVGIKVDKGVVPLAG	1	1	1	1	1	1	3213.59	3684.26	3627.18	2607.46	4664.87	14364
A0A024QZ64;B7Z1N6;B7Z1Y2;B7Z3K9;P09972	;;;;ALDOC	Fructose-bisphosphate aldolase;Fructose-bisphosphate aldolase;Fructose-bisphosphate aldolase;Fructose-bisphosphate aldolase;Fructose-bisphosphate aldolase C	B7Z1N6	B7Z1N6_K72_M1	1	Lactylation (K)	K	72	VVGIKVDKGVVPLAG	1	1	1	1	1	1	3213.59	3684.26	3627.18	2607.46	4664.87	14364
A0A024QZ64;B7Z1N6;B7Z1Y2;B7Z3K9;P09972	;;;;ALDOC	Fructose-bisphosphate aldolase;Fructose-bisphosphate aldolase;Fructose-bisphosphate aldolase;Fructose-bisphosphate aldolase;Fructose-bisphosphate aldolase C	B7Z1Y2	B7Z1Y2_K92_M1	1	Lactylation (K)	K	92	VVGIKVDKGVVPLAG	1	1	1	1	1	1	3213.59	3684.26	3627.18	2607.46	4664.87	14364
A0A024QZ64;B7Z1N6;B7Z1Y2;B7Z3K9;P09972	;;;;ALDOC	Fructose-bisphosphate aldolase;Fructose-bisphosphate aldolase;Fructose-bisphosphate aldolase;Fructose-bisphosphate aldolase;Fructose-bisphosphate aldolase C	B7Z3K9	B7Z3K9_K198_M1	1	Lactylation (K)	K	198	VVGIKVDKGVVPLAG	1	1	1	1	1	1	3213.59	3684.26	3627.18	2607.46	4664.87	14364
A0A024QZ64;B7Z1N6;B7Z1Y2;B7Z3K9;P09972	;;;;ALDOC	Fructose-bisphosphate aldolase;Fructose-bisphosphate aldolase;Fructose-bisphosphate aldolase;Fructose-bisphosphate aldolase;Fructose-bisphosphate aldolase C	P09972	P09972_K111_M1	1	Lactylation (K)	K	111	VVGIKVDKGVVPLAG	1	1	1	1	1	1	3213.59	3684.26	3627.18	2607.46	4664.87	14364
A0A024QZT0;A0A0A0MR02;P45880	VDAC2	Voltage-dependent anion-selective channel protein 2;Voltage-dependent anion-selective channel protein 2 (Fragment);Voltage-dependent anion-selective channel protein 2	A0A024QZT0	A0A024QZT0_K74_M1	1	Lactylation (K)	K	74	GTLETKYKWCEYGLT	1	1	1	0.999839	0.999997	0.999987	12298.3	51130.4	33547.1	19175.8	26449.9	41046.4
A0A024QZT0;A0A0A0MR02;P45880	VDAC2	Voltage-dependent anion-selective channel protein 2;Voltage-dependent anion-selective channel protein 2 (Fragment);Voltage-dependent anion-selective channel protein 2	A0A0A0MR02	A0A0A0MR02_K74_M1	1	Lactylation (K)	K	74	GTLETKYKWCEYGLT	1	1	1	0.999839	0.999997	0.999987	12298.3	51130.4	33547.1	19175.8	26449.9	41046.4
A0A024QZT0;A0A0A0MR02;P45880	VDAC2	Voltage-dependent anion-selective channel protein 2;Voltage-dependent anion-selective channel protein 2 (Fragment);Voltage-dependent anion-selective channel protein 2	P45880	P45880_K74_M1	1	Lactylation (K)	K	74	GTLETKYKWCEYGLT	1	1	1	0.999839	0.999997	0.999987	12298.3	51130.4	33547.1	19175.8	26449.9	41046.4
A0A024QZT0;A0A0A0MR02;P45880	VDAC2	Voltage-dependent anion-selective channel protein 2;Voltage-dependent anion-selective channel protein 2 (Fragment);Voltage-dependent anion-selective channel protein 2	A0A024QZT0	A0A024QZT0_K31_M1	1	Lactylation (K)	K	31	AARDIFNKGFGFGLV	0.999992	0.999878	0.999997	0.999902	0.999963	0.904087	7853.95	11135.8	9009.68	7107.88	15639.7	22633.9
A0A024QZT0;A0A0A0MR02;P45880	VDAC2	Voltage-dependent anion-selective channel protein 2;Voltage-dependent anion-selective channel protein 2 (Fragment);Voltage-dependent anion-selective channel protein 2	A0A0A0MR02	A0A0A0MR02_K31_M1	1	Lactylation (K)	K	31	AARDIFNKGFGFGLV	0.999992	0.999878	0.999997	0.999902	0.999963	0.904087	7853.95	11135.8	9009.68	7107.88	15639.7	22633.9
A0A024QZT0;A0A0A0MR02;P45880	VDAC2	Voltage-dependent anion-selective channel protein 2;Voltage-dependent anion-selective channel protein 2 (Fragment);Voltage-dependent anion-selective channel protein 2	P45880	P45880_K31_M1	1	Lactylation (K)	K	31	AARDIFNKGFGFGLV	0.999992	0.999878	0.999997	0.999902	0.999963	0.904087	7853.95	11135.8	9009.68	7107.88	15639.7	22633.9
A0A024QZT0;A0A0A0MR02;P45880	VDAC2	Voltage-dependent anion-selective channel protein 2;Voltage-dependent anion-selective channel protein 2 (Fragment);Voltage-dependent anion-selective channel protein 2	A0A024QZT0	A0A024QZT0_K120_M1	1	Lactylation (K)	K	120	TFSPNTGKKSGKIKS	0.5	0.5	0.5	0.5	0.5	0.5	1261.49	3207.67	1520.28	492.446	2738.29	3325.94
A0A024QZT0;A0A0A0MR02;P45880	VDAC2	Voltage-dependent anion-selective channel protein 2;Voltage-dependent anion-selective channel protein 2 (Fragment);Voltage-dependent anion-selective channel protein 2	A0A0A0MR02	A0A0A0MR02_K120_M1	1	Lactylation (K)	K	120	TFSPNTGKKSGKIKS	0.5	0.5	0.5	0.5	0.5	0.5	1261.49	3207.67	1520.28	492.446	2738.29	3325.94
A0A024QZT0;A0A0A0MR02;P45880	VDAC2	Voltage-dependent anion-selective channel protein 2;Voltage-dependent anion-selective channel protein 2 (Fragment);Voltage-dependent anion-selective channel protein 2	P45880	P45880_K120_M1	1	Lactylation (K)	K	120	TFSPNTGKKSGKIKS	0.5	0.5	0.5	0.5	0.5	0.5	1261.49	3207.67	1520.28	492.446	2738.29	3325.94
A0A024R0H7;Q9BQA1	;WDR77	Methylosome protein WDR77	A0A024R0H7	A0A024R0H7_K3_M1	1	Lactylation (K)	K	3	_____MRKETPPPLV	1	1	1	1	1	1	1778.39	4450.25	1147.84	5705.31	1538.41	6065.68
A0A024R0H7;Q9BQA1	;WDR77	Methylosome protein WDR77	Q9BQA1	Q9BQA1_K3_M1	1	Lactylation (K)	K	3	_____MRKETPPPLV	1	1	1	1	1	1	1778.39	4450.25	1147.84	5705.31	1538.41	6065.68
A0A024R2W3;A0A0S2Z472;A0A9L9PXB4;A0A9L9PXM7;A8KAH7;P13861	PRKAR2A;PRKAR2A;PRKAR2A;PRKAR2A;;PRKAR2A	cAMP-dependent protein kinase type II-alpha regulatory subunit (Fragment);cAMP-dependent protein kinase type II-alpha regulatory subunit (Fragment);cAMP-dependent protein kinase type II-alpha regulatory subunit (Fragment);cAMP-dependent protein kinase type II-alpha regulatory subunit;cAMP-dependent protein kinase type II-alpha regulatory subunit;cAMP-dependent protein kinase type II-alpha regulat…	A0A024R2W3	A0A024R2W3_K318_M1	1	Lactylation (K)	K	318	RSRTKSNKDGGNQEV	Filtered	1	1	Filtered	1	1	Filtered	69.5517	587.964	Filtered	175.293	1
A0A024R2W3;A0A0S2Z472;A0A9L9PXB4;A0A9L9PXM7;A8KAH7;P13861	PRKAR2A;PRKAR2A;PRKAR2A;PRKAR2A;;PRKAR2A	cAMP-dependent protein kinase type II-alpha regulatory subunit (Fragment);cAMP-dependent protein kinase type II-alpha regulatory subunit (Fragment);cAMP-dependent protein kinase type II-alpha regulatory subunit (Fragment);cAMP-dependent protein kinase type II-alpha regulatory subunit;cAMP-dependent protein kinase type II-alpha regulatory subunit;cAMP-dependent protein kinase type II-alpha regulat…	A0A0S2Z472	A0A0S2Z472_K296_M1	1	Lactylation (K)	K	296	ITQTKSNKDGGNQEV	Filtered	1	1	Filtered	1	1	Filtered	69.5517	587.964	Filtered	175.293	1
A0A024R2W3;A0A0S2Z472;A0A9L9PXB4;A0A9L9PXM7;A8KAH7;P13861	PRKAR2A;PRKAR2A;PRKAR2A;PRKAR2A;;PRKAR2A	cAMP-dependent protein kinase type II-alpha regulatory subunit (Fragment);cAMP-dependent protein kinase type II-alpha regulatory subunit (Fragment);cAMP-dependent protein kinase type II-alpha regulatory subunit (Fragment);cAMP-dependent protein kinase type II-alpha regulatory subunit;cAMP-dependent protein kinase type II-alpha regulatory subunit;cAMP-dependent protein kinase type II-alpha regulat…	A0A9L9PXB4	A0A9L9PXB4_K302_M1	1	Lactylation (K)	K	302	RSRTKSNKDGGNQEV	Filtered	1	1	Filtered	1	1	Filtered	69.5517	587.964	Filtered	175.293	1
A0A024R2W3;A0A0S2Z472;A0A9L9PXB4;A0A9L9PXM7;A8KAH7;P13861	PRKAR2A;PRKAR2A;PRKAR2A;PRKAR2A;;PRKAR2A	cAMP-dependent protein kinase type II-alpha regulatory subunit (Fragment);cAMP-dependent protein kinase type II-alpha regulatory subunit (Fragment);cAMP-dependent protein kinase type II-alpha regulatory subunit (Fragment);cAMP-dependent protein kinase type II-alpha regulatory subunit;cAMP-dependent protein kinase type II-alpha regulatory subunit;cAMP-dependent protein kinase type II-alpha regulat…	A0A9L9PXM7	A0A9L9PXM7_K318_M1	1	Lactylation (K)	K	318	RSRTKSNKDGGNQEV	Filtered	1	1	Filtered	1	1	Filtered	69.5517	587.964	Filtered	175.293	1
A0A024R2W3;A0A0S2Z472;A0A9L9PXB4;A0A9L9PXM7;A8KAH7;P13861	PRKAR2A;PRKAR2A;PRKAR2A;PRKAR2A;;PRKAR2A	cAMP-dependent protein kinase type II-alpha regulatory subunit (Fragment);cAMP-dependent protein kinase type II-alpha regulatory subunit (Fragment);cAMP-dependent protein kinase type II-alpha regulatory subunit (Fragment);cAMP-dependent protein kinase type II-alpha regulatory subunit;cAMP-dependent protein kinase type II-alpha regulatory subunit;cAMP-dependent protein kinase type II-alpha regulat…	A8KAH7	A8KAH7_K318_M1	1	Lactylation (K)	K	318	RSRTKSNKDGGNQEV	Filtered	1	1	Filtered	1	1	Filtered	69.5517	587.964	Filtered	175.293	1
A0A024R2W3;A0A0S2Z472;A0A9L9PXB4;A0A9L9PXM7;A8KAH7;P13861	PRKAR2A;PRKAR2A;PRKAR2A;PRKAR2A;;PRKAR2A	cAMP-dependent protein kinase type II-alpha regulatory subunit (Fragment);cAMP-dependent protein kinase type II-alpha regulatory subunit (Fragment);cAMP-dependent protein kinase type II-alpha regulatory subunit (Fragment);cAMP-dependent protein kinase type II-alpha regulatory subunit;cAMP-dependent protein kinase type II-alpha regulatory subunit;cAMP-dependent protein kinase type II-alpha regulat…	P13861	P13861_K318_M1	1	Lactylation (K)	K	318	RSRTKSNKDGGNQEV	Filtered	1	1	Filtered	1	1	Filtered	69.5517	587.964	Filtered	175.293	1
A0A024R324;A0A7I2V3G1;A0A994J514;C9JNR4;C9JX21;P61586	RHOA;RHOA;;RHOA;RHOA;RHOA	Transforming protein RhoA;Ras homolog family member A;Transforming protein RhoA;Transforming protein RhoA (Fragment);Ras homolog family member A;Transforming protein RhoA	A0A024R324	A0A024R324_K7_M1	1	Lactylation (K)	K	7	_MAAIRKKLVIVGDG	0.999923	0.999999	0.999978	0.955029	0.984859	0.993758	609.534	2319.43	1665.65	479.659	1849.53	2749.75
A0A024R324;A0A7I2V3G1;A0A994J514;C9JNR4;C9JX21;P61586	RHOA;RHOA;;RHOA;RHOA;RHOA	Transforming protein RhoA;Ras homolog family member A;Transforming protein RhoA;Transforming protein RhoA (Fragment);Ras homolog family member A;Transforming protein RhoA	A0A7I2V3G1	A0A7I2V3G1_K7_M1	1	Lactylation (K)	K	7	_MAAIRKKLVIVGDG	0.999923	0.999999	0.999978	0.955029	0.984859	0.993758	609.534	2319.43	1665.65	479.659	1849.53	2749.75
A0A024R324;A0A7I2V3G1;A0A994J514;C9JNR4;C9JX21;P61586	RHOA;RHOA;;RHOA;RHOA;RHOA	Transforming protein RhoA;Ras homolog family member A;Transforming protein RhoA;Transforming protein RhoA (Fragment);Ras homolog family member A;Transforming protein RhoA	A0A994J514	A0A994J514_K7_M1	1	Lactylation (K)	K	7	_MAAIRKKLVIVGDG	0.999923	0.999999	0.999978	0.955029	0.984859	0.993758	609.534	2319.43	1665.65	479.659	1849.53	2749.75
A0A024R324;A0A7I2V3G1;A0A994J514;C9JNR4;C9JX21;P61586	RHOA;RHOA;;RHOA;RHOA;RHOA	Transforming protein RhoA;Ras homolog family member A;Transforming protein RhoA;Transforming protein RhoA (Fragment);Ras homolog family member A;Transforming protein RhoA	C9JNR4	C9JNR4_K7_M1	1	Lactylation (K)	K	7	_MAAIRKKLVIVGDG	0.999923	0.999999	0.999978	0.955029	0.984859	0.993758	609.534	2319.43	1665.65	479.659	1849.53	2749.75
A0A024R324;A0A7I2V3G1;A0A994J514;C9JNR4;C9JX21;P61586	RHOA;RHOA;;RHOA;RHOA;RHOA	Transforming protein RhoA;Ras homolog family member A;Transforming protein RhoA;Transforming protein RhoA (Fragment);Ras homolog family member A;Transforming protein RhoA	C9JX21	C9JX21_K7_M1	1	Lactylation (K)	K	7	_MAAIRKKLVIVGDG	0.999923	0.999999	0.999978	0.955029	0.984859	0.993758	609.534	2319.43	1665.65	479.659	1849.53	2749.75
A0A024R324;A0A7I2V3G1;A0A994J514;C9JNR4;C9JX21;P61586	RHOA;RHOA;;RHOA;RHOA;RHOA	Transforming protein RhoA;Ras homolog family member A;Transforming protein RhoA;Transforming protein RhoA (Fragment);Ras homolog family member A;Transforming protein RhoA	P61586	P61586_K7_M1	1	Lactylation (K)	K	7	_MAAIRKKLVIVGDG	0.999923	0.999999	0.999978	0.955029	0.984859	0.993758	609.534	2319.43	1665.65	479.659	1849.53	2749.75
A0A024R3X4;A0A7I2V2X6;A0A7I2V599;P10809	HSPD1	60 kDa heat shock protein, mitochondrial (Fragment);60 kDa heat shock protein, mitochondrial;60 kDa heat shock protein, mitochondrial;60 kDa heat shock protein, mitochondrial	A0A024R3X4	A0A024R3X4_K481_M1	1	Lactylation (K)	K	481	IPAMTIAKNAGVEGS	0.980509	0.998965	0.999648	0.999533	0.999739	0.998293	5568.03	6655.46	1048.59	26368.3	26479.8	41322.4
A0A024R3X4;A0A7I2V2X6;A0A7I2V599;P10809	HSPD1	60 kDa heat shock protein, mitochondrial (Fragment);60 kDa heat shock protein, mitochondrial;60 kDa heat shock protein, mitochondrial;60 kDa heat shock protein, mitochondrial	A0A7I2V2X6	A0A7I2V2X6_K449_M1	1	Lactylation (K)	K	449	IPAMTIAKNAGVEGS	0.980509	0.998965	0.999648	0.999533	0.999739	0.998293	5568.03	6655.46	1048.59	26368.3	26479.8	41322.4
A0A024R3X4;A0A7I2V2X6;A0A7I2V599;P10809	HSPD1	60 kDa heat shock protein, mitochondrial (Fragment);60 kDa heat shock protein, mitochondrial;60 kDa heat shock protein, mitochondrial;60 kDa heat shock protein, mitochondrial	A0A7I2V599	A0A7I2V599_K481_M1	1	Lactylation (K)	K	481	IPAMTIAKNAGVEGS	0.980509	0.998965	0.999648	0.999533	0.999739	0.998293	5568.03	6655.46	1048.59	26368.3	26479.8	41322.4
A0A024R3X4;A0A7I2V2X6;A0A7I2V599;P10809	HSPD1	60 kDa heat shock protein, mitochondrial (Fragment);60 kDa heat shock protein, mitochondrial;60 kDa heat shock protein, mitochondrial;60 kDa heat shock protein, mitochondrial	P10809	P10809_K481_M1	1	Lactylation (K)	K	481	IPAMTIAKNAGVEGS	0.980509	0.998965	0.999648	0.999533	0.999739	0.998293	5568.03	6655.46	1048.59	26368.3	26479.8	41322.4
A0A024R3Y6;B2R5M8;O75874;Q6FI37	HEL-S-26;;IDH1;IDH1	Isocitrate dehydrogenase [NADP];Isocitrate dehydrogenase [NADP];Isocitrate dehydrogenase [NADP] cytoplasmic;Isocitrate dehydrogenase [NADP]	A0A024R3Y6	A0A024R3Y6_K126_M1	1	Lactylation (K)	K	126	RLVSGWVKPIIIGRH	1	1	1	1	1	1	378.536	1317.79	251.058	1281.26	1491.68	1947.55
A0A024R3Y6;B2R5M8;O75874;Q6FI37	HEL-S-26;;IDH1;IDH1	Isocitrate dehydrogenase [NADP];Isocitrate dehydrogenase [NADP];Isocitrate dehydrogenase [NADP] cytoplasmic;Isocitrate dehydrogenase [NADP]	B2R5M8	B2R5M8_K126_M1	1	Lactylation (K)	K	126	RLVSGWVKPIIIGRH	1	1	1	1	1	1	378.536	1317.79	251.058	1281.26	1491.68	1947.55
A0A024R3Y6;B2R5M8;O75874;Q6FI37	HEL-S-26;;IDH1;IDH1	Isocitrate dehydrogenase [NADP];Isocitrate dehydrogenase [NADP];Isocitrate dehydrogenase [NADP] cytoplasmic;Isocitrate dehydrogenase [NADP]	O75874	O75874_K126_M1	1	Lactylation (K)	K	126	RLVSGWVKPIIIGRH	1	1	1	1	1	1	378.536	1317.79	251.058	1281.26	1491.68	1947.55
A0A024R3Y6;B2R5M8;O75874;Q6FI37	HEL-S-26;;IDH1;IDH1	Isocitrate dehydrogenase [NADP];Isocitrate dehydrogenase [NADP];Isocitrate dehydrogenase [NADP] cytoplasmic;Isocitrate dehydrogenase [NADP]	Q6FI37	Q6FI37_K126_M1	1	Lactylation (K)	K	126	RLVSGWVKPIIIGRH	1	1	1	1	1	1	378.536	1317.79	251.058	1281.26	1491.68	1947.55
A0A024R4F1;P06733	HEL-S-17;ENO1	phosphopyruvate hydratase;Alpha-enolase	A0A024R4F1	A0A024R4F1_K202_M1	1	Lactylation (K)	K	202	VIKEKYGKDATNVGD	0.999929	1	0.999997	0.977678	0.85628	0.988573	16517.1	12411.7	1770.97	15193.6	2867.69	8147.46
A0A024R4F1;P06733	HEL-S-17;ENO1	phosphopyruvate hydratase;Alpha-enolase	P06733	P06733_K202_M1	1	Lactylation (K)	K	202	VIKEKYGKDATNVGD	0.999929	1	0.999997	0.977678	0.85628	0.988573	16517.1	12411.7	1770.97	15193.6	2867.69	8147.46
A0A024R4F1;P06733	HEL-S-17;ENO1	phosphopyruvate hydratase;Alpha-enolase	A0A024R4F1	A0A024R4F1_K5_M1	1	Lactylation (K)	K	5	___MSILKIHAREIF	1	1	1	1	1	1	9162.14	3844.66	4810.87	5951.96	6128.56	4677.22
A0A024R4F1;P06733	HEL-S-17;ENO1	phosphopyruvate hydratase;Alpha-enolase	P06733	P06733_K5_M1	1	Lactylation (K)	K	5	___MSILKIHAREIF	1	1	1	1	1	1	9162.14	3844.66	4810.87	5951.96	6128.56	4677.22
A0A024R4F1;P06733	HEL-S-17;ENO1	phosphopyruvate hydratase;Alpha-enolase	A0A024R4F1	A0A024R4F1_K80_M1	1	Lactylation (K)	K	80	IAPALVSKKLNVTEQ	0.5	0.495355	0.5	0.5	Filtered	Filtered	1088.65	1419.15	520.43	1	Filtered	Filtered
A0A024R4F1;P06733	HEL-S-17;ENO1	phosphopyruvate hydratase;Alpha-enolase	P06733	P06733_K80_M1	1	Lactylation (K)	K	80	IAPALVSKKLNVTEQ	0.5	0.495355	0.5	0.5	Filtered	Filtered	1088.65	1419.15	520.43	1	Filtered	Filtered
A0A024R4F1;P06733	HEL-S-17;ENO1	phosphopyruvate hydratase;Alpha-enolase	A0A024R4F1	A0A024R4F1_K81_M1	1	Lactylation (K)	K	81	APALVSKKLNVTEQE	0.5	0.504645	0.5	0.5	Filtered	Filtered	1088.65	1419.15	520.43	1	Filtered	Filtered
A0A024R4F1;P06733	HEL-S-17;ENO1	phosphopyruvate hydratase;Alpha-enolase	P06733	P06733_K81_M1	1	Lactylation (K)	K	81	APALVSKKLNVTEQE	0.5	0.504645	0.5	0.5	Filtered	Filtered	1088.65	1419.15	520.43	1	Filtered	Filtered
A0A024R4F1;P06733	HEL-S-17;ENO1	phosphopyruvate hydratase;Alpha-enolase	A0A024R4F1	A0A024R4F1_K71_M1	1	Lactylation (K)	K	71	KAVEHINKTIAPALV	0.84329	0.5	0.978635	0.956269	Filtered	Filtered	1027.52	1130.06	575.981	1	Filtered	Filtered
A0A024R4F1;P06733	HEL-S-17;ENO1	phosphopyruvate hydratase;Alpha-enolase	P06733	P06733_K71_M1	1	Lactylation (K)	K	71	KAVEHINKTIAPALV	0.84329	0.5	0.978635	0.956269	Filtered	Filtered	1027.52	1130.06	575.981	1	Filtered	Filtered
A0A024R4K3;P40926;Q0QF37;Q6FHZ0;Q75MT9	;MDH2;MDH2;MDH2;MDH2	Malate dehydrogenase;Malate dehydrogenase, mitochondrial;Malate dehydrogenase (Fragment);Malate dehydrogenase;Malate dehydrogenase (Fragment)	A0A024R4K3	A0A024R4K3_K307_M1	1	Lactylation (K)	K	307	EKNLGIGKVSSFEEK	0.974109	0.98567	0.998657	0.998958	0.988876	0.999352	2685.47	2596.86	1675.31	5347.89	6836.63	15597.1
A0A024R4K3;P40926;Q0QF37;Q6FHZ0;Q75MT9	;MDH2;MDH2;MDH2;MDH2	Malate dehydrogenase;Malate dehydrogenase, mitochondrial;Malate dehydrogenase (Fragment);Malate dehydrogenase;Malate dehydrogenase (Fragment)	P40926	P40926_K307_M1	1	Lactylation (K)	K	307	EKNLGIGKVSSFEEK	0.974109	0.98567	0.998657	0.998958	0.988876	0.999352	2685.47	2596.86	1675.31	5347.89	6836.63	15597.1
A0A024R4K3;P40926;Q0QF37;Q6FHZ0;Q75MT9	;MDH2;MDH2;MDH2;MDH2	Malate dehydrogenase;Malate dehydrogenase, mitochondrial;Malate dehydrogenase (Fragment);Malate dehydrogenase;Malate dehydrogenase (Fragment)	Q0QF37	Q0QF37_K286_M1	1	Lactylation (K)	K	286	EKNLGIGKVSSFEEK	0.974109	0.98567	0.998657	0.998958	0.988876	0.999352	2685.47	2596.86	1675.31	5347.89	6836.63	15597.1
A0A024R4K3;P40926;Q0QF37;Q6FHZ0;Q75MT9	;MDH2;MDH2;MDH2;MDH2	Malate dehydrogenase;Malate dehydrogenase, mitochondrial;Malate dehydrogenase (Fragment);Malate dehydrogenase;Malate dehydrogenase (Fragment)	Q6FHZ0	Q6FHZ0_K307_M1	1	Lactylation (K)	K	307	EKNLGIGKVSSFEEK	0.974109	0.98567	0.998657	0.998958	0.988876	0.999352	2685.47	2596.86	1675.31	5347.89	6836.63	15597.1
A0A024R4K3;P40926;Q0QF37;Q6FHZ0;Q75MT9	;MDH2;MDH2;MDH2;MDH2	Malate dehydrogenase;Malate dehydrogenase, mitochondrial;Malate dehydrogenase (Fragment);Malate dehydrogenase;Malate dehydrogenase (Fragment)	Q75MT9	Q75MT9_K285_M1	1	Lactylation (K)	K	285	EKNLGIGKVSSFEEK	0.974109	0.98567	0.998657	0.998958	0.988876	0.999352	2685.47	2596.86	1675.31	5347.89	6836.63	15597.1
A0A024R4K3;P40926;Q0QF37;Q6FHZ0;Q75MT9	;MDH2;MDH2;MDH2;MDH2	Malate dehydrogenase;Malate dehydrogenase, mitochondrial;Malate dehydrogenase (Fragment);Malate dehydrogenase;Malate dehydrogenase (Fragment)	A0A024R4K3	A0A024R4K3_K296_M1	1	Lactylation (K)	K	296	STPLLLGKKGIEKNL	0.5	0.5	0.5	0.5	0.5	0.5	829.422	2426.24	762.226	1298.71	967.301	4889.49
A0A024R4K3;P40926;Q0QF37;Q6FHZ0;Q75MT9	;MDH2;MDH2;MDH2;MDH2	Malate dehydrogenase;Malate dehydrogenase, mitochondrial;Malate dehydrogenase (Fragment);Malate dehydrogenase;Malate dehydrogenase (Fragment)	P40926	P40926_K296_M1	1	Lactylation (K)	K	296	STPLLLGKKGIEKNL	0.5	0.5	0.5	0.5	0.5	0.5	829.422	2426.24	762.226	1298.71	967.301	4889.49
A0A024R4K3;P40926;Q0QF37;Q6FHZ0;Q75MT9	;MDH2;MDH2;MDH2;MDH2	Malate dehydrogenase;Malate dehydrogenase, mitochondrial;Malate dehydrogenase (Fragment);Malate dehydrogenase;Malate dehydrogenase (Fragment)	Q0QF37	Q0QF37_K275_M1	1	Lactylation (K)	K	275	STPLLLGKKGIEKNL	0.5	0.5	0.5	0.5	0.5	0.5	829.422	2426.24	762.226	1298.71	967.301	4889.49
A0A024R4K3;P40926;Q0QF37;Q6FHZ0;Q75MT9	;MDH2;MDH2;MDH2;MDH2	Malate dehydrogenase;Malate dehydrogenase, mitochondrial;Malate dehydrogenase (Fragment);Malate dehydrogenase;Malate dehydrogenase (Fragment)	Q6FHZ0	Q6FHZ0_K296_M1	1	Lactylation (K)	K	296	STPLLLGKKGIEKNL	0.5	0.5	0.5	0.5	0.5	0.5	829.422	2426.24	762.226	1298.71	967.301	4889.49
A0A024R4K3;P40926;Q0QF37;Q6FHZ0;Q75MT9	;MDH2;MDH2;MDH2;MDH2	Malate dehydrogenase;Malate dehydrogenase, mitochondrial;Malate dehydrogenase (Fragment);Malate dehydrogenase;Malate dehydrogenase (Fragment)	Q75MT9	Q75MT9_K274_M1	1	Lactylation (K)	K	274	STPLLLGKKGIEKNL	0.5	0.5	0.5	0.5	0.5	0.5	829.422	2426.24	762.226	1298.71	967.301	4889.49
A0A024R4K3;P40926;Q0QF37;Q6FHZ0;Q75MT9	;MDH2;MDH2;MDH2;MDH2	Malate dehydrogenase;Malate dehydrogenase, mitochondrial;Malate dehydrogenase (Fragment);Malate dehydrogenase;Malate dehydrogenase (Fragment)	A0A024R4K3	A0A024R4K3_K91_M1	1	Lactylation (K)	K	91	EQLPDCLKGCDVVVI	1	1	1	1	1	Filtered	5241.18	2289.86	1054.79	5345.57	5848.24	Filtered
A0A024R4K3;P40926;Q0QF37;Q6FHZ0;Q75MT9	;MDH2;MDH2;MDH2;MDH2	Malate dehydrogenase;Malate dehydrogenase, mitochondrial;Malate dehydrogenase (Fragment);Malate dehydrogenase;Malate dehydrogenase (Fragment)	P40926	P40926_K91_M1	1	Lactylation (K)	K	91	EQLPDCLKGCDVVVI	1	1	1	1	1	Filtered	5241.18	2289.86	1054.79	5345.57	5848.24	Filtered
A0A024R4K3;P40926;Q0QF37;Q6FHZ0;Q75MT9	;MDH2;MDH2;MDH2;MDH2	Malate dehydrogenase;Malate dehydrogenase, mitochondrial;Malate dehydrogenase (Fragment);Malate dehydrogenase;Malate dehydrogenase (Fragment)	Q0QF37	Q0QF37_K70_M1	1	Lactylation (K)	K	70	EQLPDCLKGCDVVVI	1	1	1	1	1	Filtered	5241.18	2289.86	1054.79	5345.57	5848.24	Filtered
A0A024R4K3;P40926;Q0QF37;Q6FHZ0;Q75MT9	;MDH2;MDH2;MDH2;MDH2	Malate dehydrogenase;Malate dehydrogenase, mitochondrial;Malate dehydrogenase (Fragment);Malate dehydrogenase;Malate dehydrogenase (Fragment)	Q6FHZ0	Q6FHZ0_K91_M1	1	Lactylation (K)	K	91	EQLPDCLKGCDVVVI	1	1	1	1	1	Filtered	5241.18	2289.86	1054.79	5345.57	5848.24	Filtered
A0A024R4K3;P40926;Q0QF37;Q6FHZ0;Q75MT9	;MDH2;MDH2;MDH2;MDH2	Malate dehydrogenase;Malate dehydrogenase, mitochondrial;Malate dehydrogenase (Fragment);Malate dehydrogenase;Malate dehydrogenase (Fragment)	Q75MT9	Q75MT9_K69_M1	1	Lactylation (K)	K	69	EQLPDCLKGCDVVVI	1	1	1	1	1	Filtered	5241.18	2289.86	1054.79	5345.57	5848.24	Filtered
A0A024R6C0;B2R4S5;B4DV10;E7EMS2;G3V3D1;G3V3E8;H0YIZ1;J3KMY5;P61916;Q53HV6	NPC2;;;NPC2;NPC2;NPC2;NPC2;NPC2;NPC2;	NPC intracellular cholesterol transporter 2;NPC intracellular cholesterol transporter 2;NPC intracellular cholesterol transporter 2;NPC intracellular cholesterol transporter 2;NPC intracellular cholesterol transporter 2 (Fragment);NPC intracellular cholesterol transporter 2;NPC intracellular cholesterol transporter 2 (Fragment);NPC intracellular cholesterol transporter 2;NPC intracellular cholest…	A0A024R6C0	A0A024R6C0_K112_M1	1	Lactylation (K)	K	112	KTYSYLNKLPVKSEY	0.91444	0.5	0.922872	0.5	0.926778	0.5	4753.04	439.483	1931.79	530.188	1606.37	1626.45
A0A024R6C0;B2R4S5;B4DV10;E7EMS2;G3V3D1;G3V3E8;H0YIZ1;J3KMY5;P61916;Q53HV6	NPC2;;;NPC2;NPC2;NPC2;NPC2;NPC2;NPC2;	NPC intracellular cholesterol transporter 2;NPC intracellular cholesterol transporter 2;NPC intracellular cholesterol transporter 2;NPC intracellular cholesterol transporter 2;NPC intracellular cholesterol transporter 2 (Fragment);NPC intracellular cholesterol transporter 2;NPC intracellular cholesterol transporter 2 (Fragment);NPC intracellular cholesterol transporter 2;NPC intracellular cholest…	B2R4S5	B2R4S5_K112_M1	1	Lactylation (K)	K	112	KTYSYLNKLPVKSEY	0.91444	0.5	0.922872	0.5	0.926778	0.5	4753.04	439.483	1931.79	530.188	1606.37	1626.45
A0A024R6C0;B2R4S5;B4DV10;E7EMS2;G3V3D1;G3V3E8;H0YIZ1;J3KMY5;P61916;Q53HV6	NPC2;;;NPC2;NPC2;NPC2;NPC2;NPC2;NPC2;	NPC intracellular cholesterol transporter 2;NPC intracellular cholesterol transporter 2;NPC intracellular cholesterol transporter 2;NPC intracellular cholesterol transporter 2;NPC intracellular cholesterol transporter 2 (Fragment);NPC intracellular cholesterol transporter 2;NPC intracellular cholesterol transporter 2 (Fragment);NPC intracellular cholesterol transporter 2;NPC intracellular cholest…	B4DV10	B4DV10_K112_M1	1	Lactylation (K)	K	112	KTYSYLNKLPVKSEY	0.91444	0.5	0.922872	0.5	0.926778	0.5	4753.04	439.483	1931.79	530.188	1606.37	1626.45
A0A024R6C0;B2R4S5;B4DV10;E7EMS2;G3V3D1;G3V3E8;H0YIZ1;J3KMY5;P61916;Q53HV6	NPC2;;;NPC2;NPC2;NPC2;NPC2;NPC2;NPC2;	NPC intracellular cholesterol transporter 2;NPC intracellular cholesterol transporter 2;NPC intracellular cholesterol transporter 2;NPC intracellular cholesterol transporter 2;NPC intracellular cholesterol transporter 2 (Fragment);NPC intracellular cholesterol transporter 2;NPC intracellular cholesterol transporter 2 (Fragment);NPC intracellular cholesterol transporter 2;NPC intracellular cholest…	E7EMS2	E7EMS2_K112_M1	1	Lactylation (K)	K	112	KTYSYLNKLPVKSEY	0.91444	0.5	0.922872	0.5	0.926778	0.5	4753.04	439.483	1931.79	530.188	1606.37	1626.45
A0A024R6C0;B2R4S5;B4DV10;E7EMS2;G3V3D1;G3V3E8;H0YIZ1;J3KMY5;P61916;Q53HV6	NPC2;;;NPC2;NPC2;NPC2;NPC2;NPC2;NPC2;	NPC intracellular cholesterol transporter 2;NPC intracellular cholesterol transporter 2;NPC intracellular cholesterol transporter 2;NPC intracellular cholesterol transporter 2;NPC intracellular cholesterol transporter 2 (Fragment);NPC intracellular cholesterol transporter 2;NPC intracellular cholesterol transporter 2 (Fragment);NPC intracellular cholesterol transporter 2;NPC intracellular cholest…	G3V3D1	G3V3D1_K112_M1	1	Lactylation (K)	K	112	KTYSYLNKLPVKSEY	0.91444	0.5	0.922872	0.5	0.926778	0.5	4753.04	439.483	1931.79	530.188	1606.37	1626.45
A0A024R6C0;B2R4S5;B4DV10;E7EMS2;G3V3D1;G3V3E8;H0YIZ1;J3KMY5;P61916;Q53HV6	NPC2;;;NPC2;NPC2;NPC2;NPC2;NPC2;NPC2;	NPC intracellular cholesterol transporter 2;NPC intracellular cholesterol transporter 2;NPC intracellular cholesterol transporter 2;NPC intracellular cholesterol transporter 2;NPC intracellular cholesterol transporter 2 (Fragment);NPC intracellular cholesterol transporter 2;NPC intracellular cholesterol transporter 2 (Fragment);NPC intracellular cholesterol transporter 2;NPC intracellular cholest…	G3V3E8	G3V3E8_K112_M1	1	Lactylation (K)	K	112	KTYSYLNKLPVKSEY	0.91444	0.5	0.922872	0.5	0.926778	0.5	4753.04	439.483	1931.79	530.188	1606.37	1626.45
A0A024R6C0;B2R4S5;B4DV10;E7EMS2;G3V3D1;G3V3E8;H0YIZ1;J3KMY5;P61916;Q53HV6	NPC2;;;NPC2;NPC2;NPC2;NPC2;NPC2;NPC2;	NPC intracellular cholesterol transporter 2;NPC intracellular cholesterol transporter 2;NPC intracellular cholesterol transporter 2;NPC intracellular cholesterol transporter 2;NPC intracellular cholesterol transporter 2 (Fragment);NPC intracellular cholesterol transporter 2;NPC intracellular cholesterol transporter 2 (Fragment);NPC intracellular cholesterol transporter 2;NPC intracellular cholest…	H0YIZ1	H0YIZ1_K134_M1	1	Lactylation (K)	K	134	KTYSYLNKLPVKSEY	0.91444	0.5	0.922872	0.5	0.926778	0.5	4753.04	439.483	1931.79	530.188	1606.37	1626.45
A0A024R6C0;B2R4S5;B4DV10;E7EMS2;G3V3D1;G3V3E8;H0YIZ1;J3KMY5;P61916;Q53HV6	NPC2;;;NPC2;NPC2;NPC2;NPC2;NPC2;NPC2;	NPC intracellular cholesterol transporter 2;NPC intracellular cholesterol transporter 2;NPC intracellular cholesterol transporter 2;NPC intracellular cholesterol transporter 2;NPC intracellular cholesterol transporter 2 (Fragment);NPC intracellular cholesterol transporter 2;NPC intracellular cholesterol transporter 2 (Fragment);NPC intracellular cholesterol transporter 2;NPC intracellular cholest…	J3KMY5	J3KMY5_K112_M1	1	Lactylation (K)	K	112	KTYSYLNKLPVKSEY	0.91444	0.5	0.922872	0.5	0.926778	0.5	4753.04	439.483	1931.79	530.188	1606.37	1626.45
A0A024R6C0;B2R4S5;B4DV10;E7EMS2;G3V3D1;G3V3E8;H0YIZ1;J3KMY5;P61916;Q53HV6	NPC2;;;NPC2;NPC2;NPC2;NPC2;NPC2;NPC2;	NPC intracellular cholesterol transporter 2;NPC intracellular cholesterol transporter 2;NPC intracellular cholesterol transporter 2;NPC intracellular cholesterol transporter 2;NPC intracellular cholesterol transporter 2 (Fragment);NPC intracellular cholesterol transporter 2;NPC intracellular cholesterol transporter 2 (Fragment);NPC intracellular cholesterol transporter 2;NPC intracellular cholest…	P61916	P61916_K112_M1	1	Lactylation (K)	K	112	KTYSYLNKLPVKSEY	0.91444	0.5	0.922872	0.5	0.926778	0.5	4753.04	439.483	1931.79	530.188	1606.37	1626.45
A0A024R6C0;B2R4S5;B4DV10;E7EMS2;G3V3D1;G3V3E8;H0YIZ1;J3KMY5;P61916;Q53HV6	NPC2;;;NPC2;NPC2;NPC2;NPC2;NPC2;NPC2;	NPC intracellular cholesterol transporter 2;NPC intracellular cholesterol transporter 2;NPC intracellular cholesterol transporter 2;NPC intracellular cholesterol transporter 2;NPC intracellular cholesterol transporter 2 (Fragment);NPC intracellular cholesterol transporter 2;NPC intracellular cholesterol transporter 2 (Fragment);NPC intracellular cholesterol transporter 2;NPC intracellular cholest…	Q53HV6	Q53HV6_K112_M1	1	Lactylation (K)	K	112	KTYSYLNKLPVKSEY	0.91444	0.5	0.922872	0.5	0.926778	0.5	4753.04	439.483	1931.79	530.188	1606.37	1626.45
A0A024R713;B4DFL1;P09622	;;DLD	Dihydrolipoyl dehydrogenase;Dihydrolipoyl dehydrogenase;Dihydrolipoyl dehydrogenase, mitochondrial	A0A024R713	A0A024R713_K72_M1	1	Lactylation (K)	K	72	FKTVCIEKNETLGGT	0.915518	0.903338	0.885502	0.914957	0.586634	0.963422	64.2981	1	84.9806	1	1	1
A0A024R713;B4DFL1;P09622	;;DLD	Dihydrolipoyl dehydrogenase;Dihydrolipoyl dehydrogenase;Dihydrolipoyl dehydrogenase, mitochondrial	B4DFL1	B4DFL1_K22_M1	1	Lactylation (K)	K	22	FKTVCIEKNETLGGT	0.915518	0.903338	0.885502	0.914957	0.586634	0.963422	64.2981	1	84.9806	1	1	1
A0A024R713;B4DFL1;P09622	;;DLD	Dihydrolipoyl dehydrogenase;Dihydrolipoyl dehydrogenase;Dihydrolipoyl dehydrogenase, mitochondrial	P09622	P09622_K72_M1	1	Lactylation (K)	K	72	FKTVCIEKNETLGGT	0.915518	0.903338	0.885502	0.914957	0.586634	0.963422	64.2981	1	84.9806	1	1	1
A0A024R811;Q53H82	;LACTB2	Endoribonuclease LACTB2	A0A024R811	A0A024R811_K131_M1	1	Lactylation (K)	K	131	LKDGDVIKTEGATLR	1	1	1	1	Filtered	1	1138.83	664.988	1347.52	1	Filtered	352.216
A0A024R811;Q53H82	;LACTB2	Endoribonuclease LACTB2	Q53H82	Q53H82_K131_M1	1	Lactylation (K)	K	131	LKDGDVIKTEGATLR	1	1	1	1	Filtered	1	1138.83	664.988	1347.52	1	Filtered	352.216
A0A024R811;Q53H82	;LACTB2	Endoribonuclease LACTB2	A0A024R811	A0A024R811_K258_M1	1	Lactylation (K)	K	258	ENLHEMAKHNLLLHL	0.547179	0.645001	0.545542	Filtered	Filtered	Filtered	882.214	241.503	487.232	Filtered	Filtered	Filtered
A0A024R811;Q53H82	;LACTB2	Endoribonuclease LACTB2	Q53H82	Q53H82_K258_M1	1	Lactylation (K)	K	258	ENLHEMAKHNLLLHL	0.547179	0.645001	0.545542	Filtered	Filtered	Filtered	882.214	241.503	487.232	Filtered	Filtered	Filtered
A0A024R811;Q53H82	;LACTB2	Endoribonuclease LACTB2	A0A024R811	A0A024R811_K266_M1	1	Lactylation (K)	K	266	HNLLLHLKKLEKEGK	0.5	0.5	0.5	Filtered	0.545494	Filtered	499.819	1	659.111	Filtered	169.368	Filtered
A0A024R811;Q53H82	;LACTB2	Endoribonuclease LACTB2	Q53H82	Q53H82_K266_M1	1	Lactylation (K)	K	266	HNLLLHLKKLEKEGK	0.5	0.5	0.5	Filtered	0.545494	Filtered	499.819	1	659.111	Filtered	169.368	Filtered
A0A024RA52;A0A7I2V2H3;P25787;Q53GF5	PSMA2;;PSMA2;	Proteasome subunit alpha type;Proteasome subunit alpha type;Proteasome subunit alpha type-2;Proteasome subunit alpha type (Fragment)	A0A024RA52	A0A024RA52_K92_M1	1	Lactylation (K)	K	92	VLVHRARKLAQQYYL	1	1	1	1	1	1	12662.9	6385.23	15437.4	9834.66	16206.8	10423.2
A0A024RA52;A0A7I2V2H3;P25787;Q53GF5	PSMA2;;PSMA2;	Proteasome subunit alpha type;Proteasome subunit alpha type;Proteasome subunit alpha type-2;Proteasome subunit alpha type (Fragment)	A0A7I2V2H3	A0A7I2V2H3_K92_M1	1	Lactylation (K)	K	92	VLVHRARKLAQQYYL	1	1	1	1	1	1	12662.9	6385.23	15437.4	9834.66	16206.8	10423.2
A0A024RA52;A0A7I2V2H3;P25787;Q53GF5	PSMA2;;PSMA2;	Proteasome subunit alpha type;Proteasome subunit alpha type;Proteasome subunit alpha type-2;Proteasome subunit alpha type (Fragment)	P25787	P25787_K92_M1	1	Lactylation (K)	K	92	VLVHRARKLAQQYYL	1	1	1	1	1	1	12662.9	6385.23	15437.4	9834.66	16206.8	10423.2
A0A024RA52;A0A7I2V2H3;P25787;Q53GF5	PSMA2;;PSMA2;	Proteasome subunit alpha type;Proteasome subunit alpha type;Proteasome subunit alpha type-2;Proteasome subunit alpha type (Fragment)	Q53GF5	Q53GF5_K92_M1	1	Lactylation (K)	K	92	VLVHRARKLAQQYYL	1	1	1	1	1	1	12662.9	6385.23	15437.4	9834.66	16206.8	10423.2
A0A024RA75;P31937	;HIBADH	3-hydroxyisobutyrate dehydrogenase;3-hydroxyisobutyrate dehydrogenase, mitochondrial	A0A024RA75	A0A024RA75_K321_M1	1	Lactylation (K)	K	321	CAKGYSKKDFSSVFQ	1	1	1	1	1	Filtered	4230.63	939.018	1413.05	636.648	1997.37	Filtered
A0A024RA75;P31937	;HIBADH	3-hydroxyisobutyrate dehydrogenase;3-hydroxyisobutyrate dehydrogenase, mitochondrial	P31937	P31937_K321_M1	1	Lactylation (K)	K	321	CAKGYSKKDFSSVFQ	1	1	1	1	1	Filtered	4230.63	939.018	1413.05	636.648	1997.37	Filtered
A0A024RBE8;Q8NCF7	SLC25A3;	Solute carrier family 25 member 3 (Fragment);Solute carrier family 25 member 3	A0A024RBE8	A0A024RBE8_K251_M1	1	Lactylation (K)	K	251	LYKFVVPKPRSECSK	1	1	1	1	1	1	2788.12	1227.5	1358.81	1	1684.95	1601.68
A0A024RBE8;Q8NCF7	SLC25A3;	Solute carrier family 25 member 3 (Fragment);Solute carrier family 25 member 3	Q8NCF7	Q8NCF7_K251_M1	1	Lactylation (K)	K	251	LYKFVVPKPRSECSK	1	1	1	1	1	1	2788.12	1227.5	1358.81	1	1684.95	1601.68
A0A024RBE8;Q8NCF7	SLC25A3;	Solute carrier family 25 member 3 (Fragment);Solute carrier family 25 member 3	A0A024RBE8	A0A024RBE8_K303_M1	1	Lactylation (K)	K	303	SSASLVLKRLGFKGV	1	1	1	Filtered	1	1	1370.31	812.02	799.519	Filtered	2164.1	457.242
A0A024RBE8;Q8NCF7	SLC25A3;	Solute carrier family 25 member 3 (Fragment);Solute carrier family 25 member 3	Q8NCF7	Q8NCF7_K303_M1	1	Lactylation (K)	K	303	SSASLVLKRLGFKGV	1	1	1	Filtered	1	1	1370.31	812.02	799.519	Filtered	2164.1	457.242
A0A024RC21;O75952	CABYR	Calcium binding tyrosine-(Y)-phosphorylation regulated (Fibrousheathin 2), isoform CRA_c;Calcium-binding tyrosine phosphorylation-regulated protein	A0A024RC21	A0A024RC21_K410_M1	1	Lactylation (K)	K	410	LDAEGAIKIGSEKSL	0.949438	0.5	0.5	0.5	Filtered	Filtered	3652.27	987.92	3391.2	1047.2	Filtered	Filtered
A0A024RC21;O75952	CABYR	Calcium binding tyrosine-(Y)-phosphorylation regulated (Fibrousheathin 2), isoform CRA_c;Calcium-binding tyrosine phosphorylation-regulated protein	O75952	O75952_K410_M1	1	Lactylation (K)	K	410	LDAEGAIKIGSEKSL	0.949438	0.5	0.5	0.5	Filtered	Filtered	3652.27	987.92	3391.2	1047.2	Filtered	Filtered
A0A075B6F3;Q96JB1	DNAH8	Dynein axonemal heavy chain 8	A0A075B6F3	A0A075B6F3_K3308_M1	1	Lactylation (K)	K	3308	LSQDLAVKEKELAVA	0.5	0.609812	0.218695	Filtered	Filtered	Filtered	1	1	294.782	Filtered	Filtered	Filtered
A0A075B6F3;Q96JB1	DNAH8	Dynein axonemal heavy chain 8	Q96JB1	Q96JB1_K3091_M1	1	Lactylation (K)	K	3091	LSQDLAVKEKELAVA	0.5	0.609812	0.218695	Filtered	Filtered	Filtered	1	1	294.782	Filtered	Filtered	Filtered
A0A075B6F6;A0A0S2Z5V7;A0A0S2Z6F0;A0A3B3IT72;A0A3B3IUB5;Q8TCT9	HM13	Histocompatibility minor 13 (Fragment);Histocompatibility 13 isoform 1 (Fragment);Histocompatibility 13 isoform 2;Histocompatibility minor 13;Histocompatibility minor 13;Minor histocompatibility antigen H13	A0A075B6F6	A0A075B6F6_K61_M1	1	Lactylation (K)	K	61	SVRCARGKNASDMPE	1	1	1	1	1	1	314.208	7320.03	615.731	6370.88	553.972	795.774
A0A075B6F6;A0A0S2Z5V7;A0A0S2Z6F0;A0A3B3IT72;A0A3B3IUB5;Q8TCT9	HM13	Histocompatibility minor 13 (Fragment);Histocompatibility 13 isoform 1 (Fragment);Histocompatibility 13 isoform 2;Histocompatibility minor 13;Histocompatibility minor 13;Minor histocompatibility antigen H13	A0A0S2Z5V7	A0A0S2Z5V7_K61_M1	1	Lactylation (K)	K	61	SVRCARGKNASDMPE	1	1	1	1	1	1	314.208	7320.03	615.731	6370.88	553.972	795.774
A0A075B6F6;A0A0S2Z5V7;A0A0S2Z6F0;A0A3B3IT72;A0A3B3IUB5;Q8TCT9	HM13	Histocompatibility minor 13 (Fragment);Histocompatibility 13 isoform 1 (Fragment);Histocompatibility 13 isoform 2;Histocompatibility minor 13;Histocompatibility minor 13;Minor histocompatibility antigen H13	A0A0S2Z6F0	A0A0S2Z6F0_K61_M1	1	Lactylation (K)	K	61	SVRCARGKNASDMPE	1	1	1	1	1	1	314.208	7320.03	615.731	6370.88	553.972	795.774
A0A075B6F6;A0A0S2Z5V7;A0A0S2Z6F0;A0A3B3IT72;A0A3B3IUB5;Q8TCT9	HM13	Histocompatibility minor 13 (Fragment);Histocompatibility 13 isoform 1 (Fragment);Histocompatibility 13 isoform 2;Histocompatibility minor 13;Histocompatibility minor 13;Minor histocompatibility antigen H13	A0A3B3IT72	A0A3B3IT72_K61_M1	1	Lactylation (K)	K	61	SVRCARGKNASDMPE	1	1	1	1	1	1	314.208	7320.03	615.731	6370.88	553.972	795.774
A0A075B6F6;A0A0S2Z5V7;A0A0S2Z6F0;A0A3B3IT72;A0A3B3IUB5;Q8TCT9	HM13	Histocompatibility minor 13 (Fragment);Histocompatibility 13 isoform 1 (Fragment);Histocompatibility 13 isoform 2;Histocompatibility minor 13;Histocompatibility minor 13;Minor histocompatibility antigen H13	A0A3B3IUB5	A0A3B3IUB5_K61_M1	1	Lactylation (K)	K	61	SVRCARGKNASDMPE	1	1	1	1	1	1	314.208	7320.03	615.731	6370.88	553.972	795.774
A0A075B6F6;A0A0S2Z5V7;A0A0S2Z6F0;A0A3B3IT72;A0A3B3IUB5;Q8TCT9	HM13	Histocompatibility minor 13 (Fragment);Histocompatibility 13 isoform 1 (Fragment);Histocompatibility 13 isoform 2;Histocompatibility minor 13;Histocompatibility minor 13;Minor histocompatibility antigen H13	Q8TCT9	Q8TCT9_K61_M1	1	Lactylation (K)	K	61	SVRCARGKNASDMPE	1	1	1	1	1	1	314.208	7320.03	615.731	6370.88	553.972	795.774
A0A080YUZ9;Q7Z4W2	LYZD2;LYZL2	Lysozyme D2;Lysozyme-like protein 2	A0A080YUZ9	A0A080YUZ9_K160_M1	1	Lactylation (K)	K	160	TDAIICAKKIVKETQ	0.5	0.5	0.5	0.5	Filtered	0.5	193.736	226.066	405.567	331.983	Filtered	1
A0A080YUZ9;Q7Z4W2	LYZD2;LYZL2	Lysozyme D2;Lysozyme-like protein 2	Q7Z4W2	Q7Z4W2_K114_M1	1	Lactylation (K)	K	114	TDAIICAKKIVKETQ	0.5	0.5	0.5	0.5	Filtered	0.5	193.736	226.066	405.567	331.983	Filtered	1
A0A080YUZ9;Q7Z4W2	LYZD2;LYZL2	Lysozyme D2;Lysozyme-like protein 2	A0A080YUZ9	A0A080YUZ9_K161_M1	1	Lactylation (K)	K	161	DAIICAKKIVKETQG	0.5	0.5	0.5	0.5	Filtered	0.5	193.736	226.066	405.567	331.983	Filtered	1
A0A080YUZ9;Q7Z4W2	LYZD2;LYZL2	Lysozyme D2;Lysozyme-like protein 2	Q7Z4W2	Q7Z4W2_K115_M1	1	Lactylation (K)	K	115	DAIICAKKIVKETQG	0.5	0.5	0.5	0.5	Filtered	0.5	193.736	226.066	405.567	331.983	Filtered	1
A0A087WUX1;L7N489;Q5VV23;Q8TC29	ENKUR	Enkurin, TRPC channel interacting protein;Enkurin, TRPC channel interacting protein (Fragment);Chromosome 10 open reading frame 63, isoform CRA_b;Enkurin	A0A087WUX1	A0A087WUX1_K71_M1	1	Lactylation (K)	K	71	VDKRTGDKHDLEPSG	0.827783	Filtered	0.999793	0.893904	Filtered	0.826494	391.821	Filtered	524.788	531.634	Filtered	553.701
A0A087WUX1;L7N489;Q5VV23;Q8TC29	ENKUR	Enkurin, TRPC channel interacting protein;Enkurin, TRPC channel interacting protein (Fragment);Chromosome 10 open reading frame 63, isoform CRA_b;Enkurin	L7N489	L7N489_K37_M1	1	Lactylation (K)	K	37	VDKRTGDKHDLEPSG	0.827783	Filtered	0.999793	0.893904	Filtered	0.826494	391.821	Filtered	524.788	531.634	Filtered	553.701
A0A087WUX1;L7N489;Q5VV23;Q8TC29	ENKUR	Enkurin, TRPC channel interacting protein;Enkurin, TRPC channel interacting protein (Fragment);Chromosome 10 open reading frame 63, isoform CRA_b;Enkurin	Q5VV23	Q5VV23_K133_M1	1	Lactylation (K)	K	133	VDKRTGDKHDLEPSG	0.827783	Filtered	0.999793	0.893904	Filtered	0.826494	391.821	Filtered	524.788	531.634	Filtered	553.701
A0A087WUX1;L7N489;Q5VV23;Q8TC29	ENKUR	Enkurin, TRPC channel interacting protein;Enkurin, TRPC channel interacting protein (Fragment);Chromosome 10 open reading frame 63, isoform CRA_b;Enkurin	Q8TC29	Q8TC29_K133_M1	1	Lactylation (K)	K	133	VDKRTGDKHDLEPSG	0.827783	Filtered	0.999793	0.893904	Filtered	0.826494	391.821	Filtered	524.788	531.634	Filtered	553.701
A0A087WVQ6;A0A8V8TQ14;A0A8V8TQ18;A0A8V8TQK1;A0A8V8TQK7;A0A8V8TR47;A0A8V8TRF0;A0AAQ5BHN4;A0AAQ5BHN6;A0AAQ5BHU5;J3KRF5;K7EJJ5;Q00610	CLTC	Clathrin heavy chain;Clathrin heavy chain;Clathrin heavy chain;Clathrin heavy chain;Clathrin heavy chain;Clathrin heavy chain;Clathrin heavy chain;Clathrin heavy chain;Clathrin heavy chain;Clathrin heavy chain;Clathrin heavy chain;Clathrin heavy chain;Clathrin heavy chain 1	A0A087WVQ6	A0A087WVQ6_K1505_M1	1	Lactylation (K)	K	1505	SLAQRLEKHELIEFR	1	1	1	Filtered	Filtered	Filtered	274.526	1946.86	1352.42	Filtered	Filtered	Filtered
A0A087WVQ6;A0A8V8TQ14;A0A8V8TQ18;A0A8V8TQK1;A0A8V8TQK7;A0A8V8TR47;A0A8V8TRF0;A0AAQ5BHN4;A0AAQ5BHN6;A0AAQ5BHU5;J3KRF5;K7EJJ5;Q00610	CLTC	Clathrin heavy chain;Clathrin heavy chain;Clathrin heavy chain;Clathrin heavy chain;Clathrin heavy chain;Clathrin heavy chain;Clathrin heavy chain;Clathrin heavy chain;Clathrin heavy chain;Clathrin heavy chain;Clathrin heavy chain;Clathrin heavy chain;Clathrin heavy chain 1	A0A8V8TQ14	A0A8V8TQ14_K1506_M1	1	Lactylation (K)	K	1506	SLAQRLEKHELIEFR	1	1	1	Filtered	Filtered	Filtered	274.526	1946.86	1352.42	Filtered	Filtered	Filtered
A0A087WVQ6;A0A8V8TQ14;A0A8V8TQ18;A0A8V8TQK1;A0A8V8TQK7;A0A8V8TR47;A0A8V8TRF0;A0AAQ5BHN4;A0AAQ5BHN6;A0AAQ5BHU5;J3KRF5;K7EJJ5;Q00610	CLTC	Clathrin heavy chain;Clathrin heavy chain;Clathrin heavy chain;Clathrin heavy chain;Clathrin heavy chain;Clathrin heavy chain;Clathrin heavy chain;Clathrin heavy chain;Clathrin heavy chain;Clathrin heavy chain;Clathrin heavy chain;Clathrin heavy chain;Clathrin heavy chain 1	A0A8V8TQ18	A0A8V8TQ18_K1540_M1	1	Lactylation (K)	K	1540	SLAQRLEKHELIEFR	1	1	1	Filtered	Filtered	Filtered	274.526	1946.86	1352.42	Filtered	Filtered	Filtered
A0A087WVQ6;A0A8V8TQ14;A0A8V8TQ18;A0A8V8TQK1;A0A8V8TQK7;A0A8V8TR47;A0A8V8TRF0;A0AAQ5BHN4;A0AAQ5BHN6;A0AAQ5BHU5;J3KRF5;K7EJJ5;Q00610	CLTC	Clathrin heavy chain;Clathrin heavy chain;Clathrin heavy chain;Clathrin heavy chain;Clathrin heavy chain;Clathrin heavy chain;Clathrin heavy chain;Clathrin heavy chain;Clathrin heavy chain;Clathrin heavy chain;Clathrin heavy chain;Clathrin heavy chain;Clathrin heavy chain 1	A0A8V8TQK1	A0A8V8TQK1_K1470_M1	1	Lactylation (K)	K	1470	SLAQRLEKHELIEFR	1	1	1	Filtered	Filtered	Filtered	274.526	1946.86	1352.42	Filtered	Filtered	Filtered
A0A087WVQ6;A0A8V8TQ14;A0A8V8TQ18;A0A8V8TQK1;A0A8V8TQK7;A0A8V8TR47;A0A8V8TRF0;A0AAQ5BHN4;A0AAQ5BHN6;A0AAQ5BHU5;J3KRF5;K7EJJ5;Q00610	CLTC	Clathrin heavy chain;Clathrin heavy chain;Clathrin heavy chain;Clathrin heavy chain;Clathrin heavy chain;Clathrin heavy chain;Clathrin heavy chain;Clathrin heavy chain;Clathrin heavy chain;Clathrin heavy chain;Clathrin heavy chain;Clathrin heavy chain;Clathrin heavy chain 1	A0A8V8TQK7	A0A8V8TQK7_K1501_M1	1	Lactylation (K)	K	1501	SLAQRLEKHELIEFR	1	1	1	Filtered	Filtered	Filtered	274.526	1946.86	1352.42	Filtered	Filtered	Filtered
A0A087WVQ6;A0A8V8TQ14;A0A8V8TQ18;A0A8V8TQK1;A0A8V8TQK7;A0A8V8TR47;A0A8V8TRF0;A0AAQ5BHN4;A0AAQ5BHN6;A0AAQ5BHU5;J3KRF5;K7EJJ5;Q00610	CLTC	Clathrin heavy chain;Clathrin heavy chain;Clathrin heavy chain;Clathrin heavy chain;Clathrin heavy chain;Clathrin heavy chain;Clathrin heavy chain;Clathrin heavy chain;Clathrin heavy chain;Clathrin heavy chain;Clathrin heavy chain;Clathrin heavy chain;Clathrin heavy chain 1	A0A8V8TR47	A0A8V8TR47_K1505_M1	1	Lactylation (K)	K	1505	SLAQRLEKHELIEFR	1	1	1	Filtered	Filtered	Filtered	274.526	1946.86	1352.42	Filtered	Filtered	Filtered
A0A087WVQ6;A0A8V8TQ14;A0A8V8TQ18;A0A8V8TQK1;A0A8V8TQK7;A0A8V8TR47;A0A8V8TRF0;A0AAQ5BHN4;A0AAQ5BHN6;A0AAQ5BHU5;J3KRF5;K7EJJ5;Q00610	CLTC	Clathrin heavy chain;Clathrin heavy chain;Clathrin heavy chain;Clathrin heavy chain;Clathrin heavy chain;Clathrin heavy chain;Clathrin heavy chain;Clathrin heavy chain;Clathrin heavy chain;Clathrin heavy chain;Clathrin heavy chain;Clathrin heavy chain;Clathrin heavy chain 1	A0A8V8TRF0	A0A8V8TRF0_K1502_M1	1	Lactylation (K)	K	1502	SLAQRLEKHELIEFR	1	1	1	Filtered	Filtered	Filtered	274.526	1946.86	1352.42	Filtered	Filtered	Filtered
A0A087WVQ6;A0A8V8TQ14;A0A8V8TQ18;A0A8V8TQK1;A0A8V8TQK7;A0A8V8TR47;A0A8V8TRF0;A0AAQ5BHN4;A0AAQ5BHN6;A0AAQ5BHU5;J3KRF5;K7EJJ5;Q00610	CLTC	Clathrin heavy chain;Clathrin heavy chain;Clathrin heavy chain;Clathrin heavy chain;Clathrin heavy chain;Clathrin heavy chain;Clathrin heavy chain;Clathrin heavy chain;Clathrin heavy chain;Clathrin heavy chain;Clathrin heavy chain;Clathrin heavy chain;Clathrin heavy chain 1	A0AAQ5BHN4	A0AAQ5BHN4_K1501_M1	1	Lactylation (K)	K	1501	SLAQRLEKHELIEFR	1	1	1	Filtered	Filtered	Filtered	274.526	1946.86	1352.42	Filtered	Filtered	Filtered
A0A087WVQ6;A0A8V8TQ14;A0A8V8TQ18;A0A8V8TQK1;A0A8V8TQK7;A0A8V8TR47;A0A8V8TRF0;A0AAQ5BHN4;A0AAQ5BHN6;A0AAQ5BHU5;J3KRF5;K7EJJ5;Q00610	CLTC	Clathrin heavy chain;Clathrin heavy chain;Clathrin heavy chain;Clathrin heavy chain;Clathrin heavy chain;Clathrin heavy chain;Clathrin heavy chain;Clathrin heavy chain;Clathrin heavy chain;Clathrin heavy chain;Clathrin heavy chain;Clathrin heavy chain;Clathrin heavy chain 1	A0AAQ5BHN6	A0AAQ5BHN6_K1470_M1	1	Lactylation (K)	K	1470	SLAQRLEKHELIEFR	1	1	1	Filtered	Filtered	Filtered	274.526	1946.86	1352.42	Filtered	Filtered	Filtered
A0A087WVQ6;A0A8V8TQ14;A0A8V8TQ18;A0A8V8TQK1;A0A8V8TQK7;A0A8V8TR47;A0A8V8TRF0;A0AAQ5BHN4;A0AAQ5BHN6;A0AAQ5BHU5;J3KRF5;K7EJJ5;Q00610	CLTC	Clathrin heavy chain;Clathrin heavy chain;Clathrin heavy chain;Clathrin heavy chain;Clathrin heavy chain;Clathrin heavy chain;Clathrin heavy chain;Clathrin heavy chain;Clathrin heavy chain;Clathrin heavy chain;Clathrin heavy chain;Clathrin heavy chain;Clathrin heavy chain 1	A0AAQ5BHU5	A0AAQ5BHU5_K1494_M1	1	Lactylation (K)	K	1494	SLAQRLEKHELIEFR	1	1	1	Filtered	Filtered	Filtered	274.526	1946.86	1352.42	Filtered	Filtered	Filtered
A0A087WVQ6;A0A8V8TQ14;A0A8V8TQ18;A0A8V8TQK1;A0A8V8TQK7;A0A8V8TR47;A0A8V8TRF0;A0AAQ5BHN4;A0AAQ5BHN6;A0AAQ5BHU5;J3KRF5;K7EJJ5;Q00610	CLTC	Clathrin heavy chain;Clathrin heavy chain;Clathrin heavy chain;Clathrin heavy chain;Clathrin heavy chain;Clathrin heavy chain;Clathrin heavy chain;Clathrin heavy chain;Clathrin heavy chain;Clathrin heavy chain;Clathrin heavy chain;Clathrin heavy chain;Clathrin heavy chain 1	J3KRF5	J3KRF5_K1501_M1	1	Lactylation (K)	K	1501	SLAQRLEKHELIEFR	1	1	1	Filtered	Filtered	Filtered	274.526	1946.86	1352.42	Filtered	Filtered	Filtered
A0A087WVQ6;A0A8V8TQ14;A0A8V8TQ18;A0A8V8TQK1;A0A8V8TQK7;A0A8V8TR47;A0A8V8TRF0;A0AAQ5BHN4;A0AAQ5BHN6;A0AAQ5BHU5;J3KRF5;K7EJJ5;Q00610	CLTC	Clathrin heavy chain;Clathrin heavy chain;Clathrin heavy chain;Clathrin heavy chain;Clathrin heavy chain;Clathrin heavy chain;Clathrin heavy chain;Clathrin heavy chain;Clathrin heavy chain;Clathrin heavy chain;Clathrin heavy chain;Clathrin heavy chain;Clathrin heavy chain 1	K7EJJ5	K7EJJ5_K1501_M1	1	Lactylation (K)	K	1501	SLAQRLEKHELIEFR	1	1	1	Filtered	Filtered	Filtered	274.526	1946.86	1352.42	Filtered	Filtered	Filtered
A0A087WVQ6;A0A8V8TQ14;A0A8V8TQ18;A0A8V8TQK1;A0A8V8TQK7;A0A8V8TR47;A0A8V8TRF0;A0AAQ5BHN4;A0AAQ5BHN6;A0AAQ5BHU5;J3KRF5;K7EJJ5;Q00610	CLTC	Clathrin heavy chain;Clathrin heavy chain;Clathrin heavy chain;Clathrin heavy chain;Clathrin heavy chain;Clathrin heavy chain;Clathrin heavy chain;Clathrin heavy chain;Clathrin heavy chain;Clathrin heavy chain;Clathrin heavy chain;Clathrin heavy chain;Clathrin heavy chain 1	Q00610	Q00610_K1501_M1	1	Lactylation (K)	K	1501	SLAQRLEKHELIEFR	1	1	1	Filtered	Filtered	Filtered	274.526	1946.86	1352.42	Filtered	Filtered	Filtered
A0A087WVQ9;A0A4D5RAC9;A0A7I2V659;A8K9C4;P68104;Q53HM9;Q53HR5;Q6IPN6;Q6IPS9;Q6IPT9	EEF1A1;;EEF1A1;;EEF1A1;;;EEF1A1;EEF1A1;EEF1A1	Elongation factor 1-alpha;Elongation factor 1-alpha;Elongation factor 1-alpha;Elongation factor 1-alpha;Elongation factor 1-alpha 1;Elongation factor 1-alpha (Fragment);Elongation factor 1-alpha (Fragment);Elongation factor 1-alpha;Elongation factor 1-alpha;Elongation factor 1-alpha	A0A087WVQ9	A0A087WVQ9_K436_M1	1	Lactylation (K)	K	436	TVAVGVIKAVDKKAA	0.997478	0.999996	0.999997	0.968774	0.990371	0.986216	32414.5	78311.2	51577.4	101467	76987.1	87909.4
A0A087WVQ9;A0A4D5RAC9;A0A7I2V659;A8K9C4;P68104;Q53HM9;Q53HR5;Q6IPN6;Q6IPS9;Q6IPT9	EEF1A1;;EEF1A1;;EEF1A1;;;EEF1A1;EEF1A1;EEF1A1	Elongation factor 1-alpha;Elongation factor 1-alpha;Elongation factor 1-alpha;Elongation factor 1-alpha;Elongation factor 1-alpha 1;Elongation factor 1-alpha (Fragment);Elongation factor 1-alpha (Fragment);Elongation factor 1-alpha;Elongation factor 1-alpha;Elongation factor 1-alpha	A0A4D5RAC9	A0A4D5RAC9_K432_M1	1	Lactylation (K)	K	432	TVAVGVIKAVDKKAA	0.997478	0.999996	0.999997	0.968774	0.990371	0.986216	32414.5	78311.2	51577.4	101467	76987.1	87909.4
A0A087WVQ9;A0A4D5RAC9;A0A7I2V659;A8K9C4;P68104;Q53HM9;Q53HR5;Q6IPN6;Q6IPS9;Q6IPT9	EEF1A1;;EEF1A1;;EEF1A1;;;EEF1A1;EEF1A1;EEF1A1	Elongation factor 1-alpha;Elongation factor 1-alpha;Elongation factor 1-alpha;Elongation factor 1-alpha;Elongation factor 1-alpha 1;Elongation factor 1-alpha (Fragment);Elongation factor 1-alpha (Fragment);Elongation factor 1-alpha;Elongation factor 1-alpha;Elongation factor 1-alpha	A0A7I2V659	A0A7I2V659_K436_M1	1	Lactylation (K)	K	436	TVAVGVIKAVDKKAA	0.997478	0.999996	0.999997	0.968774	0.990371	0.986216	32414.5	78311.2	51577.4	101467	76987.1	87909.4
A0A087WVQ9;A0A4D5RAC9;A0A7I2V659;A8K9C4;P68104;Q53HM9;Q53HR5;Q6IPN6;Q6IPS9;Q6IPT9	EEF1A1;;EEF1A1;;EEF1A1;;;EEF1A1;EEF1A1;EEF1A1	Elongation factor 1-alpha;Elongation factor 1-alpha;Elongation factor 1-alpha;Elongation factor 1-alpha;Elongation factor 1-alpha 1;Elongation factor 1-alpha (Fragment);Elongation factor 1-alpha (Fragment);Elongation factor 1-alpha;Elongation factor 1-alpha;Elongation factor 1-alpha	A8K9C4	A8K9C4_K439_M1	1	Lactylation (K)	K	439	TVAVGVIKAVDKKAA	0.997478	0.999996	0.999997	0.968774	0.990371	0.986216	32414.5	78311.2	51577.4	101467	76987.1	87909.4
A0A087WVQ9;A0A4D5RAC9;A0A7I2V659;A8K9C4;P68104;Q53HM9;Q53HR5;Q6IPN6;Q6IPS9;Q6IPT9	EEF1A1;;EEF1A1;;EEF1A1;;;EEF1A1;EEF1A1;EEF1A1	Elongation factor 1-alpha;Elongation factor 1-alpha;Elongation factor 1-alpha;Elongation factor 1-alpha;Elongation factor 1-alpha 1;Elongation factor 1-alpha (Fragment);Elongation factor 1-alpha (Fragment);Elongation factor 1-alpha;Elongation factor 1-alpha;Elongation factor 1-alpha	P68104	P68104_K439_M1	1	Lactylation (K)	K	439	TVAVGVIKAVDKKAA	0.997478	0.999996	0.999997	0.968774	0.990371	0.986216	32414.5	78311.2	51577.4	101467	76987.1	87909.4
A0A087WVQ9;A0A4D5RAC9;A0A7I2V659;A8K9C4;P68104;Q53HM9;Q53HR5;Q6IPN6;Q6IPS9;Q6IPT9	EEF1A1;;EEF1A1;;EEF1A1;;;EEF1A1;EEF1A1;EEF1A1	Elongation factor 1-alpha;Elongation factor 1-alpha;Elongation factor 1-alpha;Elongation factor 1-alpha;Elongation factor 1-alpha 1;Elongation factor 1-alpha (Fragment);Elongation factor 1-alpha (Fragment);Elongation factor 1-alpha;Elongation factor 1-alpha;Elongation factor 1-alpha	Q53HM9	Q53HM9_K439_M1	1	Lactylation (K)	K	439	TVAVGVIKAVDKKAA	0.997478	0.999996	0.999997	0.968774	0.990371	0.986216	32414.5	78311.2	51577.4	101467	76987.1	87909.4
A0A087WVQ9;A0A4D5RAC9;A0A7I2V659;A8K9C4;P68104;Q53HM9;Q53HR5;Q6IPN6;Q6IPS9;Q6IPT9	EEF1A1;;EEF1A1;;EEF1A1;;;EEF1A1;EEF1A1;EEF1A1	Elongation factor 1-alpha;Elongation factor 1-alpha;Elongation factor 1-alpha;Elongation factor 1-alpha;Elongation factor 1-alpha 1;Elongation factor 1-alpha (Fragment);Elongation factor 1-alpha (Fragment);Elongation factor 1-alpha;Elongation factor 1-alpha;Elongation factor 1-alpha	Q53HR5	Q53HR5_K439_M1	1	Lactylation (K)	K	439	TVAVGVIKAVDKKAA	0.997478	0.999996	0.999997	0.968774	0.990371	0.986216	32414.5	78311.2	51577.4	101467	76987.1	87909.4
A0A087WVQ9;A0A4D5RAC9;A0A7I2V659;A8K9C4;P68104;Q53HM9;Q53HR5;Q6IPN6;Q6IPS9;Q6IPT9	EEF1A1;;EEF1A1;;EEF1A1;;;EEF1A1;EEF1A1;EEF1A1	Elongation factor 1-alpha;Elongation factor 1-alpha;Elongation factor 1-alpha;Elongation factor 1-alpha;Elongation factor 1-alpha 1;Elongation factor 1-alpha (Fragment);Elongation factor 1-alpha (Fragment);Elongation factor 1-alpha;Elongation factor 1-alpha;Elongation factor 1-alpha	Q6IPN6	Q6IPN6_K439_M1	1	Lactylation (K)	K	439	TVAVGVIKAVDKKAA	0.997478	0.999996	0.999997	0.968774	0.990371	0.986216	32414.5	78311.2	51577.4	101467	76987.1	87909.4
A0A087WVQ9;A0A4D5RAC9;A0A7I2V659;A8K9C4;P68104;Q53HM9;Q53HR5;Q6IPN6;Q6IPS9;Q6IPT9	EEF1A1;;EEF1A1;;EEF1A1;;;EEF1A1;EEF1A1;EEF1A1	Elongation factor 1-alpha;Elongation factor 1-alpha;Elongation factor 1-alpha;Elongation factor 1-alpha;Elongation factor 1-alpha 1;Elongation factor 1-alpha (Fragment);Elongation factor 1-alpha (Fragment);Elongation factor 1-alpha;Elongation factor 1-alpha;Elongation factor 1-alpha	Q6IPS9	Q6IPS9_K439_M1	1	Lactylation (K)	K	439	TVAVGVIKAVDKKAA	0.997478	0.999996	0.999997	0.968774	0.990371	0.986216	32414.5	78311.2	51577.4	101467	76987.1	87909.4
A0A087WVQ9;A0A4D5RAC9;A0A7I2V659;A8K9C4;P68104;Q53HM9;Q53HR5;Q6IPN6;Q6IPS9;Q6IPT9	EEF1A1;;EEF1A1;;EEF1A1;;;EEF1A1;EEF1A1;EEF1A1	Elongation factor 1-alpha;Elongation factor 1-alpha;Elongation factor 1-alpha;Elongation factor 1-alpha;Elongation factor 1-alpha 1;Elongation factor 1-alpha (Fragment);Elongation factor 1-alpha (Fragment);Elongation factor 1-alpha;Elongation factor 1-alpha;Elongation factor 1-alpha	Q6IPT9	Q6IPT9_K439_M1	1	Lactylation (K)	K	439	TVAVGVIKAVDKKAA	0.997478	0.999996	0.999997	0.968774	0.990371	0.986216	32414.5	78311.2	51577.4	101467	76987.1	87909.4
A0A087WVQ9;A0A4D5RAC9;A0A7I2V659;A8K9C4;P68104;Q53HM9;Q53HR5;Q6IPN6;Q6IPS9;Q6IPT9	EEF1A1;;EEF1A1;;EEF1A1;;;EEF1A1;EEF1A1;EEF1A1	Elongation factor 1-alpha;Elongation factor 1-alpha;Elongation factor 1-alpha;Elongation factor 1-alpha;Elongation factor 1-alpha 1;Elongation factor 1-alpha (Fragment);Elongation factor 1-alpha (Fragment);Elongation factor 1-alpha;Elongation factor 1-alpha;Elongation factor 1-alpha	A0A087WVQ9	A0A087WVQ9_K252_M1	1	Lactylation (K)	K	252	LPLQDVYKIGGIGTV	1	1	1	1	1	1	18933.4	52210	24244.2	65723.1	46878.4	70288.6
A0A087WVQ9;A0A4D5RAC9;A0A7I2V659;A8K9C4;P68104;Q53HM9;Q53HR5;Q6IPN6;Q6IPS9;Q6IPT9	EEF1A1;;EEF1A1;;EEF1A1;;;EEF1A1;EEF1A1;EEF1A1	Elongation factor 1-alpha;Elongation factor 1-alpha;Elongation factor 1-alpha;Elongation factor 1-alpha;Elongation factor 1-alpha 1;Elongation factor 1-alpha (Fragment);Elongation factor 1-alpha (Fragment);Elongation factor 1-alpha;Elongation factor 1-alpha;Elongation factor 1-alpha	A0A4D5RAC9	A0A4D5RAC9_K248_M1	1	Lactylation (K)	K	248	LPLQDVYKIGGIGTV	1	1	1	1	1	1	18933.4	52210	24244.2	65723.1	46878.4	70288.6
A0A087WVQ9;A0A4D5RAC9;A0A7I2V659;A8K9C4;P68104;Q53HM9;Q53HR5;Q6IPN6;Q6IPS9;Q6IPT9	EEF1A1;;EEF1A1;;EEF1A1;;;EEF1A1;EEF1A1;EEF1A1	Elongation factor 1-alpha;Elongation factor 1-alpha;Elongation factor 1-alpha;Elongation factor 1-alpha;Elongation factor 1-alpha 1;Elongation factor 1-alpha (Fragment);Elongation factor 1-alpha (Fragment);Elongation factor 1-alpha;Elongation factor 1-alpha;Elongation factor 1-alpha	A0A7I2V659	A0A7I2V659_K252_M1	1	Lactylation (K)	K	252	LPLQDVYKIGGIGTV	1	1	1	1	1	1	18933.4	52210	24244.2	65723.1	46878.4	70288.6
A0A087WVQ9;A0A4D5RAC9;A0A7I2V659;A8K9C4;P68104;Q53HM9;Q53HR5;Q6IPN6;Q6IPS9;Q6IPT9	EEF1A1;;EEF1A1;;EEF1A1;;;EEF1A1;EEF1A1;EEF1A1	Elongation factor 1-alpha;Elongation factor 1-alpha;Elongation factor 1-alpha;Elongation factor 1-alpha;Elongation factor 1-alpha 1;Elongation factor 1-alpha (Fragment);Elongation factor 1-alpha (Fragment);Elongation factor 1-alpha;Elongation factor 1-alpha;Elongation factor 1-alpha	A8K9C4	A8K9C4_K255_M1	1	Lactylation (K)	K	255	LPLQDVYKIGGIGTV	1	1	1	1	1	1	18933.4	52210	24244.2	65723.1	46878.4	70288.6
A0A087WVQ9;A0A4D5RAC9;A0A7I2V659;A8K9C4;P68104;Q53HM9;Q53HR5;Q6IPN6;Q6IPS9;Q6IPT9	EEF1A1;;EEF1A1;;EEF1A1;;;EEF1A1;EEF1A1;EEF1A1	Elongation factor 1-alpha;Elongation factor 1-alpha;Elongation factor 1-alpha;Elongation factor 1-alpha;Elongation factor 1-alpha 1;Elongation factor 1-alpha (Fragment);Elongation factor 1-alpha (Fragment);Elongation factor 1-alpha;Elongation factor 1-alpha;Elongation factor 1-alpha	P68104	P68104_K255_M1	1	Lactylation (K)	K	255	LPLQDVYKIGGIGTV	1	1	1	1	1	1	18933.4	52210	24244.2	65723.1	46878.4	70288.6
A0A087WVQ9;A0A4D5RAC9;A0A7I2V659;A8K9C4;P68104;Q53HM9;Q53HR5;Q6IPN6;Q6IPS9;Q6IPT9	EEF1A1;;EEF1A1;;EEF1A1;;;EEF1A1;EEF1A1;EEF1A1	Elongation factor 1-alpha;Elongation factor 1-alpha;Elongation factor 1-alpha;Elongation factor 1-alpha;Elongation factor 1-alpha 1;Elongation factor 1-alpha (Fragment);Elongation factor 1-alpha (Fragment);Elongation factor 1-alpha;Elongation factor 1-alpha;Elongation factor 1-alpha	Q53HM9	Q53HM9_K255_M1	1	Lactylation (K)	K	255	LPLQDVYKIGGIGTV	1	1	1	1	1	1	18933.4	52210	24244.2	65723.1	46878.4	70288.6
A0A087WVQ9;A0A4D5RAC9;A0A7I2V659;A8K9C4;P68104;Q53HM9;Q53HR5;Q6IPN6;Q6IPS9;Q6IPT9	EEF1A1;;EEF1A1;;EEF1A1;;;EEF1A1;EEF1A1;EEF1A1	Elongation factor 1-alpha;Elongation factor 1-alpha;Elongation factor 1-alpha;Elongation factor 1-alpha;Elongation factor 1-alpha 1;Elongation factor 1-alpha (Fragment);Elongation factor 1-alpha (Fragment);Elongation factor 1-alpha;Elongation factor 1-alpha;Elongation factor 1-alpha	Q53HR5	Q53HR5_K255_M1	1	Lactylation (K)	K	255	LPLQDVYKIGGIGTV	1	1	1	1	1	1	18933.4	52210	24244.2	65723.1	46878.4	70288.6
A0A087WVQ9;A0A4D5RAC9;A0A7I2V659;A8K9C4;P68104;Q53HM9;Q53HR5;Q6IPN6;Q6IPS9;Q6IPT9	EEF1A1;;EEF1A1;;EEF1A1;;;EEF1A1;EEF1A1;EEF1A1	Elongation factor 1-alpha;Elongation factor 1-alpha;Elongation factor 1-alpha;Elongation factor 1-alpha;Elongation factor 1-alpha 1;Elongation factor 1-alpha (Fragment);Elongation factor 1-alpha (Fragment);Elongation factor 1-alpha;Elongation factor 1-alpha;Elongation factor 1-alpha	Q6IPN6	Q6IPN6_K255_M1	1	Lactylation (K)	K	255	LPLQDVYKIGGIGTV	1	1	1	1	1	1	18933.4	52210	24244.2	65723.1	46878.4	70288.6
A0A087WVQ9;A0A4D5RAC9;A0A7I2V659;A8K9C4;P68104;Q53HM9;Q53HR5;Q6IPN6;Q6IPS9;Q6IPT9	EEF1A1;;EEF1A1;;EEF1A1;;;EEF1A1;EEF1A1;EEF1A1	Elongation factor 1-alpha;Elongation factor 1-alpha;Elongation factor 1-alpha;Elongation factor 1-alpha;Elongation factor 1-alpha 1;Elongation factor 1-alpha (Fragment);Elongation factor 1-alpha (Fragment);Elongation factor 1-alpha;Elongation factor 1-alpha;Elongation factor 1-alpha	Q6IPS9	Q6IPS9_K255_M1	1	Lactylation (K)	K	255	LPLQDVYKIGGIGTV	1	1	1	1	1	1	18933.4	52210	24244.2	65723.1	46878.4	70288.6
A0A087WVQ9;A0A4D5RAC9;A0A7I2V659;A8K9C4;P68104;Q53HM9;Q53HR5;Q6IPN6;Q6IPS9;Q6IPT9	EEF1A1;;EEF1A1;;EEF1A1;;;EEF1A1;EEF1A1;EEF1A1	Elongation factor 1-alpha;Elongation factor 1-alpha;Elongation factor 1-alpha;Elongation factor 1-alpha;Elongation factor 1-alpha 1;Elongation factor 1-alpha (Fragment);Elongation factor 1-alpha (Fragment);Elongation factor 1-alpha;Elongation factor 1-alpha;Elongation factor 1-alpha	Q6IPT9	Q6IPT9_K255_M1	1	Lactylation (K)	K	255	LPLQDVYKIGGIGTV	1	1	1	1	1	1	18933.4	52210	24244.2	65723.1	46878.4	70288.6
A0A087WVQ9;A0A4D5RAC9;A0A7I2V659;A8K9C4;P68104;Q53HM9;Q53HR5;Q6IPN6;Q6IPS9;Q6IPT9	EEF1A1;;EEF1A1;;EEF1A1;;;EEF1A1;EEF1A1;EEF1A1	Elongation factor 1-alpha;Elongation factor 1-alpha;Elongation factor 1-alpha;Elongation factor 1-alpha;Elongation factor 1-alpha 1;Elongation factor 1-alpha (Fragment);Elongation factor 1-alpha (Fragment);Elongation factor 1-alpha;Elongation factor 1-alpha;Elongation factor 1-alpha	A0A087WVQ9	A0A087WVQ9_K169_M1	1	Lactylation (K)	K	169	KRYEEIVKEVSTYIK	0.999349	0.999997	0.999985	0.999975	0.999687	0.999096	6140.75	39152.1	13407.4	49183.8	30128.3	35448.4
A0A087WVQ9;A0A4D5RAC9;A0A7I2V659;A8K9C4;P68104;Q53HM9;Q53HR5;Q6IPN6;Q6IPS9;Q6IPT9	EEF1A1;;EEF1A1;;EEF1A1;;;EEF1A1;EEF1A1;EEF1A1	Elongation factor 1-alpha;Elongation factor 1-alpha;Elongation factor 1-alpha;Elongation factor 1-alpha;Elongation factor 1-alpha 1;Elongation factor 1-alpha (Fragment);Elongation factor 1-alpha (Fragment);Elongation factor 1-alpha;Elongation factor 1-alpha;Elongation factor 1-alpha	A0A4D5RAC9	A0A4D5RAC9_K172_M1	1	Lactylation (K)	K	172	KRYEEIVKEVSTYIK	0.999349	0.999997	0.999985	0.999975	0.999687	0.999096	6140.75	39152.1	13407.4	49183.8	30128.3	35448.4
A0A087WVQ9;A0A4D5RAC9;A0A7I2V659;A8K9C4;P68104;Q53HM9;Q53HR5;Q6IPN6;Q6IPS9;Q6IPT9	EEF1A1;;EEF1A1;;EEF1A1;;;EEF1A1;EEF1A1;EEF1A1	Elongation factor 1-alpha;Elongation factor 1-alpha;Elongation factor 1-alpha;Elongation factor 1-alpha;Elongation factor 1-alpha 1;Elongation factor 1-alpha (Fragment);Elongation factor 1-alpha (Fragment);Elongation factor 1-alpha;Elongation factor 1-alpha;Elongation factor 1-alpha	A0A7I2V659	A0A7I2V659_K169_M1	1	Lactylation (K)	K	169	KRYEEIVKEVSTYIK	0.999349	0.999997	0.999985	0.999975	0.999687	0.999096	6140.75	39152.1	13407.4	49183.8	30128.3	35448.4
A0A087WVQ9;A0A4D5RAC9;A0A7I2V659;A8K9C4;P68104;Q53HM9;Q53HR5;Q6IPN6;Q6IPS9;Q6IPT9	EEF1A1;;EEF1A1;;EEF1A1;;;EEF1A1;EEF1A1;EEF1A1	Elongation factor 1-alpha;Elongation factor 1-alpha;Elongation factor 1-alpha;Elongation factor 1-alpha;Elongation factor 1-alpha 1;Elongation factor 1-alpha (Fragment);Elongation factor 1-alpha (Fragment);Elongation factor 1-alpha;Elongation factor 1-alpha;Elongation factor 1-alpha	A8K9C4	A8K9C4_K172_M1	1	Lactylation (K)	K	172	KRYEEIVKEVSTYIK	0.999349	0.999997	0.999985	0.999975	0.999687	0.999096	6140.75	39152.1	13407.4	49183.8	30128.3	35448.4
A0A087WVQ9;A0A4D5RAC9;A0A7I2V659;A8K9C4;P68104;Q53HM9;Q53HR5;Q6IPN6;Q6IPS9;Q6IPT9	EEF1A1;;EEF1A1;;EEF1A1;;;EEF1A1;EEF1A1;EEF1A1	Elongation factor 1-alpha;Elongation factor 1-alpha;Elongation factor 1-alpha;Elongation factor 1-alpha;Elongation factor 1-alpha 1;Elongation factor 1-alpha (Fragment);Elongation factor 1-alpha (Fragment);Elongation factor 1-alpha;Elongation factor 1-alpha;Elongation factor 1-alpha	P68104	P68104_K172_M1	1	Lactylation (K)	K	172	KRYEEIVKEVSTYIK	0.999349	0.999997	0.999985	0.999975	0.999687	0.999096	6140.75	39152.1	13407.4	49183.8	30128.3	35448.4
A0A087WVQ9;A0A4D5RAC9;A0A7I2V659;A8K9C4;P68104;Q53HM9;Q53HR5;Q6IPN6;Q6IPS9;Q6IPT9	EEF1A1;;EEF1A1;;EEF1A1;;;EEF1A1;EEF1A1;EEF1A1	Elongation factor 1-alpha;Elongation factor 1-alpha;Elongation factor 1-alpha;Elongation factor 1-alpha;Elongation factor 1-alpha 1;Elongation factor 1-alpha (Fragment);Elongation factor 1-alpha (Fragment);Elongation factor 1-alpha;Elongation factor 1-alpha;Elongation factor 1-alpha	Q53HM9	Q53HM9_K172_M1	1	Lactylation (K)	K	172	KRYEEIVKEVSTYIK	0.999349	0.999997	0.999985	0.999975	0.999687	0.999096	6140.75	39152.1	13407.4	49183.8	30128.3	35448.4
A0A087WVQ9;A0A4D5RAC9;A0A7I2V659;A8K9C4;P68104;Q53HM9;Q53HR5;Q6IPN6;Q6IPS9;Q6IPT9	EEF1A1;;EEF1A1;;EEF1A1;;;EEF1A1;EEF1A1;EEF1A1	Elongation factor 1-alpha;Elongation factor 1-alpha;Elongation factor 1-alpha;Elongation factor 1-alpha;Elongation factor 1-alpha 1;Elongation factor 1-alpha (Fragment);Elongation factor 1-alpha (Fragment);Elongation factor 1-alpha;Elongation factor 1-alpha;Elongation factor 1-alpha	Q53HR5	Q53HR5_K172_M1	1	Lactylation (K)	K	172	KRYEEIVKEVSTYIK	0.999349	0.999997	0.999985	0.999975	0.999687	0.999096	6140.75	39152.1	13407.4	49183.8	30128.3	35448.4
A0A087WVQ9;A0A4D5RAC9;A0A7I2V659;A8K9C4;P68104;Q53HM9;Q53HR5;Q6IPN6;Q6IPS9;Q6IPT9	EEF1A1;;EEF1A1;;EEF1A1;;;EEF1A1;EEF1A1;EEF1A1	Elongation factor 1-alpha;Elongation factor 1-alpha;Elongation factor 1-alpha;Elongation factor 1-alpha;Elongation factor 1-alpha 1;Elongation factor 1-alpha (Fragment);Elongation factor 1-alpha (Fragment);Elongation factor 1-alpha;Elongation factor 1-alpha;Elongation factor 1-alpha	Q6IPN6	Q6IPN6_K172_M1	1	Lactylation (K)	K	172	KRYEEIVKEVSTYIK	0.999349	0.999997	0.999985	0.999975	0.999687	0.999096	6140.75	39152.1	13407.4	49183.8	30128.3	35448.4
A0A087WVQ9;A0A4D5RAC9;A0A7I2V659;A8K9C4;P68104;Q53HM9;Q53HR5;Q6IPN6;Q6IPS9;Q6IPT9	EEF1A1;;EEF1A1;;EEF1A1;;;EEF1A1;EEF1A1;EEF1A1	Elongation factor 1-alpha;Elongation factor 1-alpha;Elongation factor 1-alpha;Elongation factor 1-alpha;Elongation factor 1-alpha 1;Elongation factor 1-alpha (Fragment);Elongation factor 1-alpha (Fragment);Elongation factor 1-alpha;Elongation factor 1-alpha;Elongation factor 1-alpha	Q6IPS9	Q6IPS9_K172_M1	1	Lactylation (K)	K	172	KRYEEIVKEVSTYIK	0.999349	0.999997	0.999985	0.999975	0.999687	0.999096	6140.75	39152.1	13407.4	49183.8	30128.3	35448.4
A0A087WVQ9;A0A4D5RAC9;A0A7I2V659;A8K9C4;P68104;Q53HM9;Q53HR5;Q6IPN6;Q6IPS9;Q6IPT9	EEF1A1;;EEF1A1;;EEF1A1;;;EEF1A1;EEF1A1;EEF1A1	Elongation factor 1-alpha;Elongation factor 1-alpha;Elongation factor 1-alpha;Elongation factor 1-alpha;Elongation factor 1-alpha 1;Elongation factor 1-alpha (Fragment);Elongation factor 1-alpha (Fragment);Elongation factor 1-alpha;Elongation factor 1-alpha;Elongation factor 1-alpha	Q6IPT9	Q6IPT9_K172_M1	1	Lactylation (K)	K	172	KRYEEIVKEVSTYIK	0.999349	0.999997	0.999985	0.999975	0.999687	0.999096	6140.75	39152.1	13407.4	49183.8	30128.3	35448.4
A0A087WVQ9;A0A4D5RAC9;A0A7I2V659;A8K9C4;P68104;Q53HM9;Q53HR5;Q6IPN6;Q6IPS9;Q6IPT9	EEF1A1;;EEF1A1;;EEF1A1;;;EEF1A1;EEF1A1;EEF1A1	Elongation factor 1-alpha;Elongation factor 1-alpha;Elongation factor 1-alpha;Elongation factor 1-alpha;Elongation factor 1-alpha 1;Elongation factor 1-alpha (Fragment);Elongation factor 1-alpha (Fragment);Elongation factor 1-alpha;Elongation factor 1-alpha;Elongation factor 1-alpha	A0A087WVQ9	A0A087WVQ9_K216_M1	1	Lactylation (K)	K	216	KGWKVTRKDGNASGT	0.999968	1	1	0.999963	0.999998	0.999941	7325.98	14047.8	6081.43	24462.4	14381.2	18674.1
A0A087WVQ9;A0A4D5RAC9;A0A7I2V659;A8K9C4;P68104;Q53HM9;Q53HR5;Q6IPN6;Q6IPS9;Q6IPT9	EEF1A1;;EEF1A1;;EEF1A1;;;EEF1A1;EEF1A1;EEF1A1	Elongation factor 1-alpha;Elongation factor 1-alpha;Elongation factor 1-alpha;Elongation factor 1-alpha;Elongation factor 1-alpha 1;Elongation factor 1-alpha (Fragment);Elongation factor 1-alpha (Fragment);Elongation factor 1-alpha;Elongation factor 1-alpha;Elongation factor 1-alpha	A0A4D5RAC9	A0A4D5RAC9_K212_M1	1	Lactylation (K)	K	212	KGWKVTRKDGNASGT	0.999968	1	1	0.999963	0.999998	0.999941	7325.98	14047.8	6081.43	24462.4	14381.2	18674.1
A0A087WVQ9;A0A4D5RAC9;A0A7I2V659;A8K9C4;P68104;Q53HM9;Q53HR5;Q6IPN6;Q6IPS9;Q6IPT9	EEF1A1;;EEF1A1;;EEF1A1;;;EEF1A1;EEF1A1;EEF1A1	Elongation factor 1-alpha;Elongation factor 1-alpha;Elongation factor 1-alpha;Elongation factor 1-alpha;Elongation factor 1-alpha 1;Elongation factor 1-alpha (Fragment);Elongation factor 1-alpha (Fragment);Elongation factor 1-alpha;Elongation factor 1-alpha;Elongation factor 1-alpha	A0A7I2V659	A0A7I2V659_K216_M1	1	Lactylation (K)	K	216	KGWKVTRKDGNASGT	0.999968	1	1	0.999963	0.999998	0.999941	7325.98	14047.8	6081.43	24462.4	14381.2	18674.1
A0A087WVQ9;A0A4D5RAC9;A0A7I2V659;A8K9C4;P68104;Q53HM9;Q53HR5;Q6IPN6;Q6IPS9;Q6IPT9	EEF1A1;;EEF1A1;;EEF1A1;;;EEF1A1;EEF1A1;EEF1A1	Elongation factor 1-alpha;Elongation factor 1-alpha;Elongation factor 1-alpha;Elongation factor 1-alpha;Elongation factor 1-alpha 1;Elongation factor 1-alpha (Fragment);Elongation factor 1-alpha (Fragment);Elongation factor 1-alpha;Elongation factor 1-alpha;Elongation factor 1-alpha	A8K9C4	A8K9C4_K219_M1	1	Lactylation (K)	K	219	KGWKVTRKDGNASGT	0.999968	1	1	0.999963	0.999998	0.999941	7325.98	14047.8	6081.43	24462.4	14381.2	18674.1
A0A087WVQ9;A0A4D5RAC9;A0A7I2V659;A8K9C4;P68104;Q53HM9;Q53HR5;Q6IPN6;Q6IPS9;Q6IPT9	EEF1A1;;EEF1A1;;EEF1A1;;;EEF1A1;EEF1A1;EEF1A1	Elongation factor 1-alpha;Elongation factor 1-alpha;Elongation factor 1-alpha;Elongation factor 1-alpha;Elongation factor 1-alpha 1;Elongation factor 1-alpha (Fragment);Elongation factor 1-alpha (Fragment);Elongation factor 1-alpha;Elongation factor 1-alpha;Elongation factor 1-alpha	P68104	P68104_K219_M1	1	Lactylation (K)	K	219	KGWKVTRKDGNASGT	0.999968	1	1	0.999963	0.999998	0.999941	7325.98	14047.8	6081.43	24462.4	14381.2	18674.1
A0A087WVQ9;A0A4D5RAC9;A0A7I2V659;A8K9C4;P68104;Q53HM9;Q53HR5;Q6IPN6;Q6IPS9;Q6IPT9	EEF1A1;;EEF1A1;;EEF1A1;;;EEF1A1;EEF1A1;EEF1A1	Elongation factor 1-alpha;Elongation factor 1-alpha;Elongation factor 1-alpha;Elongation factor 1-alpha;Elongation factor 1-alpha 1;Elongation factor 1-alpha (Fragment);Elongation factor 1-alpha (Fragment);Elongation factor 1-alpha;Elongation factor 1-alpha;Elongation factor 1-alpha	Q53HM9	Q53HM9_K219_M1	1	Lactylation (K)	K	219	KGWEVTRKDGNASGT	0.999968	1	1	0.999963	0.999998	0.999941	7325.98	14047.8	6081.43	24462.4	14381.2	18674.1
A0A087WVQ9;A0A4D5RAC9;A0A7I2V659;A8K9C4;P68104;Q53HM9;Q53HR5;Q6IPN6;Q6IPS9;Q6IPT9	EEF1A1;;EEF1A1;;EEF1A1;;;EEF1A1;EEF1A1;EEF1A1	Elongation factor 1-alpha;Elongation factor 1-alpha;Elongation factor 1-alpha;Elongation factor 1-alpha;Elongation factor 1-alpha 1;Elongation factor 1-alpha (Fragment);Elongation factor 1-alpha (Fragment);Elongation factor 1-alpha;Elongation factor 1-alpha;Elongation factor 1-alpha	Q53HR5	Q53HR5_K219_M1	1	Lactylation (K)	K	219	KGWKVTRKDGNASGT	0.999968	1	1	0.999963	0.999998	0.999941	7325.98	14047.8	6081.43	24462.4	14381.2	18674.1
A0A087WVQ9;A0A4D5RAC9;A0A7I2V659;A8K9C4;P68104;Q53HM9;Q53HR5;Q6IPN6;Q6IPS9;Q6IPT9	EEF1A1;;EEF1A1;;EEF1A1;;;EEF1A1;EEF1A1;EEF1A1	Elongation factor 1-alpha;Elongation factor 1-alpha;Elongation factor 1-alpha;Elongation factor 1-alpha;Elongation factor 1-alpha 1;Elongation factor 1-alpha (Fragment);Elongation factor 1-alpha (Fragment);Elongation factor 1-alpha;Elongation factor 1-alpha;Elongation factor 1-alpha	Q6IPN6	Q6IPN6_K219_M1	1	Lactylation (K)	K	219	KGWKVTRKDGNASGT	0.999968	1	1	0.999963	0.999998	0.999941	7325.98	14047.8	6081.43	24462.4	14381.2	18674.1
A0A087WVQ9;A0A4D5RAC9;A0A7I2V659;A8K9C4;P68104;Q53HM9;Q53HR5;Q6IPN6;Q6IPS9;Q6IPT9	EEF1A1;;EEF1A1;;EEF1A1;;;EEF1A1;EEF1A1;EEF1A1	Elongation factor 1-alpha;Elongation factor 1-alpha;Elongation factor 1-alpha;Elongation factor 1-alpha;Elongation factor 1-alpha 1;Elongation factor 1-alpha (Fragment);Elongation factor 1-alpha (Fragment);Elongation factor 1-alpha;Elongation factor 1-alpha;Elongation factor 1-alpha	Q6IPS9	Q6IPS9_K219_M1	1	Lactylation (K)	K	219	KGWKVTRKDGNASGT	0.999968	1	1	0.999963	0.999998	0.999941	7325.98	14047.8	6081.43	24462.4	14381.2	18674.1
A0A087WVQ9;A0A4D5RAC9;A0A7I2V659;A8K9C4;P68104;Q53HM9;Q53HR5;Q6IPN6;Q6IPS9;Q6IPT9	EEF1A1;;EEF1A1;;EEF1A1;;;EEF1A1;EEF1A1;EEF1A1	Elongation factor 1-alpha;Elongation factor 1-alpha;Elongation factor 1-alpha;Elongation factor 1-alpha;Elongation factor 1-alpha 1;Elongation factor 1-alpha (Fragment);Elongation factor 1-alpha (Fragment);Elongation factor 1-alpha;Elongation factor 1-alpha;Elongation factor 1-alpha	Q6IPT9	Q6IPT9_K219_M1	1	Lactylation (K)	K	219	KGWKVTRKDGNASGT	0.999968	1	1	0.999963	0.999998	0.999941	7325.98	14047.8	6081.43	24462.4	14381.2	18674.1
A0A087WVQ9;A0A4D5RAC9;A0A7I2V659;A8K9C4;P68104;Q53HM9;Q53HR5;Q6IPN6;Q6IPS9;Q6IPT9	EEF1A1;;EEF1A1;;EEF1A1;;;EEF1A1;EEF1A1;EEF1A1	Elongation factor 1-alpha;Elongation factor 1-alpha;Elongation factor 1-alpha;Elongation factor 1-alpha;Elongation factor 1-alpha 1;Elongation factor 1-alpha (Fragment);Elongation factor 1-alpha (Fragment);Elongation factor 1-alpha;Elongation factor 1-alpha;Elongation factor 1-alpha	A0A087WVQ9	A0A087WVQ9_K241_M1	1	Lactylation (K)	K	241	PPTRPTDKPLRLPLQ	4.72429e-05	1.46892e-08	2.57466e-09	3.14509e-07	0.984742	0.5	7242.54	17230.4	6083.42	22275.2	1	6723.2
A0A087WVQ9;A0A4D5RAC9;A0A7I2V659;A8K9C4;P68104;Q53HM9;Q53HR5;Q6IPN6;Q6IPS9;Q6IPT9	EEF1A1;;EEF1A1;;EEF1A1;;;EEF1A1;EEF1A1;EEF1A1	Elongation factor 1-alpha;Elongation factor 1-alpha;Elongation factor 1-alpha;Elongation factor 1-alpha;Elongation factor 1-alpha 1;Elongation factor 1-alpha (Fragment);Elongation factor 1-alpha (Fragment);Elongation factor 1-alpha;Elongation factor 1-alpha;Elongation factor 1-alpha	A0A4D5RAC9	A0A4D5RAC9_K237_M1	1	Lactylation (K)	K	237	PPTRPTDKPLRLPLQ	4.72429e-05	1.46892e-08	2.57466e-09	3.14509e-07	0.984742	0.5	7242.54	17230.4	6083.42	22275.2	1	6723.2
A0A087WVQ9;A0A4D5RAC9;A0A7I2V659;A8K9C4;P68104;Q53HM9;Q53HR5;Q6IPN6;Q6IPS9;Q6IPT9	EEF1A1;;EEF1A1;;EEF1A1;;;EEF1A1;EEF1A1;EEF1A1	Elongation factor 1-alpha;Elongation factor 1-alpha;Elongation factor 1-alpha;Elongation factor 1-alpha;Elongation factor 1-alpha 1;Elongation factor 1-alpha (Fragment);Elongation factor 1-alpha (Fragment);Elongation factor 1-alpha;Elongation factor 1-alpha;Elongation factor 1-alpha	A0A7I2V659	A0A7I2V659_K241_M1	1	Lactylation (K)	K	241	PPTRPTDKPLRLPLQ	4.72429e-05	1.46892e-08	2.57466e-09	3.14509e-07	0.984742	0.5	7242.54	17230.4	6083.42	22275.2	1	6723.2
A0A087WVQ9;A0A4D5RAC9;A0A7I2V659;A8K9C4;P68104;Q53HM9;Q53HR5;Q6IPN6;Q6IPS9;Q6IPT9	EEF1A1;;EEF1A1;;EEF1A1;;;EEF1A1;EEF1A1;EEF1A1	Elongation factor 1-alpha;Elongation factor 1-alpha;Elongation factor 1-alpha;Elongation factor 1-alpha;Elongation factor 1-alpha 1;Elongation factor 1-alpha (Fragment);Elongation factor 1-alpha (Fragment);Elongation factor 1-alpha;Elongation factor 1-alpha;Elongation factor 1-alpha	A8K9C4	A8K9C4_K244_M1	1	Lactylation (K)	K	244	PPTRPTDKPLRLPLQ	4.72429e-05	1.46892e-08	2.57466e-09	3.14509e-07	0.984742	0.5	7242.54	17230.4	6083.42	22275.2	1	6723.2
A0A087WVQ9;A0A4D5RAC9;A0A7I2V659;A8K9C4;P68104;Q53HM9;Q53HR5;Q6IPN6;Q6IPS9;Q6IPT9	EEF1A1;;EEF1A1;;EEF1A1;;;EEF1A1;EEF1A1;EEF1A1	Elongation factor 1-alpha;Elongation factor 1-alpha;Elongation factor 1-alpha;Elongation factor 1-alpha;Elongation factor 1-alpha 1;Elongation factor 1-alpha (Fragment);Elongation factor 1-alpha (Fragment);Elongation factor 1-alpha;Elongation factor 1-alpha;Elongation factor 1-alpha	P68104	P68104_K244_M1	1	Lactylation (K)	K	244	PPTRPTDKPLRLPLQ	4.72429e-05	1.46892e-08	2.57466e-09	3.14509e-07	0.984742	0.5	7242.54	17230.4	6083.42	22275.2	1	6723.2
A0A087WVQ9;A0A4D5RAC9;A0A7I2V659;A8K9C4;P68104;Q53HM9;Q53HR5;Q6IPN6;Q6IPS9;Q6IPT9	EEF1A1;;EEF1A1;;EEF1A1;;;EEF1A1;EEF1A1;EEF1A1	Elongation factor 1-alpha;Elongation factor 1-alpha;Elongation factor 1-alpha;Elongation factor 1-alpha;Elongation factor 1-alpha 1;Elongation factor 1-alpha (Fragment);Elongation factor 1-alpha (Fragment);Elongation factor 1-alpha;Elongation factor 1-alpha;Elongation factor 1-alpha	Q53HM9	Q53HM9_K244_M1	1	Lactylation (K)	K	244	PPTRPTDKPLRLPLQ	4.72429e-05	1.46892e-08	2.57466e-09	3.14509e-07	0.984742	0.5	7242.54	17230.4	6083.42	22275.2	1	6723.2
A0A087WVQ9;A0A4D5RAC9;A0A7I2V659;A8K9C4;P68104;Q53HM9;Q53HR5;Q6IPN6;Q6IPS9;Q6IPT9	EEF1A1;;EEF1A1;;EEF1A1;;;EEF1A1;EEF1A1;EEF1A1	Elongation factor 1-alpha;Elongation factor 1-alpha;Elongation factor 1-alpha;Elongation factor 1-alpha;Elongation factor 1-alpha 1;Elongation factor 1-alpha (Fragment);Elongation factor 1-alpha (Fragment);Elongation factor 1-alpha;Elongation factor 1-alpha;Elongation factor 1-alpha	Q53HR5	Q53HR5_K244_M1	1	Lactylation (K)	K	244	PPTRPTDKPLRLPLQ	4.72429e-05	1.46892e-08	2.57466e-09	3.14509e-07	0.984742	0.5	7242.54	17230.4	6083.42	22275.2	1	6723.2
A0A087WVQ9;A0A4D5RAC9;A0A7I2V659;A8K9C4;P68104;Q53HM9;Q53HR5;Q6IPN6;Q6IPS9;Q6IPT9	EEF1A1;;EEF1A1;;EEF1A1;;;EEF1A1;EEF1A1;EEF1A1	Elongation factor 1-alpha;Elongation factor 1-alpha;Elongation factor 1-alpha;Elongation factor 1-alpha;Elongation factor 1-alpha 1;Elongation factor 1-alpha (Fragment);Elongation factor 1-alpha (Fragment);Elongation factor 1-alpha;Elongation factor 1-alpha;Elongation factor 1-alpha	Q6IPN6	Q6IPN6_K244_M1	1	Lactylation (K)	K	244	PPTRPTDKPLRLPLQ	4.72429e-05	1.46892e-08	2.57466e-09	3.14509e-07	0.984742	0.5	7242.54	17230.4	6083.42	22275.2	1	6723.2
A0A087WVQ9;A0A4D5RAC9;A0A7I2V659;A8K9C4;P68104;Q53HM9;Q53HR5;Q6IPN6;Q6IPS9;Q6IPT9	EEF1A1;;EEF1A1;;EEF1A1;;;EEF1A1;EEF1A1;EEF1A1	Elongation factor 1-alpha;Elongation factor 1-alpha;Elongation factor 1-alpha;Elongation factor 1-alpha;Elongation factor 1-alpha 1;Elongation factor 1-alpha (Fragment);Elongation factor 1-alpha (Fragment);Elongation factor 1-alpha;Elongation factor 1-alpha;Elongation factor 1-alpha	Q6IPS9	Q6IPS9_K244_M1	1	Lactylation (K)	K	244	PPTRPTDKPLRLPLQ	4.72429e-05	1.46892e-08	2.57466e-09	3.14509e-07	0.984742	0.5	7242.54	17230.4	6083.42	22275.2	1	6723.2
A0A087WVQ9;A0A4D5RAC9;A0A7I2V659;A8K9C4;P68104;Q53HM9;Q53HR5;Q6IPN6;Q6IPS9;Q6IPT9	EEF1A1;;EEF1A1;;EEF1A1;;;EEF1A1;EEF1A1;EEF1A1	Elongation factor 1-alpha;Elongation factor 1-alpha;Elongation factor 1-alpha;Elongation factor 1-alpha;Elongation factor 1-alpha 1;Elongation factor 1-alpha (Fragment);Elongation factor 1-alpha (Fragment);Elongation factor 1-alpha;Elongation factor 1-alpha;Elongation factor 1-alpha	Q6IPT9	Q6IPT9_K244_M1	1	Lactylation (K)	K	244	PPTRPTDKPLRLPLQ	4.72429e-05	1.46892e-08	2.57466e-09	3.14509e-07	0.984742	0.5	7242.54	17230.4	6083.42	22275.2	1	6723.2
A0A087WVQ9;A0A4D5RAC9;A0A7I2V659;A8K9C4;P68104;Q53HM9;Q53HR5;Q6IPN6;Q6IPS9;Q6IPT9	EEF1A1;;EEF1A1;;EEF1A1;;;EEF1A1;EEF1A1;EEF1A1	Elongation factor 1-alpha;Elongation factor 1-alpha;Elongation factor 1-alpha;Elongation factor 1-alpha;Elongation factor 1-alpha 1;Elongation factor 1-alpha (Fragment);Elongation factor 1-alpha (Fragment);Elongation factor 1-alpha;Elongation factor 1-alpha;Elongation factor 1-alpha	A0A087WVQ9	A0A087WVQ9_K270_M1	1	Lactylation (K)	K	270	RVETGVLKPGMVVTF	1	1	1	1	0.985133	1	10365.6	28274.1	12668	26683.5	10443.1	15500.9
A0A087WVQ9;A0A4D5RAC9;A0A7I2V659;A8K9C4;P68104;Q53HM9;Q53HR5;Q6IPN6;Q6IPS9;Q6IPT9	EEF1A1;;EEF1A1;;EEF1A1;;;EEF1A1;EEF1A1;EEF1A1	Elongation factor 1-alpha;Elongation factor 1-alpha;Elongation factor 1-alpha;Elongation factor 1-alpha;Elongation factor 1-alpha 1;Elongation factor 1-alpha (Fragment);Elongation factor 1-alpha (Fragment);Elongation factor 1-alpha;Elongation factor 1-alpha;Elongation factor 1-alpha	A0A4D5RAC9	A0A4D5RAC9_K266_M1	1	Lactylation (K)	K	266	RVETGVLKPGMVVTF	1	1	1	1	0.985133	1	10365.6	28274.1	12668	26683.5	10443.1	15500.9
A0A087WVQ9;A0A4D5RAC9;A0A7I2V659;A8K9C4;P68104;Q53HM9;Q53HR5;Q6IPN6;Q6IPS9;Q6IPT9	EEF1A1;;EEF1A1;;EEF1A1;;;EEF1A1;EEF1A1;EEF1A1	Elongation factor 1-alpha;Elongation factor 1-alpha;Elongation factor 1-alpha;Elongation factor 1-alpha;Elongation factor 1-alpha 1;Elongation factor 1-alpha (Fragment);Elongation factor 1-alpha (Fragment);Elongation factor 1-alpha;Elongation factor 1-alpha;Elongation factor 1-alpha	A0A7I2V659	A0A7I2V659_K270_M1	1	Lactylation (K)	K	270	RVETGVLKPGMVVTF	1	1	1	1	0.985133	1	10365.6	28274.1	12668	26683.5	10443.1	15500.9
A0A087WVQ9;A0A4D5RAC9;A0A7I2V659;A8K9C4;P68104;Q53HM9;Q53HR5;Q6IPN6;Q6IPS9;Q6IPT9	EEF1A1;;EEF1A1;;EEF1A1;;;EEF1A1;EEF1A1;EEF1A1	Elongation factor 1-alpha;Elongation factor 1-alpha;Elongation factor 1-alpha;Elongation factor 1-alpha;Elongation factor 1-alpha 1;Elongation factor 1-alpha (Fragment);Elongation factor 1-alpha (Fragment);Elongation factor 1-alpha;Elongation factor 1-alpha;Elongation factor 1-alpha	A8K9C4	A8K9C4_K273_M1	1	Lactylation (K)	K	273	RVETGVLKPGMVVTF	1	1	1	1	0.985133	1	10365.6	28274.1	12668	26683.5	10443.1	15500.9
A0A087WVQ9;A0A4D5RAC9;A0A7I2V659;A8K9C4;P68104;Q53HM9;Q53HR5;Q6IPN6;Q6IPS9;Q6IPT9	EEF1A1;;EEF1A1;;EEF1A1;;;EEF1A1;EEF1A1;EEF1A1	Elongation factor 1-alpha;Elongation factor 1-alpha;Elongation factor 1-alpha;Elongation factor 1-alpha;Elongation factor 1-alpha 1;Elongation factor 1-alpha (Fragment);Elongation factor 1-alpha (Fragment);Elongation factor 1-alpha;Elongation factor 1-alpha;Elongation factor 1-alpha	P68104	P68104_K273_M1	1	Lactylation (K)	K	273	RVETGVLKPGMVVTF	1	1	1	1	0.985133	1	10365.6	28274.1	12668	26683.5	10443.1	15500.9
A0A087WVQ9;A0A4D5RAC9;A0A7I2V659;A8K9C4;P68104;Q53HM9;Q53HR5;Q6IPN6;Q6IPS9;Q6IPT9	EEF1A1;;EEF1A1;;EEF1A1;;;EEF1A1;EEF1A1;EEF1A1	Elongation factor 1-alpha;Elongation factor 1-alpha;Elongation factor 1-alpha;Elongation factor 1-alpha;Elongation factor 1-alpha 1;Elongation factor 1-alpha (Fragment);Elongation factor 1-alpha (Fragment);Elongation factor 1-alpha;Elongation factor 1-alpha;Elongation factor 1-alpha	Q53HM9	Q53HM9_K273_M1	1	Lactylation (K)	K	273	RVETGVLKPGMVVTF	1	1	1	1	0.985133	1	10365.6	28274.1	12668	26683.5	10443.1	15500.9
A0A087WVQ9;A0A4D5RAC9;A0A7I2V659;A8K9C4;P68104;Q53HM9;Q53HR5;Q6IPN6;Q6IPS9;Q6IPT9	EEF1A1;;EEF1A1;;EEF1A1;;;EEF1A1;EEF1A1;EEF1A1	Elongation factor 1-alpha;Elongation factor 1-alpha;Elongation factor 1-alpha;Elongation factor 1-alpha;Elongation factor 1-alpha 1;Elongation factor 1-alpha (Fragment);Elongation factor 1-alpha (Fragment);Elongation factor 1-alpha;Elongation factor 1-alpha;Elongation factor 1-alpha	Q53HR5	Q53HR5_K273_M1	1	Lactylation (K)	K	273	RVETGVLKPGMVVTF	1	1	1	1	0.985133	1	10365.6	28274.1	12668	26683.5	10443.1	15500.9
A0A087WVQ9;A0A4D5RAC9;A0A7I2V659;A8K9C4;P68104;Q53HM9;Q53HR5;Q6IPN6;Q6IPS9;Q6IPT9	EEF1A1;;EEF1A1;;EEF1A1;;;EEF1A1;EEF1A1;EEF1A1	Elongation factor 1-alpha;Elongation factor 1-alpha;Elongation factor 1-alpha;Elongation factor 1-alpha;Elongation factor 1-alpha 1;Elongation factor 1-alpha (Fragment);Elongation factor 1-alpha (Fragment);Elongation factor 1-alpha;Elongation factor 1-alpha;Elongation factor 1-alpha	Q6IPN6	Q6IPN6_K273_M1	1	Lactylation (K)	K	273	RVETGVLKPGMVVTF	1	1	1	1	0.985133	1	10365.6	28274.1	12668	26683.5	10443.1	15500.9
A0A087WVQ9;A0A4D5RAC9;A0A7I2V659;A8K9C4;P68104;Q53HM9;Q53HR5;Q6IPN6;Q6IPS9;Q6IPT9	EEF1A1;;EEF1A1;;EEF1A1;;;EEF1A1;EEF1A1;EEF1A1	Elongation factor 1-alpha;Elongation factor 1-alpha;Elongation factor 1-alpha;Elongation factor 1-alpha;Elongation factor 1-alpha 1;Elongation factor 1-alpha (Fragment);Elongation factor 1-alpha (Fragment);Elongation factor 1-alpha;Elongation factor 1-alpha;Elongation factor 1-alpha	Q6IPS9	Q6IPS9_K273_M1	1	Lactylation (K)	K	273	RVETGVLKPGMVVTF	1	1	1	1	0.985133	1	10365.6	28274.1	12668	26683.5	10443.1	15500.9
A0A087WVQ9;A0A4D5RAC9;A0A7I2V659;A8K9C4;P68104;Q53HM9;Q53HR5;Q6IPN6;Q6IPS9;Q6IPT9	EEF1A1;;EEF1A1;;EEF1A1;;;EEF1A1;EEF1A1;EEF1A1	Elongation factor 1-alpha;Elongation factor 1-alpha;Elongation factor 1-alpha;Elongation factor 1-alpha;Elongation factor 1-alpha 1;Elongation factor 1-alpha (Fragment);Elongation factor 1-alpha (Fragment);Elongation factor 1-alpha;Elongation factor 1-alpha;Elongation factor 1-alpha	Q6IPT9	Q6IPT9_K273_M1	1	Lactylation (K)	K	273	RVETGVLKPGMVVTF	1	1	1	1	0.985133	1	10365.6	28274.1	12668	26683.5	10443.1	15500.9
A0A087WVQ9;A0A4D5RAC9;A0A7I2V659;A8K9C4;P68104;Q53HM9;Q53HR5;Q6IPN6;Q6IPS9;Q6IPT9	EEF1A1;;EEF1A1;;EEF1A1;;;EEF1A1;EEF1A1;EEF1A1	Elongation factor 1-alpha;Elongation factor 1-alpha;Elongation factor 1-alpha;Elongation factor 1-alpha;Elongation factor 1-alpha 1;Elongation factor 1-alpha (Fragment);Elongation factor 1-alpha (Fragment);Elongation factor 1-alpha;Elongation factor 1-alpha;Elongation factor 1-alpha	A0A087WVQ9	A0A087WVQ9_K5_M1	1	Lactylation (K)	K	5	___MGKEKTHINIVV	0.99958	0.999999	1	1	1	0.979001	1109.41	14790.1	11026.4	40204	9127.75	13065.8
A0A087WVQ9;A0A4D5RAC9;A0A7I2V659;A8K9C4;P68104;Q53HM9;Q53HR5;Q6IPN6;Q6IPS9;Q6IPT9	EEF1A1;;EEF1A1;;EEF1A1;;;EEF1A1;EEF1A1;EEF1A1	Elongation factor 1-alpha;Elongation factor 1-alpha;Elongation factor 1-alpha;Elongation factor 1-alpha;Elongation factor 1-alpha 1;Elongation factor 1-alpha (Fragment);Elongation factor 1-alpha (Fragment);Elongation factor 1-alpha;Elongation factor 1-alpha;Elongation factor 1-alpha	A0A4D5RAC9	A0A4D5RAC9_K5_M1	1	Lactylation (K)	K	5	___MGKEKTHINIVV	0.99958	0.999999	1	1	1	0.979001	1109.41	14790.1	11026.4	40204	9127.75	13065.8
A0A087WVQ9;A0A4D5RAC9;A0A7I2V659;A8K9C4;P68104;Q53HM9;Q53HR5;Q6IPN6;Q6IPS9;Q6IPT9	EEF1A1;;EEF1A1;;EEF1A1;;;EEF1A1;EEF1A1;EEF1A1	Elongation factor 1-alpha;Elongation factor 1-alpha;Elongation factor 1-alpha;Elongation factor 1-alpha;Elongation factor 1-alpha 1;Elongation factor 1-alpha (Fragment);Elongation factor 1-alpha (Fragment);Elongation factor 1-alpha;Elongation factor 1-alpha;Elongation factor 1-alpha	A0A7I2V659	A0A7I2V659_K5_M1	1	Lactylation (K)	K	5	___MGKEKTHINIVV	0.99958	0.999999	1	1	1	0.979001	1109.41	14790.1	11026.4	40204	9127.75	13065.8
A0A087WVQ9;A0A4D5RAC9;A0A7I2V659;A8K9C4;P68104;Q53HM9;Q53HR5;Q6IPN6;Q6IPS9;Q6IPT9	EEF1A1;;EEF1A1;;EEF1A1;;;EEF1A1;EEF1A1;EEF1A1	Elongation factor 1-alpha;Elongation factor 1-alpha;Elongation factor 1-alpha;Elongation factor 1-alpha;Elongation factor 1-alpha 1;Elongation factor 1-alpha (Fragment);Elongation factor 1-alpha (Fragment);Elongation factor 1-alpha;Elongation factor 1-alpha;Elongation factor 1-alpha	A8K9C4	A8K9C4_K5_M1	1	Lactylation (K)	K	5	___MGKEKTHINIVV	0.99958	0.999999	1	1	1	0.979001	1109.41	14790.1	11026.4	40204	9127.75	13065.8
A0A087WVQ9;A0A4D5RAC9;A0A7I2V659;A8K9C4;P68104;Q53HM9;Q53HR5;Q6IPN6;Q6IPS9;Q6IPT9	EEF1A1;;EEF1A1;;EEF1A1;;;EEF1A1;EEF1A1;EEF1A1	Elongation factor 1-alpha;Elongation factor 1-alpha;Elongation factor 1-alpha;Elongation factor 1-alpha;Elongation factor 1-alpha 1;Elongation factor 1-alpha (Fragment);Elongation factor 1-alpha (Fragment);Elongation factor 1-alpha;Elongation factor 1-alpha;Elongation factor 1-alpha	P68104	P68104_K5_M1	1	Lactylation (K)	K	5	___MGKEKTHINIVV	0.99958	0.999999	1	1	1	0.979001	1109.41	14790.1	11026.4	40204	9127.75	13065.8
A0A087WVQ9;A0A4D5RAC9;A0A7I2V659;A8K9C4;P68104;Q53HM9;Q53HR5;Q6IPN6;Q6IPS9;Q6IPT9	EEF1A1;;EEF1A1;;EEF1A1;;;EEF1A1;EEF1A1;EEF1A1	Elongation factor 1-alpha;Elongation factor 1-alpha;Elongation factor 1-alpha;Elongation factor 1-alpha;Elongation factor 1-alpha 1;Elongation factor 1-alpha (Fragment);Elongation factor 1-alpha (Fragment);Elongation factor 1-alpha;Elongation factor 1-alpha;Elongation factor 1-alpha	Q53HM9	Q53HM9_K5_M1	1	Lactylation (K)	K	5	___MGKEKTHINIVV	0.99958	0.999999	1	1	1	0.979001	1109.41	14790.1	11026.4	40204	9127.75	13065.8
A0A087WVQ9;A0A4D5RAC9;A0A7I2V659;A8K9C4;P68104;Q53HM9;Q53HR5;Q6IPN6;Q6IPS9;Q6IPT9	EEF1A1;;EEF1A1;;EEF1A1;;;EEF1A1;EEF1A1;EEF1A1	Elongation factor 1-alpha;Elongation factor 1-alpha;Elongation factor 1-alpha;Elongation factor 1-alpha;Elongation factor 1-alpha 1;Elongation factor 1-alpha (Fragment);Elongation factor 1-alpha (Fragment);Elongation factor 1-alpha;Elongation factor 1-alpha;Elongation factor 1-alpha	Q53HR5	Q53HR5_K5_M1	1	Lactylation (K)	K	5	___MGKEKTHINIVV	0.99958	0.999999	1	1	1	0.979001	1109.41	14790.1	11026.4	40204	9127.75	13065.8
A0A087WVQ9;A0A4D5RAC9;A0A7I2V659;A8K9C4;P68104;Q53HM9;Q53HR5;Q6IPN6;Q6IPS9;Q6IPT9	EEF1A1;;EEF1A1;;EEF1A1;;;EEF1A1;EEF1A1;EEF1A1	Elongation factor 1-alpha;Elongation factor 1-alpha;Elongation factor 1-alpha;Elongation factor 1-alpha;Elongation factor 1-alpha 1;Elongation factor 1-alpha (Fragment);Elongation factor 1-alpha (Fragment);Elongation factor 1-alpha;Elongation factor 1-alpha;Elongation factor 1-alpha	Q6IPN6	Q6IPN6_K5_M1	1	Lactylation (K)	K	5	___MGKEKTHINIVV	0.99958	0.999999	1	1	1	0.979001	1109.41	14790.1	11026.4	40204	9127.75	13065.8
A0A087WVQ9;A0A4D5RAC9;A0A7I2V659;A8K9C4;P68104;Q53HM9;Q53HR5;Q6IPN6;Q6IPS9;Q6IPT9	EEF1A1;;EEF1A1;;EEF1A1;;;EEF1A1;EEF1A1;EEF1A1	Elongation factor 1-alpha;Elongation factor 1-alpha;Elongation factor 1-alpha;Elongation factor 1-alpha;Elongation factor 1-alpha 1;Elongation factor 1-alpha (Fragment);Elongation factor 1-alpha (Fragment);Elongation factor 1-alpha;Elongation factor 1-alpha;Elongation factor 1-alpha	Q6IPS9	Q6IPS9_K5_M1	1	Lactylation (K)	K	5	___MGKEKTHINIVV	0.99958	0.999999	1	1	1	0.979001	1109.41	14790.1	11026.4	40204	9127.75	13065.8
A0A087WVQ9;A0A4D5RAC9;A0A7I2V659;A8K9C4;P68104;Q53HM9;Q53HR5;Q6IPN6;Q6IPS9;Q6IPT9	EEF1A1;;EEF1A1;;EEF1A1;;;EEF1A1;EEF1A1;EEF1A1	Elongation factor 1-alpha;Elongation factor 1-alpha;Elongation factor 1-alpha;Elongation factor 1-alpha;Elongation factor 1-alpha 1;Elongation factor 1-alpha (Fragment);Elongation factor 1-alpha (Fragment);Elongation factor 1-alpha;Elongation factor 1-alpha;Elongation factor 1-alpha	Q6IPT9	Q6IPT9_K5_M1	1	Lactylation (K)	K	5	___MGKEKTHINIVV	0.99958	0.999999	1	1	1	0.979001	1109.41	14790.1	11026.4	40204	9127.75	13065.8
A0A087WVQ9;A0A4D5RAC9;A0A7I2V659;A8K9C4;P68104;Q53HM9;Q53HR5;Q6IPN6;Q6IPS9;Q6IPT9	EEF1A1;;EEF1A1;;EEF1A1;;;EEF1A1;EEF1A1;EEF1A1	Elongation factor 1-alpha;Elongation factor 1-alpha;Elongation factor 1-alpha;Elongation factor 1-alpha;Elongation factor 1-alpha 1;Elongation factor 1-alpha (Fragment);Elongation factor 1-alpha (Fragment);Elongation factor 1-alpha;Elongation factor 1-alpha;Elongation factor 1-alpha	A0A087WVQ9	A0A087WVQ9_K41_M1	1	Lactylation (K)	K	41	IDKRTIEKFEKEMGK	0.5	0.5	0.868063	0.5	0.5	0.659154	1035.2	1679.58	1902.14	2710.78	3180.85	5795.76
A0A087WVQ9;A0A4D5RAC9;A0A7I2V659;A8K9C4;P68104;Q53HM9;Q53HR5;Q6IPN6;Q6IPS9;Q6IPT9	EEF1A1;;EEF1A1;;EEF1A1;;;EEF1A1;EEF1A1;EEF1A1	Elongation factor 1-alpha;Elongation factor 1-alpha;Elongation factor 1-alpha;Elongation factor 1-alpha;Elongation factor 1-alpha 1;Elongation factor 1-alpha (Fragment);Elongation factor 1-alpha (Fragment);Elongation factor 1-alpha;Elongation factor 1-alpha;Elongation factor 1-alpha	A0A4D5RAC9	A0A4D5RAC9_K41_M1	1	Lactylation (K)	K	41	IDKRTIEKFEKEAAE	0.5	0.5	0.868063	0.5	0.5	0.659154	1035.2	1679.58	1902.14	2710.78	3180.85	5795.76
A0A087WVQ9;A0A4D5RAC9;A0A7I2V659;A8K9C4;P68104;Q53HM9;Q53HR5;Q6IPN6;Q6IPS9;Q6IPT9	EEF1A1;;EEF1A1;;EEF1A1;;;EEF1A1;EEF1A1;EEF1A1	Elongation factor 1-alpha;Elongation factor 1-alpha;Elongation factor 1-alpha;Elongation factor 1-alpha;Elongation factor 1-alpha 1;Elongation factor 1-alpha (Fragment);Elongation factor 1-alpha (Fragment);Elongation factor 1-alpha;Elongation factor 1-alpha;Elongation factor 1-alpha	A0A7I2V659	A0A7I2V659_K41_M1	1	Lactylation (K)	K	41	IDKRTIEKFEKEAAE	0.5	0.5	0.868063	0.5	0.5	0.659154	1035.2	1679.58	1902.14	2710.78	3180.85	5795.76
A0A087WVQ9;A0A4D5RAC9;A0A7I2V659;A8K9C4;P68104;Q53HM9;Q53HR5;Q6IPN6;Q6IPS9;Q6IPT9	EEF1A1;;EEF1A1;;EEF1A1;;;EEF1A1;EEF1A1;EEF1A1	Elongation factor 1-alpha;Elongation factor 1-alpha;Elongation factor 1-alpha;Elongation factor 1-alpha;Elongation factor 1-alpha 1;Elongation factor 1-alpha (Fragment);Elongation factor 1-alpha (Fragment);Elongation factor 1-alpha;Elongation factor 1-alpha;Elongation factor 1-alpha	A8K9C4	A8K9C4_K41_M1	1	Lactylation (K)	K	41	IDKRTIEKFEKEAAE	0.5	0.5	0.868063	0.5	0.5	0.659154	1035.2	1679.58	1902.14	2710.78	3180.85	5795.76
A0A087WVQ9;A0A4D5RAC9;A0A7I2V659;A8K9C4;P68104;Q53HM9;Q53HR5;Q6IPN6;Q6IPS9;Q6IPT9	EEF1A1;;EEF1A1;;EEF1A1;;;EEF1A1;EEF1A1;EEF1A1	Elongation factor 1-alpha;Elongation factor 1-alpha;Elongation factor 1-alpha;Elongation factor 1-alpha;Elongation factor 1-alpha 1;Elongation factor 1-alpha (Fragment);Elongation factor 1-alpha (Fragment);Elongation factor 1-alpha;Elongation factor 1-alpha;Elongation factor 1-alpha	P68104	P68104_K41_M1	1	Lactylation (K)	K	41	IDKRTIEKFEKEAAE	0.5	0.5	0.868063	0.5	0.5	0.659154	1035.2	1679.58	1902.14	2710.78	3180.85	5795.76
A0A087WVQ9;A0A4D5RAC9;A0A7I2V659;A8K9C4;P68104;Q53HM9;Q53HR5;Q6IPN6;Q6IPS9;Q6IPT9	EEF1A1;;EEF1A1;;EEF1A1;;;EEF1A1;EEF1A1;EEF1A1	Elongation factor 1-alpha;Elongation factor 1-alpha;Elongation factor 1-alpha;Elongation factor 1-alpha;Elongation factor 1-alpha 1;Elongation factor 1-alpha (Fragment);Elongation factor 1-alpha (Fragment);Elongation factor 1-alpha;Elongation factor 1-alpha;Elongation factor 1-alpha	Q53HM9	Q53HM9_K41_M1	1	Lactylation (K)	K	41	IDKRTIEKFEKEAAE	0.5	0.5	0.868063	0.5	0.5	0.659154	1035.2	1679.58	1902.14	2710.78	3180.85	5795.76
A0A087WVQ9;A0A4D5RAC9;A0A7I2V659;A8K9C4;P68104;Q53HM9;Q53HR5;Q6IPN6;Q6IPS9;Q6IPT9	EEF1A1;;EEF1A1;;EEF1A1;;;EEF1A1;EEF1A1;EEF1A1	Elongation factor 1-alpha;Elongation factor 1-alpha;Elongation factor 1-alpha;Elongation factor 1-alpha;Elongation factor 1-alpha 1;Elongation factor 1-alpha (Fragment);Elongation factor 1-alpha (Fragment);Elongation factor 1-alpha;Elongation factor 1-alpha;Elongation factor 1-alpha	Q53HR5	Q53HR5_K41_M1	1	Lactylation (K)	K	41	IDKRTIEKFEKEAAE	0.5	0.5	0.868063	0.5	0.5	0.659154	1035.2	1679.58	1902.14	2710.78	3180.85	5795.76
A0A087WVQ9;A0A4D5RAC9;A0A7I2V659;A8K9C4;P68104;Q53HM9;Q53HR5;Q6IPN6;Q6IPS9;Q6IPT9	EEF1A1;;EEF1A1;;EEF1A1;;;EEF1A1;EEF1A1;EEF1A1	Elongation factor 1-alpha;Elongation factor 1-alpha;Elongation factor 1-alpha;Elongation factor 1-alpha;Elongation factor 1-alpha 1;Elongation factor 1-alpha (Fragment);Elongation factor 1-alpha (Fragment);Elongation factor 1-alpha;Elongation factor 1-alpha;Elongation factor 1-alpha	Q6IPN6	Q6IPN6_K41_M1	1	Lactylation (K)	K	41	IDKRTIEKFEKEAAE	0.5	0.5	0.868063	0.5	0.5	0.659154	1035.2	1679.58	1902.14	2710.78	3180.85	5795.76
A0A087WVQ9;A0A4D5RAC9;A0A7I2V659;A8K9C4;P68104;Q53HM9;Q53HR5;Q6IPN6;Q6IPS9;Q6IPT9	EEF1A1;;EEF1A1;;EEF1A1;;;EEF1A1;EEF1A1;EEF1A1	Elongation factor 1-alpha;Elongation factor 1-alpha;Elongation factor 1-alpha;Elongation factor 1-alpha;Elongation factor 1-alpha 1;Elongation factor 1-alpha (Fragment);Elongation factor 1-alpha (Fragment);Elongation factor 1-alpha;Elongation factor 1-alpha;Elongation factor 1-alpha	Q6IPS9	Q6IPS9_K41_M1	1	Lactylation (K)	K	41	IDKRTIEKFEKEAAE	0.5	0.5	0.868063	0.5	0.5	0.659154	1035.2	1679.58	1902.14	2710.78	3180.85	5795.76
A0A087WVQ9;A0A4D5RAC9;A0A7I2V659;A8K9C4;P68104;Q53HM9;Q53HR5;Q6IPN6;Q6IPS9;Q6IPT9	EEF1A1;;EEF1A1;;EEF1A1;;;EEF1A1;EEF1A1;EEF1A1	Elongation factor 1-alpha;Elongation factor 1-alpha;Elongation factor 1-alpha;Elongation factor 1-alpha;Elongation factor 1-alpha 1;Elongation factor 1-alpha (Fragment);Elongation factor 1-alpha (Fragment);Elongation factor 1-alpha;Elongation factor 1-alpha;Elongation factor 1-alpha	Q6IPT9	Q6IPT9_K41_M1	1	Lactylation (K)	K	41	IDKRTIEKFEKEAAE	0.5	0.5	0.868063	0.5	0.5	0.659154	1035.2	1679.58	1902.14	2710.78	3180.85	5795.76
A0A087WVQ9;A0A4D5RAC9;A0A7I2V659;A8K9C4;P68104;Q53HM9;Q53HR5;Q6IPN6;Q6IPS9;Q6IPT9	EEF1A1;;EEF1A1;;EEF1A1;;;EEF1A1;EEF1A1;EEF1A1	Elongation factor 1-alpha;Elongation factor 1-alpha;Elongation factor 1-alpha;Elongation factor 1-alpha;Elongation factor 1-alpha 1;Elongation factor 1-alpha (Fragment);Elongation factor 1-alpha (Fragment);Elongation factor 1-alpha;Elongation factor 1-alpha;Elongation factor 1-alpha	A0A087WVQ9	A0A087WVQ9_K176_M1	1	Lactylation (K)	K	176	KEVSTYIKKIGYNPD	0.5	0.5	0.5	0.445702	0.5	0.5	1	622.078	1	1	119.134	1
A0A087WVQ9;A0A4D5RAC9;A0A7I2V659;A8K9C4;P68104;Q53HM9;Q53HR5;Q6IPN6;Q6IPS9;Q6IPT9	EEF1A1;;EEF1A1;;EEF1A1;;;EEF1A1;EEF1A1;EEF1A1	Elongation factor 1-alpha;Elongation factor 1-alpha;Elongation factor 1-alpha;Elongation factor 1-alpha;Elongation factor 1-alpha 1;Elongation factor 1-alpha (Fragment);Elongation factor 1-alpha (Fragment);Elongation factor 1-alpha;Elongation factor 1-alpha;Elongation factor 1-alpha	A0A4D5RAC9	A0A4D5RAC9_K179_M1	1	Lactylation (K)	K	179	KEVSTYIKKIGYNPD	0.5	0.5	0.5	0.445702	0.5	0.5	1	622.078	1	1	119.134	1
A0A087WVQ9;A0A4D5RAC9;A0A7I2V659;A8K9C4;P68104;Q53HM9;Q53HR5;Q6IPN6;Q6IPS9;Q6IPT9	EEF1A1;;EEF1A1;;EEF1A1;;;EEF1A1;EEF1A1;EEF1A1	Elongation factor 1-alpha;Elongation factor 1-alpha;Elongation factor 1-alpha;Elongation factor 1-alpha;Elongation factor 1-alpha 1;Elongation factor 1-alpha (Fragment);Elongation factor 1-alpha (Fragment);Elongation factor 1-alpha;Elongation factor 1-alpha;Elongation factor 1-alpha	A0A7I2V659	A0A7I2V659_K176_M1	1	Lactylation (K)	K	176	KEVSTYIKKIGYNPD	0.5	0.5	0.5	0.445702	0.5	0.5	1	622.078	1	1	119.134	1
A0A087WVQ9;A0A4D5RAC9;A0A7I2V659;A8K9C4;P68104;Q53HM9;Q53HR5;Q6IPN6;Q6IPS9;Q6IPT9	EEF1A1;;EEF1A1;;EEF1A1;;;EEF1A1;EEF1A1;EEF1A1	Elongation factor 1-alpha;Elongation factor 1-alpha;Elongation factor 1-alpha;Elongation factor 1-alpha;Elongation factor 1-alpha 1;Elongation factor 1-alpha (Fragment);Elongation factor 1-alpha (Fragment);Elongation factor 1-alpha;Elongation factor 1-alpha;Elongation factor 1-alpha	A8K9C4	A8K9C4_K179_M1	1	Lactylation (K)	K	179	KEVSTYIKKIGYNPD	0.5	0.5	0.5	0.445702	0.5	0.5	1	622.078	1	1	119.134	1
A0A087WVQ9;A0A4D5RAC9;A0A7I2V659;A8K9C4;P68104;Q53HM9;Q53HR5;Q6IPN6;Q6IPS9;Q6IPT9	EEF1A1;;EEF1A1;;EEF1A1;;;EEF1A1;EEF1A1;EEF1A1	Elongation factor 1-alpha;Elongation factor 1-alpha;Elongation factor 1-alpha;Elongation factor 1-alpha;Elongation factor 1-alpha 1;Elongation factor 1-alpha (Fragment);Elongation factor 1-alpha (Fragment);Elongation factor 1-alpha;Elongation factor 1-alpha;Elongation factor 1-alpha	P68104	P68104_K179_M1	1	Lactylation (K)	K	179	KEVSTYIKKIGYNPD	0.5	0.5	0.5	0.445702	0.5	0.5	1	622.078	1	1	119.134	1
A0A087WVQ9;A0A4D5RAC9;A0A7I2V659;A8K9C4;P68104;Q53HM9;Q53HR5;Q6IPN6;Q6IPS9;Q6IPT9	EEF1A1;;EEF1A1;;EEF1A1;;;EEF1A1;EEF1A1;EEF1A1	Elongation factor 1-alpha;Elongation factor 1-alpha;Elongation factor 1-alpha;Elongation factor 1-alpha;Elongation factor 1-alpha 1;Elongation factor 1-alpha (Fragment);Elongation factor 1-alpha (Fragment);Elongation factor 1-alpha;Elongation factor 1-alpha;Elongation factor 1-alpha	Q53HM9	Q53HM9_K179_M1	1	Lactylation (K)	K	179	KEVSTYIKKIGYNPD	0.5	0.5	0.5	0.445702	0.5	0.5	1	622.078	1	1	119.134	1
A0A087WVQ9;A0A4D5RAC9;A0A7I2V659;A8K9C4;P68104;Q53HM9;Q53HR5;Q6IPN6;Q6IPS9;Q6IPT9	EEF1A1;;EEF1A1;;EEF1A1;;;EEF1A1;EEF1A1;EEF1A1	Elongation factor 1-alpha;Elongation factor 1-alpha;Elongation factor 1-alpha;Elongation factor 1-alpha;Elongation factor 1-alpha 1;Elongation factor 1-alpha (Fragment);Elongation factor 1-alpha (Fragment);Elongation factor 1-alpha;Elongation factor 1-alpha;Elongation factor 1-alpha	Q53HR5	Q53HR5_K179_M1	1	Lactylation (K)	K	179	KEVSTYIKKIGYNPD	0.5	0.5	0.5	0.445702	0.5	0.5	1	622.078	1	1	119.134	1
A0A087WVQ9;A0A4D5RAC9;A0A7I2V659;A8K9C4;P68104;Q53HM9;Q53HR5;Q6IPN6;Q6IPS9;Q6IPT9	EEF1A1;;EEF1A1;;EEF1A1;;;EEF1A1;EEF1A1;EEF1A1	Elongation factor 1-alpha;Elongation factor 1-alpha;Elongation factor 1-alpha;Elongation factor 1-alpha;Elongation factor 1-alpha 1;Elongation factor 1-alpha (Fragment);Elongation factor 1-alpha (Fragment);Elongation factor 1-alpha;Elongation factor 1-alpha;Elongation factor 1-alpha	Q6IPN6	Q6IPN6_K179_M1	1	Lactylation (K)	K	179	KEVSTYIKKIGYNPD	0.5	0.5	0.5	0.445702	0.5	0.5	1	622.078	1	1	119.134	1
A0A087WVQ9;A0A4D5RAC9;A0A7I2V659;A8K9C4;P68104;Q53HM9;Q53HR5;Q6IPN6;Q6IPS9;Q6IPT9	EEF1A1;;EEF1A1;;EEF1A1;;;EEF1A1;EEF1A1;EEF1A1	Elongation factor 1-alpha;Elongation factor 1-alpha;Elongation factor 1-alpha;Elongation factor 1-alpha;Elongation factor 1-alpha 1;Elongation factor 1-alpha (Fragment);Elongation factor 1-alpha (Fragment);Elongation factor 1-alpha;Elongation factor 1-alpha;Elongation factor 1-alpha	Q6IPS9	Q6IPS9_K179_M1	1	Lactylation (K)	K	179	KEVSTYIKKIGYNPD	0.5	0.5	0.5	0.445702	0.5	0.5	1	622.078	1	1	119.134	1
A0A087WVQ9;A0A4D5RAC9;A0A7I2V659;A8K9C4;P68104;Q53HM9;Q53HR5;Q6IPN6;Q6IPS9;Q6IPT9	EEF1A1;;EEF1A1;;EEF1A1;;;EEF1A1;EEF1A1;EEF1A1	Elongation factor 1-alpha;Elongation factor 1-alpha;Elongation factor 1-alpha;Elongation factor 1-alpha;Elongation factor 1-alpha 1;Elongation factor 1-alpha (Fragment);Elongation factor 1-alpha (Fragment);Elongation factor 1-alpha;Elongation factor 1-alpha;Elongation factor 1-alpha	Q6IPT9	Q6IPT9_K179_M1	1	Lactylation (K)	K	179	KEVSTYIKKIGYNPD	0.5	0.5	0.5	0.445702	0.5	0.5	1	622.078	1	1	119.134	1
A0A087WVQ9;A0A4D5RAC9;A0A7I2V659;A8K9C4;P68104;Q53HM9;Q53HR5;Q6IPN6;Q6IPS9;Q6IPT9	EEF1A1;;EEF1A1;;EEF1A1;;;EEF1A1;EEF1A1;EEF1A1	Elongation factor 1-alpha;Elongation factor 1-alpha;Elongation factor 1-alpha;Elongation factor 1-alpha;Elongation factor 1-alpha 1;Elongation factor 1-alpha (Fragment);Elongation factor 1-alpha (Fragment);Elongation factor 1-alpha;Elongation factor 1-alpha;Elongation factor 1-alpha	A0A087WVQ9	A0A087WVQ9_K177_M1	1	Lactylation (K)	K	177	EVSTYIKKIGYNPDT	0.5	0.5	0.5	0.554298	0.5	0.5	1	622.078	1	1	119.134	1
A0A087WVQ9;A0A4D5RAC9;A0A7I2V659;A8K9C4;P68104;Q53HM9;Q53HR5;Q6IPN6;Q6IPS9;Q6IPT9	EEF1A1;;EEF1A1;;EEF1A1;;;EEF1A1;EEF1A1;EEF1A1	Elongation factor 1-alpha;Elongation factor 1-alpha;Elongation factor 1-alpha;Elongation factor 1-alpha;Elongation factor 1-alpha 1;Elongation factor 1-alpha (Fragment);Elongation factor 1-alpha (Fragment);Elongation factor 1-alpha;Elongation factor 1-alpha;Elongation factor 1-alpha	A0A4D5RAC9	A0A4D5RAC9_K180_M1	1	Lactylation (K)	K	180	EVSTYIKKIGYNPDT	0.5	0.5	0.5	0.554298	0.5	0.5	1	622.078	1	1	119.134	1
A0A087WVQ9;A0A4D5RAC9;A0A7I2V659;A8K9C4;P68104;Q53HM9;Q53HR5;Q6IPN6;Q6IPS9;Q6IPT9	EEF1A1;;EEF1A1;;EEF1A1;;;EEF1A1;EEF1A1;EEF1A1	Elongation factor 1-alpha;Elongation factor 1-alpha;Elongation factor 1-alpha;Elongation factor 1-alpha;Elongation factor 1-alpha 1;Elongation factor 1-alpha (Fragment);Elongation factor 1-alpha (Fragment);Elongation factor 1-alpha;Elongation factor 1-alpha;Elongation factor 1-alpha	A0A7I2V659	A0A7I2V659_K177_M1	1	Lactylation (K)	K	177	EVSTYIKKIGYNPDT	0.5	0.5	0.5	0.554298	0.5	0.5	1	622.078	1	1	119.134	1
A0A087WVQ9;A0A4D5RAC9;A0A7I2V659;A8K9C4;P68104;Q53HM9;Q53HR5;Q6IPN6;Q6IPS9;Q6IPT9	EEF1A1;;EEF1A1;;EEF1A1;;;EEF1A1;EEF1A1;EEF1A1	Elongation factor 1-alpha;Elongation factor 1-alpha;Elongation factor 1-alpha;Elongation factor 1-alpha;Elongation factor 1-alpha 1;Elongation factor 1-alpha (Fragment);Elongation factor 1-alpha (Fragment);Elongation factor 1-alpha;Elongation factor 1-alpha;Elongation factor 1-alpha	A8K9C4	A8K9C4_K180_M1	1	Lactylation (K)	K	180	EVSTYIKKIGYNPDT	0.5	0.5	0.5	0.554298	0.5	0.5	1	622.078	1	1	119.134	1
A0A087WVQ9;A0A4D5RAC9;A0A7I2V659;A8K9C4;P68104;Q53HM9;Q53HR5;Q6IPN6;Q6IPS9;Q6IPT9	EEF1A1;;EEF1A1;;EEF1A1;;;EEF1A1;EEF1A1;EEF1A1	Elongation factor 1-alpha;Elongation factor 1-alpha;Elongation factor 1-alpha;Elongation factor 1-alpha;Elongation factor 1-alpha 1;Elongation factor 1-alpha (Fragment);Elongation factor 1-alpha (Fragment);Elongation factor 1-alpha;Elongation factor 1-alpha;Elongation factor 1-alpha	P68104	P68104_K180_M1	1	Lactylation (K)	K	180	EVSTYIKKIGYNPDT	0.5	0.5	0.5	0.554298	0.5	0.5	1	622.078	1	1	119.134	1
A0A087WVQ9;A0A4D5RAC9;A0A7I2V659;A8K9C4;P68104;Q53HM9;Q53HR5;Q6IPN6;Q6IPS9;Q6IPT9	EEF1A1;;EEF1A1;;EEF1A1;;;EEF1A1;EEF1A1;EEF1A1	Elongation factor 1-alpha;Elongation factor 1-alpha;Elongation factor 1-alpha;Elongation factor 1-alpha;Elongation factor 1-alpha 1;Elongation factor 1-alpha (Fragment);Elongation factor 1-alpha (Fragment);Elongation factor 1-alpha;Elongation factor 1-alpha;Elongation factor 1-alpha	Q53HM9	Q53HM9_K180_M1	1	Lactylation (K)	K	180	EVSTYIKKIGYNPDT	0.5	0.5	0.5	0.554298	0.5	0.5	1	622.078	1	1	119.134	1
A0A087WVQ9;A0A4D5RAC9;A0A7I2V659;A8K9C4;P68104;Q53HM9;Q53HR5;Q6IPN6;Q6IPS9;Q6IPT9	EEF1A1;;EEF1A1;;EEF1A1;;;EEF1A1;EEF1A1;EEF1A1	Elongation factor 1-alpha;Elongation factor 1-alpha;Elongation factor 1-alpha;Elongation factor 1-alpha;Elongation factor 1-alpha 1;Elongation factor 1-alpha (Fragment);Elongation factor 1-alpha (Fragment);Elongation factor 1-alpha;Elongation factor 1-alpha;Elongation factor 1-alpha	Q53HR5	Q53HR5_K180_M1	1	Lactylation (K)	K	180	EVSTYIKKIGYNPDT	0.5	0.5	0.5	0.554298	0.5	0.5	1	622.078	1	1	119.134	1
A0A087WVQ9;A0A4D5RAC9;A0A7I2V659;A8K9C4;P68104;Q53HM9;Q53HR5;Q6IPN6;Q6IPS9;Q6IPT9	EEF1A1;;EEF1A1;;EEF1A1;;;EEF1A1;EEF1A1;EEF1A1	Elongation factor 1-alpha;Elongation factor 1-alpha;Elongation factor 1-alpha;Elongation factor 1-alpha;Elongation factor 1-alpha 1;Elongation factor 1-alpha (Fragment);Elongation factor 1-alpha (Fragment);Elongation factor 1-alpha;Elongation factor 1-alpha;Elongation factor 1-alpha	Q6IPN6	Q6IPN6_K180_M1	1	Lactylation (K)	K	180	EVSTYIKKIGYNPDT	0.5	0.5	0.5	0.554298	0.5	0.5	1	622.078	1	1	119.134	1
A0A087WVQ9;A0A4D5RAC9;A0A7I2V659;A8K9C4;P68104;Q53HM9;Q53HR5;Q6IPN6;Q6IPS9;Q6IPT9	EEF1A1;;EEF1A1;;EEF1A1;;;EEF1A1;EEF1A1;EEF1A1	Elongation factor 1-alpha;Elongation factor 1-alpha;Elongation factor 1-alpha;Elongation factor 1-alpha;Elongation factor 1-alpha 1;Elongation factor 1-alpha (Fragment);Elongation factor 1-alpha (Fragment);Elongation factor 1-alpha;Elongation factor 1-alpha;Elongation factor 1-alpha	Q6IPS9	Q6IPS9_K180_M1	1	Lactylation (K)	K	180	EVSTYIKKIGYNPDT	0.5	0.5	0.5	0.554298	0.5	0.5	1	622.078	1	1	119.134	1
A0A087WVQ9;A0A4D5RAC9;A0A7I2V659;A8K9C4;P68104;Q53HM9;Q53HR5;Q6IPN6;Q6IPS9;Q6IPT9	EEF1A1;;EEF1A1;;EEF1A1;;;EEF1A1;EEF1A1;EEF1A1	Elongation factor 1-alpha;Elongation factor 1-alpha;Elongation factor 1-alpha;Elongation factor 1-alpha;Elongation factor 1-alpha 1;Elongation factor 1-alpha (Fragment);Elongation factor 1-alpha (Fragment);Elongation factor 1-alpha;Elongation factor 1-alpha;Elongation factor 1-alpha	Q6IPT9	Q6IPT9_K180_M1	1	Lactylation (K)	K	180	EVSTYIKKIGYNPDT	0.5	0.5	0.5	0.554298	0.5	0.5	1	622.078	1	1	119.134	1
A0A087WVY5;Q96MR6	CFAP57	Cilia and flagella associated protein 57;Cilia- and flagella-associated protein 57	A0A087WVY5	A0A087WVY5_K979_M1	1	Lactylation (K)	K	979	FKFVLDYKIKELKKQ	0.5	0.739831	0.5	0.5	0.5	0.595286	1875	3503.74	4302	3211.81	2893.41	6097
A0A087WVY5;Q96MR6	CFAP57	Cilia and flagella associated protein 57;Cilia- and flagella-associated protein 57	Q96MR6	Q96MR6_K979_M1	1	Lactylation (K)	K	979	FKFVLDYKIKELKKQ	0.5	0.739831	0.5	0.5	0.5	0.595286	1875	3503.74	4302	3211.81	2893.41	6097
A0A087WWI4;A0A087X054;A0A0G2JRS0;A0A384P5T6;A0A494C039;A0A8Q3SHG4;B7Z2N4;E9PJ21;J3QLE9;J3QQH7;K7EQK2;Q05D91;Q6IN67;Q9Y4L1	HYOU1;HYOU1;HYOU1;;HYOU1;HYOU1;;HYOU1;HYOU1;HYOU1;HYOU1;HYOU1;HYOU1;HYOU1	Hypoxia up-regulated protein 1;Hypoxia up-regulated protein 1;Hypoxia up-regulated protein 1;Hypoxia up-regulated protein 1;Hypoxia up-regulated protein 1;Hypoxia up-regulated protein 1;Hypoxia up-regulated protein 1;Hypoxia up-regulated protein 1 (Fragment);Hypoxia up-regulated protein 1 (Fragment);Hypoxia up-regulated protein 1 (Fragment);Hypoxia up-regulated protein 1;Hypoxia up-regulated prot…	A0A087WWI4	A0A087WWI4_K433_M1	1	Lactylation (K)	K	433	LSKAFKVKPFVVRDA	0.5	0.5	0.5	0.5	0.5	0.5	944.921	282.093	312.067	1	1	620.273
A0A087WWI4;A0A087X054;A0A0G2JRS0;A0A384P5T6;A0A494C039;A0A8Q3SHG4;B7Z2N4;E9PJ21;J3QLE9;J3QQH7;K7EQK2;Q05D91;Q6IN67;Q9Y4L1	HYOU1;HYOU1;HYOU1;;HYOU1;HYOU1;;HYOU1;HYOU1;HYOU1;HYOU1;HYOU1;HYOU1;HYOU1	Hypoxia up-regulated protein 1;Hypoxia up-regulated protein 1;Hypoxia up-regulated protein 1;Hypoxia up-regulated protein 1;Hypoxia up-regulated protein 1;Hypoxia up-regulated protein 1;Hypoxia up-regulated protein 1;Hypoxia up-regulated protein 1 (Fragment);Hypoxia up-regulated protein 1 (Fragment);Hypoxia up-regulated protein 1 (Fragment);Hypoxia up-regulated protein 1;Hypoxia up-regulated prot…	A0A087X054	A0A087X054_K433_M1	1	Lactylation (K)	K	433	LSKAFKVKPFVVRDA	0.5	0.5	0.5	0.5	0.5	0.5	944.921	282.093	312.067	1	1	620.273
A0A087WWI4;A0A087X054;A0A0G2JRS0;A0A384P5T6;A0A494C039;A0A8Q3SHG4;B7Z2N4;E9PJ21;J3QLE9;J3QQH7;K7EQK2;Q05D91;Q6IN67;Q9Y4L1	HYOU1;HYOU1;HYOU1;;HYOU1;HYOU1;;HYOU1;HYOU1;HYOU1;HYOU1;HYOU1;HYOU1;HYOU1	Hypoxia up-regulated protein 1;Hypoxia up-regulated protein 1;Hypoxia up-regulated protein 1;Hypoxia up-regulated protein 1;Hypoxia up-regulated protein 1;Hypoxia up-regulated protein 1;Hypoxia up-regulated protein 1;Hypoxia up-regulated protein 1 (Fragment);Hypoxia up-regulated protein 1 (Fragment);Hypoxia up-regulated protein 1 (Fragment);Hypoxia up-regulated protein 1;Hypoxia up-regulated prot…	A0A0G2JRS0	A0A0G2JRS0_K433_M1	1	Lactylation (K)	K	433	LSKAFKVKPFVVRDA	0.5	0.5	0.5	0.5	0.5	0.5	944.921	282.093	312.067	1	1	620.273
A0A087WWI4;A0A087X054;A0A0G2JRS0;A0A384P5T6;A0A494C039;A0A8Q3SHG4;B7Z2N4;E9PJ21;J3QLE9;J3QQH7;K7EQK2;Q05D91;Q6IN67;Q9Y4L1	HYOU1;HYOU1;HYOU1;;HYOU1;HYOU1;;HYOU1;HYOU1;HYOU1;HYOU1;HYOU1;HYOU1;HYOU1	Hypoxia up-regulated protein 1;Hypoxia up-regulated protein 1;Hypoxia up-regulated protein 1;Hypoxia up-regulated protein 1;Hypoxia up-regulated protein 1;Hypoxia up-regulated protein 1;Hypoxia up-regulated protein 1;Hypoxia up-regulated protein 1 (Fragment);Hypoxia up-regulated protein 1 (Fragment);Hypoxia up-regulated protein 1 (Fragment);Hypoxia up-regulated protein 1;Hypoxia up-regulated prot…	A0A384P5T6	A0A384P5T6_K433_M1	1	Lactylation (K)	K	433	LSKAFKVKPFVVRDA	0.5	0.5	0.5	0.5	0.5	0.5	944.921	282.093	312.067	1	1	620.273
A0A087WWI4;A0A087X054;A0A0G2JRS0;A0A384P5T6;A0A494C039;A0A8Q3SHG4;B7Z2N4;E9PJ21;J3QLE9;J3QQH7;K7EQK2;Q05D91;Q6IN67;Q9Y4L1	HYOU1;HYOU1;HYOU1;;HYOU1;HYOU1;;HYOU1;HYOU1;HYOU1;HYOU1;HYOU1;HYOU1;HYOU1	Hypoxia up-regulated protein 1;Hypoxia up-regulated protein 1;Hypoxia up-regulated protein 1;Hypoxia up-regulated protein 1;Hypoxia up-regulated protein 1;Hypoxia up-regulated protein 1;Hypoxia up-regulated protein 1;Hypoxia up-regulated protein 1 (Fragment);Hypoxia up-regulated protein 1 (Fragment);Hypoxia up-regulated protein 1 (Fragment);Hypoxia up-regulated protein 1;Hypoxia up-regulated prot…	A0A494C039	A0A494C039_K433_M1	1	Lactylation (K)	K	433	LSKAFKVKPFVVRDA	0.5	0.5	0.5	0.5	0.5	0.5	944.921	282.093	312.067	1	1	620.273
A0A087WWI4;A0A087X054;A0A0G2JRS0;A0A384P5T6;A0A494C039;A0A8Q3SHG4;B7Z2N4;E9PJ21;J3QLE9;J3QQH7;K7EQK2;Q05D91;Q6IN67;Q9Y4L1	HYOU1;HYOU1;HYOU1;;HYOU1;HYOU1;;HYOU1;HYOU1;HYOU1;HYOU1;HYOU1;HYOU1;HYOU1	Hypoxia up-regulated protein 1;Hypoxia up-regulated protein 1;Hypoxia up-regulated protein 1;Hypoxia up-regulated protein 1;Hypoxia up-regulated protein 1;Hypoxia up-regulated protein 1;Hypoxia up-regulated protein 1;Hypoxia up-regulated protein 1 (Fragment);Hypoxia up-regulated protein 1 (Fragment);Hypoxia up-regulated protein 1 (Fragment);Hypoxia up-regulated protein 1;Hypoxia up-regulated prot…	A0A8Q3SHG4	A0A8Q3SHG4_K433_M1	1	Lactylation (K)	K	433	LSKAFKVKPFVVRDA	0.5	0.5	0.5	0.5	0.5	0.5	944.921	282.093	312.067	1	1	620.273
A0A087WWI4;A0A087X054;A0A0G2JRS0;A0A384P5T6;A0A494C039;A0A8Q3SHG4;B7Z2N4;E9PJ21;J3QLE9;J3QQH7;K7EQK2;Q05D91;Q6IN67;Q9Y4L1	HYOU1;HYOU1;HYOU1;;HYOU1;HYOU1;;HYOU1;HYOU1;HYOU1;HYOU1;HYOU1;HYOU1;HYOU1	Hypoxia up-regulated protein 1;Hypoxia up-regulated protein 1;Hypoxia up-regulated protein 1;Hypoxia up-regulated protein 1;Hypoxia up-regulated protein 1;Hypoxia up-regulated protein 1;Hypoxia up-regulated protein 1;Hypoxia up-regulated protein 1 (Fragment);Hypoxia up-regulated protein 1 (Fragment);Hypoxia up-regulated protein 1 (Fragment);Hypoxia up-regulated protein 1;Hypoxia up-regulated prot…	B7Z2N4	B7Z2N4_K477_M1	1	Lactylation (K)	K	477	LSKAFKVKPFVVRDA	0.5	0.5	0.5	0.5	0.5	0.5	944.921	282.093	312.067	1	1	620.273
A0A087WWI4;A0A087X054;A0A0G2JRS0;A0A384P5T6;A0A494C039;A0A8Q3SHG4;B7Z2N4;E9PJ21;J3QLE9;J3QQH7;K7EQK2;Q05D91;Q6IN67;Q9Y4L1	HYOU1;HYOU1;HYOU1;;HYOU1;HYOU1;;HYOU1;HYOU1;HYOU1;HYOU1;HYOU1;HYOU1;HYOU1	Hypoxia up-regulated protein 1;Hypoxia up-regulated protein 1;Hypoxia up-regulated protein 1;Hypoxia up-regulated protein 1;Hypoxia up-regulated protein 1;Hypoxia up-regulated protein 1;Hypoxia up-regulated protein 1;Hypoxia up-regulated protein 1 (Fragment);Hypoxia up-regulated protein 1 (Fragment);Hypoxia up-regulated protein 1 (Fragment);Hypoxia up-regulated protein 1;Hypoxia up-regulated prot…	E9PJ21	E9PJ21_K433_M1	1	Lactylation (K)	K	433	LSKAFKVKPFVVRDA	0.5	0.5	0.5	0.5	0.5	0.5	944.921	282.093	312.067	1	1	620.273
A0A087WWI4;A0A087X054;A0A0G2JRS0;A0A384P5T6;A0A494C039;A0A8Q3SHG4;B7Z2N4;E9PJ21;J3QLE9;J3QQH7;K7EQK2;Q05D91;Q6IN67;Q9Y4L1	HYOU1;HYOU1;HYOU1;;HYOU1;HYOU1;;HYOU1;HYOU1;HYOU1;HYOU1;HYOU1;HYOU1;HYOU1	Hypoxia up-regulated protein 1;Hypoxia up-regulated protein 1;Hypoxia up-regulated protein 1;Hypoxia up-regulated protein 1;Hypoxia up-regulated protein 1;Hypoxia up-regulated protein 1;Hypoxia up-regulated protein 1;Hypoxia up-regulated protein 1 (Fragment);Hypoxia up-regulated protein 1 (Fragment);Hypoxia up-regulated protein 1 (Fragment);Hypoxia up-regulated protein 1;Hypoxia up-regulated prot…	J3QLE9	J3QLE9_K433_M1	1	Lactylation (K)	K	433	LSKAFKVKPFVVRDA	0.5	0.5	0.5	0.5	0.5	0.5	944.921	282.093	312.067	1	1	620.273
A0A087WWI4;A0A087X054;A0A0G2JRS0;A0A384P5T6;A0A494C039;A0A8Q3SHG4;B7Z2N4;E9PJ21;J3QLE9;J3QQH7;K7EQK2;Q05D91;Q6IN67;Q9Y4L1	HYOU1;HYOU1;HYOU1;;HYOU1;HYOU1;;HYOU1;HYOU1;HYOU1;HYOU1;HYOU1;HYOU1;HYOU1	Hypoxia up-regulated protein 1;Hypoxia up-regulated protein 1;Hypoxia up-regulated protein 1;Hypoxia up-regulated protein 1;Hypoxia up-regulated protein 1;Hypoxia up-regulated protein 1;Hypoxia up-regulated protein 1;Hypoxia up-regulated protein 1 (Fragment);Hypoxia up-regulated protein 1 (Fragment);Hypoxia up-regulated protein 1 (Fragment);Hypoxia up-regulated protein 1;Hypoxia up-regulated prot…	J3QQH7	J3QQH7_K433_M1	1	Lactylation (K)	K	433	LSKAFKVKPFVVRDA	0.5	0.5	0.5	0.5	0.5	0.5	944.921	282.093	312.067	1	1	620.273
A0A087WWI4;A0A087X054;A0A0G2JRS0;A0A384P5T6;A0A494C039;A0A8Q3SHG4;B7Z2N4;E9PJ21;J3QLE9;J3QQH7;K7EQK2;Q05D91;Q6IN67;Q9Y4L1	HYOU1;HYOU1;HYOU1;;HYOU1;HYOU1;;HYOU1;HYOU1;HYOU1;HYOU1;HYOU1;HYOU1;HYOU1	Hypoxia up-regulated protein 1;Hypoxia up-regulated protein 1;Hypoxia up-regulated protein 1;Hypoxia up-regulated protein 1;Hypoxia up-regulated protein 1;Hypoxia up-regulated protein 1;Hypoxia up-regulated protein 1;Hypoxia up-regulated protein 1 (Fragment);Hypoxia up-regulated protein 1 (Fragment);Hypoxia up-regulated protein 1 (Fragment);Hypoxia up-regulated protein 1;Hypoxia up-regulated prot…	K7EQK2	K7EQK2_K433_M1	1	Lactylation (K)	K	433	LSKAFKVKPFVVRDA	0.5	0.5	0.5	0.5	0.5	0.5	944.921	282.093	312.067	1	1	620.273
A0A087WWI4;A0A087X054;A0A0G2JRS0;A0A384P5T6;A0A494C039;A0A8Q3SHG4;B7Z2N4;E9PJ21;J3QLE9;J3QQH7;K7EQK2;Q05D91;Q6IN67;Q9Y4L1	HYOU1;HYOU1;HYOU1;;HYOU1;HYOU1;;HYOU1;HYOU1;HYOU1;HYOU1;HYOU1;HYOU1;HYOU1	Hypoxia up-regulated protein 1;Hypoxia up-regulated protein 1;Hypoxia up-regulated protein 1;Hypoxia up-regulated protein 1;Hypoxia up-regulated protein 1;Hypoxia up-regulated protein 1;Hypoxia up-regulated protein 1;Hypoxia up-regulated protein 1 (Fragment);Hypoxia up-regulated protein 1 (Fragment);Hypoxia up-regulated protein 1 (Fragment);Hypoxia up-regulated protein 1;Hypoxia up-regulated prot…	Q05D91	Q05D91_K433_M1	1	Lactylation (K)	K	433	LSKAFKVKPFVVRDA	0.5	0.5	0.5	0.5	0.5	0.5	944.921	282.093	312.067	1	1	620.273
A0A087WWI4;A0A087X054;A0A0G2JRS0;A0A384P5T6;A0A494C039;A0A8Q3SHG4;B7Z2N4;E9PJ21;J3QLE9;J3QQH7;K7EQK2;Q05D91;Q6IN67;Q9Y4L1	HYOU1;HYOU1;HYOU1;;HYOU1;HYOU1;;HYOU1;HYOU1;HYOU1;HYOU1;HYOU1;HYOU1;HYOU1	Hypoxia up-regulated protein 1;Hypoxia up-regulated protein 1;Hypoxia up-regulated protein 1;Hypoxia up-regulated protein 1;Hypoxia up-regulated protein 1;Hypoxia up-regulated protein 1;Hypoxia up-regulated protein 1;Hypoxia up-regulated protein 1 (Fragment);Hypoxia up-regulated protein 1 (Fragment);Hypoxia up-regulated protein 1 (Fragment);Hypoxia up-regulated protein 1;Hypoxia up-regulated prot…	Q6IN67	Q6IN67_K433_M1	1	Lactylation (K)	K	433	LSKAFKVKPFVVRDA	0.5	0.5	0.5	0.5	0.5	0.5	944.921	282.093	312.067	1	1	620.273
A0A087WWI4;A0A087X054;A0A0G2JRS0;A0A384P5T6;A0A494C039;A0A8Q3SHG4;B7Z2N4;E9PJ21;J3QLE9;J3QQH7;K7EQK2;Q05D91;Q6IN67;Q9Y4L1	HYOU1;HYOU1;HYOU1;;HYOU1;HYOU1;;HYOU1;HYOU1;HYOU1;HYOU1;HYOU1;HYOU1;HYOU1	Hypoxia up-regulated protein 1;Hypoxia up-regulated protein 1;Hypoxia up-regulated protein 1;Hypoxia up-regulated protein 1;Hypoxia up-regulated protein 1;Hypoxia up-regulated protein 1;Hypoxia up-regulated protein 1;Hypoxia up-regulated protein 1 (Fragment);Hypoxia up-regulated protein 1 (Fragment);Hypoxia up-regulated protein 1 (Fragment);Hypoxia up-regulated protein 1;Hypoxia up-regulated prot…	Q9Y4L1	Q9Y4L1_K433_M1	1	Lactylation (K)	K	433	LSKAFKVKPFVVRDA	0.5	0.5	0.5	0.5	0.5	0.5	944.921	282.093	312.067	1	1	620.273
A0A087WWI4;A0A087X054;A0A0G2JRS0;A0A384P5T6;A0A494C039;A0A8Q3SHG4;B7Z2N4;E9PJ21;J3QLE9;J3QQH7;K7EQK2;Q05D91;Q6IN67;Q9Y4L1	HYOU1;HYOU1;HYOU1;;HYOU1;HYOU1;;HYOU1;HYOU1;HYOU1;HYOU1;HYOU1;HYOU1;HYOU1	Hypoxia up-regulated protein 1;Hypoxia up-regulated protein 1;Hypoxia up-regulated protein 1;Hypoxia up-regulated protein 1;Hypoxia up-regulated protein 1;Hypoxia up-regulated protein 1;Hypoxia up-regulated protein 1;Hypoxia up-regulated protein 1 (Fragment);Hypoxia up-regulated protein 1 (Fragment);Hypoxia up-regulated protein 1 (Fragment);Hypoxia up-regulated protein 1;Hypoxia up-regulated prot…	A0A087WWI4	A0A087WWI4_K431_M1	1	Lactylation (K)	K	431	AALSKAFKVKPFVVR	0.5	Filtered	0.5	0.5	0.5	0.5	1004.98	Filtered	134.961	1	1	621.74
A0A087WWI4;A0A087X054;A0A0G2JRS0;A0A384P5T6;A0A494C039;A0A8Q3SHG4;B7Z2N4;E9PJ21;J3QLE9;J3QQH7;K7EQK2;Q05D91;Q6IN67;Q9Y4L1	HYOU1;HYOU1;HYOU1;;HYOU1;HYOU1;;HYOU1;HYOU1;HYOU1;HYOU1;HYOU1;HYOU1;HYOU1	Hypoxia up-regulated protein 1;Hypoxia up-regulated protein 1;Hypoxia up-regulated protein 1;Hypoxia up-regulated protein 1;Hypoxia up-regulated protein 1;Hypoxia up-regulated protein 1;Hypoxia up-regulated protein 1;Hypoxia up-regulated protein 1 (Fragment);Hypoxia up-regulated protein 1 (Fragment);Hypoxia up-regulated protein 1 (Fragment);Hypoxia up-regulated protein 1;Hypoxia up-regulated prot…	A0A087X054	A0A087X054_K431_M1	1	Lactylation (K)	K	431	AALSKAFKVKPFVVR	0.5	Filtered	0.5	0.5	0.5	0.5	1004.98	Filtered	134.961	1	1	621.74
A0A087WWI4;A0A087X054;A0A0G2JRS0;A0A384P5T6;A0A494C039;A0A8Q3SHG4;B7Z2N4;E9PJ21;J3QLE9;J3QQH7;K7EQK2;Q05D91;Q6IN67;Q9Y4L1	HYOU1;HYOU1;HYOU1;;HYOU1;HYOU1;;HYOU1;HYOU1;HYOU1;HYOU1;HYOU1;HYOU1;HYOU1	Hypoxia up-regulated protein 1;Hypoxia up-regulated protein 1;Hypoxia up-regulated protein 1;Hypoxia up-regulated protein 1;Hypoxia up-regulated protein 1;Hypoxia up-regulated protein 1;Hypoxia up-regulated protein 1;Hypoxia up-regulated protein 1 (Fragment);Hypoxia up-regulated protein 1 (Fragment);Hypoxia up-regulated protein 1 (Fragment);Hypoxia up-regulated protein 1;Hypoxia up-regulated prot…	A0A0G2JRS0	A0A0G2JRS0_K431_M1	1	Lactylation (K)	K	431	AALSKAFKVKPFVVR	0.5	Filtered	0.5	0.5	0.5	0.5	1004.98	Filtered	134.961	1	1	621.74
A0A087WWI4;A0A087X054;A0A0G2JRS0;A0A384P5T6;A0A494C039;A0A8Q3SHG4;B7Z2N4;E9PJ21;J3QLE9;J3QQH7;K7EQK2;Q05D91;Q6IN67;Q9Y4L1	HYOU1;HYOU1;HYOU1;;HYOU1;HYOU1;;HYOU1;HYOU1;HYOU1;HYOU1;HYOU1;HYOU1;HYOU1	Hypoxia up-regulated protein 1;Hypoxia up-regulated protein 1;Hypoxia up-regulated protein 1;Hypoxia up-regulated protein 1;Hypoxia up-regulated protein 1;Hypoxia up-regulated protein 1;Hypoxia up-regulated protein 1;Hypoxia up-regulated protein 1 (Fragment);Hypoxia up-regulated protein 1 (Fragment);Hypoxia up-regulated protein 1 (Fragment);Hypoxia up-regulated protein 1;Hypoxia up-regulated prot…	A0A384P5T6	A0A384P5T6_K431_M1	1	Lactylation (K)	K	431	AALSKAFKVKPFVVR	0.5	Filtered	0.5	0.5	0.5	0.5	1004.98	Filtered	134.961	1	1	621.74
A0A087WWI4;A0A087X054;A0A0G2JRS0;A0A384P5T6;A0A494C039;A0A8Q3SHG4;B7Z2N4;E9PJ21;J3QLE9;J3QQH7;K7EQK2;Q05D91;Q6IN67;Q9Y4L1	HYOU1;HYOU1;HYOU1;;HYOU1;HYOU1;;HYOU1;HYOU1;HYOU1;HYOU1;HYOU1;HYOU1;HYOU1	Hypoxia up-regulated protein 1;Hypoxia up-regulated protein 1;Hypoxia up-regulated protein 1;Hypoxia up-regulated protein 1;Hypoxia up-regulated protein 1;Hypoxia up-regulated protein 1;Hypoxia up-regulated protein 1;Hypoxia up-regulated protein 1 (Fragment);Hypoxia up-regulated protein 1 (Fragment);Hypoxia up-regulated protein 1 (Fragment);Hypoxia up-regulated protein 1;Hypoxia up-regulated prot…	A0A494C039	A0A494C039_K431_M1	1	Lactylation (K)	K	431	AALSKAFKVKPFVVR	0.5	Filtered	0.5	0.5	0.5	0.5	1004.98	Filtered	134.961	1	1	621.74
A0A087WWI4;A0A087X054;A0A0G2JRS0;A0A384P5T6;A0A494C039;A0A8Q3SHG4;B7Z2N4;E9PJ21;J3QLE9;J3QQH7;K7EQK2;Q05D91;Q6IN67;Q9Y4L1	HYOU1;HYOU1;HYOU1;;HYOU1;HYOU1;;HYOU1;HYOU1;HYOU1;HYOU1;HYOU1;HYOU1;HYOU1	Hypoxia up-regulated protein 1;Hypoxia up-regulated protein 1;Hypoxia up-regulated protein 1;Hypoxia up-regulated protein 1;Hypoxia up-regulated protein 1;Hypoxia up-regulated protein 1;Hypoxia up-regulated protein 1;Hypoxia up-regulated protein 1 (Fragment);Hypoxia up-regulated protein 1 (Fragment);Hypoxia up-regulated protein 1 (Fragment);Hypoxia up-regulated protein 1;Hypoxia up-regulated prot…	A0A8Q3SHG4	A0A8Q3SHG4_K431_M1	1	Lactylation (K)	K	431	AALSKAFKVKPFVVR	0.5	Filtered	0.5	0.5	0.5	0.5	1004.98	Filtered	134.961	1	1	621.74
A0A087WWI4;A0A087X054;A0A0G2JRS0;A0A384P5T6;A0A494C039;A0A8Q3SHG4;B7Z2N4;E9PJ21;J3QLE9;J3QQH7;K7EQK2;Q05D91;Q6IN67;Q9Y4L1	HYOU1;HYOU1;HYOU1;;HYOU1;HYOU1;;HYOU1;HYOU1;HYOU1;HYOU1;HYOU1;HYOU1;HYOU1	Hypoxia up-regulated protein 1;Hypoxia up-regulated protein 1;Hypoxia up-regulated protein 1;Hypoxia up-regulated protein 1;Hypoxia up-regulated protein 1;Hypoxia up-regulated protein 1;Hypoxia up-regulated protein 1;Hypoxia up-regulated protein 1 (Fragment);Hypoxia up-regulated protein 1 (Fragment);Hypoxia up-regulated protein 1 (Fragment);Hypoxia up-regulated protein 1;Hypoxia up-regulated prot…	B7Z2N4	B7Z2N4_K475_M1	1	Lactylation (K)	K	475	AALSKAFKVKPFVVR	0.5	Filtered	0.5	0.5	0.5	0.5	1004.98	Filtered	134.961	1	1	621.74
A0A087WWI4;A0A087X054;A0A0G2JRS0;A0A384P5T6;A0A494C039;A0A8Q3SHG4;B7Z2N4;E9PJ21;J3QLE9;J3QQH7;K7EQK2;Q05D91;Q6IN67;Q9Y4L1	HYOU1;HYOU1;HYOU1;;HYOU1;HYOU1;;HYOU1;HYOU1;HYOU1;HYOU1;HYOU1;HYOU1;HYOU1	Hypoxia up-regulated protein 1;Hypoxia up-regulated protein 1;Hypoxia up-regulated protein 1;Hypoxia up-regulated protein 1;Hypoxia up-regulated protein 1;Hypoxia up-regulated protein 1;Hypoxia up-regulated protein 1;Hypoxia up-regulated protein 1 (Fragment);Hypoxia up-regulated protein 1 (Fragment);Hypoxia up-regulated protein 1 (Fragment);Hypoxia up-regulated protein 1;Hypoxia up-regulated prot…	E9PJ21	E9PJ21_K431_M1	1	Lactylation (K)	K	431	AALSKAFKVKPFVVR	0.5	Filtered	0.5	0.5	0.5	0.5	1004.98	Filtered	134.961	1	1	621.74
A0A087WWI4;A0A087X054;A0A0G2JRS0;A0A384P5T6;A0A494C039;A0A8Q3SHG4;B7Z2N4;E9PJ21;J3QLE9;J3QQH7;K7EQK2;Q05D91;Q6IN67;Q9Y4L1	HYOU1;HYOU1;HYOU1;;HYOU1;HYOU1;;HYOU1;HYOU1;HYOU1;HYOU1;HYOU1;HYOU1;HYOU1	Hypoxia up-regulated protein 1;Hypoxia up-regulated protein 1;Hypoxia up-regulated protein 1;Hypoxia up-regulated protein 1;Hypoxia up-regulated protein 1;Hypoxia up-regulated protein 1;Hypoxia up-regulated protein 1;Hypoxia up-regulated protein 1 (Fragment);Hypoxia up-regulated protein 1 (Fragment);Hypoxia up-regulated protein 1 (Fragment);Hypoxia up-regulated protein 1;Hypoxia up-regulated prot…	J3QLE9	J3QLE9_K431_M1	1	Lactylation (K)	K	431	AALSKAFKVKPFVVR	0.5	Filtered	0.5	0.5	0.5	0.5	1004.98	Filtered	134.961	1	1	621.74
A0A087WWI4;A0A087X054;A0A0G2JRS0;A0A384P5T6;A0A494C039;A0A8Q3SHG4;B7Z2N4;E9PJ21;J3QLE9;J3QQH7;K7EQK2;Q05D91;Q6IN67;Q9Y4L1	HYOU1;HYOU1;HYOU1;;HYOU1;HYOU1;;HYOU1;HYOU1;HYOU1;HYOU1;HYOU1;HYOU1;HYOU1	Hypoxia up-regulated protein 1;Hypoxia up-regulated protein 1;Hypoxia up-regulated protein 1;Hypoxia up-regulated protein 1;Hypoxia up-regulated protein 1;Hypoxia up-regulated protein 1;Hypoxia up-regulated protein 1;Hypoxia up-regulated protein 1 (Fragment);Hypoxia up-regulated protein 1 (Fragment);Hypoxia up-regulated protein 1 (Fragment);Hypoxia up-regulated protein 1;Hypoxia up-regulated prot…	J3QQH7	J3QQH7_K431_M1	1	Lactylation (K)	K	431	AALSKAFKVKPFVVR	0.5	Filtered	0.5	0.5	0.5	0.5	1004.98	Filtered	134.961	1	1	621.74
A0A087WWI4;A0A087X054;A0A0G2JRS0;A0A384P5T6;A0A494C039;A0A8Q3SHG4;B7Z2N4;E9PJ21;J3QLE9;J3QQH7;K7EQK2;Q05D91;Q6IN67;Q9Y4L1	HYOU1;HYOU1;HYOU1;;HYOU1;HYOU1;;HYOU1;HYOU1;HYOU1;HYOU1;HYOU1;HYOU1;HYOU1	Hypoxia up-regulated protein 1;Hypoxia up-regulated protein 1;Hypoxia up-regulated protein 1;Hypoxia up-regulated protein 1;Hypoxia up-regulated protein 1;Hypoxia up-regulated protein 1;Hypoxia up-regulated protein 1;Hypoxia up-regulated protein 1 (Fragment);Hypoxia up-regulated protein 1 (Fragment);Hypoxia up-regulated protein 1 (Fragment);Hypoxia up-regulated protein 1;Hypoxia up-regulated prot…	K7EQK2	K7EQK2_K431_M1	1	Lactylation (K)	K	431	AALSKAFKVKPFVVR	0.5	Filtered	0.5	0.5	0.5	0.5	1004.98	Filtered	134.961	1	1	621.74
A0A087WWI4;A0A087X054;A0A0G2JRS0;A0A384P5T6;A0A494C039;A0A8Q3SHG4;B7Z2N4;E9PJ21;J3QLE9;J3QQH7;K7EQK2;Q05D91;Q6IN67;Q9Y4L1	HYOU1;HYOU1;HYOU1;;HYOU1;HYOU1;;HYOU1;HYOU1;HYOU1;HYOU1;HYOU1;HYOU1;HYOU1	Hypoxia up-regulated protein 1;Hypoxia up-regulated protein 1;Hypoxia up-regulated protein 1;Hypoxia up-regulated protein 1;Hypoxia up-regulated protein 1;Hypoxia up-regulated protein 1;Hypoxia up-regulated protein 1;Hypoxia up-regulated protein 1 (Fragment);Hypoxia up-regulated protein 1 (Fragment);Hypoxia up-regulated protein 1 (Fragment);Hypoxia up-regulated protein 1;Hypoxia up-regulated prot…	Q05D91	Q05D91_K431_M1	1	Lactylation (K)	K	431	AALSKAFKVKPFVVR	0.5	Filtered	0.5	0.5	0.5	0.5	1004.98	Filtered	134.961	1	1	621.74
A0A087WWI4;A0A087X054;A0A0G2JRS0;A0A384P5T6;A0A494C039;A0A8Q3SHG4;B7Z2N4;E9PJ21;J3QLE9;J3QQH7;K7EQK2;Q05D91;Q6IN67;Q9Y4L1	HYOU1;HYOU1;HYOU1;;HYOU1;HYOU1;;HYOU1;HYOU1;HYOU1;HYOU1;HYOU1;HYOU1;HYOU1	Hypoxia up-regulated protein 1;Hypoxia up-regulated protein 1;Hypoxia up-regulated protein 1;Hypoxia up-regulated protein 1;Hypoxia up-regulated protein 1;Hypoxia up-regulated protein 1;Hypoxia up-regulated protein 1;Hypoxia up-regulated protein 1 (Fragment);Hypoxia up-regulated protein 1 (Fragment);Hypoxia up-regulated protein 1 (Fragment);Hypoxia up-regulated protein 1;Hypoxia up-regulated prot…	Q6IN67	Q6IN67_K431_M1	1	Lactylation (K)	K	431	AALSKAFKVKPFVVR	0.5	Filtered	0.5	0.5	0.5	0.5	1004.98	Filtered	134.961	1	1	621.74
A0A087WWI4;A0A087X054;A0A0G2JRS0;A0A384P5T6;A0A494C039;A0A8Q3SHG4;B7Z2N4;E9PJ21;J3QLE9;J3QQH7;K7EQK2;Q05D91;Q6IN67;Q9Y4L1	HYOU1;HYOU1;HYOU1;;HYOU1;HYOU1;;HYOU1;HYOU1;HYOU1;HYOU1;HYOU1;HYOU1;HYOU1	Hypoxia up-regulated protein 1;Hypoxia up-regulated protein 1;Hypoxia up-regulated protein 1;Hypoxia up-regulated protein 1;Hypoxia up-regulated protein 1;Hypoxia up-regulated protein 1;Hypoxia up-regulated protein 1;Hypoxia up-regulated protein 1 (Fragment);Hypoxia up-regulated protein 1 (Fragment);Hypoxia up-regulated protein 1 (Fragment);Hypoxia up-regulated protein 1;Hypoxia up-regulated prot…	Q9Y4L1	Q9Y4L1_K431_M1	1	Lactylation (K)	K	431	AALSKAFKVKPFVVR	0.5	Filtered	0.5	0.5	0.5	0.5	1004.98	Filtered	134.961	1	1	621.74
A0A087WWI4;A0A087X054;A0A0G2JRS0;A0A384P5T6;A0A494C039;A0A8Q3SHG4;B7Z2N4;E9PJ21;J3QLE9;J3QQH7;K7EQK2;Q05D91;Q6IN67;Q9Y4L1	HYOU1;HYOU1;HYOU1;;HYOU1;HYOU1;;HYOU1;HYOU1;HYOU1;HYOU1;HYOU1;HYOU1;HYOU1	Hypoxia up-regulated protein 1;Hypoxia up-regulated protein 1;Hypoxia up-regulated protein 1;Hypoxia up-regulated protein 1;Hypoxia up-regulated protein 1;Hypoxia up-regulated protein 1;Hypoxia up-regulated protein 1;Hypoxia up-regulated protein 1 (Fragment);Hypoxia up-regulated protein 1 (Fragment);Hypoxia up-regulated protein 1 (Fragment);Hypoxia up-regulated protein 1;Hypoxia up-regulated prot…	A0A087WWI4	A0A087WWI4_K398_M1	1	Lactylation (K)	K	398	RVQEVLLKAVGKEEL	0.959349	0.80985	0.50331	0.5	Filtered	Filtered	1425.51	1	595.467	1	Filtered	Filtered
A0A087WWI4;A0A087X054;A0A0G2JRS0;A0A384P5T6;A0A494C039;A0A8Q3SHG4;B7Z2N4;E9PJ21;J3QLE9;J3QQH7;K7EQK2;Q05D91;Q6IN67;Q9Y4L1	HYOU1;HYOU1;HYOU1;;HYOU1;HYOU1;;HYOU1;HYOU1;HYOU1;HYOU1;HYOU1;HYOU1;HYOU1	Hypoxia up-regulated protein 1;Hypoxia up-regulated protein 1;Hypoxia up-regulated protein 1;Hypoxia up-regulated protein 1;Hypoxia up-regulated protein 1;Hypoxia up-regulated protein 1;Hypoxia up-regulated protein 1;Hypoxia up-regulated protein 1 (Fragment);Hypoxia up-regulated protein 1 (Fragment);Hypoxia up-regulated protein 1 (Fragment);Hypoxia up-regulated protein 1;Hypoxia up-regulated prot…	A0A087X054	A0A087X054_K398_M1	1	Lactylation (K)	K	398	RVQEVLLKAVGKEEL	0.959349	0.80985	0.50331	0.5	Filtered	Filtered	1425.51	1	595.467	1	Filtered	Filtered
A0A087WWI4;A0A087X054;A0A0G2JRS0;A0A384P5T6;A0A494C039;A0A8Q3SHG4;B7Z2N4;E9PJ21;J3QLE9;J3QQH7;K7EQK2;Q05D91;Q6IN67;Q9Y4L1	HYOU1;HYOU1;HYOU1;;HYOU1;HYOU1;;HYOU1;HYOU1;HYOU1;HYOU1;HYOU1;HYOU1;HYOU1	Hypoxia up-regulated protein 1;Hypoxia up-regulated protein 1;Hypoxia up-regulated protein 1;Hypoxia up-regulated protein 1;Hypoxia up-regulated protein 1;Hypoxia up-regulated protein 1;Hypoxia up-regulated protein 1;Hypoxia up-regulated protein 1 (Fragment);Hypoxia up-regulated protein 1 (Fragment);Hypoxia up-regulated protein 1 (Fragment);Hypoxia up-regulated protein 1;Hypoxia up-regulated prot…	A0A0G2JRS0	A0A0G2JRS0_K398_M1	1	Lactylation (K)	K	398	RVQEVLLKAVGKEEL	0.959349	0.80985	0.50331	0.5	Filtered	Filtered	1425.51	1	595.467	1	Filtered	Filtered
A0A087WWI4;A0A087X054;A0A0G2JRS0;A0A384P5T6;A0A494C039;A0A8Q3SHG4;B7Z2N4;E9PJ21;J3QLE9;J3QQH7;K7EQK2;Q05D91;Q6IN67;Q9Y4L1	HYOU1;HYOU1;HYOU1;;HYOU1;HYOU1;;HYOU1;HYOU1;HYOU1;HYOU1;HYOU1;HYOU1;HYOU1	Hypoxia up-regulated protein 1;Hypoxia up-regulated protein 1;Hypoxia up-regulated protein 1;Hypoxia up-regulated protein 1;Hypoxia up-regulated protein 1;Hypoxia up-regulated protein 1;Hypoxia up-regulated protein 1;Hypoxia up-regulated protein 1 (Fragment);Hypoxia up-regulated protein 1 (Fragment);Hypoxia up-regulated protein 1 (Fragment);Hypoxia up-regulated protein 1;Hypoxia up-regulated prot…	A0A384P5T6	A0A384P5T6_K398_M1	1	Lactylation (K)	K	398	RVQEVLLKAVGKEEL	0.959349	0.80985	0.50331	0.5	Filtered	Filtered	1425.51	1	595.467	1	Filtered	Filtered
A0A087WWI4;A0A087X054;A0A0G2JRS0;A0A384P5T6;A0A494C039;A0A8Q3SHG4;B7Z2N4;E9PJ21;J3QLE9;J3QQH7;K7EQK2;Q05D91;Q6IN67;Q9Y4L1	HYOU1;HYOU1;HYOU1;;HYOU1;HYOU1;;HYOU1;HYOU1;HYOU1;HYOU1;HYOU1;HYOU1;HYOU1	Hypoxia up-regulated protein 1;Hypoxia up-regulated protein 1;Hypoxia up-regulated protein 1;Hypoxia up-regulated protein 1;Hypoxia up-regulated protein 1;Hypoxia up-regulated protein 1;Hypoxia up-regulated protein 1;Hypoxia up-regulated protein 1 (Fragment);Hypoxia up-regulated protein 1 (Fragment);Hypoxia up-regulated protein 1 (Fragment);Hypoxia up-regulated protein 1;Hypoxia up-regulated prot…	A0A494C039	A0A494C039_K398_M1	1	Lactylation (K)	K	398	RVQEVLLKAVGKEEL	0.959349	0.80985	0.50331	0.5	Filtered	Filtered	1425.51	1	595.467	1	Filtered	Filtered
A0A087WWI4;A0A087X054;A0A0G2JRS0;A0A384P5T6;A0A494C039;A0A8Q3SHG4;B7Z2N4;E9PJ21;J3QLE9;J3QQH7;K7EQK2;Q05D91;Q6IN67;Q9Y4L1	HYOU1;HYOU1;HYOU1;;HYOU1;HYOU1;;HYOU1;HYOU1;HYOU1;HYOU1;HYOU1;HYOU1;HYOU1	Hypoxia up-regulated protein 1;Hypoxia up-regulated protein 1;Hypoxia up-regulated protein 1;Hypoxia up-regulated protein 1;Hypoxia up-regulated protein 1;Hypoxia up-regulated protein 1;Hypoxia up-regulated protein 1;Hypoxia up-regulated protein 1 (Fragment);Hypoxia up-regulated protein 1 (Fragment);Hypoxia up-regulated protein 1 (Fragment);Hypoxia up-regulated protein 1;Hypoxia up-regulated prot…	A0A8Q3SHG4	A0A8Q3SHG4_K398_M1	1	Lactylation (K)	K	398	RVQEVLLKAVGKEEL	0.959349	0.80985	0.50331	0.5	Filtered	Filtered	1425.51	1	595.467	1	Filtered	Filtered
A0A087WWI4;A0A087X054;A0A0G2JRS0;A0A384P5T6;A0A494C039;A0A8Q3SHG4;B7Z2N4;E9PJ21;J3QLE9;J3QQH7;K7EQK2;Q05D91;Q6IN67;Q9Y4L1	HYOU1;HYOU1;HYOU1;;HYOU1;HYOU1;;HYOU1;HYOU1;HYOU1;HYOU1;HYOU1;HYOU1;HYOU1	Hypoxia up-regulated protein 1;Hypoxia up-regulated protein 1;Hypoxia up-regulated protein 1;Hypoxia up-regulated protein 1;Hypoxia up-regulated protein 1;Hypoxia up-regulated protein 1;Hypoxia up-regulated protein 1;Hypoxia up-regulated protein 1 (Fragment);Hypoxia up-regulated protein 1 (Fragment);Hypoxia up-regulated protein 1 (Fragment);Hypoxia up-regulated protein 1;Hypoxia up-regulated prot…	B7Z2N4	B7Z2N4_K442_M1	1	Lactylation (K)	K	442	RVQEVLLKAVGKEEL	0.959349	0.80985	0.50331	0.5	Filtered	Filtered	1425.51	1	595.467	1	Filtered	Filtered
A0A087WWI4;A0A087X054;A0A0G2JRS0;A0A384P5T6;A0A494C039;A0A8Q3SHG4;B7Z2N4;E9PJ21;J3QLE9;J3QQH7;K7EQK2;Q05D91;Q6IN67;Q9Y4L1	HYOU1;HYOU1;HYOU1;;HYOU1;HYOU1;;HYOU1;HYOU1;HYOU1;HYOU1;HYOU1;HYOU1;HYOU1	Hypoxia up-regulated protein 1;Hypoxia up-regulated protein 1;Hypoxia up-regulated protein 1;Hypoxia up-regulated protein 1;Hypoxia up-regulated protein 1;Hypoxia up-regulated protein 1;Hypoxia up-regulated protein 1;Hypoxia up-regulated protein 1 (Fragment);Hypoxia up-regulated protein 1 (Fragment);Hypoxia up-regulated protein 1 (Fragment);Hypoxia up-regulated protein 1;Hypoxia up-regulated prot…	E9PJ21	E9PJ21_K398_M1	1	Lactylation (K)	K	398	RVQEVLLKAVGKEEL	0.959349	0.80985	0.50331	0.5	Filtered	Filtered	1425.51	1	595.467	1	Filtered	Filtered
A0A087WWI4;A0A087X054;A0A0G2JRS0;A0A384P5T6;A0A494C039;A0A8Q3SHG4;B7Z2N4;E9PJ21;J3QLE9;J3QQH7;K7EQK2;Q05D91;Q6IN67;Q9Y4L1	HYOU1;HYOU1;HYOU1;;HYOU1;HYOU1;;HYOU1;HYOU1;HYOU1;HYOU1;HYOU1;HYOU1;HYOU1	Hypoxia up-regulated protein 1;Hypoxia up-regulated protein 1;Hypoxia up-regulated protein 1;Hypoxia up-regulated protein 1;Hypoxia up-regulated protein 1;Hypoxia up-regulated protein 1;Hypoxia up-regulated protein 1;Hypoxia up-regulated protein 1 (Fragment);Hypoxia up-regulated protein 1 (Fragment);Hypoxia up-regulated protein 1 (Fragment);Hypoxia up-regulated protein 1;Hypoxia up-regulated prot…	J3QLE9	J3QLE9_K398_M1	1	Lactylation (K)	K	398	RVQEVLLKAVGKEEL	0.959349	0.80985	0.50331	0.5	Filtered	Filtered	1425.51	1	595.467	1	Filtered	Filtered
A0A087WWI4;A0A087X054;A0A0G2JRS0;A0A384P5T6;A0A494C039;A0A8Q3SHG4;B7Z2N4;E9PJ21;J3QLE9;J3QQH7;K7EQK2;Q05D91;Q6IN67;Q9Y4L1	HYOU1;HYOU1;HYOU1;;HYOU1;HYOU1;;HYOU1;HYOU1;HYOU1;HYOU1;HYOU1;HYOU1;HYOU1	Hypoxia up-regulated protein 1;Hypoxia up-regulated protein 1;Hypoxia up-regulated protein 1;Hypoxia up-regulated protein 1;Hypoxia up-regulated protein 1;Hypoxia up-regulated protein 1;Hypoxia up-regulated protein 1;Hypoxia up-regulated protein 1 (Fragment);Hypoxia up-regulated protein 1 (Fragment);Hypoxia up-regulated protein 1 (Fragment);Hypoxia up-regulated protein 1;Hypoxia up-regulated prot…	J3QQH7	J3QQH7_K398_M1	1	Lactylation (K)	K	398	RVQEVLLKAVGKEEL	0.959349	0.80985	0.50331	0.5	Filtered	Filtered	1425.51	1	595.467	1	Filtered	Filtered
A0A087WWI4;A0A087X054;A0A0G2JRS0;A0A384P5T6;A0A494C039;A0A8Q3SHG4;B7Z2N4;E9PJ21;J3QLE9;J3QQH7;K7EQK2;Q05D91;Q6IN67;Q9Y4L1	HYOU1;HYOU1;HYOU1;;HYOU1;HYOU1;;HYOU1;HYOU1;HYOU1;HYOU1;HYOU1;HYOU1;HYOU1	Hypoxia up-regulated protein 1;Hypoxia up-regulated protein 1;Hypoxia up-regulated protein 1;Hypoxia up-regulated protein 1;Hypoxia up-regulated protein 1;Hypoxia up-regulated protein 1;Hypoxia up-regulated protein 1;Hypoxia up-regulated protein 1 (Fragment);Hypoxia up-regulated protein 1 (Fragment);Hypoxia up-regulated protein 1 (Fragment);Hypoxia up-regulated protein 1;Hypoxia up-regulated prot…	K7EQK2	K7EQK2_K398_M1	1	Lactylation (K)	K	398	RVQEVLLKAVGKEEL	0.959349	0.80985	0.50331	0.5	Filtered	Filtered	1425.51	1	595.467	1	Filtered	Filtered
A0A087WWI4;A0A087X054;A0A0G2JRS0;A0A384P5T6;A0A494C039;A0A8Q3SHG4;B7Z2N4;E9PJ21;J3QLE9;J3QQH7;K7EQK2;Q05D91;Q6IN67;Q9Y4L1	HYOU1;HYOU1;HYOU1;;HYOU1;HYOU1;;HYOU1;HYOU1;HYOU1;HYOU1;HYOU1;HYOU1;HYOU1	Hypoxia up-regulated protein 1;Hypoxia up-regulated protein 1;Hypoxia up-regulated protein 1;Hypoxia up-regulated protein 1;Hypoxia up-regulated protein 1;Hypoxia up-regulated protein 1;Hypoxia up-regulated protein 1;Hypoxia up-regulated protein 1 (Fragment);Hypoxia up-regulated protein 1 (Fragment);Hypoxia up-regulated protein 1 (Fragment);Hypoxia up-regulated protein 1;Hypoxia up-regulated prot…	Q05D91	Q05D91_K398_M1	1	Lactylation (K)	K	398	RVQEVLLKAVGKEEL	0.959349	0.80985	0.50331	0.5	Filtered	Filtered	1425.51	1	595.467	1	Filtered	Filtered
A0A087WWI4;A0A087X054;A0A0G2JRS0;A0A384P5T6;A0A494C039;A0A8Q3SHG4;B7Z2N4;E9PJ21;J3QLE9;J3QQH7;K7EQK2;Q05D91;Q6IN67;Q9Y4L1	HYOU1;HYOU1;HYOU1;;HYOU1;HYOU1;;HYOU1;HYOU1;HYOU1;HYOU1;HYOU1;HYOU1;HYOU1	Hypoxia up-regulated protein 1;Hypoxia up-regulated protein 1;Hypoxia up-regulated protein 1;Hypoxia up-regulated protein 1;Hypoxia up-regulated protein 1;Hypoxia up-regulated protein 1;Hypoxia up-regulated protein 1;Hypoxia up-regulated protein 1 (Fragment);Hypoxia up-regulated protein 1 (Fragment);Hypoxia up-regulated protein 1 (Fragment);Hypoxia up-regulated protein 1;Hypoxia up-regulated prot…	Q6IN67	Q6IN67_K398_M1	1	Lactylation (K)	K	398	RVQEVLLKAVGKEEL	0.959349	0.80985	0.50331	0.5	Filtered	Filtered	1425.51	1	595.467	1	Filtered	Filtered
A0A087WWI4;A0A087X054;A0A0G2JRS0;A0A384P5T6;A0A494C039;A0A8Q3SHG4;B7Z2N4;E9PJ21;J3QLE9;J3QQH7;K7EQK2;Q05D91;Q6IN67;Q9Y4L1	HYOU1;HYOU1;HYOU1;;HYOU1;HYOU1;;HYOU1;HYOU1;HYOU1;HYOU1;HYOU1;HYOU1;HYOU1	Hypoxia up-regulated protein 1;Hypoxia up-regulated protein 1;Hypoxia up-regulated protein 1;Hypoxia up-regulated protein 1;Hypoxia up-regulated protein 1;Hypoxia up-regulated protein 1;Hypoxia up-regulated protein 1;Hypoxia up-regulated protein 1 (Fragment);Hypoxia up-regulated protein 1 (Fragment);Hypoxia up-regulated protein 1 (Fragment);Hypoxia up-regulated protein 1;Hypoxia up-regulated prot…	Q9Y4L1	Q9Y4L1_K398_M1	1	Lactylation (K)	K	398	RVQEVLLKAVGKEEL	0.959349	0.80985	0.50331	0.5	Filtered	Filtered	1425.51	1	595.467	1	Filtered	Filtered
A0A087WYT3;B3KUY2;Q15185	PTGES3	Prostaglandin E synthase 3	A0A087WYT3	A0A087WYT3_K39_M1	1	Lactylation (K)	K	39	NVNFEKSKLTFSCLG	0.999998	0.999995	0.999993	0.999592	0.999978	0.998954	7182.16	11959.7	12382.8	11710.1	18148.2	22218.4
A0A087WYT3;B3KUY2;Q15185	PTGES3	Prostaglandin E synthase 3	B3KUY2	B3KUY2_K39_M1	1	Lactylation (K)	K	39	NVNFEKSKLTFSCLG	0.999998	0.999995	0.999993	0.999592	0.999978	0.998954	7182.16	11959.7	12382.8	11710.1	18148.2	22218.4
A0A087WYT3;B3KUY2;Q15185	PTGES3	Prostaglandin E synthase 3	Q15185	Q15185_K35_M1	1	Lactylation (K)	K	35	NVNFEKSKLTFSCLG	0.999998	0.999995	0.999993	0.999592	0.999978	0.998954	7182.16	11959.7	12382.8	11710.1	18148.2	22218.4
A0A087WYT3;B3KUY2;Q15185	PTGES3	Prostaglandin E synthase 3	A0A087WYT3	A0A087WYT3_K37_M1	1	Lactylation (K)	K	37	DVNVNFEKSKLTFSC	0.573842	0.578167	0.5	0.5	0.5	0.5	662.938	335.648	1424.37	1385.98	3001.85	1767.39
A0A087WYT3;B3KUY2;Q15185	PTGES3	Prostaglandin E synthase 3	B3KUY2	B3KUY2_K37_M1	1	Lactylation (K)	K	37	DVNVNFEKSKLTFSC	0.573842	0.578167	0.5	0.5	0.5	0.5	662.938	335.648	1424.37	1385.98	3001.85	1767.39
A0A087WYT3;B3KUY2;Q15185	PTGES3	Prostaglandin E synthase 3	Q15185	Q15185_K33_M1	1	Lactylation (K)	K	33	DVNVNFEKSKLTFSC	0.573842	0.578167	0.5	0.5	0.5	0.5	662.938	335.648	1424.37	1385.98	3001.85	1767.39
A0A087WYT3;B3KUY2;Q15185	PTGES3	Prostaglandin E synthase 3	A0A087WYT3	A0A087WYT3_K52_M1	1	Lactylation (K)	K	52	LGGSDNFKHLNEIDL	Filtered	0.981458	0.971115	Filtered	Filtered	Filtered	Filtered	1	694.345	Filtered	Filtered	Filtered
A0A087WYT3;B3KUY2;Q15185	PTGES3	Prostaglandin E synthase 3	B3KUY2	B3KUY2_K52_M1	1	Lactylation (K)	K	52	LGGSDNFKHLNEIDL	Filtered	0.981458	0.971115	Filtered	Filtered	Filtered	Filtered	1	694.345	Filtered	Filtered	Filtered
A0A087WYT3;B3KUY2;Q15185	PTGES3	Prostaglandin E synthase 3	Q15185	Q15185_K48_M1	1	Lactylation (K)	K	48	LGGSDNFKHLNEIDL	Filtered	0.981458	0.971115	Filtered	Filtered	Filtered	Filtered	1	694.345	Filtered	Filtered	Filtered
A0A087WZN1;A0A087X2E5;O43837	IDH3B	Isocitrate dehydrogenase [NAD] subunit, mitochondrial;Isocitrate dehydrogenase [NAD] subunit, mitochondrial;Isocitrate dehydrogenase [NAD] subunit beta, mitochondrial	A0A087WZN1	A0A087WZN1_K135_M1	1	Lactylation (K)	K	135	YDMRLRRKLDLFANV	0.953339	0.5	0.994456	0.886629	0.733673	0.886605	455.777	451.245	1060.46	7.22119	1775.81	1077.03
A0A087WZN1;A0A087X2E5;O43837	IDH3B	Isocitrate dehydrogenase [NAD] subunit, mitochondrial;Isocitrate dehydrogenase [NAD] subunit, mitochondrial;Isocitrate dehydrogenase [NAD] subunit beta, mitochondrial	A0A087X2E5	A0A087X2E5_K135_M1	1	Lactylation (K)	K	135	YDMRLRRKLDLFANV	0.953339	0.5	0.994456	0.886629	0.733673	0.886605	455.777	451.245	1060.46	7.22119	1775.81	1077.03
A0A087WZN1;A0A087X2E5;O43837	IDH3B	Isocitrate dehydrogenase [NAD] subunit, mitochondrial;Isocitrate dehydrogenase [NAD] subunit, mitochondrial;Isocitrate dehydrogenase [NAD] subunit beta, mitochondrial	O43837	O43837_K135_M1	1	Lactylation (K)	K	135	YDMRLRRKLDLFANV	0.953339	0.5	0.994456	0.886629	0.733673	0.886605	455.777	451.245	1060.46	7.22119	1775.81	1077.03
A0A087WZN1;A0A087X2E5;O43837	IDH3B	Isocitrate dehydrogenase [NAD] subunit, mitochondrial;Isocitrate dehydrogenase [NAD] subunit, mitochondrial;Isocitrate dehydrogenase [NAD] subunit beta, mitochondrial	A0A087WZN1	A0A087WZN1_K187_M1	1	Lactylation (K)	K	187	RGVIECLKIVTRAKS	1	1	1	1	1	1	287.599	1132.6	1092.25	3817.3	837.622	1.01026
A0A087WZN1;A0A087X2E5;O43837	IDH3B	Isocitrate dehydrogenase [NAD] subunit, mitochondrial;Isocitrate dehydrogenase [NAD] subunit, mitochondrial;Isocitrate dehydrogenase [NAD] subunit beta, mitochondrial	A0A087X2E5	A0A087X2E5_K187_M1	1	Lactylation (K)	K	187	RGVIECLKIVTRAKS	1	1	1	1	1	1	287.599	1132.6	1092.25	3817.3	837.622	1.01026
A0A087WZN1;A0A087X2E5;O43837	IDH3B	Isocitrate dehydrogenase [NAD] subunit, mitochondrial;Isocitrate dehydrogenase [NAD] subunit, mitochondrial;Isocitrate dehydrogenase [NAD] subunit beta, mitochondrial	O43837	O43837_K187_M1	1	Lactylation (K)	K	187	RGVIECLKIVTRAKS	1	1	1	1	1	1	287.599	1132.6	1092.25	3817.3	837.622	1.01026
A0A087X1D7;A8K3S2;A8K7Z6;Q9H3C7	GGNBP2;;;GGNBP2	Gametogenetin-binding protein 2 (Fragment);Gametogenetin-binding protein 2;Gametogenetin-binding protein 2;Gametogenetin-binding protein 2	A0A087X1D7	A0A087X1D7_K134_M1	1	Lactylation (K)	K	134	SCMTDAKKLYTLFYV	0.884169	0.73546	0.997591	0.5	0.732449	Filtered	1707.05	224.407	1427.98	1244.66	509.085	Filtered
A0A087X1D7;A8K3S2;A8K7Z6;Q9H3C7	GGNBP2;;;GGNBP2	Gametogenetin-binding protein 2 (Fragment);Gametogenetin-binding protein 2;Gametogenetin-binding protein 2;Gametogenetin-binding protein 2	A8K3S2	A8K3S2_K134_M1	1	Lactylation (K)	K	134	SCMTDAKKLYTLFYV	0.884169	0.73546	0.997591	0.5	0.732449	Filtered	1707.05	224.407	1427.98	1244.66	509.085	Filtered
A0A087X1D7;A8K3S2;A8K7Z6;Q9H3C7	GGNBP2;;;GGNBP2	Gametogenetin-binding protein 2 (Fragment);Gametogenetin-binding protein 2;Gametogenetin-binding protein 2;Gametogenetin-binding protein 2	A8K7Z6	A8K7Z6_K134_M1	1	Lactylation (K)	K	134	SCMTDAKKLYTLFYV	0.884169	0.73546	0.997591	0.5	0.732449	Filtered	1707.05	224.407	1427.98	1244.66	509.085	Filtered
A0A087X1D7;A8K3S2;A8K7Z6;Q9H3C7	GGNBP2;;;GGNBP2	Gametogenetin-binding protein 2 (Fragment);Gametogenetin-binding protein 2;Gametogenetin-binding protein 2;Gametogenetin-binding protein 2	Q9H3C7	Q9H3C7_K134_M1	1	Lactylation (K)	K	134	SCMTDAKKLYTLFYV	0.884169	0.73546	0.997591	0.5	0.732449	Filtered	1707.05	224.407	1427.98	1244.66	509.085	Filtered
A0A087X2I1;H0YJC0;P62333;V9HW24	PSMC6;PSMC6;PSMC6;HEL-S-73	Proteasome 26S subunit, ATPase 6;Proteasome 26S subunit, ATPase 6 (Fragment);26S proteasome regulatory subunit 10B;Epididymis secretory protein Li 73	A0A087X2I1	A0A087X2I1_K211_M1	1	Lactylation (K)	K	211	QLDCNFLKVVSSSIV	0.956692	0.996562	0.999092	0.847343	0.5	Filtered	4347.67	454.189	2182.36	1920.02	1077.2	Filtered
A0A087X2I1;H0YJC0;P62333;V9HW24	PSMC6;PSMC6;PSMC6;HEL-S-73	Proteasome 26S subunit, ATPase 6;Proteasome 26S subunit, ATPase 6 (Fragment);26S proteasome regulatory subunit 10B;Epididymis secretory protein Li 73	H0YJC0	H0YJC0_K197_M1	1	Lactylation (K)	K	197	QLDCNFLKVVSSSIV	0.956692	0.996562	0.999092	0.847343	0.5	Filtered	4347.67	454.189	2182.36	1920.02	1077.2	Filtered
A0A087X2I1;H0YJC0;P62333;V9HW24	PSMC6;PSMC6;PSMC6;HEL-S-73	Proteasome 26S subunit, ATPase 6;Proteasome 26S subunit, ATPase 6 (Fragment);26S proteasome regulatory subunit 10B;Epididymis secretory protein Li 73	P62333	P62333_K197_M1	1	Lactylation (K)	K	197	QLDCNFLKVVSSSIV	0.956692	0.996562	0.999092	0.847343	0.5	Filtered	4347.67	454.189	2182.36	1920.02	1077.2	Filtered
A0A087X2I1;H0YJC0;P62333;V9HW24	PSMC6;PSMC6;PSMC6;HEL-S-73	Proteasome 26S subunit, ATPase 6;Proteasome 26S subunit, ATPase 6 (Fragment);26S proteasome regulatory subunit 10B;Epididymis secretory protein Li 73	V9HW24	V9HW24_K197_M1	1	Lactylation (K)	K	197	QLDCNFLKVVSSSIV	0.956692	0.996562	0.999092	0.847343	0.5	Filtered	4347.67	454.189	2182.36	1920.02	1077.2	Filtered
A0A090N7X6;B7Z5G5;H7BZL5;Q8NCW6	GALNT11;;GALNT11;GALNT11	Polypeptide N-acetylgalactosaminyltransferase;Polypeptide N-acetylgalactosaminyltransferase;Polypeptide N-acetylgalactosaminyltransferase 11 (Fragment);Polypeptide N-acetylgalactosaminyltransferase 11	A0A090N7X6	A0A090N7X6_K382_M1	1	Lactylation (K)	K	382	RVGHIFRKRRPYGSP	1	1	1	1	1	1	42.0606	2022.21	2875.74	97.5235	2182.94	5935.91
A0A090N7X6;B7Z5G5;H7BZL5;Q8NCW6	GALNT11;;GALNT11;GALNT11	Polypeptide N-acetylgalactosaminyltransferase;Polypeptide N-acetylgalactosaminyltransferase;Polypeptide N-acetylgalactosaminyltransferase 11 (Fragment);Polypeptide N-acetylgalactosaminyltransferase 11	B7Z5G5	B7Z5G5_K301_M1	1	Lactylation (K)	K	301	RVGHIFRKRRPYGSP	1	1	1	1	1	1	42.0606	2022.21	2875.74	97.5235	2182.94	5935.91
A0A090N7X6;B7Z5G5;H7BZL5;Q8NCW6	GALNT11;;GALNT11;GALNT11	Polypeptide N-acetylgalactosaminyltransferase;Polypeptide N-acetylgalactosaminyltransferase;Polypeptide N-acetylgalactosaminyltransferase 11 (Fragment);Polypeptide N-acetylgalactosaminyltransferase 11	H7BZL5	H7BZL5_K23_M1	1	Lactylation (K)	K	23	RVGHIFRKRRPYGSP	1	1	1	1	1	1	42.0606	2022.21	2875.74	97.5235	2182.94	5935.91
A0A090N7X6;B7Z5G5;H7BZL5;Q8NCW6	GALNT11;;GALNT11;GALNT11	Polypeptide N-acetylgalactosaminyltransferase;Polypeptide N-acetylgalactosaminyltransferase;Polypeptide N-acetylgalactosaminyltransferase 11 (Fragment);Polypeptide N-acetylgalactosaminyltransferase 11	Q8NCW6	Q8NCW6_K382_M1	1	Lactylation (K)	K	382	RVGHIFRKRRPYGSP	1	1	1	1	1	1	42.0606	2022.21	2875.74	97.5235	2182.94	5935.91
A0A0A0MR80;A7E2D7;Q96L91	EP400	E1A binding protein p400;EP400 protein (Fragment);E1A-binding protein p400	A0A0A0MR80	A0A0A0MR80_K518_M1	1	Lactylation (K)	K	518	TGMAEQSKRPRLEVG	Filtered	Filtered	1	Filtered	Filtered	Filtered	Filtered	Filtered	50.0556	Filtered	Filtered	Filtered
A0A0A0MR80;A7E2D7;Q96L91	EP400	E1A binding protein p400;EP400 protein (Fragment);E1A-binding protein p400	A7E2D7	A7E2D7_K482_M1	1	Lactylation (K)	K	482	TGMAEQSKRPRLEVG	Filtered	Filtered	1	Filtered	Filtered	Filtered	Filtered	Filtered	50.0556	Filtered	Filtered	Filtered
A0A0A0MR80;A7E2D7;Q96L91	EP400	E1A binding protein p400;EP400 protein (Fragment);E1A-binding protein p400	Q96L91	Q96L91_K518_M1	1	Lactylation (K)	K	518	TGMAEQSKRPRLEVG	Filtered	Filtered	1	Filtered	Filtered	Filtered	Filtered	Filtered	50.0556	Filtered	Filtered	Filtered
A0A0A0MRA5;A8K3W4;A8K5K0;A8K6U7;B7Z4B8;M0QYZ0;M0R3F1;Q9BUJ2	HNRNPUL1;;;;HNRNPUL1;HNRNPUL1;HNRNPUL1;HNRNPUL1	Heterogeneous nuclear ribonucleoprotein U like 1;cDNA FLJ75163, highly similar to Homo sapiens heterogeneous nuclear ribonucleoprotein U-like 1 (HNRPUL1), transcript variant 4, mRNA;cDNA FLJ78309, highly similar to Homo sapiens heterogeneous nuclear ribonucleoprotein U-like 1 (HNRPUL1), transcript variant 1, mRNA;cDNA FLJ78252, highly similar to Homo sapiens heterogeneous nuclear ribonucleoprotei…	A0A0A0MRA5	A0A0A0MRA5_K260_M1	1	Lactylation (K)	K	260	GIAFRIQKEALGGQA	0.570133	0.643194	0.929295	Filtered	0.5	Filtered	974.024	283.806	378.185	Filtered	232.028	Filtered
A0A0A0MRA5;A8K3W4;A8K5K0;A8K6U7;B7Z4B8;M0QYZ0;M0R3F1;Q9BUJ2	HNRNPUL1;;;;HNRNPUL1;HNRNPUL1;HNRNPUL1;HNRNPUL1	Heterogeneous nuclear ribonucleoprotein U like 1;cDNA FLJ75163, highly similar to Homo sapiens heterogeneous nuclear ribonucleoprotein U-like 1 (HNRPUL1), transcript variant 4, mRNA;cDNA FLJ78309, highly similar to Homo sapiens heterogeneous nuclear ribonucleoprotein U-like 1 (HNRPUL1), transcript variant 1, mRNA;cDNA FLJ78252, highly similar to Homo sapiens heterogeneous nuclear ribonucleoprotei…	A8K3W4	A8K3W4_K260_M1	1	Lactylation (K)	K	260	GIAFRIQKEALGGQA	0.570133	0.643194	0.929295	Filtered	0.5	Filtered	974.024	283.806	378.185	Filtered	232.028	Filtered
A0A0A0MRA5;A8K3W4;A8K5K0;A8K6U7;B7Z4B8;M0QYZ0;M0R3F1;Q9BUJ2	HNRNPUL1;;;;HNRNPUL1;HNRNPUL1;HNRNPUL1;HNRNPUL1	Heterogeneous nuclear ribonucleoprotein U like 1;cDNA FLJ75163, highly similar to Homo sapiens heterogeneous nuclear ribonucleoprotein U-like 1 (HNRPUL1), transcript variant 4, mRNA;cDNA FLJ78309, highly similar to Homo sapiens heterogeneous nuclear ribonucleoprotein U-like 1 (HNRPUL1), transcript variant 1, mRNA;cDNA FLJ78252, highly similar to Homo sapiens heterogeneous nuclear ribonucleoprotei…	A8K5K0	A8K5K0_K360_M1	1	Lactylation (K)	K	360	GIAFRIQKEALGGQA	0.570133	0.643194	0.929295	Filtered	0.5	Filtered	974.024	283.806	378.185	Filtered	232.028	Filtered
A0A0A0MRA5;A8K3W4;A8K5K0;A8K6U7;B7Z4B8;M0QYZ0;M0R3F1;Q9BUJ2	HNRNPUL1;;;;HNRNPUL1;HNRNPUL1;HNRNPUL1;HNRNPUL1	Heterogeneous nuclear ribonucleoprotein U like 1;cDNA FLJ75163, highly similar to Homo sapiens heterogeneous nuclear ribonucleoprotein U-like 1 (HNRPUL1), transcript variant 4, mRNA;cDNA FLJ78309, highly similar to Homo sapiens heterogeneous nuclear ribonucleoprotein U-like 1 (HNRPUL1), transcript variant 1, mRNA;cDNA FLJ78252, highly similar to Homo sapiens heterogeneous nuclear ribonucleoprotei…	A8K6U7	A8K6U7_K360_M1	1	Lactylation (K)	K	360	GIAFRIQKEALGGQA	0.570133	0.643194	0.929295	Filtered	0.5	Filtered	974.024	283.806	378.185	Filtered	232.028	Filtered
A0A0A0MRA5;A8K3W4;A8K5K0;A8K6U7;B7Z4B8;M0QYZ0;M0R3F1;Q9BUJ2	HNRNPUL1;;;;HNRNPUL1;HNRNPUL1;HNRNPUL1;HNRNPUL1	Heterogeneous nuclear ribonucleoprotein U like 1;cDNA FLJ75163, highly similar to Homo sapiens heterogeneous nuclear ribonucleoprotein U-like 1 (HNRPUL1), transcript variant 4, mRNA;cDNA FLJ78309, highly similar to Homo sapiens heterogeneous nuclear ribonucleoprotein U-like 1 (HNRPUL1), transcript variant 1, mRNA;cDNA FLJ78252, highly similar to Homo sapiens heterogeneous nuclear ribonucleoprotei…	B7Z4B8	B7Z4B8_K271_M1	1	Lactylation (K)	K	271	GIAFRIQKEALGGQA	0.570133	0.643194	0.929295	Filtered	0.5	Filtered	974.024	283.806	378.185	Filtered	232.028	Filtered
A0A0A0MRA5;A8K3W4;A8K5K0;A8K6U7;B7Z4B8;M0QYZ0;M0R3F1;Q9BUJ2	HNRNPUL1;;;;HNRNPUL1;HNRNPUL1;HNRNPUL1;HNRNPUL1	Heterogeneous nuclear ribonucleoprotein U like 1;cDNA FLJ75163, highly similar to Homo sapiens heterogeneous nuclear ribonucleoprotein U-like 1 (HNRPUL1), transcript variant 4, mRNA;cDNA FLJ78309, highly similar to Homo sapiens heterogeneous nuclear ribonucleoprotein U-like 1 (HNRPUL1), transcript variant 1, mRNA;cDNA FLJ78252, highly similar to Homo sapiens heterogeneous nuclear ribonucleoprotei…	M0QYZ0	M0QYZ0_K260_M1	1	Lactylation (K)	K	260	GIAFRIQKEALGGQA	0.570133	0.643194	0.929295	Filtered	0.5	Filtered	974.024	283.806	378.185	Filtered	232.028	Filtered
A0A0A0MRA5;A8K3W4;A8K5K0;A8K6U7;B7Z4B8;M0QYZ0;M0R3F1;Q9BUJ2	HNRNPUL1;;;;HNRNPUL1;HNRNPUL1;HNRNPUL1;HNRNPUL1	Heterogeneous nuclear ribonucleoprotein U like 1;cDNA FLJ75163, highly similar to Homo sapiens heterogeneous nuclear ribonucleoprotein U-like 1 (HNRPUL1), transcript variant 4, mRNA;cDNA FLJ78309, highly similar to Homo sapiens heterogeneous nuclear ribonucleoprotein U-like 1 (HNRPUL1), transcript variant 1, mRNA;cDNA FLJ78252, highly similar to Homo sapiens heterogeneous nuclear ribonucleoprotei…	M0R3F1	M0R3F1_K209_M1	1	Lactylation (K)	K	209	GIAFRIQKEALGGQA	0.570133	0.643194	0.929295	Filtered	0.5	Filtered	974.024	283.806	378.185	Filtered	232.028	Filtered
A0A0A0MRA5;A8K3W4;A8K5K0;A8K6U7;B7Z4B8;M0QYZ0;M0R3F1;Q9BUJ2	HNRNPUL1;;;;HNRNPUL1;HNRNPUL1;HNRNPUL1;HNRNPUL1	Heterogeneous nuclear ribonucleoprotein U like 1;cDNA FLJ75163, highly similar to Homo sapiens heterogeneous nuclear ribonucleoprotein U-like 1 (HNRPUL1), transcript variant 4, mRNA;cDNA FLJ78309, highly similar to Homo sapiens heterogeneous nuclear ribonucleoprotein U-like 1 (HNRPUL1), transcript variant 1, mRNA;cDNA FLJ78252, highly similar to Homo sapiens heterogeneous nuclear ribonucleoprotei…	Q9BUJ2	Q9BUJ2_K360_M1	1	Lactylation (K)	K	360	GIAFRIQKEALGGQA	0.570133	0.643194	0.929295	Filtered	0.5	Filtered	974.024	283.806	378.185	Filtered	232.028	Filtered
A0A0A0MRJ0;A0A0A0MRJ1;B9EGA7;Q5VT25;Q8IWQ7	CDC42BPA;CDC42BPA;CDC42BPA;CDC42BPA;	non-specific serine/threonine protein kinase;non-specific serine/threonine protein kinase;non-specific serine/threonine protein kinase;Serine/threonine-protein kinase MRCK alpha;non-specific serine/threonine protein kinase	A0A0A0MRJ0	A0A0A0MRJ0_K690_M1	1	Lactylation (K)	K	690	QQEITKLKTDLEKKS	0.820996	0.5	0.250897	0.5	0.5	Filtered	13.3722	565.779	150.545	1	376.749	Filtered
A0A0A0MRJ0;A0A0A0MRJ1;B9EGA7;Q5VT25;Q8IWQ7	CDC42BPA;CDC42BPA;CDC42BPA;CDC42BPA;	non-specific serine/threonine protein kinase;non-specific serine/threonine protein kinase;non-specific serine/threonine protein kinase;Serine/threonine-protein kinase MRCK alpha;non-specific serine/threonine protein kinase	A0A0A0MRJ1	A0A0A0MRJ1_K690_M1	1	Lactylation (K)	K	690	QQEITKLKTDLEKKS	0.820996	0.5	0.250897	0.5	0.5	Filtered	13.3722	565.779	150.545	1	376.749	Filtered
A0A0A0MRJ0;A0A0A0MRJ1;B9EGA7;Q5VT25;Q8IWQ7	CDC42BPA;CDC42BPA;CDC42BPA;CDC42BPA;	non-specific serine/threonine protein kinase;non-specific serine/threonine protein kinase;non-specific serine/threonine protein kinase;Serine/threonine-protein kinase MRCK alpha;non-specific serine/threonine protein kinase	B9EGA7	B9EGA7_K690_M1	1	Lactylation (K)	K	690	QQEITKLKTDLEKKS	0.820996	0.5	0.250897	0.5	0.5	Filtered	13.3722	565.779	150.545	1	376.749	Filtered
A0A0A0MRJ0;A0A0A0MRJ1;B9EGA7;Q5VT25;Q8IWQ7	CDC42BPA;CDC42BPA;CDC42BPA;CDC42BPA;	non-specific serine/threonine protein kinase;non-specific serine/threonine protein kinase;non-specific serine/threonine protein kinase;Serine/threonine-protein kinase MRCK alpha;non-specific serine/threonine protein kinase	Q5VT25	Q5VT25_K690_M1	1	Lactylation (K)	K	690	QQEITKLKTDLEKKS	0.820996	0.5	0.250897	0.5	0.5	Filtered	13.3722	565.779	150.545	1	376.749	Filtered
A0A0A0MRJ0;A0A0A0MRJ1;B9EGA7;Q5VT25;Q8IWQ7	CDC42BPA;CDC42BPA;CDC42BPA;CDC42BPA;	non-specific serine/threonine protein kinase;non-specific serine/threonine protein kinase;non-specific serine/threonine protein kinase;Serine/threonine-protein kinase MRCK alpha;non-specific serine/threonine protein kinase	Q8IWQ7	Q8IWQ7_K609_M1	1	Lactylation (K)	K	609	QQEITKLKTDLEKKS	0.820996	0.5	0.250897	0.5	0.5	Filtered	13.3722	565.779	150.545	1	376.749	Filtered
A0A0A0MRP6;B7ZLQ5;P28370;Q86UA8	SMARCA1	SWI/SNF related, matrix associated, actin dependent regulator of chromatin, subfamily a, member 1;SMARCA1 protein;Probable global transcription activator SNF2L1;SMARCA1 protein (Fragment)	A0A0A0MRP6	A0A0A0MRP6_K948_M1	1	Lactylation (K)	K	948	QYGTSKGKNYTEEED	Filtered	0.5	0.278193	0.5	Filtered	Filtered	Filtered	13339.7	480.725	858.275	Filtered	Filtered
A0A0A0MRP6;B7ZLQ5;P28370;Q86UA8	SMARCA1	SWI/SNF related, matrix associated, actin dependent regulator of chromatin, subfamily a, member 1;SMARCA1 protein;Probable global transcription activator SNF2L1;SMARCA1 protein (Fragment)	B7ZLQ5	B7ZLQ5_K960_M1	1	Lactylation (K)	K	960	QYGTSKGKNYTEEED	Filtered	0.5	0.278193	0.5	Filtered	Filtered	Filtered	13339.7	480.725	858.275	Filtered	Filtered
A0A0A0MRP6;B7ZLQ5;P28370;Q86UA8	SMARCA1	SWI/SNF related, matrix associated, actin dependent regulator of chromatin, subfamily a, member 1;SMARCA1 protein;Probable global transcription activator SNF2L1;SMARCA1 protein (Fragment)	P28370	P28370_K960_M1	1	Lactylation (K)	K	960	QYGTSKGKNYTEEED	Filtered	0.5	0.278193	0.5	Filtered	Filtered	Filtered	13339.7	480.725	858.275	Filtered	Filtered
A0A0A0MRP6;B7ZLQ5;P28370;Q86UA8	SMARCA1	SWI/SNF related, matrix associated, actin dependent regulator of chromatin, subfamily a, member 1;SMARCA1 protein;Probable global transcription activator SNF2L1;SMARCA1 protein (Fragment)	Q86UA8	Q86UA8_K885_M1	1	Lactylation (K)	K	885	QYGTSKGKNYTEEED	Filtered	0.5	0.278193	0.5	Filtered	Filtered	Filtered	13339.7	480.725	858.275	Filtered	Filtered
A0A0A0MSE2;A0A0D9SFP2;A0A140VK76;A0A1W2PNM1;A0A1W2PQV5;A0A804HKJ2;B2RB06;B3KTT6;E9PF18;Q16836	HADH;HADH;;HADH;HADH;HADH;;;HADH;HADH	3-hydroxyacyl-CoA dehydrogenase;3-hydroxyacyl-CoA dehydrogenase;3-hydroxyacyl-CoA dehydrogenase;3-hydroxyacyl-CoA dehydrogenase (Fragment);Hydroxyacyl-CoA dehydrogenase;Hydroxyacyl-CoA dehydrogenase;3-hydroxyacyl-CoA dehydrogenase;3-hydroxyacyl-CoA dehydrogenase;Hydroxyacyl-CoA dehydrogenase;Hydroxyacyl-coenzyme A dehydrogenase, mitochondrial	A0A0A0MSE2	A0A0A0MSE2_K202_M1	1	Lactylation (K)	K	202	ESLVDFSKALGKHPV	0.5	Filtered	0.5	0.5	0.591195	Filtered	5613.09	Filtered	2492.55	2814.45	1269.22	Filtered
A0A0A0MSE2;A0A0D9SFP2;A0A140VK76;A0A1W2PNM1;A0A1W2PQV5;A0A804HKJ2;B2RB06;B3KTT6;E9PF18;Q16836	HADH;HADH;;HADH;HADH;HADH;;;HADH;HADH	3-hydroxyacyl-CoA dehydrogenase;3-hydroxyacyl-CoA dehydrogenase;3-hydroxyacyl-CoA dehydrogenase;3-hydroxyacyl-CoA dehydrogenase (Fragment);Hydroxyacyl-CoA dehydrogenase;Hydroxyacyl-CoA dehydrogenase;3-hydroxyacyl-CoA dehydrogenase;3-hydroxyacyl-CoA dehydrogenase;Hydroxyacyl-CoA dehydrogenase;Hydroxyacyl-coenzyme A dehydrogenase, mitochondrial	A0A0D9SFP2	A0A0D9SFP2_K206_M1	1	Lactylation (K)	K	206	ESLVDFSKALGKHPV	0.5	Filtered	0.5	0.5	0.591195	Filtered	5613.09	Filtered	2492.55	2814.45	1269.22	Filtered
A0A0A0MSE2;A0A0D9SFP2;A0A140VK76;A0A1W2PNM1;A0A1W2PQV5;A0A804HKJ2;B2RB06;B3KTT6;E9PF18;Q16836	HADH;HADH;;HADH;HADH;HADH;;;HADH;HADH	3-hydroxyacyl-CoA dehydrogenase;3-hydroxyacyl-CoA dehydrogenase;3-hydroxyacyl-CoA dehydrogenase;3-hydroxyacyl-CoA dehydrogenase (Fragment);Hydroxyacyl-CoA dehydrogenase;Hydroxyacyl-CoA dehydrogenase;3-hydroxyacyl-CoA dehydrogenase;3-hydroxyacyl-CoA dehydrogenase;Hydroxyacyl-CoA dehydrogenase;Hydroxyacyl-coenzyme A dehydrogenase, mitochondrial	A0A140VK76	A0A140VK76_K202_M1	1	Lactylation (K)	K	202	ESLVDFSKALGKHPV	0.5	Filtered	0.5	0.5	0.591195	Filtered	5613.09	Filtered	2492.55	2814.45	1269.22	Filtered
A0A0A0MSE2;A0A0D9SFP2;A0A140VK76;A0A1W2PNM1;A0A1W2PQV5;A0A804HKJ2;B2RB06;B3KTT6;E9PF18;Q16836	HADH;HADH;;HADH;HADH;HADH;;;HADH;HADH	3-hydroxyacyl-CoA dehydrogenase;3-hydroxyacyl-CoA dehydrogenase;3-hydroxyacyl-CoA dehydrogenase;3-hydroxyacyl-CoA dehydrogenase (Fragment);Hydroxyacyl-CoA dehydrogenase;Hydroxyacyl-CoA dehydrogenase;3-hydroxyacyl-CoA dehydrogenase;3-hydroxyacyl-CoA dehydrogenase;Hydroxyacyl-CoA dehydrogenase;Hydroxyacyl-coenzyme A dehydrogenase, mitochondrial	A0A1W2PNM1	A0A1W2PNM1_K155_M1	1	Lactylation (K)	K	155	ESLVDFSKALGKHPV	0.5	Filtered	0.5	0.5	0.591195	Filtered	5613.09	Filtered	2492.55	2814.45	1269.22	Filtered
A0A0A0MSE2;A0A0D9SFP2;A0A140VK76;A0A1W2PNM1;A0A1W2PQV5;A0A804HKJ2;B2RB06;B3KTT6;E9PF18;Q16836	HADH;HADH;;HADH;HADH;HADH;;;HADH;HADH	3-hydroxyacyl-CoA dehydrogenase;3-hydroxyacyl-CoA dehydrogenase;3-hydroxyacyl-CoA dehydrogenase;3-hydroxyacyl-CoA dehydrogenase (Fragment);Hydroxyacyl-CoA dehydrogenase;Hydroxyacyl-CoA dehydrogenase;3-hydroxyacyl-CoA dehydrogenase;3-hydroxyacyl-CoA dehydrogenase;Hydroxyacyl-CoA dehydrogenase;Hydroxyacyl-coenzyme A dehydrogenase, mitochondrial	A0A1W2PQV5	A0A1W2PQV5_K202_M1	1	Lactylation (K)	K	202	ESLVDFSKALGKHPV	0.5	Filtered	0.5	0.5	0.591195	Filtered	5613.09	Filtered	2492.55	2814.45	1269.22	Filtered
A0A0A0MSE2;A0A0D9SFP2;A0A140VK76;A0A1W2PNM1;A0A1W2PQV5;A0A804HKJ2;B2RB06;B3KTT6;E9PF18;Q16836	HADH;HADH;;HADH;HADH;HADH;;;HADH;HADH	3-hydroxyacyl-CoA dehydrogenase;3-hydroxyacyl-CoA dehydrogenase;3-hydroxyacyl-CoA dehydrogenase;3-hydroxyacyl-CoA dehydrogenase (Fragment);Hydroxyacyl-CoA dehydrogenase;Hydroxyacyl-CoA dehydrogenase;3-hydroxyacyl-CoA dehydrogenase;3-hydroxyacyl-CoA dehydrogenase;Hydroxyacyl-CoA dehydrogenase;Hydroxyacyl-coenzyme A dehydrogenase, mitochondrial	A0A804HKJ2	A0A804HKJ2_K206_M1	1	Lactylation (K)	K	206	ESLVDFSKALGKHPV	0.5	Filtered	0.5	0.5	0.591195	Filtered	5613.09	Filtered	2492.55	2814.45	1269.22	Filtered
A0A0A0MSE2;A0A0D9SFP2;A0A140VK76;A0A1W2PNM1;A0A1W2PQV5;A0A804HKJ2;B2RB06;B3KTT6;E9PF18;Q16836	HADH;HADH;;HADH;HADH;HADH;;;HADH;HADH	3-hydroxyacyl-CoA dehydrogenase;3-hydroxyacyl-CoA dehydrogenase;3-hydroxyacyl-CoA dehydrogenase;3-hydroxyacyl-CoA dehydrogenase (Fragment);Hydroxyacyl-CoA dehydrogenase;Hydroxyacyl-CoA dehydrogenase;3-hydroxyacyl-CoA dehydrogenase;3-hydroxyacyl-CoA dehydrogenase;Hydroxyacyl-CoA dehydrogenase;Hydroxyacyl-coenzyme A dehydrogenase, mitochondrial	B2RB06	B2RB06_K202_M1	1	Lactylation (K)	K	202	ESLVDFSKALGKHPV	0.5	Filtered	0.5	0.5	0.591195	Filtered	5613.09	Filtered	2492.55	2814.45	1269.22	Filtered
A0A0A0MSE2;A0A0D9SFP2;A0A140VK76;A0A1W2PNM1;A0A1W2PQV5;A0A804HKJ2;B2RB06;B3KTT6;E9PF18;Q16836	HADH;HADH;;HADH;HADH;HADH;;;HADH;HADH	3-hydroxyacyl-CoA dehydrogenase;3-hydroxyacyl-CoA dehydrogenase;3-hydroxyacyl-CoA dehydrogenase;3-hydroxyacyl-CoA dehydrogenase (Fragment);Hydroxyacyl-CoA dehydrogenase;Hydroxyacyl-CoA dehydrogenase;3-hydroxyacyl-CoA dehydrogenase;3-hydroxyacyl-CoA dehydrogenase;Hydroxyacyl-CoA dehydrogenase;Hydroxyacyl-coenzyme A dehydrogenase, mitochondrial	B3KTT6	B3KTT6_K206_M1	1	Lactylation (K)	K	206	ESLVDFSKALGKHPV	0.5	Filtered	0.5	0.5	0.591195	Filtered	5613.09	Filtered	2492.55	2814.45	1269.22	Filtered
A0A0A0MSE2;A0A0D9SFP2;A0A140VK76;A0A1W2PNM1;A0A1W2PQV5;A0A804HKJ2;B2RB06;B3KTT6;E9PF18;Q16836	HADH;HADH;;HADH;HADH;HADH;;;HADH;HADH	3-hydroxyacyl-CoA dehydrogenase;3-hydroxyacyl-CoA dehydrogenase;3-hydroxyacyl-CoA dehydrogenase;3-hydroxyacyl-CoA dehydrogenase (Fragment);Hydroxyacyl-CoA dehydrogenase;Hydroxyacyl-CoA dehydrogenase;3-hydroxyacyl-CoA dehydrogenase;3-hydroxyacyl-CoA dehydrogenase;Hydroxyacyl-CoA dehydrogenase;Hydroxyacyl-coenzyme A dehydrogenase, mitochondrial	E9PF18	E9PF18_K261_M1	1	Lactylation (K)	K	261	ESLVDFSKALGKHPV	0.5	Filtered	0.5	0.5	0.591195	Filtered	5613.09	Filtered	2492.55	2814.45	1269.22	Filtered
A0A0A0MSE2;A0A0D9SFP2;A0A140VK76;A0A1W2PNM1;A0A1W2PQV5;A0A804HKJ2;B2RB06;B3KTT6;E9PF18;Q16836	HADH;HADH;;HADH;HADH;HADH;;;HADH;HADH	3-hydroxyacyl-CoA dehydrogenase;3-hydroxyacyl-CoA dehydrogenase;3-hydroxyacyl-CoA dehydrogenase;3-hydroxyacyl-CoA dehydrogenase (Fragment);Hydroxyacyl-CoA dehydrogenase;Hydroxyacyl-CoA dehydrogenase;3-hydroxyacyl-CoA dehydrogenase;3-hydroxyacyl-CoA dehydrogenase;Hydroxyacyl-CoA dehydrogenase;Hydroxyacyl-coenzyme A dehydrogenase, mitochondrial	Q16836	Q16836_K202_M1	1	Lactylation (K)	K	202	ESLVDFSKALGKHPV	0.5	Filtered	0.5	0.5	0.591195	Filtered	5613.09	Filtered	2492.55	2814.45	1269.22	Filtered
A0A0A0MTN0;A0A0D9SET6;A0A140VKB1;A0A8I5KQQ5;A0A8I5KU22;A0A8I5KVR3;A0A8I5QJI3;B7Z1Y1;Q13617;Q5T2B5	CUL2;CUL2;;CUL2;CUL2;CUL2;CUL2;;CUL2;CUL2	Cullin 2;Cullin 2;Testis secretory sperm-binding protein Li 238E;Cullin 2;Cullin 2;Cullin 2;Cullin 2;cDNA FLJ50125, highly similar to Cullin-2 (Fragment);Cullin-2;Cullin 2	A0A0A0MTN0	A0A0A0MTN0_K406_M1	1	Lactylation (K)	K	406	KAPELLAKYCDNLLK	0.936442	Filtered	0.999381	0.956926	0.55775	Filtered	1524.05	Filtered	1995.92	779.211	2618.65	Filtered
A0A0A0MTN0;A0A0D9SET6;A0A140VKB1;A0A8I5KQQ5;A0A8I5KU22;A0A8I5KVR3;A0A8I5QJI3;B7Z1Y1;Q13617;Q5T2B5	CUL2;CUL2;;CUL2;CUL2;CUL2;CUL2;;CUL2;CUL2	Cullin 2;Cullin 2;Testis secretory sperm-binding protein Li 238E;Cullin 2;Cullin 2;Cullin 2;Cullin 2;cDNA FLJ50125, highly similar to Cullin-2 (Fragment);Cullin-2;Cullin 2	A0A0D9SET6	A0A0D9SET6_K393_M1	1	Lactylation (K)	K	393	KAPELLAKYCDNLLK	0.936442	Filtered	0.999381	0.956926	0.55775	Filtered	1524.05	Filtered	1995.92	779.211	2618.65	Filtered
A0A0A0MTN0;A0A0D9SET6;A0A140VKB1;A0A8I5KQQ5;A0A8I5KU22;A0A8I5KVR3;A0A8I5QJI3;B7Z1Y1;Q13617;Q5T2B5	CUL2;CUL2;;CUL2;CUL2;CUL2;CUL2;;CUL2;CUL2	Cullin 2;Cullin 2;Testis secretory sperm-binding protein Li 238E;Cullin 2;Cullin 2;Cullin 2;Cullin 2;cDNA FLJ50125, highly similar to Cullin-2 (Fragment);Cullin-2;Cullin 2	A0A140VKB1	A0A140VKB1_K393_M1	1	Lactylation (K)	K	393	KAPELLAKYCDNLLK	0.936442	Filtered	0.999381	0.956926	0.55775	Filtered	1524.05	Filtered	1995.92	779.211	2618.65	Filtered
A0A0A0MTN0;A0A0D9SET6;A0A140VKB1;A0A8I5KQQ5;A0A8I5KU22;A0A8I5KVR3;A0A8I5QJI3;B7Z1Y1;Q13617;Q5T2B5	CUL2;CUL2;;CUL2;CUL2;CUL2;CUL2;;CUL2;CUL2	Cullin 2;Cullin 2;Testis secretory sperm-binding protein Li 238E;Cullin 2;Cullin 2;Cullin 2;Cullin 2;cDNA FLJ50125, highly similar to Cullin-2 (Fragment);Cullin-2;Cullin 2	A0A8I5KQQ5	A0A8I5KQQ5_K393_M1	1	Lactylation (K)	K	393	KAPELLAKYCDNLLK	0.936442	Filtered	0.999381	0.956926	0.55775	Filtered	1524.05	Filtered	1995.92	779.211	2618.65	Filtered
A0A0A0MTN0;A0A0D9SET6;A0A140VKB1;A0A8I5KQQ5;A0A8I5KU22;A0A8I5KVR3;A0A8I5QJI3;B7Z1Y1;Q13617;Q5T2B5	CUL2;CUL2;;CUL2;CUL2;CUL2;CUL2;;CUL2;CUL2	Cullin 2;Cullin 2;Testis secretory sperm-binding protein Li 238E;Cullin 2;Cullin 2;Cullin 2;Cullin 2;cDNA FLJ50125, highly similar to Cullin-2 (Fragment);Cullin-2;Cullin 2	A0A8I5KU22	A0A8I5KU22_K393_M1	1	Lactylation (K)	K	393	KAPELLAKYCDNLLK	0.936442	Filtered	0.999381	0.956926	0.55775	Filtered	1524.05	Filtered	1995.92	779.211	2618.65	Filtered
A0A0A0MTN0;A0A0D9SET6;A0A140VKB1;A0A8I5KQQ5;A0A8I5KU22;A0A8I5KVR3;A0A8I5QJI3;B7Z1Y1;Q13617;Q5T2B5	CUL2;CUL2;;CUL2;CUL2;CUL2;CUL2;;CUL2;CUL2	Cullin 2;Cullin 2;Testis secretory sperm-binding protein Li 238E;Cullin 2;Cullin 2;Cullin 2;Cullin 2;cDNA FLJ50125, highly similar to Cullin-2 (Fragment);Cullin-2;Cullin 2	A0A8I5KVR3	A0A8I5KVR3_K330_M1	1	Lactylation (K)	K	330	KAPELLAKYCDNLLK	0.936442	Filtered	0.999381	0.956926	0.55775	Filtered	1524.05	Filtered	1995.92	779.211	2618.65	Filtered
A0A0A0MTN0;A0A0D9SET6;A0A140VKB1;A0A8I5KQQ5;A0A8I5KU22;A0A8I5KVR3;A0A8I5QJI3;B7Z1Y1;Q13617;Q5T2B5	CUL2;CUL2;;CUL2;CUL2;CUL2;CUL2;;CUL2;CUL2	Cullin 2;Cullin 2;Testis secretory sperm-binding protein Li 238E;Cullin 2;Cullin 2;Cullin 2;Cullin 2;cDNA FLJ50125, highly similar to Cullin-2 (Fragment);Cullin-2;Cullin 2	A0A8I5QJI3	A0A8I5QJI3_K406_M1	1	Lactylation (K)	K	406	KAPELLAKYCDNLLK	0.936442	Filtered	0.999381	0.956926	0.55775	Filtered	1524.05	Filtered	1995.92	779.211	2618.65	Filtered
A0A0A0MTN0;A0A0D9SET6;A0A140VKB1;A0A8I5KQQ5;A0A8I5KU22;A0A8I5KVR3;A0A8I5QJI3;B7Z1Y1;Q13617;Q5T2B5	CUL2;CUL2;;CUL2;CUL2;CUL2;CUL2;;CUL2;CUL2	Cullin 2;Cullin 2;Testis secretory sperm-binding protein Li 238E;Cullin 2;Cullin 2;Cullin 2;Cullin 2;cDNA FLJ50125, highly similar to Cullin-2 (Fragment);Cullin-2;Cullin 2	B7Z1Y1	B7Z1Y1_K330_M1	1	Lactylation (K)	K	330	KAPELLAKYCDNLLK	0.936442	Filtered	0.999381	0.956926	0.55775	Filtered	1524.05	Filtered	1995.92	779.211	2618.65	Filtered
A0A0A0MTN0;A0A0D9SET6;A0A140VKB1;A0A8I5KQQ5;A0A8I5KU22;A0A8I5KVR3;A0A8I5QJI3;B7Z1Y1;Q13617;Q5T2B5	CUL2;CUL2;;CUL2;CUL2;CUL2;CUL2;;CUL2;CUL2	Cullin 2;Cullin 2;Testis secretory sperm-binding protein Li 238E;Cullin 2;Cullin 2;Cullin 2;Cullin 2;cDNA FLJ50125, highly similar to Cullin-2 (Fragment);Cullin-2;Cullin 2	Q13617	Q13617_K393_M1	1	Lactylation (K)	K	393	KAPELLAKYCDNLLK	0.936442	Filtered	0.999381	0.956926	0.55775	Filtered	1524.05	Filtered	1995.92	779.211	2618.65	Filtered
A0A0A0MTN0;A0A0D9SET6;A0A140VKB1;A0A8I5KQQ5;A0A8I5KU22;A0A8I5KVR3;A0A8I5QJI3;B7Z1Y1;Q13617;Q5T2B5	CUL2;CUL2;;CUL2;CUL2;CUL2;CUL2;;CUL2;CUL2	Cullin 2;Cullin 2;Testis secretory sperm-binding protein Li 238E;Cullin 2;Cullin 2;Cullin 2;Cullin 2;cDNA FLJ50125, highly similar to Cullin-2 (Fragment);Cullin-2;Cullin 2	Q5T2B5	Q5T2B5_K393_M1	1	Lactylation (K)	K	393	KAPELLAKYCDNLLK	0.936442	Filtered	0.999381	0.956926	0.55775	Filtered	1524.05	Filtered	1995.92	779.211	2618.65	Filtered
A0A0B4J269;B2RBD5;Q13509;Q9BV28	;;TUBB3;TUBB3	Tubulin beta-3 chain;Tubulin beta chain;Tubulin beta-3 chain;Tubulin beta chain (Fragment)	A0A0B4J269	A0A0B4J269_K709_M1	1	Lactylation (K)	K	709	DIPPRGLKMSSTFIG	0.999924	0.999957	1	0.999999	0.922445	0.666225	4128.11	6997.74	9941.86	7541.43	5740.1	3323.2
A0A0B4J269;B2RBD5;Q13509;Q9BV28	;;TUBB3;TUBB3	Tubulin beta-3 chain;Tubulin beta chain;Tubulin beta-3 chain;Tubulin beta chain (Fragment)	B2RBD5	B2RBD5_K362_M1	1	Lactylation (K)	K	362	DIPPRGLKMSSTFIG	0.999924	0.999957	1	0.999999	0.922445	0.666225	4128.11	6997.74	9941.86	7541.43	5740.1	3323.2
A0A0B4J269;B2RBD5;Q13509;Q9BV28	;;TUBB3;TUBB3	Tubulin beta-3 chain;Tubulin beta chain;Tubulin beta-3 chain;Tubulin beta chain (Fragment)	Q13509	Q13509_K362_M1	1	Lactylation (K)	K	362	DIPPRGLKMSSTFIG	0.999924	0.999957	1	0.999999	0.922445	0.666225	4128.11	6997.74	9941.86	7541.43	5740.1	3323.2
A0A0B4J269;B2RBD5;Q13509;Q9BV28	;;TUBB3;TUBB3	Tubulin beta-3 chain;Tubulin beta chain;Tubulin beta-3 chain;Tubulin beta chain (Fragment)	Q9BV28	Q9BV28_K318_M1	1	Lactylation (K)	K	318	DIPPRGLKMSSTFIG	0.999924	0.999957	1	0.999999	0.922445	0.666225	4128.11	6997.74	9941.86	7541.43	5740.1	3323.2
A0A0C4DFM0;G3V4T6	GSTZ1	maleylacetoacetate isomerase	A0A0C4DFM0	A0A0C4DFM0_K57_M1	1	Lactylation (K)	K	57	FQALNPMKQVPTLKI	0.991622	0.99864	0.999094	0.897346	0.89706	0.784142	2055.02	2	1904.36	1419.82	2321.06	650.816
A0A0C4DFM0;G3V4T6	GSTZ1	maleylacetoacetate isomerase	G3V4T6	G3V4T6_K58_M1	1	Lactylation (K)	K	58	FQALNPMKQVPTLKI	0.991622	0.99864	0.999094	0.897346	0.89706	0.784142	2055.02	2	1904.36	1419.82	2321.06	650.816
A0A0C4DGA2;O75521;Q53GC8;Q53HG3;Q6IBN4	ECI2;ECI2;;;PECI	Enoyl-CoA delta isomerase 2;Enoyl-CoA delta isomerase 2;Peroxisomal D3,D2-enoyl-CoA isomerase isoform 1 variant (Fragment);Peroxisomal D3,D2-enoyl-CoA isomerase isoform 1 variant (Fragment);PECI protein	A0A0C4DGA2	A0A0C4DGA2_K275_M1	1	Lactylation (K)	K	275	EMLIFGKKLTAGEAC	0.99968	0.999998	0.99996	Filtered	0.999891	0.997527	1757.09	3398.87	3420.76	Filtered	2330.87	3925.84
A0A0C4DGA2;O75521;Q53GC8;Q53HG3;Q6IBN4	ECI2;ECI2;;;PECI	Enoyl-CoA delta isomerase 2;Enoyl-CoA delta isomerase 2;Peroxisomal D3,D2-enoyl-CoA isomerase isoform 1 variant (Fragment);Peroxisomal D3,D2-enoyl-CoA isomerase isoform 1 variant (Fragment);PECI protein	O75521	O75521_K305_M1	1	Lactylation (K)	K	305	EMLIFGKKLTAGEAC	0.99968	0.999998	0.99996	Filtered	0.999891	0.997527	1757.09	3398.87	3420.76	Filtered	2330.87	3925.84
A0A0C4DGA2;O75521;Q53GC8;Q53HG3;Q6IBN4	ECI2;ECI2;;;PECI	Enoyl-CoA delta isomerase 2;Enoyl-CoA delta isomerase 2;Peroxisomal D3,D2-enoyl-CoA isomerase isoform 1 variant (Fragment);Peroxisomal D3,D2-enoyl-CoA isomerase isoform 1 variant (Fragment);PECI protein	Q53GC8	Q53GC8_K275_M1	1	Lactylation (K)	K	275	EMLIFGKKLTAGEAC	0.99968	0.999998	0.99996	Filtered	0.999891	0.997527	1757.09	3398.87	3420.76	Filtered	2330.87	3925.84
A0A0C4DGA2;O75521;Q53GC8;Q53HG3;Q6IBN4	ECI2;ECI2;;;PECI	Enoyl-CoA delta isomerase 2;Enoyl-CoA delta isomerase 2;Peroxisomal D3,D2-enoyl-CoA isomerase isoform 1 variant (Fragment);Peroxisomal D3,D2-enoyl-CoA isomerase isoform 1 variant (Fragment);PECI protein	Q53HG3	Q53HG3_K275_M1	1	Lactylation (K)	K	275	EMLIFGKKLTAGEAC	0.99968	0.999998	0.99996	Filtered	0.999891	0.997527	1757.09	3398.87	3420.76	Filtered	2330.87	3925.84
A0A0C4DGA2;O75521;Q53GC8;Q53HG3;Q6IBN4	ECI2;ECI2;;;PECI	Enoyl-CoA delta isomerase 2;Enoyl-CoA delta isomerase 2;Peroxisomal D3,D2-enoyl-CoA isomerase isoform 1 variant (Fragment);Peroxisomal D3,D2-enoyl-CoA isomerase isoform 1 variant (Fragment);PECI protein	Q6IBN4	Q6IBN4_K275_M1	1	Lactylation (K)	K	275	EMLIFGKKLTAGEAC	0.99968	0.999998	0.99996	Filtered	0.999891	0.997527	1757.09	3398.87	3420.76	Filtered	2330.87	3925.84
A0A0E3XJU3;A0A0U2ZQU7;A5D8W4;B3GN61;D3XNU5;H3BNC6;H3BVI7;P12830;Q9UII7	CDH1;CDH1;CDH1;CDH1;CDH1;CDH1;CDH1;CDH1;	Cadherin-1;Cadherin-1;CDH1 protein;Truncated E-cadherin;Cadherin-1;Cadherin 1;Cadherin 1;Cadherin-1;Cadherin-1	A0A0E3XJU3	A0A0E3XJU3_K86_M1	1	Lactylation (K)	K	86	TDGVITVKRPLRFHN	1	1	1	Filtered	1	1	376.163	616.788	198.684	Filtered	986.909	1
A0A0E3XJU3;A0A0U2ZQU7;A5D8W4;B3GN61;D3XNU5;H3BNC6;H3BVI7;P12830;Q9UII7	CDH1;CDH1;CDH1;CDH1;CDH1;CDH1;CDH1;CDH1;	Cadherin-1;Cadherin-1;CDH1 protein;Truncated E-cadherin;Cadherin-1;Cadherin 1;Cadherin 1;Cadherin-1;Cadherin-1	A0A0U2ZQU7	A0A0U2ZQU7_K86_M1	1	Lactylation (K)	K	86	TDGVITVKRPLRFHN	1	1	1	Filtered	1	1	376.163	616.788	198.684	Filtered	986.909	1
A0A0E3XJU3;A0A0U2ZQU7;A5D8W4;B3GN61;D3XNU5;H3BNC6;H3BVI7;P12830;Q9UII7	CDH1;CDH1;CDH1;CDH1;CDH1;CDH1;CDH1;CDH1;	Cadherin-1;Cadherin-1;CDH1 protein;Truncated E-cadherin;Cadherin-1;Cadherin 1;Cadherin 1;Cadherin-1;Cadherin-1	A5D8W4	A5D8W4_K86_M1	1	Lactylation (K)	K	86	TDGVITVKRPLRFHN	1	1	1	Filtered	1	1	376.163	616.788	198.684	Filtered	986.909	1
A0A0E3XJU3;A0A0U2ZQU7;A5D8W4;B3GN61;D3XNU5;H3BNC6;H3BVI7;P12830;Q9UII7	CDH1;CDH1;CDH1;CDH1;CDH1;CDH1;CDH1;CDH1;	Cadherin-1;Cadherin-1;CDH1 protein;Truncated E-cadherin;Cadherin-1;Cadherin 1;Cadherin 1;Cadherin-1;Cadherin-1	B3GN61	B3GN61_K86_M1	1	Lactylation (K)	K	86	TDGVITVKRPLRFHN	1	1	1	Filtered	1	1	376.163	616.788	198.684	Filtered	986.909	1
A0A0E3XJU3;A0A0U2ZQU7;A5D8W4;B3GN61;D3XNU5;H3BNC6;H3BVI7;P12830;Q9UII7	CDH1;CDH1;CDH1;CDH1;CDH1;CDH1;CDH1;CDH1;	Cadherin-1;Cadherin-1;CDH1 protein;Truncated E-cadherin;Cadherin-1;Cadherin 1;Cadherin 1;Cadherin-1;Cadherin-1	D3XNU5	D3XNU5_K86_M1	1	Lactylation (K)	K	86	TDGVITVKRPLRFHN	1	1	1	Filtered	1	1	376.163	616.788	198.684	Filtered	986.909	1
A0A0E3XJU3;A0A0U2ZQU7;A5D8W4;B3GN61;D3XNU5;H3BNC6;H3BVI7;P12830;Q9UII7	CDH1;CDH1;CDH1;CDH1;CDH1;CDH1;CDH1;CDH1;	Cadherin-1;Cadherin-1;CDH1 protein;Truncated E-cadherin;Cadherin-1;Cadherin 1;Cadherin 1;Cadherin-1;Cadherin-1	H3BNC6	H3BNC6_K86_M1	1	Lactylation (K)	K	86	TDGVITVKRPLRFHN	1	1	1	Filtered	1	1	376.163	616.788	198.684	Filtered	986.909	1
A0A0E3XJU3;A0A0U2ZQU7;A5D8W4;B3GN61;D3XNU5;H3BNC6;H3BVI7;P12830;Q9UII7	CDH1;CDH1;CDH1;CDH1;CDH1;CDH1;CDH1;CDH1;	Cadherin-1;Cadherin-1;CDH1 protein;Truncated E-cadherin;Cadherin-1;Cadherin 1;Cadherin 1;Cadherin-1;Cadherin-1	H3BVI7	H3BVI7_K86_M1	1	Lactylation (K)	K	86	TDGVITVKRPLRFHN	1	1	1	Filtered	1	1	376.163	616.788	198.684	Filtered	986.909	1
A0A0E3XJU3;A0A0U2ZQU7;A5D8W4;B3GN61;D3XNU5;H3BNC6;H3BVI7;P12830;Q9UII7	CDH1;CDH1;CDH1;CDH1;CDH1;CDH1;CDH1;CDH1;	Cadherin-1;Cadherin-1;CDH1 protein;Truncated E-cadherin;Cadherin-1;Cadherin 1;Cadherin 1;Cadherin-1;Cadherin-1	P12830	P12830_K86_M1	1	Lactylation (K)	K	86	TDGVITVKRPLRFHN	1	1	1	Filtered	1	1	376.163	616.788	198.684	Filtered	986.909	1
A0A0E3XJU3;A0A0U2ZQU7;A5D8W4;B3GN61;D3XNU5;H3BNC6;H3BVI7;P12830;Q9UII7	CDH1;CDH1;CDH1;CDH1;CDH1;CDH1;CDH1;CDH1;	Cadherin-1;Cadherin-1;CDH1 protein;Truncated E-cadherin;Cadherin-1;Cadherin 1;Cadherin 1;Cadherin-1;Cadherin-1	Q9UII7	Q9UII7_K86_M1	1	Lactylation (K)	K	86	TDGVITVKRPLRFHN	1	1	1	Filtered	1	1	376.163	616.788	198.684	Filtered	986.909	1
A0A0G2JI89;A0A0G2JJD3;A0A1U9X777;A8K0A4;O95870	ABHD16A;ABHD16A;;;ABHD16A	Abhydrolase domain containing 16A, phospholipase (Fragment);Phosphatidylserine lipase ABHD16A;Phosphatidylserine lipase ABHD16A;Phosphatidylserine lipase ABHD16A;Phosphatidylserine lipase ABHD16A	A0A0G2JI89	A0A0G2JI89_K169_M1	1	Lactylation (K)	K	169	TLLNRVKKLPCQITS	1	1	1	1	1	1	5463.66	5632.63	4450.46	9305.22	4492.33	21700.3
A0A0G2JI89;A0A0G2JJD3;A0A1U9X777;A8K0A4;O95870	ABHD16A;ABHD16A;;;ABHD16A	Abhydrolase domain containing 16A, phospholipase (Fragment);Phosphatidylserine lipase ABHD16A;Phosphatidylserine lipase ABHD16A;Phosphatidylserine lipase ABHD16A;Phosphatidylserine lipase ABHD16A	A0A0G2JJD3	A0A0G2JJD3_K245_M1	1	Lactylation (K)	K	245	TLLNRVKKLPCQITS	1	1	1	1	1	1	5463.66	5632.63	4450.46	9305.22	4492.33	21700.3
A0A0G2JI89;A0A0G2JJD3;A0A1U9X777;A8K0A4;O95870	ABHD16A;ABHD16A;;;ABHD16A	Abhydrolase domain containing 16A, phospholipase (Fragment);Phosphatidylserine lipase ABHD16A;Phosphatidylserine lipase ABHD16A;Phosphatidylserine lipase ABHD16A;Phosphatidylserine lipase ABHD16A	A0A1U9X777	A0A1U9X777_K202_M1	1	Lactylation (K)	K	202	TLLNRVKKLPCQITS	1	1	1	1	1	1	5463.66	5632.63	4450.46	9305.22	4492.33	21700.3
A0A0G2JI89;A0A0G2JJD3;A0A1U9X777;A8K0A4;O95870	ABHD16A;ABHD16A;;;ABHD16A	Abhydrolase domain containing 16A, phospholipase (Fragment);Phosphatidylserine lipase ABHD16A;Phosphatidylserine lipase ABHD16A;Phosphatidylserine lipase ABHD16A;Phosphatidylserine lipase ABHD16A	A8K0A4	A8K0A4_K202_M1	1	Lactylation (K)	K	202	TLLNRVKKLPCQITS	1	1	1	1	1	1	5463.66	5632.63	4450.46	9305.22	4492.33	21700.3
A0A0G2JI89;A0A0G2JJD3;A0A1U9X777;A8K0A4;O95870	ABHD16A;ABHD16A;;;ABHD16A	Abhydrolase domain containing 16A, phospholipase (Fragment);Phosphatidylserine lipase ABHD16A;Phosphatidylserine lipase ABHD16A;Phosphatidylserine lipase ABHD16A;Phosphatidylserine lipase ABHD16A	O95870	O95870_K202_M1	1	Lactylation (K)	K	202	TLLNRVKKLPCQITS	1	1	1	1	1	1	5463.66	5632.63	4450.46	9305.22	4492.33	21700.3
A0A0G2JM37;A0A0G2JN90;A0A0G2JPA5;A0A1U9X7D1;A0A1U9X7D2;A0A1U9X7D5;A0A1U9X7D6;A0A1U9X7D7;A0A1U9X7D9;A0A1U9X7E0;A0A8V8TNR9;C9J9T8	TSBP1;TSBP1;TSBP1;;;;;;;;TSBP1;TSBP1	C6orf10;C6orf10;C6orf10;C6orf10;C6orf10;C6orf10;C6orf10;C6orf10;C6orf10;C6orf10;Testis expressed basic protein 1 (Fragment);Testis expressed basic protein 1	A0A0G2JM37	A0A0G2JM37_K233_M1	1	Lactylation (K)	K	233	CSKIQILKCGGTARS	1	1	1	1	1	1	1668.12	1593.35	516.619	2847.86	1433.87	2583.03
A0A0G2JM37;A0A0G2JN90;A0A0G2JPA5;A0A1U9X7D1;A0A1U9X7D2;A0A1U9X7D5;A0A1U9X7D6;A0A1U9X7D7;A0A1U9X7D9;A0A1U9X7E0;A0A8V8TNR9;C9J9T8	TSBP1;TSBP1;TSBP1;;;;;;;;TSBP1;TSBP1	C6orf10;C6orf10;C6orf10;C6orf10;C6orf10;C6orf10;C6orf10;C6orf10;C6orf10;C6orf10;Testis expressed basic protein 1 (Fragment);Testis expressed basic protein 1	A0A0G2JN90	A0A0G2JN90_K233_M1	1	Lactylation (K)	K	233	CSKIQILKCGGTARS	1	1	1	1	1	1	1668.12	1593.35	516.619	2847.86	1433.87	2583.03
A0A0G2JM37;A0A0G2JN90;A0A0G2JPA5;A0A1U9X7D1;A0A1U9X7D2;A0A1U9X7D5;A0A1U9X7D6;A0A1U9X7D7;A0A1U9X7D9;A0A1U9X7E0;A0A8V8TNR9;C9J9T8	TSBP1;TSBP1;TSBP1;;;;;;;;TSBP1;TSBP1	C6orf10;C6orf10;C6orf10;C6orf10;C6orf10;C6orf10;C6orf10;C6orf10;C6orf10;C6orf10;Testis expressed basic protein 1 (Fragment);Testis expressed basic protein 1	A0A0G2JPA5	A0A0G2JPA5_K233_M1	1	Lactylation (K)	K	233	CSKIQILKCGGTARS	1	1	1	1	1	1	1668.12	1593.35	516.619	2847.86	1433.87	2583.03
A0A0G2JM37;A0A0G2JN90;A0A0G2JPA5;A0A1U9X7D1;A0A1U9X7D2;A0A1U9X7D5;A0A1U9X7D6;A0A1U9X7D7;A0A1U9X7D9;A0A1U9X7E0;A0A8V8TNR9;C9J9T8	TSBP1;TSBP1;TSBP1;;;;;;;;TSBP1;TSBP1	C6orf10;C6orf10;C6orf10;C6orf10;C6orf10;C6orf10;C6orf10;C6orf10;C6orf10;C6orf10;Testis expressed basic protein 1 (Fragment);Testis expressed basic protein 1	A0A1U9X7D1	A0A1U9X7D1_K233_M1	1	Lactylation (K)	K	233	CSKIQILKCGGTARS	1	1	1	1	1	1	1668.12	1593.35	516.619	2847.86	1433.87	2583.03
A0A0G2JM37;A0A0G2JN90;A0A0G2JPA5;A0A1U9X7D1;A0A1U9X7D2;A0A1U9X7D5;A0A1U9X7D6;A0A1U9X7D7;A0A1U9X7D9;A0A1U9X7E0;A0A8V8TNR9;C9J9T8	TSBP1;TSBP1;TSBP1;;;;;;;;TSBP1;TSBP1	C6orf10;C6orf10;C6orf10;C6orf10;C6orf10;C6orf10;C6orf10;C6orf10;C6orf10;C6orf10;Testis expressed basic protein 1 (Fragment);Testis expressed basic protein 1	A0A1U9X7D2	A0A1U9X7D2_K233_M1	1	Lactylation (K)	K	233	CSKIQILKCGGTARS	1	1	1	1	1	1	1668.12	1593.35	516.619	2847.86	1433.87	2583.03
A0A0G2JM37;A0A0G2JN90;A0A0G2JPA5;A0A1U9X7D1;A0A1U9X7D2;A0A1U9X7D5;A0A1U9X7D6;A0A1U9X7D7;A0A1U9X7D9;A0A1U9X7E0;A0A8V8TNR9;C9J9T8	TSBP1;TSBP1;TSBP1;;;;;;;;TSBP1;TSBP1	C6orf10;C6orf10;C6orf10;C6orf10;C6orf10;C6orf10;C6orf10;C6orf10;C6orf10;C6orf10;Testis expressed basic protein 1 (Fragment);Testis expressed basic protein 1	A0A1U9X7D5	A0A1U9X7D5_K233_M1	1	Lactylation (K)	K	233	CSKIQILKCGGTARS	1	1	1	1	1	1	1668.12	1593.35	516.619	2847.86	1433.87	2583.03
A0A0G2JM37;A0A0G2JN90;A0A0G2JPA5;A0A1U9X7D1;A0A1U9X7D2;A0A1U9X7D5;A0A1U9X7D6;A0A1U9X7D7;A0A1U9X7D9;A0A1U9X7E0;A0A8V8TNR9;C9J9T8	TSBP1;TSBP1;TSBP1;;;;;;;;TSBP1;TSBP1	C6orf10;C6orf10;C6orf10;C6orf10;C6orf10;C6orf10;C6orf10;C6orf10;C6orf10;C6orf10;Testis expressed basic protein 1 (Fragment);Testis expressed basic protein 1	A0A1U9X7D6	A0A1U9X7D6_K233_M1	1	Lactylation (K)	K	233	CSKIQILKCGGTARS	1	1	1	1	1	1	1668.12	1593.35	516.619	2847.86	1433.87	2583.03
A0A0G2JM37;A0A0G2JN90;A0A0G2JPA5;A0A1U9X7D1;A0A1U9X7D2;A0A1U9X7D5;A0A1U9X7D6;A0A1U9X7D7;A0A1U9X7D9;A0A1U9X7E0;A0A8V8TNR9;C9J9T8	TSBP1;TSBP1;TSBP1;;;;;;;;TSBP1;TSBP1	C6orf10;C6orf10;C6orf10;C6orf10;C6orf10;C6orf10;C6orf10;C6orf10;C6orf10;C6orf10;Testis expressed basic protein 1 (Fragment);Testis expressed basic protein 1	A0A1U9X7D7	A0A1U9X7D7_K233_M1	1	Lactylation (K)	K	233	CSKIQILKCGGTARS	1	1	1	1	1	1	1668.12	1593.35	516.619	2847.86	1433.87	2583.03
A0A0G2JM37;A0A0G2JN90;A0A0G2JPA5;A0A1U9X7D1;A0A1U9X7D2;A0A1U9X7D5;A0A1U9X7D6;A0A1U9X7D7;A0A1U9X7D9;A0A1U9X7E0;A0A8V8TNR9;C9J9T8	TSBP1;TSBP1;TSBP1;;;;;;;;TSBP1;TSBP1	C6orf10;C6orf10;C6orf10;C6orf10;C6orf10;C6orf10;C6orf10;C6orf10;C6orf10;C6orf10;Testis expressed basic protein 1 (Fragment);Testis expressed basic protein 1	A0A1U9X7D9	A0A1U9X7D9_K233_M1	1	Lactylation (K)	K	233	CSKIQILKCGGTARS	1	1	1	1	1	1	1668.12	1593.35	516.619	2847.86	1433.87	2583.03
A0A0G2JM37;A0A0G2JN90;A0A0G2JPA5;A0A1U9X7D1;A0A1U9X7D2;A0A1U9X7D5;A0A1U9X7D6;A0A1U9X7D7;A0A1U9X7D9;A0A1U9X7E0;A0A8V8TNR9;C9J9T8	TSBP1;TSBP1;TSBP1;;;;;;;;TSBP1;TSBP1	C6orf10;C6orf10;C6orf10;C6orf10;C6orf10;C6orf10;C6orf10;C6orf10;C6orf10;C6orf10;Testis expressed basic protein 1 (Fragment);Testis expressed basic protein 1	A0A1U9X7E0	A0A1U9X7E0_K233_M1	1	Lactylation (K)	K	233	CSKIQILKCGGTARS	1	1	1	1	1	1	1668.12	1593.35	516.619	2847.86	1433.87	2583.03
A0A0G2JM37;A0A0G2JN90;A0A0G2JPA5;A0A1U9X7D1;A0A1U9X7D2;A0A1U9X7D5;A0A1U9X7D6;A0A1U9X7D7;A0A1U9X7D9;A0A1U9X7E0;A0A8V8TNR9;C9J9T8	TSBP1;TSBP1;TSBP1;;;;;;;;TSBP1;TSBP1	C6orf10;C6orf10;C6orf10;C6orf10;C6orf10;C6orf10;C6orf10;C6orf10;C6orf10;C6orf10;Testis expressed basic protein 1 (Fragment);Testis expressed basic protein 1	A0A8V8TNR9	A0A8V8TNR9_K189_M1	1	Lactylation (K)	K	189	CSKIQILKCGGTARS	1	1	1	1	1	1	1668.12	1593.35	516.619	2847.86	1433.87	2583.03
A0A0G2JM37;A0A0G2JN90;A0A0G2JPA5;A0A1U9X7D1;A0A1U9X7D2;A0A1U9X7D5;A0A1U9X7D6;A0A1U9X7D7;A0A1U9X7D9;A0A1U9X7E0;A0A8V8TNR9;C9J9T8	TSBP1;TSBP1;TSBP1;;;;;;;;TSBP1;TSBP1	C6orf10;C6orf10;C6orf10;C6orf10;C6orf10;C6orf10;C6orf10;C6orf10;C6orf10;C6orf10;Testis expressed basic protein 1 (Fragment);Testis expressed basic protein 1	C9J9T8	C9J9T8_K226_M1	1	Lactylation (K)	K	226	CSKIQILKCGGTARS	1	1	1	1	1	1	1668.12	1593.35	516.619	2847.86	1433.87	2583.03
A0A0K0K1J0;A0A140VK68;Q8IUA0	HEL-S-292;;WFDC8	Epididymis secretory protein Li 292;Testicular secretory protein Li 68;WAP four-disulfide core domain protein 8	A0A0K0K1J0	A0A0K0K1J0_K210_M1	1	Lactylation (K)	K	210	RKPLLCTKIDKPKCL	0.318945	0.717202	0.969624	Filtered	Filtered	Filtered	1	191.601	439.303	Filtered	Filtered	Filtered
A0A0K0K1J0;A0A140VK68;Q8IUA0	HEL-S-292;;WFDC8	Epididymis secretory protein Li 292;Testicular secretory protein Li 68;WAP four-disulfide core domain protein 8	A0A140VK68	A0A140VK68_K210_M1	1	Lactylation (K)	K	210	RKPLLCTKIDKPKCL	0.318945	0.717202	0.969624	Filtered	Filtered	Filtered	1	191.601	439.303	Filtered	Filtered	Filtered
A0A0K0K1J0;A0A140VK68;Q8IUA0	HEL-S-292;;WFDC8	Epididymis secretory protein Li 292;Testicular secretory protein Li 68;WAP four-disulfide core domain protein 8	Q8IUA0	Q8IUA0_K210_M1	1	Lactylation (K)	K	210	RKPLLCTKIDKPKCL	0.318945	0.717202	0.969624	Filtered	Filtered	Filtered	1	191.601	439.303	Filtered	Filtered	Filtered
A0A0K0K1K1;O14556	HEL-S-278;GAPDHS	Glyceraldehyde-3-phosphate dehydrogenase;Glyceraldehyde-3-phosphate dehydrogenase, testis-specific	A0A0K0K1K1	A0A0K0K1K1_K258_M1	1	Lactylation (K)	K	258	HSYTATQKTVDGPSR	1	1	1	1	1	1	745499	655384	530442	764808	1.62304e+06	871843
A0A0K0K1K1;O14556	HEL-S-278;GAPDHS	Glyceraldehyde-3-phosphate dehydrogenase;Glyceraldehyde-3-phosphate dehydrogenase, testis-specific	O14556	O14556_K258_M1	1	Lactylation (K)	K	258	HSYTATQKTVDGPSR	1	1	1	1	1	1	745499	655384	530442	764808	1.62304e+06	871843
A0A0K0K1K1;O14556	HEL-S-278;GAPDHS	Glyceraldehyde-3-phosphate dehydrogenase;Glyceraldehyde-3-phosphate dehydrogenase, testis-specific	A0A0K0K1K1	A0A0K0K1K1_K291_M1	1	Lactylation (K)	K	291	GAAKAVTKVIPELKG	0.999885	0.998537	0.99997	0.878072	0.952399	0.867534	155360	163654	190032	147046	216200	256692
A0A0K0K1K1;O14556	HEL-S-278;GAPDHS	Glyceraldehyde-3-phosphate dehydrogenase;Glyceraldehyde-3-phosphate dehydrogenase, testis-specific	O14556	O14556_K291_M1	1	Lactylation (K)	K	291	GAAKAVTKVIPELKG	0.999885	0.998537	0.99997	0.878072	0.952399	0.867534	155360	163654	190032	147046	216200	256692
A0A0K0K1K1;O14556	HEL-S-278;GAPDHS	Glyceraldehyde-3-phosphate dehydrogenase;Glyceraldehyde-3-phosphate dehydrogenase, testis-specific	A0A0K0K1K1	A0A0K0K1K1_K287_M1	1	Lactylation (K)	K	287	PASTGAAKAVTKVIP	1	0.999999	1	0.620827	0.999974	0.999891	152642	161043	187146	143251	211135	249155
A0A0K0K1K1;O14556	HEL-S-278;GAPDHS	Glyceraldehyde-3-phosphate dehydrogenase;Glyceraldehyde-3-phosphate dehydrogenase, testis-specific	O14556	O14556_K287_M1	1	Lactylation (K)	K	287	PASTGAAKAVTKVIP	1	0.999999	1	0.620827	0.999974	0.999891	152642	161043	187146	143251	211135	249155
A0A0K0K1K1;O14556	HEL-S-278;GAPDHS	Glyceraldehyde-3-phosphate dehydrogenase;Glyceraldehyde-3-phosphate dehydrogenase, testis-specific	A0A0K0K1K1	A0A0K0K1K1_K331_M1	1	Lactylation (K)	K	331	PAPYSAIKEAVKAAA	0.99994	0.546053	1	0.999209	0.999839	0.660033	138736	113071	174736	140354	246181	221170
A0A0K0K1K1;O14556	HEL-S-278;GAPDHS	Glyceraldehyde-3-phosphate dehydrogenase;Glyceraldehyde-3-phosphate dehydrogenase, testis-specific	O14556	O14556_K331_M1	1	Lactylation (K)	K	331	PAPYSAIKEAVKAAA	0.99994	0.546053	1	0.999209	0.999839	0.660033	138736	113071	174736	140354	246181	221170
A0A0K0K1K1;O14556	HEL-S-278;GAPDHS	Glyceraldehyde-3-phosphate dehydrogenase;Glyceraldehyde-3-phosphate dehydrogenase, testis-specific	A0A0K0K1K1	A0A0K0K1K1_K335_M1	1	Lactylation (K)	K	335	SAIKEAVKAAAKGPM	0.5	0.5	0.000205709	0.5	0.0176708	0.5	138435	111917	175684	138917	244713	222553
A0A0K0K1K1;O14556	HEL-S-278;GAPDHS	Glyceraldehyde-3-phosphate dehydrogenase;Glyceraldehyde-3-phosphate dehydrogenase, testis-specific	O14556	O14556_K335_M1	1	Lactylation (K)	K	335	SAIKEAVKAAAKGPM	0.5	0.5	0.000205709	0.5	0.0176708	0.5	138435	111917	175684	138917	244713	222553
A0A0K0K1K1;O14556	HEL-S-278;GAPDHS	Glyceraldehyde-3-phosphate dehydrogenase;Glyceraldehyde-3-phosphate dehydrogenase, testis-specific	A0A0K0K1K1	A0A0K0K1K1_K68_M1	1	Lactylation (K)	K	68	HPATPPPKMVSVARE	1	1	1	1	1	1	88079.8	168049	60832.3	208721	185178	507802
A0A0K0K1K1;O14556	HEL-S-278;GAPDHS	Glyceraldehyde-3-phosphate dehydrogenase;Glyceraldehyde-3-phosphate dehydrogenase, testis-specific	O14556	O14556_K68_M1	1	Lactylation (K)	K	68	HPATPPPKMVSVARE	1	1	1	1	1	1	88079.8	168049	60832.3	208721	185178	507802
A0A0K0K1K1;O14556	HEL-S-278;GAPDHS	Glyceraldehyde-3-phosphate dehydrogenase;Glyceraldehyde-3-phosphate dehydrogenase, testis-specific	A0A0K0K1K1	A0A0K0K1K1_K52_M1	1	Lactylation (K)	K	52	TPVREEIKPPPPPLP	Filtered	8.36004e-09	3.30968e-13	7.14626e-05	4.05403e-06	1.66975e-05	Filtered	35838.3	16316.2	49725.3	50734.1	63255.6
A0A0K0K1K1;O14556	HEL-S-278;GAPDHS	Glyceraldehyde-3-phosphate dehydrogenase;Glyceraldehyde-3-phosphate dehydrogenase, testis-specific	O14556	O14556_K52_M1	1	Lactylation (K)	K	52	TPVREEIKPPPPPLP	Filtered	8.36004e-09	3.30968e-13	7.14626e-05	4.05403e-06	1.66975e-05	Filtered	35838.3	16316.2	49725.3	50734.1	63255.6
A0A0K0K1K1;O14556	HEL-S-278;GAPDHS	Glyceraldehyde-3-phosphate dehydrogenase;Glyceraldehyde-3-phosphate dehydrogenase, testis-specific	A0A0K0K1K1	A0A0K0K1K1_K33_M1	1	Lactylation (K)	K	33	APPPPEPKAEVEPQP	1	1	1	1	1	1	14346.4	17914.7	14298.1	14041.6	36967.1	23741.8
A0A0K0K1K1;O14556	HEL-S-278;GAPDHS	Glyceraldehyde-3-phosphate dehydrogenase;Glyceraldehyde-3-phosphate dehydrogenase, testis-specific	O14556	O14556_K33_M1	1	Lactylation (K)	K	33	APPPPEPKAEVEPQP	1	1	1	1	1	1	14346.4	17914.7	14298.1	14041.6	36967.1	23741.8
A0A0K0K1K1;O14556	HEL-S-278;GAPDHS	Glyceraldehyde-3-phosphate dehydrogenase;Glyceraldehyde-3-phosphate dehydrogenase, testis-specific	A0A0K0K1K1	A0A0K0K1K1_K154_M1	1	Lactylation (K)	K	154	VYQCKEPKQIPWRAV	1	1	1	1	1	1	53.6962	189.539	277.37	342.953	161.839	1
A0A0K0K1K1;O14556	HEL-S-278;GAPDHS	Glyceraldehyde-3-phosphate dehydrogenase;Glyceraldehyde-3-phosphate dehydrogenase, testis-specific	O14556	O14556_K154_M1	1	Lactylation (K)	K	154	VYQCKEPKQIPWRAV	1	1	1	1	1	1	53.6962	189.539	277.37	342.953	161.839	1
A0A0K0K1K1;O14556	HEL-S-278;GAPDHS	Glyceraldehyde-3-phosphate dehydrogenase;Glyceraldehyde-3-phosphate dehydrogenase, testis-specific	A0A0K0K1K1	A0A0K0K1K1_K100_M1	1	Lactylation (K)	K	100	ACMEKGVKVVAVNDP	0.5	0.731324	0.5	0.5	0.5	Filtered	145.029	59.8992	564.286	1	1	Filtered
A0A0K0K1K1;O14556	HEL-S-278;GAPDHS	Glyceraldehyde-3-phosphate dehydrogenase;Glyceraldehyde-3-phosphate dehydrogenase, testis-specific	O14556	O14556_K100_M1	1	Lactylation (K)	K	100	ACMEKGVKVVAVNDP	0.5	0.731324	0.5	0.5	0.5	Filtered	145.029	59.8992	564.286	1	1	Filtered
A0A0K0K1K1;O14556	HEL-S-278;GAPDHS	Glyceraldehyde-3-phosphate dehydrogenase;Glyceraldehyde-3-phosphate dehydrogenase, testis-specific	A0A0K0K1K1	A0A0K0K1K1_K97_M1	1	Lactylation (K)	K	97	VLRACMEKGVKVVAV	0.5	0.268676	0.5	0.5	0.5	Filtered	304.532	59.8992	364.941	1	1	Filtered
A0A0K0K1K1;O14556	HEL-S-278;GAPDHS	Glyceraldehyde-3-phosphate dehydrogenase;Glyceraldehyde-3-phosphate dehydrogenase, testis-specific	O14556	O14556_K97_M1	1	Lactylation (K)	K	97	VLRACMEKGVKVVAV	0.5	0.268676	0.5	0.5	0.5	Filtered	304.532	59.8992	364.941	1	1	Filtered
A0A0S2Z366;B4DWX6;B7Z9I1;P11310;Q5HYG7;Q5T4U5	ACADM;;;ACADM;DKFZp686M24262;ACADM	Medium-chain specific acyl-CoA dehydrogenase, mitochondrial (Fragment);Medium-chain specific acyl-CoA dehydrogenase, mitochondrial;Medium-chain specific acyl-CoA dehydrogenase, mitochondrial;Medium-chain specific acyl-CoA dehydrogenase, mitochondrial;Medium-chain specific acyl-CoA dehydrogenase, mitochondrial;Medium-chain specific acyl-CoA dehydrogenase, mitochondrial	A0A0S2Z366	A0A0S2Z366_K217_M1	1	Lactylation (K)	K	217	DPKAPANKAFTGFIV	1	1	1	1	1	1	1343.81	1050.13	1283.88	14.9177	2374.06	1830.37
A0A0S2Z366;B4DWX6;B7Z9I1;P11310;Q5HYG7;Q5T4U5	ACADM;;;ACADM;DKFZp686M24262;ACADM	Medium-chain specific acyl-CoA dehydrogenase, mitochondrial (Fragment);Medium-chain specific acyl-CoA dehydrogenase, mitochondrial;Medium-chain specific acyl-CoA dehydrogenase, mitochondrial;Medium-chain specific acyl-CoA dehydrogenase, mitochondrial;Medium-chain specific acyl-CoA dehydrogenase, mitochondrial;Medium-chain specific acyl-CoA dehydrogenase, mitochondrial	B4DWX6	B4DWX6_K181_M1	1	Lactylation (K)	K	181	DPKAPANKAFTGFIV	1	1	1	1	1	1	1343.81	1050.13	1283.88	14.9177	2374.06	1830.37
A0A0S2Z366;B4DWX6;B7Z9I1;P11310;Q5HYG7;Q5T4U5	ACADM;;;ACADM;DKFZp686M24262;ACADM	Medium-chain specific acyl-CoA dehydrogenase, mitochondrial (Fragment);Medium-chain specific acyl-CoA dehydrogenase, mitochondrial;Medium-chain specific acyl-CoA dehydrogenase, mitochondrial;Medium-chain specific acyl-CoA dehydrogenase, mitochondrial;Medium-chain specific acyl-CoA dehydrogenase, mitochondrial;Medium-chain specific acyl-CoA dehydrogenase, mitochondrial	B7Z9I1	B7Z9I1_K181_M1	1	Lactylation (K)	K	181	DPKAPANKAFTGFIV	1	1	1	1	1	1	1343.81	1050.13	1283.88	14.9177	2374.06	1830.37
A0A0S2Z366;B4DWX6;B7Z9I1;P11310;Q5HYG7;Q5T4U5	ACADM;;;ACADM;DKFZp686M24262;ACADM	Medium-chain specific acyl-CoA dehydrogenase, mitochondrial (Fragment);Medium-chain specific acyl-CoA dehydrogenase, mitochondrial;Medium-chain specific acyl-CoA dehydrogenase, mitochondrial;Medium-chain specific acyl-CoA dehydrogenase, mitochondrial;Medium-chain specific acyl-CoA dehydrogenase, mitochondrial;Medium-chain specific acyl-CoA dehydrogenase, mitochondrial	P11310	P11310_K217_M1	1	Lactylation (K)	K	217	DPKAPANKAFTGFIV	1	1	1	1	1	1	1343.81	1050.13	1283.88	14.9177	2374.06	1830.37
A0A0S2Z366;B4DWX6;B7Z9I1;P11310;Q5HYG7;Q5T4U5	ACADM;;;ACADM;DKFZp686M24262;ACADM	Medium-chain specific acyl-CoA dehydrogenase, mitochondrial (Fragment);Medium-chain specific acyl-CoA dehydrogenase, mitochondrial;Medium-chain specific acyl-CoA dehydrogenase, mitochondrial;Medium-chain specific acyl-CoA dehydrogenase, mitochondrial;Medium-chain specific acyl-CoA dehydrogenase, mitochondrial;Medium-chain specific acyl-CoA dehydrogenase, mitochondrial	Q5HYG7	Q5HYG7_K250_M1	1	Lactylation (K)	K	250	DPKAPANKAFTGFIV	1	1	1	1	1	1	1343.81	1050.13	1283.88	14.9177	2374.06	1830.37
A0A0S2Z366;B4DWX6;B7Z9I1;P11310;Q5HYG7;Q5T4U5	ACADM;;;ACADM;DKFZp686M24262;ACADM	Medium-chain specific acyl-CoA dehydrogenase, mitochondrial (Fragment);Medium-chain specific acyl-CoA dehydrogenase, mitochondrial;Medium-chain specific acyl-CoA dehydrogenase, mitochondrial;Medium-chain specific acyl-CoA dehydrogenase, mitochondrial;Medium-chain specific acyl-CoA dehydrogenase, mitochondrial;Medium-chain specific acyl-CoA dehydrogenase, mitochondrial	Q5T4U5	Q5T4U5_K250_M1	1	Lactylation (K)	K	250	DPKAPANKAFTGFIV	1	1	1	1	1	1	1343.81	1050.13	1283.88	14.9177	2374.06	1830.37
A0A0S2Z366;B4DWX6;B7Z9I1;P11310;Q5HYG7;Q5T4U5	ACADM;;;ACADM;DKFZp686M24262;ACADM	Medium-chain specific acyl-CoA dehydrogenase, mitochondrial (Fragment);Medium-chain specific acyl-CoA dehydrogenase, mitochondrial;Medium-chain specific acyl-CoA dehydrogenase, mitochondrial;Medium-chain specific acyl-CoA dehydrogenase, mitochondrial;Medium-chain specific acyl-CoA dehydrogenase, mitochondrial;Medium-chain specific acyl-CoA dehydrogenase, mitochondrial	A0A0S2Z366	A0A0S2Z366_K256_M1	1	Lactylation (K)	K	256	GIVFEDVKVPKENVL	0.5	0.5	0.5	0.5	0.567176	0.5	382.509	173.885	710.874	766.345	276.013	2162.07
A0A0S2Z366;B4DWX6;B7Z9I1;P11310;Q5HYG7;Q5T4U5	ACADM;;;ACADM;DKFZp686M24262;ACADM	Medium-chain specific acyl-CoA dehydrogenase, mitochondrial (Fragment);Medium-chain specific acyl-CoA dehydrogenase, mitochondrial;Medium-chain specific acyl-CoA dehydrogenase, mitochondrial;Medium-chain specific acyl-CoA dehydrogenase, mitochondrial;Medium-chain specific acyl-CoA dehydrogenase, mitochondrial;Medium-chain specific acyl-CoA dehydrogenase, mitochondrial	B4DWX6	B4DWX6_K220_M1	1	Lactylation (K)	K	220	GIVFEDVKVPKENVL	0.5	0.5	0.5	0.5	0.567176	0.5	382.509	173.885	710.874	766.345	276.013	2162.07
A0A0S2Z366;B4DWX6;B7Z9I1;P11310;Q5HYG7;Q5T4U5	ACADM;;;ACADM;DKFZp686M24262;ACADM	Medium-chain specific acyl-CoA dehydrogenase, mitochondrial (Fragment);Medium-chain specific acyl-CoA dehydrogenase, mitochondrial;Medium-chain specific acyl-CoA dehydrogenase, mitochondrial;Medium-chain specific acyl-CoA dehydrogenase, mitochondrial;Medium-chain specific acyl-CoA dehydrogenase, mitochondrial;Medium-chain specific acyl-CoA dehydrogenase, mitochondrial	B7Z9I1	B7Z9I1_K220_M1	1	Lactylation (K)	K	220	GIVFEDVKVPKENVL	0.5	0.5	0.5	0.5	0.567176	0.5	382.509	173.885	710.874	766.345	276.013	2162.07
A0A0S2Z366;B4DWX6;B7Z9I1;P11310;Q5HYG7;Q5T4U5	ACADM;;;ACADM;DKFZp686M24262;ACADM	Medium-chain specific acyl-CoA dehydrogenase, mitochondrial (Fragment);Medium-chain specific acyl-CoA dehydrogenase, mitochondrial;Medium-chain specific acyl-CoA dehydrogenase, mitochondrial;Medium-chain specific acyl-CoA dehydrogenase, mitochondrial;Medium-chain specific acyl-CoA dehydrogenase, mitochondrial;Medium-chain specific acyl-CoA dehydrogenase, mitochondrial	P11310	P11310_K256_M1	1	Lactylation (K)	K	256	GIVFEDVKVPKENVL	0.5	0.5	0.5	0.5	0.567176	0.5	382.509	173.885	710.874	766.345	276.013	2162.07
A0A0S2Z366;B4DWX6;B7Z9I1;P11310;Q5HYG7;Q5T4U5	ACADM;;;ACADM;DKFZp686M24262;ACADM	Medium-chain specific acyl-CoA dehydrogenase, mitochondrial (Fragment);Medium-chain specific acyl-CoA dehydrogenase, mitochondrial;Medium-chain specific acyl-CoA dehydrogenase, mitochondrial;Medium-chain specific acyl-CoA dehydrogenase, mitochondrial;Medium-chain specific acyl-CoA dehydrogenase, mitochondrial;Medium-chain specific acyl-CoA dehydrogenase, mitochondrial	Q5HYG7	Q5HYG7_K289_M1	1	Lactylation (K)	K	289	GIVFEDVKVPKENVL	0.5	0.5	0.5	0.5	0.567176	0.5	382.509	173.885	710.874	766.345	276.013	2162.07
A0A0S2Z366;B4DWX6;B7Z9I1;P11310;Q5HYG7;Q5T4U5	ACADM;;;ACADM;DKFZp686M24262;ACADM	Medium-chain specific acyl-CoA dehydrogenase, mitochondrial (Fragment);Medium-chain specific acyl-CoA dehydrogenase, mitochondrial;Medium-chain specific acyl-CoA dehydrogenase, mitochondrial;Medium-chain specific acyl-CoA dehydrogenase, mitochondrial;Medium-chain specific acyl-CoA dehydrogenase, mitochondrial;Medium-chain specific acyl-CoA dehydrogenase, mitochondrial	Q5T4U5	Q5T4U5_K289_M1	1	Lactylation (K)	K	289	GIVFEDVKVPKENVL	0.5	0.5	0.5	0.5	0.567176	0.5	382.509	173.885	710.874	766.345	276.013	2162.07
A0A0S2Z366;B4DWX6;B7Z9I1;P11310;Q5HYG7;Q5T4U5	ACADM;;;ACADM;DKFZp686M24262;ACADM	Medium-chain specific acyl-CoA dehydrogenase, mitochondrial (Fragment);Medium-chain specific acyl-CoA dehydrogenase, mitochondrial;Medium-chain specific acyl-CoA dehydrogenase, mitochondrial;Medium-chain specific acyl-CoA dehydrogenase, mitochondrial;Medium-chain specific acyl-CoA dehydrogenase, mitochondrial;Medium-chain specific acyl-CoA dehydrogenase, mitochondrial	A0A0S2Z366	A0A0S2Z366_K259_M1	1	Lactylation (K)	K	259	FEDVKVPKENVLIGD	0.5	0.5	0.5	0.5	0.432824	0.5	382.509	534.251	60.6735	467.756	1	1
A0A0S2Z366;B4DWX6;B7Z9I1;P11310;Q5HYG7;Q5T4U5	ACADM;;;ACADM;DKFZp686M24262;ACADM	Medium-chain specific acyl-CoA dehydrogenase, mitochondrial (Fragment);Medium-chain specific acyl-CoA dehydrogenase, mitochondrial;Medium-chain specific acyl-CoA dehydrogenase, mitochondrial;Medium-chain specific acyl-CoA dehydrogenase, mitochondrial;Medium-chain specific acyl-CoA dehydrogenase, mitochondrial;Medium-chain specific acyl-CoA dehydrogenase, mitochondrial	B4DWX6	B4DWX6_K223_M1	1	Lactylation (K)	K	223	FEDVKVPKENVLIGD	0.5	0.5	0.5	0.5	0.432824	0.5	382.509	534.251	60.6735	467.756	1	1
A0A0S2Z366;B4DWX6;B7Z9I1;P11310;Q5HYG7;Q5T4U5	ACADM;;;ACADM;DKFZp686M24262;ACADM	Medium-chain specific acyl-CoA dehydrogenase, mitochondrial (Fragment);Medium-chain specific acyl-CoA dehydrogenase, mitochondrial;Medium-chain specific acyl-CoA dehydrogenase, mitochondrial;Medium-chain specific acyl-CoA dehydrogenase, mitochondrial;Medium-chain specific acyl-CoA dehydrogenase, mitochondrial;Medium-chain specific acyl-CoA dehydrogenase, mitochondrial	B7Z9I1	B7Z9I1_K223_M1	1	Lactylation (K)	K	223	FEDVKVPKENVLIGD	0.5	0.5	0.5	0.5	0.432824	0.5	382.509	534.251	60.6735	467.756	1	1
A0A0S2Z366;B4DWX6;B7Z9I1;P11310;Q5HYG7;Q5T4U5	ACADM;;;ACADM;DKFZp686M24262;ACADM	Medium-chain specific acyl-CoA dehydrogenase, mitochondrial (Fragment);Medium-chain specific acyl-CoA dehydrogenase, mitochondrial;Medium-chain specific acyl-CoA dehydrogenase, mitochondrial;Medium-chain specific acyl-CoA dehydrogenase, mitochondrial;Medium-chain specific acyl-CoA dehydrogenase, mitochondrial;Medium-chain specific acyl-CoA dehydrogenase, mitochondrial	P11310	P11310_K259_M1	1	Lactylation (K)	K	259	FEDVKVPKENVLIGD	0.5	0.5	0.5	0.5	0.432824	0.5	382.509	534.251	60.6735	467.756	1	1
A0A0S2Z366;B4DWX6;B7Z9I1;P11310;Q5HYG7;Q5T4U5	ACADM;;;ACADM;DKFZp686M24262;ACADM	Medium-chain specific acyl-CoA dehydrogenase, mitochondrial (Fragment);Medium-chain specific acyl-CoA dehydrogenase, mitochondrial;Medium-chain specific acyl-CoA dehydrogenase, mitochondrial;Medium-chain specific acyl-CoA dehydrogenase, mitochondrial;Medium-chain specific acyl-CoA dehydrogenase, mitochondrial;Medium-chain specific acyl-CoA dehydrogenase, mitochondrial	Q5HYG7	Q5HYG7_K292_M1	1	Lactylation (K)	K	292	FEDVKVPKENVLIGD	0.5	0.5	0.5	0.5	0.432824	0.5	382.509	534.251	60.6735	467.756	1	1
A0A0S2Z366;B4DWX6;B7Z9I1;P11310;Q5HYG7;Q5T4U5	ACADM;;;ACADM;DKFZp686M24262;ACADM	Medium-chain specific acyl-CoA dehydrogenase, mitochondrial (Fragment);Medium-chain specific acyl-CoA dehydrogenase, mitochondrial;Medium-chain specific acyl-CoA dehydrogenase, mitochondrial;Medium-chain specific acyl-CoA dehydrogenase, mitochondrial;Medium-chain specific acyl-CoA dehydrogenase, mitochondrial;Medium-chain specific acyl-CoA dehydrogenase, mitochondrial	Q5T4U5	Q5T4U5_K292_M1	1	Lactylation (K)	K	292	FEDVKVPKENVLIGD	0.5	0.5	0.5	0.5	0.432824	0.5	382.509	534.251	60.6735	467.756	1	1
A0A0S2Z3H3;P12235	SLC25A4	ADP/ATP translocase (Fragment);ADP/ATP translocase 1	A0A0S2Z3H3	A0A0S2Z3H3_K92_M1	1	Lactylation (K)	K	92	QALNFAFKDKYKQLF	0.5	0.5	0.943596	0.885384	0.5	0.997845	19009.3	25305.8	14446	23567.5	43824.9	64598.2
A0A0S2Z3H3;P12235	SLC25A4	ADP/ATP translocase (Fragment);ADP/ATP translocase 1	P12235	P12235_K92_M1	1	Lactylation (K)	K	92	QALNFAFKDKYKQLF	0.5	0.5	0.943596	0.885384	0.5	0.997845	19009.3	25305.8	14446	23567.5	43824.9	64598.2
A0A0S2Z3H3;P12235	SLC25A4	ADP/ATP translocase (Fragment);ADP/ATP translocase 1	A0A0S2Z3H3	A0A0S2Z3H3_K33_M1	1	Lactylation (K)	K	33	VAPIERVKLLLQVQH	0.999995	0.999999	1	0.999371	0.998616	0.998751	13258.8	8772.75	6663.21	7258.53	5740.78	8548.34
A0A0S2Z3H3;P12235	SLC25A4	ADP/ATP translocase (Fragment);ADP/ATP translocase 1	P12235	P12235_K33_M1	1	Lactylation (K)	K	33	VAPIERVKLLLQVQH	0.999995	0.999999	1	0.999371	0.998616	0.998751	13258.8	8772.75	6663.21	7258.53	5740.78	8548.34
A0A0S2Z428;A8K2I0;B2R853;B4DRR0;B4DRU6;B4DRY0;B4DWU6;P02538;P48668	KRT6A;;;;;;;KRT6A;KRT6C	HCG2039812, isoform CRA_b (Fragment);cDNA FLJ78504, highly similar to Homo sapiens keratin 6A (KRT6A), mRNA;cDNA, FLJ93744, highly similar to Homo sapiens keratin 6E (KRT6E), mRNA;cDNA FLJ53910, highly similar to Keratin, type II cytoskeletal 6A;cDNA FLJ54657, highly similar to Keratin, type II cytoskeletal 6A;cDNA FLJ54379, highly similar to Keratin, type II cytoskeletal 6E;cDNA FLJ51361, highly…	A0A0S2Z428	A0A0S2Z428_K173_M1	1	Lactylation (K)	K	173	QIKTLNNKFASFIDK	0.997614	0.850719	0.832804	0.831211	0.998928	0.739907	1004.75	2760.17	207.367	2361.4	1821.66	13493.9
A0A0S2Z428;A8K2I0;B2R853;B4DRR0;B4DRU6;B4DRY0;B4DWU6;P02538;P48668	KRT6A;;;;;;;KRT6A;KRT6C	HCG2039812, isoform CRA_b (Fragment);cDNA FLJ78504, highly similar to Homo sapiens keratin 6A (KRT6A), mRNA;cDNA, FLJ93744, highly similar to Homo sapiens keratin 6E (KRT6E), mRNA;cDNA FLJ53910, highly similar to Keratin, type II cytoskeletal 6A;cDNA FLJ54657, highly similar to Keratin, type II cytoskeletal 6A;cDNA FLJ54379, highly similar to Keratin, type II cytoskeletal 6E;cDNA FLJ51361, highly…	A8K2I0	A8K2I0_K173_M1	1	Lactylation (K)	K	173	QIKTLNNKFASFIDK	0.997614	0.850719	0.832804	0.831211	0.998928	0.739907	1004.75	2760.17	207.367	2361.4	1821.66	13493.9
A0A0S2Z428;A8K2I0;B2R853;B4DRR0;B4DRU6;B4DRY0;B4DWU6;P02538;P48668	KRT6A;;;;;;;KRT6A;KRT6C	HCG2039812, isoform CRA_b (Fragment);cDNA FLJ78504, highly similar to Homo sapiens keratin 6A (KRT6A), mRNA;cDNA, FLJ93744, highly similar to Homo sapiens keratin 6E (KRT6E), mRNA;cDNA FLJ53910, highly similar to Keratin, type II cytoskeletal 6A;cDNA FLJ54657, highly similar to Keratin, type II cytoskeletal 6A;cDNA FLJ54379, highly similar to Keratin, type II cytoskeletal 6E;cDNA FLJ51361, highly…	B2R853	B2R853_K173_M1	1	Lactylation (K)	K	173	QIKTLNNKFASFIDK	0.997614	0.850719	0.832804	0.831211	0.998928	0.739907	1004.75	2760.17	207.367	2361.4	1821.66	13493.9
A0A0S2Z428;A8K2I0;B2R853;B4DRR0;B4DRU6;B4DRY0;B4DWU6;P02538;P48668	KRT6A;;;;;;;KRT6A;KRT6C	HCG2039812, isoform CRA_b (Fragment);cDNA FLJ78504, highly similar to Homo sapiens keratin 6A (KRT6A), mRNA;cDNA, FLJ93744, highly similar to Homo sapiens keratin 6E (KRT6E), mRNA;cDNA FLJ53910, highly similar to Keratin, type II cytoskeletal 6A;cDNA FLJ54657, highly similar to Keratin, type II cytoskeletal 6A;cDNA FLJ54379, highly similar to Keratin, type II cytoskeletal 6E;cDNA FLJ51361, highly…	B4DRR0	B4DRR0_K144_M1	1	Lactylation (K)	K	144	QIKTLNNKFASFIDK	0.997614	0.850719	0.832804	0.831211	0.998928	0.739907	1004.75	2760.17	207.367	2361.4	1821.66	13493.9
A0A0S2Z428;A8K2I0;B2R853;B4DRR0;B4DRU6;B4DRY0;B4DWU6;P02538;P48668	KRT6A;;;;;;;KRT6A;KRT6C	HCG2039812, isoform CRA_b (Fragment);cDNA FLJ78504, highly similar to Homo sapiens keratin 6A (KRT6A), mRNA;cDNA, FLJ93744, highly similar to Homo sapiens keratin 6E (KRT6E), mRNA;cDNA FLJ53910, highly similar to Keratin, type II cytoskeletal 6A;cDNA FLJ54657, highly similar to Keratin, type II cytoskeletal 6A;cDNA FLJ54379, highly similar to Keratin, type II cytoskeletal 6E;cDNA FLJ51361, highly…	B4DRU6	B4DRU6_K158_M1	1	Lactylation (K)	K	158	QIKTLNNKFASFIDK	0.997614	0.850719	0.832804	0.831211	0.998928	0.739907	1004.75	2760.17	207.367	2361.4	1821.66	13493.9
A0A0S2Z428;A8K2I0;B2R853;B4DRR0;B4DRU6;B4DRY0;B4DWU6;P02538;P48668	KRT6A;;;;;;;KRT6A;KRT6C	HCG2039812, isoform CRA_b (Fragment);cDNA FLJ78504, highly similar to Homo sapiens keratin 6A (KRT6A), mRNA;cDNA, FLJ93744, highly similar to Homo sapiens keratin 6E (KRT6E), mRNA;cDNA FLJ53910, highly similar to Keratin, type II cytoskeletal 6A;cDNA FLJ54657, highly similar to Keratin, type II cytoskeletal 6A;cDNA FLJ54379, highly similar to Keratin, type II cytoskeletal 6E;cDNA FLJ51361, highly…	B4DRY0	B4DRY0_K156_M1	1	Lactylation (K)	K	156	QIKTLNNKFASFIDK	0.997614	0.850719	0.832804	0.831211	0.998928	0.739907	1004.75	2760.17	207.367	2361.4	1821.66	13493.9
A0A0S2Z428;A8K2I0;B2R853;B4DRR0;B4DRU6;B4DRY0;B4DWU6;P02538;P48668	KRT6A;;;;;;;KRT6A;KRT6C	HCG2039812, isoform CRA_b (Fragment);cDNA FLJ78504, highly similar to Homo sapiens keratin 6A (KRT6A), mRNA;cDNA, FLJ93744, highly similar to Homo sapiens keratin 6E (KRT6E), mRNA;cDNA FLJ53910, highly similar to Keratin, type II cytoskeletal 6A;cDNA FLJ54657, highly similar to Keratin, type II cytoskeletal 6A;cDNA FLJ54379, highly similar to Keratin, type II cytoskeletal 6E;cDNA FLJ51361, highly…	B4DWU6	B4DWU6_K129_M1	1	Lactylation (K)	K	129	QIKTLNNKFASFIDK	0.997614	0.850719	0.832804	0.831211	0.998928	0.739907	1004.75	2760.17	207.367	2361.4	1821.66	13493.9
A0A0S2Z428;A8K2I0;B2R853;B4DRR0;B4DRU6;B4DRY0;B4DWU6;P02538;P48668	KRT6A;;;;;;;KRT6A;KRT6C	HCG2039812, isoform CRA_b (Fragment);cDNA FLJ78504, highly similar to Homo sapiens keratin 6A (KRT6A), mRNA;cDNA, FLJ93744, highly similar to Homo sapiens keratin 6E (KRT6E), mRNA;cDNA FLJ53910, highly similar to Keratin, type II cytoskeletal 6A;cDNA FLJ54657, highly similar to Keratin, type II cytoskeletal 6A;cDNA FLJ54379, highly similar to Keratin, type II cytoskeletal 6E;cDNA FLJ51361, highly…	P02538	P02538_K173_M1	1	Lactylation (K)	K	173	QIKTLNNKFASFIDK	0.997614	0.850719	0.832804	0.831211	0.998928	0.739907	1004.75	2760.17	207.367	2361.4	1821.66	13493.9
A0A0S2Z428;A8K2I0;B2R853;B4DRR0;B4DRU6;B4DRY0;B4DWU6;P02538;P48668	KRT6A;;;;;;;KRT6A;KRT6C	HCG2039812, isoform CRA_b (Fragment);cDNA FLJ78504, highly similar to Homo sapiens keratin 6A (KRT6A), mRNA;cDNA, FLJ93744, highly similar to Homo sapiens keratin 6E (KRT6E), mRNA;cDNA FLJ53910, highly similar to Keratin, type II cytoskeletal 6A;cDNA FLJ54657, highly similar to Keratin, type II cytoskeletal 6A;cDNA FLJ54379, highly similar to Keratin, type II cytoskeletal 6E;cDNA FLJ51361, highly…	P48668	P48668_K173_M1	1	Lactylation (K)	K	173	QIKTLNNKFASFIDK	0.997614	0.850719	0.832804	0.831211	0.998928	0.739907	1004.75	2760.17	207.367	2361.4	1821.66	13493.9
A0A0S2Z489;O00232	PSMD12	Proteasome (Prosome, macropain) 26S subunit, non-ATPase, 12, isoform CRA_a (Fragment);26S proteasome non-ATPase regulatory subunit 12	A0A0S2Z489	A0A0S2Z489_K221_M1	1	Lactylation (K)	K	221	FQEENTEKLKLKYYN	0.681537	0.21353	0.999251	0.5	0.5	0.557709	2192.6	2792.49	7139.97	3480.16	5465.02	3977.61
A0A0S2Z489;O00232	PSMD12	Proteasome (Prosome, macropain) 26S subunit, non-ATPase, 12, isoform CRA_a (Fragment);26S proteasome non-ATPase regulatory subunit 12	O00232	O00232_K221_M1	1	Lactylation (K)	K	221	FQEENTEKLKLKYYN	0.681537	0.21353	0.999251	0.5	0.5	0.557709	2192.6	2792.49	7139.97	3480.16	5465.02	3977.61
A0A0S2Z4A4;A0A0S2Z4U8;P58340	MLF1	Myeloid leukemia factor 1 (Fragment);Myeloid leukemia factor 1 isoform 1 (Fragment);Myeloid leukemia factor 1	A0A0S2Z4A4	A0A0S2Z4A4_K270_M1	1	Lactylation (K)	K	270	RSNVLGDKLHIKGSS	0.5	0.5	0.976905	0.86469	0.607831	0.5	3560.41	6620.89	2160.37	9362.4	3228.9	6342.03
A0A0S2Z4A4;A0A0S2Z4U8;P58340	MLF1	Myeloid leukemia factor 1 (Fragment);Myeloid leukemia factor 1 isoform 1 (Fragment);Myeloid leukemia factor 1	A0A0S2Z4U8	A0A0S2Z4U8_K255_M1	1	Lactylation (K)	K	255	RSNVLGDKLHIKGSS	0.5	0.5	0.976905	0.86469	0.607831	0.5	3560.41	6620.89	2160.37	9362.4	3228.9	6342.03
A0A0S2Z4A4;A0A0S2Z4U8;P58340	MLF1	Myeloid leukemia factor 1 (Fragment);Myeloid leukemia factor 1 isoform 1 (Fragment);Myeloid leukemia factor 1	P58340	P58340_K255_M1	1	Lactylation (K)	K	255	RSNVLGDKLHIKGSS	0.5	0.5	0.976905	0.86469	0.607831	0.5	3560.41	6620.89	2160.37	9362.4	3228.9	6342.03
A0A0S2Z4A4;A0A0S2Z4U8;P58340	MLF1	Myeloid leukemia factor 1 (Fragment);Myeloid leukemia factor 1 isoform 1 (Fragment);Myeloid leukemia factor 1	A0A0S2Z4A4	A0A0S2Z4A4_K168_M1	1	Lactylation (K)	K	168	DSDSGLEKMAIGHHI	1	1	1	1	1	1	2354.39	1968.37	1399.46	2112.59	1635.13	881.849
A0A0S2Z4A4;A0A0S2Z4U8;P58340	MLF1	Myeloid leukemia factor 1 (Fragment);Myeloid leukemia factor 1 isoform 1 (Fragment);Myeloid leukemia factor 1	A0A0S2Z4U8	A0A0S2Z4U8_K153_M1	1	Lactylation (K)	K	153	DSDSGLEKMAIGHHI	1	1	1	1	1	1	2354.39	1968.37	1399.46	2112.59	1635.13	881.849
A0A0S2Z4A4;A0A0S2Z4U8;P58340	MLF1	Myeloid leukemia factor 1 (Fragment);Myeloid leukemia factor 1 isoform 1 (Fragment);Myeloid leukemia factor 1	P58340	P58340_K153_M1	1	Lactylation (K)	K	153	DSDSGLEKMAIGHHI	1	1	1	1	1	1	2354.39	1968.37	1399.46	2112.59	1635.13	881.849
A0A0S2Z569;K7EK33;K7EQ02;K7EQ55;Q5IRN2;Q96EP5	DAZAP1;DAZAP1;DAZAP1;DAZAP1;DAZAP1/MEF2D fusion;DAZAP1	DAZ associated protein 1 isoform 1 (Fragment);DAZ associated protein 1;DAZ associated protein 1 (Fragment);DAZ associated protein 1;DAZAP1/MEF2D fusion protein;DAZ-associated protein 1	A0A0S2Z569	A0A0S2Z569_K59_M1	1	Lactylation (K)	K	59	GFGFVKFKDPNCVGT	1	1	1	Filtered	1	1	365.397	668.86	966.608	Filtered	1	37.253
A0A0S2Z569;K7EK33;K7EQ02;K7EQ55;Q5IRN2;Q96EP5	DAZAP1;DAZAP1;DAZAP1;DAZAP1;DAZAP1/MEF2D fusion;DAZAP1	DAZ associated protein 1 isoform 1 (Fragment);DAZ associated protein 1;DAZ associated protein 1 (Fragment);DAZ associated protein 1;DAZAP1/MEF2D fusion protein;DAZ-associated protein 1	K7EK33	K7EK33_K59_M1	1	Lactylation (K)	K	59	GFGFVKFKDPNCVGT	1	1	1	Filtered	1	1	365.397	668.86	966.608	Filtered	1	37.253
A0A0S2Z569;K7EK33;K7EQ02;K7EQ55;Q5IRN2;Q96EP5	DAZAP1;DAZAP1;DAZAP1;DAZAP1;DAZAP1/MEF2D fusion;DAZAP1	DAZ associated protein 1 isoform 1 (Fragment);DAZ associated protein 1;DAZ associated protein 1 (Fragment);DAZ associated protein 1;DAZAP1/MEF2D fusion protein;DAZ-associated protein 1	K7EQ02	K7EQ02_K59_M1	1	Lactylation (K)	K	59	GFGFVKFKDPNCVGT	1	1	1	Filtered	1	1	365.397	668.86	966.608	Filtered	1	37.253
A0A0S2Z569;K7EK33;K7EQ02;K7EQ55;Q5IRN2;Q96EP5	DAZAP1;DAZAP1;DAZAP1;DAZAP1;DAZAP1/MEF2D fusion;DAZAP1	DAZ associated protein 1 isoform 1 (Fragment);DAZ associated protein 1;DAZ associated protein 1 (Fragment);DAZ associated protein 1;DAZAP1/MEF2D fusion protein;DAZ-associated protein 1	K7EQ55	K7EQ55_K59_M1	1	Lactylation (K)	K	59	GFGFVKFKDPNCVGT	1	1	1	Filtered	1	1	365.397	668.86	966.608	Filtered	1	37.253
A0A0S2Z569;K7EK33;K7EQ02;K7EQ55;Q5IRN2;Q96EP5	DAZAP1;DAZAP1;DAZAP1;DAZAP1;DAZAP1/MEF2D fusion;DAZAP1	DAZ associated protein 1 isoform 1 (Fragment);DAZ associated protein 1;DAZ associated protein 1 (Fragment);DAZ associated protein 1;DAZAP1/MEF2D fusion protein;DAZ-associated protein 1	Q5IRN2	Q5IRN2_K59_M1	1	Lactylation (K)	K	59	GFGFVKFKDPNCVGT	1	1	1	Filtered	1	1	365.397	668.86	966.608	Filtered	1	37.253
A0A0S2Z569;K7EK33;K7EQ02;K7EQ55;Q5IRN2;Q96EP5	DAZAP1;DAZAP1;DAZAP1;DAZAP1;DAZAP1/MEF2D fusion;DAZAP1	DAZ associated protein 1 isoform 1 (Fragment);DAZ associated protein 1;DAZ associated protein 1 (Fragment);DAZ associated protein 1;DAZAP1/MEF2D fusion protein;DAZ-associated protein 1	Q96EP5	Q96EP5_K59_M1	1	Lactylation (K)	K	59	GFGFVKFKDPNCVGT	1	1	1	Filtered	1	1	365.397	668.86	966.608	Filtered	1	37.253
A0A0S2Z5F3;A0A384MDS4;B2RB52;B4DY59;E9PF19;Q8N2L6;Q96E41;Q9Y4P3	TBL2;hCG_18987;;;TBL2;;TBL2;TBL2	Transducin-like 2 isoform 1 (Fragment);Epididymis secretory sperm binding protein;cDNA, FLJ95314, highly similar to Homo sapiens transducin (beta)-like 2 (TBL2), transcript variant 1, mRNA;cDNA FLJ56267, highly similar to Transducin beta-like 2 protein;Transducin beta like 2;cDNA FLJ90138 fis, clone HEMBB1000905, weakly similar to TRANSCRIPTIONAL REPRESSOR RCO-1;TBL2 protein;Transducin beta-like …	A0A0S2Z5F3	A0A0S2Z5F3_K262_M1	1	Lactylation (K)	K	262	VWEVCFGKKGEFQEV	0.5	0.789681	0.5	0.5	0.5	0.5	3877.2	8632.87	3868.58	5919.44	4091.11	25580.5
A0A0S2Z5F3;A0A384MDS4;B2RB52;B4DY59;E9PF19;Q8N2L6;Q96E41;Q9Y4P3	TBL2;hCG_18987;;;TBL2;;TBL2;TBL2	Transducin-like 2 isoform 1 (Fragment);Epididymis secretory sperm binding protein;cDNA, FLJ95314, highly similar to Homo sapiens transducin (beta)-like 2 (TBL2), transcript variant 1, mRNA;cDNA FLJ56267, highly similar to Transducin beta-like 2 protein;Transducin beta like 2;cDNA FLJ90138 fis, clone HEMBB1000905, weakly similar to TRANSCRIPTIONAL REPRESSOR RCO-1;TBL2 protein;Transducin beta-like …	A0A384MDS4	A0A384MDS4_K262_M1	1	Lactylation (K)	K	262	VWEVCFGKKGEFQEV	0.5	0.789681	0.5	0.5	0.5	0.5	3877.2	8632.87	3868.58	5919.44	4091.11	25580.5
A0A0S2Z5F3;A0A384MDS4;B2RB52;B4DY59;E9PF19;Q8N2L6;Q96E41;Q9Y4P3	TBL2;hCG_18987;;;TBL2;;TBL2;TBL2	Transducin-like 2 isoform 1 (Fragment);Epididymis secretory sperm binding protein;cDNA, FLJ95314, highly similar to Homo sapiens transducin (beta)-like 2 (TBL2), transcript variant 1, mRNA;cDNA FLJ56267, highly similar to Transducin beta-like 2 protein;Transducin beta like 2;cDNA FLJ90138 fis, clone HEMBB1000905, weakly similar to TRANSCRIPTIONAL REPRESSOR RCO-1;TBL2 protein;Transducin beta-like …	B2RB52	B2RB52_K262_M1	1	Lactylation (K)	K	262	VWEVCFGKKGEFQEV	0.5	0.789681	0.5	0.5	0.5	0.5	3877.2	8632.87	3868.58	5919.44	4091.11	25580.5
A0A0S2Z5F3;A0A384MDS4;B2RB52;B4DY59;E9PF19;Q8N2L6;Q96E41;Q9Y4P3	TBL2;hCG_18987;;;TBL2;;TBL2;TBL2	Transducin-like 2 isoform 1 (Fragment);Epididymis secretory sperm binding protein;cDNA, FLJ95314, highly similar to Homo sapiens transducin (beta)-like 2 (TBL2), transcript variant 1, mRNA;cDNA FLJ56267, highly similar to Transducin beta-like 2 protein;Transducin beta like 2;cDNA FLJ90138 fis, clone HEMBB1000905, weakly similar to TRANSCRIPTIONAL REPRESSOR RCO-1;TBL2 protein;Transducin beta-like …	B4DY59	B4DY59_K133_M1	1	Lactylation (K)	K	133	VWEVCFGKKGEFQEV	0.5	0.789681	0.5	0.5	0.5	0.5	3877.2	8632.87	3868.58	5919.44	4091.11	25580.5
A0A0S2Z5F3;A0A384MDS4;B2RB52;B4DY59;E9PF19;Q8N2L6;Q96E41;Q9Y4P3	TBL2;hCG_18987;;;TBL2;;TBL2;TBL2	Transducin-like 2 isoform 1 (Fragment);Epididymis secretory sperm binding protein;cDNA, FLJ95314, highly similar to Homo sapiens transducin (beta)-like 2 (TBL2), transcript variant 1, mRNA;cDNA FLJ56267, highly similar to Transducin beta-like 2 protein;Transducin beta like 2;cDNA FLJ90138 fis, clone HEMBB1000905, weakly similar to TRANSCRIPTIONAL REPRESSOR RCO-1;TBL2 protein;Transducin beta-like …	E9PF19	E9PF19_K226_M1	1	Lactylation (K)	K	226	VWEVCFGKKGEFQEV	0.5	0.789681	0.5	0.5	0.5	0.5	3877.2	8632.87	3868.58	5919.44	4091.11	25580.5
A0A0S2Z5F3;A0A384MDS4;B2RB52;B4DY59;E9PF19;Q8N2L6;Q96E41;Q9Y4P3	TBL2;hCG_18987;;;TBL2;;TBL2;TBL2	Transducin-like 2 isoform 1 (Fragment);Epididymis secretory sperm binding protein;cDNA, FLJ95314, highly similar to Homo sapiens transducin (beta)-like 2 (TBL2), transcript variant 1, mRNA;cDNA FLJ56267, highly similar to Transducin beta-like 2 protein;Transducin beta like 2;cDNA FLJ90138 fis, clone HEMBB1000905, weakly similar to TRANSCRIPTIONAL REPRESSOR RCO-1;TBL2 protein;Transducin beta-like …	Q8N2L6	Q8N2L6_K262_M1	1	Lactylation (K)	K	262	VWEVCFGKKGEFQEV	0.5	0.789681	0.5	0.5	0.5	0.5	3877.2	8632.87	3868.58	5919.44	4091.11	25580.5
A0A0S2Z5F3;A0A384MDS4;B2RB52;B4DY59;E9PF19;Q8N2L6;Q96E41;Q9Y4P3	TBL2;hCG_18987;;;TBL2;;TBL2;TBL2	Transducin-like 2 isoform 1 (Fragment);Epididymis secretory sperm binding protein;cDNA, FLJ95314, highly similar to Homo sapiens transducin (beta)-like 2 (TBL2), transcript variant 1, mRNA;cDNA FLJ56267, highly similar to Transducin beta-like 2 protein;Transducin beta like 2;cDNA FLJ90138 fis, clone HEMBB1000905, weakly similar to TRANSCRIPTIONAL REPRESSOR RCO-1;TBL2 protein;Transducin beta-like …	Q96E41	Q96E41_K262_M1	1	Lactylation (K)	K	262	VWEVCFGKKGEFQEV	0.5	0.789681	0.5	0.5	0.5	0.5	3877.2	8632.87	3868.58	5919.44	4091.11	25580.5
A0A0S2Z5F3;A0A384MDS4;B2RB52;B4DY59;E9PF19;Q8N2L6;Q96E41;Q9Y4P3	TBL2;hCG_18987;;;TBL2;;TBL2;TBL2	Transducin-like 2 isoform 1 (Fragment);Epididymis secretory sperm binding protein;cDNA, FLJ95314, highly similar to Homo sapiens transducin (beta)-like 2 (TBL2), transcript variant 1, mRNA;cDNA FLJ56267, highly similar to Transducin beta-like 2 protein;Transducin beta like 2;cDNA FLJ90138 fis, clone HEMBB1000905, weakly similar to TRANSCRIPTIONAL REPRESSOR RCO-1;TBL2 protein;Transducin beta-like …	Q9Y4P3	Q9Y4P3_K262_M1	1	Lactylation (K)	K	262	VWEVCFGKKGEFQEV	0.5	0.789681	0.5	0.5	0.5	0.5	3877.2	8632.87	3868.58	5919.44	4091.11	25580.5
A0A0U1RQT7;A0A0U1RQY7;B7Z7D1;Q8IXA3;Q9HCP0;U3KQA5;U3KQB3	CSNK1G1;CSNK1G1;;CSNK1G1;CSNK1G1;CSNK1G1;CSNK1G1	Casein kinase I isoform gamma-1	A0A0U1RQT7	A0A0U1RQT7_K49_M1	1	Lactylation (K)	K	49	PNFRVGKKIGCGNFG	1	1	1	1	1	1	2138.64	11925.8	12393.4	6696.4	8930.74	8797.93
A0A0U1RQT7;A0A0U1RQY7;B7Z7D1;Q8IXA3;Q9HCP0;U3KQA5;U3KQB3	CSNK1G1;CSNK1G1;;CSNK1G1;CSNK1G1;CSNK1G1;CSNK1G1	Casein kinase I isoform gamma-1	A0A0U1RQY7	A0A0U1RQY7_K49_M1	1	Lactylation (K)	K	49	PNFRVGKKIGCGNFG	1	1	1	1	1	1	2138.64	11925.8	12393.4	6696.4	8930.74	8797.93
A0A0U1RQT7;A0A0U1RQY7;B7Z7D1;Q8IXA3;Q9HCP0;U3KQA5;U3KQB3	CSNK1G1;CSNK1G1;;CSNK1G1;CSNK1G1;CSNK1G1;CSNK1G1	Casein kinase I isoform gamma-1	B7Z7D1	B7Z7D1_K49_M1	1	Lactylation (K)	K	49	PNFRVGKKIGCGNFG	1	1	1	1	1	1	2138.64	11925.8	12393.4	6696.4	8930.74	8797.93
A0A0U1RQT7;A0A0U1RQY7;B7Z7D1;Q8IXA3;Q9HCP0;U3KQA5;U3KQB3	CSNK1G1;CSNK1G1;;CSNK1G1;CSNK1G1;CSNK1G1;CSNK1G1	Casein kinase I isoform gamma-1	Q8IXA3	Q8IXA3_K49_M1	1	Lactylation (K)	K	49	PNFRVGKKIGCGNFG	1	1	1	1	1	1	2138.64	11925.8	12393.4	6696.4	8930.74	8797.93
A0A0U1RQT7;A0A0U1RQY7;B7Z7D1;Q8IXA3;Q9HCP0;U3KQA5;U3KQB3	CSNK1G1;CSNK1G1;;CSNK1G1;CSNK1G1;CSNK1G1;CSNK1G1	Casein kinase I isoform gamma-1	Q9HCP0	Q9HCP0_K49_M1	1	Lactylation (K)	K	49	PNFRVGKKIGCGNFG	1	1	1	1	1	1	2138.64	11925.8	12393.4	6696.4	8930.74	8797.93
A0A0U1RQT7;A0A0U1RQY7;B7Z7D1;Q8IXA3;Q9HCP0;U3KQA5;U3KQB3	CSNK1G1;CSNK1G1;;CSNK1G1;CSNK1G1;CSNK1G1;CSNK1G1	Casein kinase I isoform gamma-1	U3KQA5	U3KQA5_K49_M1	1	Lactylation (K)	K	49	PNFRVGKKIGCGNFG	1	1	1	1	1	1	2138.64	11925.8	12393.4	6696.4	8930.74	8797.93
A0A0U1RQT7;A0A0U1RQY7;B7Z7D1;Q8IXA3;Q9HCP0;U3KQA5;U3KQB3	CSNK1G1;CSNK1G1;;CSNK1G1;CSNK1G1;CSNK1G1;CSNK1G1	Casein kinase I isoform gamma-1	U3KQB3	U3KQB3_K49_M1	1	Lactylation (K)	K	49	PNFRVGKKIGCGNFG	1	1	1	1	1	1	2138.64	11925.8	12393.4	6696.4	8930.74	8797.93
A0A0U1RR32;A0A0U1RRH7;A3KPC7;A4FTV9;B2R5B3;P0C0S8;P20671;Q16777;Q6FI13;Q96KK5;Q99878;Q9BTM1	hCG_2039566;;HIST1H2AH;HIST1H2AK;;H2AC11;H2AC7;H2AC20;H2AC18;H2AC12;H2AC14;H2AJ	Histone H2A;Histone H2A;Histone H2A;Histone H2A;Histone H2A;Histone H2A type 1;Histone H2A type 1-D;Histone H2A type 2-C;Histone H2A type 2-A;Histone H2A type 1-H;Histone H2A type 1-J;Histone H2A.J	A0A0U1RR32	A0A0U1RR32_K100_M1	1	Lactylation (K)	K	100	ELNKLLGKVTIAQGG	0.000189294	0.5	0.000782098	0.104743	0.0373884	0.461863	6469.26	5343.58	5710.56	8834.99	5017.22	5586.26
A0A0U1RR32;A0A0U1RRH7;A3KPC7;A4FTV9;B2R5B3;P0C0S8;P20671;Q16777;Q6FI13;Q96KK5;Q99878;Q9BTM1	hCG_2039566;;HIST1H2AH;HIST1H2AK;;H2AC11;H2AC7;H2AC20;H2AC18;H2AC12;H2AC14;H2AJ	Histone H2A;Histone H2A;Histone H2A;Histone H2A;Histone H2A;Histone H2A type 1;Histone H2A type 1-D;Histone H2A type 2-C;Histone H2A type 2-A;Histone H2A type 1-H;Histone H2A type 1-J;Histone H2A.J	A0A0U1RRH7	A0A0U1RRH7_K100_M1	1	Lactylation (K)	K	100	ELNKLLGKVTIAQGG	0.000189294	0.5	0.000782098	0.104743	0.0373884	0.461863	6469.26	5343.58	5710.56	8834.99	5017.22	5586.26
A0A0U1RR32;A0A0U1RRH7;A3KPC7;A4FTV9;B2R5B3;P0C0S8;P20671;Q16777;Q6FI13;Q96KK5;Q99878;Q9BTM1	hCG_2039566;;HIST1H2AH;HIST1H2AK;;H2AC11;H2AC7;H2AC20;H2AC18;H2AC12;H2AC14;H2AJ	Histone H2A;Histone H2A;Histone H2A;Histone H2A;Histone H2A;Histone H2A type 1;Histone H2A type 1-D;Histone H2A type 2-C;Histone H2A type 2-A;Histone H2A type 1-H;Histone H2A type 1-J;Histone H2A.J	A3KPC7	A3KPC7_K100_M1	1	Lactylation (K)	K	100	ELNKLLGKVTIAQGG	0.000189294	0.5	0.000782098	0.104743	0.0373884	0.461863	6469.26	5343.58	5710.56	8834.99	5017.22	5586.26
A0A0U1RR32;A0A0U1RRH7;A3KPC7;A4FTV9;B2R5B3;P0C0S8;P20671;Q16777;Q6FI13;Q96KK5;Q99878;Q9BTM1	hCG_2039566;;HIST1H2AH;HIST1H2AK;;H2AC11;H2AC7;H2AC20;H2AC18;H2AC12;H2AC14;H2AJ	Histone H2A;Histone H2A;Histone H2A;Histone H2A;Histone H2A;Histone H2A type 1;Histone H2A type 1-D;Histone H2A type 2-C;Histone H2A type 2-A;Histone H2A type 1-H;Histone H2A type 1-J;Histone H2A.J	A4FTV9	A4FTV9_K100_M1	1	Lactylation (K)	K	100	ELNKLLGKVTIAQGG	0.000189294	0.5	0.000782098	0.104743	0.0373884	0.461863	6469.26	5343.58	5710.56	8834.99	5017.22	5586.26
A0A0U1RR32;A0A0U1RRH7;A3KPC7;A4FTV9;B2R5B3;P0C0S8;P20671;Q16777;Q6FI13;Q96KK5;Q99878;Q9BTM1	hCG_2039566;;HIST1H2AH;HIST1H2AK;;H2AC11;H2AC7;H2AC20;H2AC18;H2AC12;H2AC14;H2AJ	Histone H2A;Histone H2A;Histone H2A;Histone H2A;Histone H2A;Histone H2A type 1;Histone H2A type 1-D;Histone H2A type 2-C;Histone H2A type 2-A;Histone H2A type 1-H;Histone H2A type 1-J;Histone H2A.J	B2R5B3	B2R5B3_K100_M1	1	Lactylation (K)	K	100	ELNKLLGKVTIAQGG	0.000189294	0.5	0.000782098	0.104743	0.0373884	0.461863	6469.26	5343.58	5710.56	8834.99	5017.22	5586.26
A0A0U1RR32;A0A0U1RRH7;A3KPC7;A4FTV9;B2R5B3;P0C0S8;P20671;Q16777;Q6FI13;Q96KK5;Q99878;Q9BTM1	hCG_2039566;;HIST1H2AH;HIST1H2AK;;H2AC11;H2AC7;H2AC20;H2AC18;H2AC12;H2AC14;H2AJ	Histone H2A;Histone H2A;Histone H2A;Histone H2A;Histone H2A;Histone H2A type 1;Histone H2A type 1-D;Histone H2A type 2-C;Histone H2A type 2-A;Histone H2A type 1-H;Histone H2A type 1-J;Histone H2A.J	P0C0S8	P0C0S8_K100_M1	1	Lactylation (K)	K	100	ELNKLLGKVTIAQGG	0.000189294	0.5	0.000782098	0.104743	0.0373884	0.461863	6469.26	5343.58	5710.56	8834.99	5017.22	5586.26
A0A0U1RR32;A0A0U1RRH7;A3KPC7;A4FTV9;B2R5B3;P0C0S8;P20671;Q16777;Q6FI13;Q96KK5;Q99878;Q9BTM1	hCG_2039566;;HIST1H2AH;HIST1H2AK;;H2AC11;H2AC7;H2AC20;H2AC18;H2AC12;H2AC14;H2AJ	Histone H2A;Histone H2A;Histone H2A;Histone H2A;Histone H2A;Histone H2A type 1;Histone H2A type 1-D;Histone H2A type 2-C;Histone H2A type 2-A;Histone H2A type 1-H;Histone H2A type 1-J;Histone H2A.J	P20671	P20671_K100_M1	1	Lactylation (K)	K	100	ELNKLLGKVTIAQGG	0.000189294	0.5	0.000782098	0.104743	0.0373884	0.461863	6469.26	5343.58	5710.56	8834.99	5017.22	5586.26
A0A0U1RR32;A0A0U1RRH7;A3KPC7;A4FTV9;B2R5B3;P0C0S8;P20671;Q16777;Q6FI13;Q96KK5;Q99878;Q9BTM1	hCG_2039566;;HIST1H2AH;HIST1H2AK;;H2AC11;H2AC7;H2AC20;H2AC18;H2AC12;H2AC14;H2AJ	Histone H2A;Histone H2A;Histone H2A;Histone H2A;Histone H2A;Histone H2A type 1;Histone H2A type 1-D;Histone H2A type 2-C;Histone H2A type 2-A;Histone H2A type 1-H;Histone H2A type 1-J;Histone H2A.J	Q16777	Q16777_K100_M1	1	Lactylation (K)	K	100	ELNKLLGKVTIAQGG	0.000189294	0.5	0.000782098	0.104743	0.0373884	0.461863	6469.26	5343.58	5710.56	8834.99	5017.22	5586.26
A0A0U1RR32;A0A0U1RRH7;A3KPC7;A4FTV9;B2R5B3;P0C0S8;P20671;Q16777;Q6FI13;Q96KK5;Q99878;Q9BTM1	hCG_2039566;;HIST1H2AH;HIST1H2AK;;H2AC11;H2AC7;H2AC20;H2AC18;H2AC12;H2AC14;H2AJ	Histone H2A;Histone H2A;Histone H2A;Histone H2A;Histone H2A;Histone H2A type 1;Histone H2A type 1-D;Histone H2A type 2-C;Histone H2A type 2-A;Histone H2A type 1-H;Histone H2A type 1-J;Histone H2A.J	Q6FI13	Q6FI13_K100_M1	1	Lactylation (K)	K	100	ELNKLLGKVTIAQGG	0.000189294	0.5	0.000782098	0.104743	0.0373884	0.461863	6469.26	5343.58	5710.56	8834.99	5017.22	5586.26
A0A0U1RR32;A0A0U1RRH7;A3KPC7;A4FTV9;B2R5B3;P0C0S8;P20671;Q16777;Q6FI13;Q96KK5;Q99878;Q9BTM1	hCG_2039566;;HIST1H2AH;HIST1H2AK;;H2AC11;H2AC7;H2AC20;H2AC18;H2AC12;H2AC14;H2AJ	Histone H2A;Histone H2A;Histone H2A;Histone H2A;Histone H2A;Histone H2A type 1;Histone H2A type 1-D;Histone H2A type 2-C;Histone H2A type 2-A;Histone H2A type 1-H;Histone H2A type 1-J;Histone H2A.J	Q96KK5	Q96KK5_K100_M1	1	Lactylation (K)	K	100	ELNKLLGKVTIAQGG	0.000189294	0.5	0.000782098	0.104743	0.0373884	0.461863	6469.26	5343.58	5710.56	8834.99	5017.22	5586.26
A0A0U1RR32;A0A0U1RRH7;A3KPC7;A4FTV9;B2R5B3;P0C0S8;P20671;Q16777;Q6FI13;Q96KK5;Q99878;Q9BTM1	hCG_2039566;;HIST1H2AH;HIST1H2AK;;H2AC11;H2AC7;H2AC20;H2AC18;H2AC12;H2AC14;H2AJ	Histone H2A;Histone H2A;Histone H2A;Histone H2A;Histone H2A;Histone H2A type 1;Histone H2A type 1-D;Histone H2A type 2-C;Histone H2A type 2-A;Histone H2A type 1-H;Histone H2A type 1-J;Histone H2A.J	Q99878	Q99878_K100_M1	1	Lactylation (K)	K	100	ELNKLLGKVTIAQGG	0.000189294	0.5	0.000782098	0.104743	0.0373884	0.461863	6469.26	5343.58	5710.56	8834.99	5017.22	5586.26
A0A0U1RR32;A0A0U1RRH7;A3KPC7;A4FTV9;B2R5B3;P0C0S8;P20671;Q16777;Q6FI13;Q96KK5;Q99878;Q9BTM1	hCG_2039566;;HIST1H2AH;HIST1H2AK;;H2AC11;H2AC7;H2AC20;H2AC18;H2AC12;H2AC14;H2AJ	Histone H2A;Histone H2A;Histone H2A;Histone H2A;Histone H2A;Histone H2A type 1;Histone H2A type 1-D;Histone H2A type 2-C;Histone H2A type 2-A;Histone H2A type 1-H;Histone H2A type 1-J;Histone H2A.J	Q9BTM1	Q9BTM1_K100_M1	1	Lactylation (K)	K	100	ELNKLLGKVTIAQGG	0.000189294	0.5	0.000782098	0.104743	0.0373884	0.461863	6469.26	5343.58	5710.56	8834.99	5017.22	5586.26
A0A0U1RR32;A0A0U1RRH7;A3KPC7;A4FTV9;B2R5B3;P0C0S8;P20671;Q16777;Q6FI13;Q96KK5;Q99878;Q9BTM1	hCG_2039566;;HIST1H2AH;HIST1H2AK;;H2AC11;H2AC7;H2AC20;H2AC18;H2AC12;H2AC14;H2AJ	Histone H2A;Histone H2A;Histone H2A;Histone H2A;Histone H2A;Histone H2A type 1;Histone H2A type 1-D;Histone H2A type 2-C;Histone H2A type 2-A;Histone H2A type 1-H;Histone H2A type 1-J;Histone H2A.J	A0A0U1RR32	A0A0U1RR32_K96_M1	1	Lactylation (K)	K	96	RNDEELNKLLGKVTI	0.993277	0.99305	0.999517	0.5	0.788525	0.962006	9688.13	4544.15	6494.21	9131.81	1485.36	4674.92
A0A0U1RR32;A0A0U1RRH7;A3KPC7;A4FTV9;B2R5B3;P0C0S8;P20671;Q16777;Q6FI13;Q96KK5;Q99878;Q9BTM1	hCG_2039566;;HIST1H2AH;HIST1H2AK;;H2AC11;H2AC7;H2AC20;H2AC18;H2AC12;H2AC14;H2AJ	Histone H2A;Histone H2A;Histone H2A;Histone H2A;Histone H2A;Histone H2A type 1;Histone H2A type 1-D;Histone H2A type 2-C;Histone H2A type 2-A;Histone H2A type 1-H;Histone H2A type 1-J;Histone H2A.J	A0A0U1RRH7	A0A0U1RRH7_K96_M1	1	Lactylation (K)	K	96	RNDEELNKLLGKVTI	0.993277	0.99305	0.999517	0.5	0.788525	0.962006	9688.13	4544.15	6494.21	9131.81	1485.36	4674.92
A0A0U1RR32;A0A0U1RRH7;A3KPC7;A4FTV9;B2R5B3;P0C0S8;P20671;Q16777;Q6FI13;Q96KK5;Q99878;Q9BTM1	hCG_2039566;;HIST1H2AH;HIST1H2AK;;H2AC11;H2AC7;H2AC20;H2AC18;H2AC12;H2AC14;H2AJ	Histone H2A;Histone H2A;Histone H2A;Histone H2A;Histone H2A;Histone H2A type 1;Histone H2A type 1-D;Histone H2A type 2-C;Histone H2A type 2-A;Histone H2A type 1-H;Histone H2A type 1-J;Histone H2A.J	A3KPC7	A3KPC7_K96_M1	1	Lactylation (K)	K	96	RNDEELNKLLGKVTI	0.993277	0.99305	0.999517	0.5	0.788525	0.962006	9688.13	4544.15	6494.21	9131.81	1485.36	4674.92
A0A0U1RR32;A0A0U1RRH7;A3KPC7;A4FTV9;B2R5B3;P0C0S8;P20671;Q16777;Q6FI13;Q96KK5;Q99878;Q9BTM1	hCG_2039566;;HIST1H2AH;HIST1H2AK;;H2AC11;H2AC7;H2AC20;H2AC18;H2AC12;H2AC14;H2AJ	Histone H2A;Histone H2A;Histone H2A;Histone H2A;Histone H2A;Histone H2A type 1;Histone H2A type 1-D;Histone H2A type 2-C;Histone H2A type 2-A;Histone H2A type 1-H;Histone H2A type 1-J;Histone H2A.J	A4FTV9	A4FTV9_K96_M1	1	Lactylation (K)	K	96	RNDEELNKLLGKVTI	0.993277	0.99305	0.999517	0.5	0.788525	0.962006	9688.13	4544.15	6494.21	9131.81	1485.36	4674.92
A0A0U1RR32;A0A0U1RRH7;A3KPC7;A4FTV9;B2R5B3;P0C0S8;P20671;Q16777;Q6FI13;Q96KK5;Q99878;Q9BTM1	hCG_2039566;;HIST1H2AH;HIST1H2AK;;H2AC11;H2AC7;H2AC20;H2AC18;H2AC12;H2AC14;H2AJ	Histone H2A;Histone H2A;Histone H2A;Histone H2A;Histone H2A;Histone H2A type 1;Histone H2A type 1-D;Histone H2A type 2-C;Histone H2A type 2-A;Histone H2A type 1-H;Histone H2A type 1-J;Histone H2A.J	B2R5B3	B2R5B3_K96_M1	1	Lactylation (K)	K	96	RNDEELNKLLGKVTI	0.993277	0.99305	0.999517	0.5	0.788525	0.962006	9688.13	4544.15	6494.21	9131.81	1485.36	4674.92
A0A0U1RR32;A0A0U1RRH7;A3KPC7;A4FTV9;B2R5B3;P0C0S8;P20671;Q16777;Q6FI13;Q96KK5;Q99878;Q9BTM1	hCG_2039566;;HIST1H2AH;HIST1H2AK;;H2AC11;H2AC7;H2AC20;H2AC18;H2AC12;H2AC14;H2AJ	Histone H2A;Histone H2A;Histone H2A;Histone H2A;Histone H2A;Histone H2A type 1;Histone H2A type 1-D;Histone H2A type 2-C;Histone H2A type 2-A;Histone H2A type 1-H;Histone H2A type 1-J;Histone H2A.J	P0C0S8	P0C0S8_K96_M1	1	Lactylation (K)	K	96	RNDEELNKLLGKVTI	0.993277	0.99305	0.999517	0.5	0.788525	0.962006	9688.13	4544.15	6494.21	9131.81	1485.36	4674.92
A0A0U1RR32;A0A0U1RRH7;A3KPC7;A4FTV9;B2R5B3;P0C0S8;P20671;Q16777;Q6FI13;Q96KK5;Q99878;Q9BTM1	hCG_2039566;;HIST1H2AH;HIST1H2AK;;H2AC11;H2AC7;H2AC20;H2AC18;H2AC12;H2AC14;H2AJ	Histone H2A;Histone H2A;Histone H2A;Histone H2A;Histone H2A;Histone H2A type 1;Histone H2A type 1-D;Histone H2A type 2-C;Histone H2A type 2-A;Histone H2A type 1-H;Histone H2A type 1-J;Histone H2A.J	P20671	P20671_K96_M1	1	Lactylation (K)	K	96	RNDEELNKLLGKVTI	0.993277	0.99305	0.999517	0.5	0.788525	0.962006	9688.13	4544.15	6494.21	9131.81	1485.36	4674.92
A0A0U1RR32;A0A0U1RRH7;A3KPC7;A4FTV9;B2R5B3;P0C0S8;P20671;Q16777;Q6FI13;Q96KK5;Q99878;Q9BTM1	hCG_2039566;;HIST1H2AH;HIST1H2AK;;H2AC11;H2AC7;H2AC20;H2AC18;H2AC12;H2AC14;H2AJ	Histone H2A;Histone H2A;Histone H2A;Histone H2A;Histone H2A;Histone H2A type 1;Histone H2A type 1-D;Histone H2A type 2-C;Histone H2A type 2-A;Histone H2A type 1-H;Histone H2A type 1-J;Histone H2A.J	Q16777	Q16777_K96_M1	1	Lactylation (K)	K	96	RNDEELNKLLGKVTI	0.993277	0.99305	0.999517	0.5	0.788525	0.962006	9688.13	4544.15	6494.21	9131.81	1485.36	4674.92
A0A0U1RR32;A0A0U1RRH7;A3KPC7;A4FTV9;B2R5B3;P0C0S8;P20671;Q16777;Q6FI13;Q96KK5;Q99878;Q9BTM1	hCG_2039566;;HIST1H2AH;HIST1H2AK;;H2AC11;H2AC7;H2AC20;H2AC18;H2AC12;H2AC14;H2AJ	Histone H2A;Histone H2A;Histone H2A;Histone H2A;Histone H2A;Histone H2A type 1;Histone H2A type 1-D;Histone H2A type 2-C;Histone H2A type 2-A;Histone H2A type 1-H;Histone H2A type 1-J;Histone H2A.J	Q6FI13	Q6FI13_K96_M1	1	Lactylation (K)	K	96	RNDEELNKLLGKVTI	0.993277	0.99305	0.999517	0.5	0.788525	0.962006	9688.13	4544.15	6494.21	9131.81	1485.36	4674.92
A0A0U1RR32;A0A0U1RRH7;A3KPC7;A4FTV9;B2R5B3;P0C0S8;P20671;Q16777;Q6FI13;Q96KK5;Q99878;Q9BTM1	hCG_2039566;;HIST1H2AH;HIST1H2AK;;H2AC11;H2AC7;H2AC20;H2AC18;H2AC12;H2AC14;H2AJ	Histone H2A;Histone H2A;Histone H2A;Histone H2A;Histone H2A;Histone H2A type 1;Histone H2A type 1-D;Histone H2A type 2-C;Histone H2A type 2-A;Histone H2A type 1-H;Histone H2A type 1-J;Histone H2A.J	Q96KK5	Q96KK5_K96_M1	1	Lactylation (K)	K	96	RNDEELNKLLGKVTI	0.993277	0.99305	0.999517	0.5	0.788525	0.962006	9688.13	4544.15	6494.21	9131.81	1485.36	4674.92
A0A0U1RR32;A0A0U1RRH7;A3KPC7;A4FTV9;B2R5B3;P0C0S8;P20671;Q16777;Q6FI13;Q96KK5;Q99878;Q9BTM1	hCG_2039566;;HIST1H2AH;HIST1H2AK;;H2AC11;H2AC7;H2AC20;H2AC18;H2AC12;H2AC14;H2AJ	Histone H2A;Histone H2A;Histone H2A;Histone H2A;Histone H2A;Histone H2A type 1;Histone H2A type 1-D;Histone H2A type 2-C;Histone H2A type 2-A;Histone H2A type 1-H;Histone H2A type 1-J;Histone H2A.J	Q99878	Q99878_K96_M1	1	Lactylation (K)	K	96	RNDEELNKLLGKVTI	0.993277	0.99305	0.999517	0.5	0.788525	0.962006	9688.13	4544.15	6494.21	9131.81	1485.36	4674.92
A0A0U1RR32;A0A0U1RRH7;A3KPC7;A4FTV9;B2R5B3;P0C0S8;P20671;Q16777;Q6FI13;Q96KK5;Q99878;Q9BTM1	hCG_2039566;;HIST1H2AH;HIST1H2AK;;H2AC11;H2AC7;H2AC20;H2AC18;H2AC12;H2AC14;H2AJ	Histone H2A;Histone H2A;Histone H2A;Histone H2A;Histone H2A;Histone H2A type 1;Histone H2A type 1-D;Histone H2A type 2-C;Histone H2A type 2-A;Histone H2A type 1-H;Histone H2A type 1-J;Histone H2A.J	Q9BTM1	Q9BTM1_K96_M1	1	Lactylation (K)	K	96	RNDEELNKLLGKVTI	0.993277	0.99305	0.999517	0.5	0.788525	0.962006	9688.13	4544.15	6494.21	9131.81	1485.36	4674.92
A0A0U1RR32;A0A0U1RRH7;A3KPC7;A4FTV9;B2R5B3;P0C0S8;P20671;Q16777;Q6FI13;Q96KK5;Q99878;Q9BTM1	hCG_2039566;;HIST1H2AH;HIST1H2AK;;H2AC11;H2AC7;H2AC20;H2AC18;H2AC12;H2AC14;H2AJ	Histone H2A;Histone H2A;Histone H2A;Histone H2A;Histone H2A;Histone H2A type 1;Histone H2A type 1-D;Histone H2A type 2-C;Histone H2A type 2-A;Histone H2A type 1-H;Histone H2A type 1-J;Histone H2A.J	A0A0U1RR32	A0A0U1RR32_K119_M1	1	Lactylation (K)	K	119	IQAVLLPKKTESHHK	0.5	0.5	0.5	0.5	0.5	0.5	4949.62	4954.96	1463.87	7168.44	3703.01	7068.48
A0A0U1RR32;A0A0U1RRH7;A3KPC7;A4FTV9;B2R5B3;P0C0S8;P20671;Q16777;Q6FI13;Q96KK5;Q99878;Q9BTM1	hCG_2039566;;HIST1H2AH;HIST1H2AK;;H2AC11;H2AC7;H2AC20;H2AC18;H2AC12;H2AC14;H2AJ	Histone H2A;Histone H2A;Histone H2A;Histone H2A;Histone H2A;Histone H2A type 1;Histone H2A type 1-D;Histone H2A type 2-C;Histone H2A type 2-A;Histone H2A type 1-H;Histone H2A type 1-J;Histone H2A.J	A0A0U1RRH7	A0A0U1RRH7_K119_M1	1	Lactylation (K)	K	119	IQAVLLPKKTESHHK	0.5	0.5	0.5	0.5	0.5	0.5	4949.62	4954.96	1463.87	7168.44	3703.01	7068.48
A0A0U1RR32;A0A0U1RRH7;A3KPC7;A4FTV9;B2R5B3;P0C0S8;P20671;Q16777;Q6FI13;Q96KK5;Q99878;Q9BTM1	hCG_2039566;;HIST1H2AH;HIST1H2AK;;H2AC11;H2AC7;H2AC20;H2AC18;H2AC12;H2AC14;H2AJ	Histone H2A;Histone H2A;Histone H2A;Histone H2A;Histone H2A;Histone H2A type 1;Histone H2A type 1-D;Histone H2A type 2-C;Histone H2A type 2-A;Histone H2A type 1-H;Histone H2A type 1-J;Histone H2A.J	A3KPC7	A3KPC7_K119_M1	1	Lactylation (K)	K	119	IQAVLLPKKTESHHK	0.5	0.5	0.5	0.5	0.5	0.5	4949.62	4954.96	1463.87	7168.44	3703.01	7068.48
A0A0U1RR32;A0A0U1RRH7;A3KPC7;A4FTV9;B2R5B3;P0C0S8;P20671;Q16777;Q6FI13;Q96KK5;Q99878;Q9BTM1	hCG_2039566;;HIST1H2AH;HIST1H2AK;;H2AC11;H2AC7;H2AC20;H2AC18;H2AC12;H2AC14;H2AJ	Histone H2A;Histone H2A;Histone H2A;Histone H2A;Histone H2A;Histone H2A type 1;Histone H2A type 1-D;Histone H2A type 2-C;Histone H2A type 2-A;Histone H2A type 1-H;Histone H2A type 1-J;Histone H2A.J	A4FTV9	A4FTV9_K119_M1	1	Lactylation (K)	K	119	IQAVLLPKKTESHHK	0.5	0.5	0.5	0.5	0.5	0.5	4949.62	4954.96	1463.87	7168.44	3703.01	7068.48
A0A0U1RR32;A0A0U1RRH7;A3KPC7;A4FTV9;B2R5B3;P0C0S8;P20671;Q16777;Q6FI13;Q96KK5;Q99878;Q9BTM1	hCG_2039566;;HIST1H2AH;HIST1H2AK;;H2AC11;H2AC7;H2AC20;H2AC18;H2AC12;H2AC14;H2AJ	Histone H2A;Histone H2A;Histone H2A;Histone H2A;Histone H2A;Histone H2A type 1;Histone H2A type 1-D;Histone H2A type 2-C;Histone H2A type 2-A;Histone H2A type 1-H;Histone H2A type 1-J;Histone H2A.J	B2R5B3	B2R5B3_K119_M1	1	Lactylation (K)	K	119	IQAVLLPKKTESHHK	0.5	0.5	0.5	0.5	0.5	0.5	4949.62	4954.96	1463.87	7168.44	3703.01	7068.48
A0A0U1RR32;A0A0U1RRH7;A3KPC7;A4FTV9;B2R5B3;P0C0S8;P20671;Q16777;Q6FI13;Q96KK5;Q99878;Q9BTM1	hCG_2039566;;HIST1H2AH;HIST1H2AK;;H2AC11;H2AC7;H2AC20;H2AC18;H2AC12;H2AC14;H2AJ	Histone H2A;Histone H2A;Histone H2A;Histone H2A;Histone H2A;Histone H2A type 1;Histone H2A type 1-D;Histone H2A type 2-C;Histone H2A type 2-A;Histone H2A type 1-H;Histone H2A type 1-J;Histone H2A.J	P0C0S8	P0C0S8_K119_M1	1	Lactylation (K)	K	119	IQAVLLPKKTESHHK	0.5	0.5	0.5	0.5	0.5	0.5	4949.62	4954.96	1463.87	7168.44	3703.01	7068.48
A0A0U1RR32;A0A0U1RRH7;A3KPC7;A4FTV9;B2R5B3;P0C0S8;P20671;Q16777;Q6FI13;Q96KK5;Q99878;Q9BTM1	hCG_2039566;;HIST1H2AH;HIST1H2AK;;H2AC11;H2AC7;H2AC20;H2AC18;H2AC12;H2AC14;H2AJ	Histone H2A;Histone H2A;Histone H2A;Histone H2A;Histone H2A;Histone H2A type 1;Histone H2A type 1-D;Histone H2A type 2-C;Histone H2A type 2-A;Histone H2A type 1-H;Histone H2A type 1-J;Histone H2A.J	P20671	P20671_K119_M1	1	Lactylation (K)	K	119	IQAVLLPKKTESHHK	0.5	0.5	0.5	0.5	0.5	0.5	4949.62	4954.96	1463.87	7168.44	3703.01	7068.48
A0A0U1RR32;A0A0U1RRH7;A3KPC7;A4FTV9;B2R5B3;P0C0S8;P20671;Q16777;Q6FI13;Q96KK5;Q99878;Q9BTM1	hCG_2039566;;HIST1H2AH;HIST1H2AK;;H2AC11;H2AC7;H2AC20;H2AC18;H2AC12;H2AC14;H2AJ	Histone H2A;Histone H2A;Histone H2A;Histone H2A;Histone H2A;Histone H2A type 1;Histone H2A type 1-D;Histone H2A type 2-C;Histone H2A type 2-A;Histone H2A type 1-H;Histone H2A type 1-J;Histone H2A.J	Q16777	Q16777_K119_M1	1	Lactylation (K)	K	119	IQAVLLPKKTESHKA	0.5	0.5	0.5	0.5	0.5	0.5	4949.62	4954.96	1463.87	7168.44	3703.01	7068.48
A0A0U1RR32;A0A0U1RRH7;A3KPC7;A4FTV9;B2R5B3;P0C0S8;P20671;Q16777;Q6FI13;Q96KK5;Q99878;Q9BTM1	hCG_2039566;;HIST1H2AH;HIST1H2AK;;H2AC11;H2AC7;H2AC20;H2AC18;H2AC12;H2AC14;H2AJ	Histone H2A;Histone H2A;Histone H2A;Histone H2A;Histone H2A;Histone H2A type 1;Histone H2A type 1-D;Histone H2A type 2-C;Histone H2A type 2-A;Histone H2A type 1-H;Histone H2A type 1-J;Histone H2A.J	Q6FI13	Q6FI13_K119_M1	1	Lactylation (K)	K	119	IQAVLLPKKTESHHK	0.5	0.5	0.5	0.5	0.5	0.5	4949.62	4954.96	1463.87	7168.44	3703.01	7068.48
A0A0U1RR32;A0A0U1RRH7;A3KPC7;A4FTV9;B2R5B3;P0C0S8;P20671;Q16777;Q6FI13;Q96KK5;Q99878;Q9BTM1	hCG_2039566;;HIST1H2AH;HIST1H2AK;;H2AC11;H2AC7;H2AC20;H2AC18;H2AC12;H2AC14;H2AJ	Histone H2A;Histone H2A;Histone H2A;Histone H2A;Histone H2A;Histone H2A type 1;Histone H2A type 1-D;Histone H2A type 2-C;Histone H2A type 2-A;Histone H2A type 1-H;Histone H2A type 1-J;Histone H2A.J	Q96KK5	Q96KK5_K119_M1	1	Lactylation (K)	K	119	IQAVLLPKKTESHHK	0.5	0.5	0.5	0.5	0.5	0.5	4949.62	4954.96	1463.87	7168.44	3703.01	7068.48
A0A0U1RR32;A0A0U1RRH7;A3KPC7;A4FTV9;B2R5B3;P0C0S8;P20671;Q16777;Q6FI13;Q96KK5;Q99878;Q9BTM1	hCG_2039566;;HIST1H2AH;HIST1H2AK;;H2AC11;H2AC7;H2AC20;H2AC18;H2AC12;H2AC14;H2AJ	Histone H2A;Histone H2A;Histone H2A;Histone H2A;Histone H2A;Histone H2A type 1;Histone H2A type 1-D;Histone H2A type 2-C;Histone H2A type 2-A;Histone H2A type 1-H;Histone H2A type 1-J;Histone H2A.J	Q99878	Q99878_K119_M1	1	Lactylation (K)	K	119	IQAVLLPKKTESHHK	0.5	0.5	0.5	0.5	0.5	0.5	4949.62	4954.96	1463.87	7168.44	3703.01	7068.48
A0A0U1RR32;A0A0U1RRH7;A3KPC7;A4FTV9;B2R5B3;P0C0S8;P20671;Q16777;Q6FI13;Q96KK5;Q99878;Q9BTM1	hCG_2039566;;HIST1H2AH;HIST1H2AK;;H2AC11;H2AC7;H2AC20;H2AC18;H2AC12;H2AC14;H2AJ	Histone H2A;Histone H2A;Histone H2A;Histone H2A;Histone H2A;Histone H2A type 1;Histone H2A type 1-D;Histone H2A type 2-C;Histone H2A type 2-A;Histone H2A type 1-H;Histone H2A type 1-J;Histone H2A.J	Q9BTM1	Q9BTM1_K119_M1	1	Lactylation (K)	K	119	IQAVLLPKKTESQKT	0.5	0.5	0.5	0.5	0.5	0.5	4949.62	4954.96	1463.87	7168.44	3703.01	7068.48
A0A140VJC7;B3KUK6;B4DXQ9;B4DXZ9;B4DZ86;Q96P26	;;;;;NT5C1B	Testicular tissue protein Li 1;cDNA FLJ40103 fis, clone TESTI2006040, highly similar to Cytosolic 5'-nucleotidase 1B;cDNA FLJ55762, highly similar to Cytosolic 5'-nucleotidase 1B;cDNA FLJ53239, highly similar to Cytosolic 5'-nucleotidase 1B;cDNA FLJ53251, highly similar to Cytosolic 5'-nucleotidase 1B;Cytosolic 5'-nucleotidase 1B	A0A140VJC7	A0A140VJC7_K357_M1	1	Lactylation (K)	K	357	GPAFRFVKALQYVNA	1	1	1	1	1	1	44552.6	94449.2	106061	78273.2	75446.4	100243
A0A140VJC7;B3KUK6;B4DXQ9;B4DXZ9;B4DZ86;Q96P26	;;;;;NT5C1B	Testicular tissue protein Li 1;cDNA FLJ40103 fis, clone TESTI2006040, highly similar to Cytosolic 5'-nucleotidase 1B;cDNA FLJ55762, highly similar to Cytosolic 5'-nucleotidase 1B;cDNA FLJ53239, highly similar to Cytosolic 5'-nucleotidase 1B;cDNA FLJ53251, highly similar to Cytosolic 5'-nucleotidase 1B;Cytosolic 5'-nucleotidase 1B	B3KUK6	B3KUK6_K297_M1	1	Lactylation (K)	K	297	GPAFRFVKALQYVNA	1	1	1	1	1	1	44552.6	94449.2	106061	78273.2	75446.4	100243
A0A140VJC7;B3KUK6;B4DXQ9;B4DXZ9;B4DZ86;Q96P26	;;;;;NT5C1B	Testicular tissue protein Li 1;cDNA FLJ40103 fis, clone TESTI2006040, highly similar to Cytosolic 5'-nucleotidase 1B;cDNA FLJ55762, highly similar to Cytosolic 5'-nucleotidase 1B;cDNA FLJ53239, highly similar to Cytosolic 5'-nucleotidase 1B;cDNA FLJ53251, highly similar to Cytosolic 5'-nucleotidase 1B;Cytosolic 5'-nucleotidase 1B	B4DXQ9	B4DXQ9_K297_M1	1	Lactylation (K)	K	297	GPAFRFVKALQYVNA	1	1	1	1	1	1	44552.6	94449.2	106061	78273.2	75446.4	100243
A0A140VJC7;B3KUK6;B4DXQ9;B4DXZ9;B4DZ86;Q96P26	;;;;;NT5C1B	Testicular tissue protein Li 1;cDNA FLJ40103 fis, clone TESTI2006040, highly similar to Cytosolic 5'-nucleotidase 1B;cDNA FLJ55762, highly similar to Cytosolic 5'-nucleotidase 1B;cDNA FLJ53239, highly similar to Cytosolic 5'-nucleotidase 1B;cDNA FLJ53251, highly similar to Cytosolic 5'-nucleotidase 1B;Cytosolic 5'-nucleotidase 1B	B4DXZ9	B4DXZ9_K340_M1	1	Lactylation (K)	K	340	GPAFRFVKALQYVNA	1	1	1	1	1	1	44552.6	94449.2	106061	78273.2	75446.4	100243
A0A140VJC7;B3KUK6;B4DXQ9;B4DXZ9;B4DZ86;Q96P26	;;;;;NT5C1B	Testicular tissue protein Li 1;cDNA FLJ40103 fis, clone TESTI2006040, highly similar to Cytosolic 5'-nucleotidase 1B;cDNA FLJ55762, highly similar to Cytosolic 5'-nucleotidase 1B;cDNA FLJ53239, highly similar to Cytosolic 5'-nucleotidase 1B;cDNA FLJ53251, highly similar to Cytosolic 5'-nucleotidase 1B;Cytosolic 5'-nucleotidase 1B	B4DZ86	B4DZ86_K374_M1	1	Lactylation (K)	K	374	GPAFRFVKALQYVNA	1	1	1	1	1	1	44552.6	94449.2	106061	78273.2	75446.4	100243
A0A140VJC7;B3KUK6;B4DXQ9;B4DXZ9;B4DZ86;Q96P26	;;;;;NT5C1B	Testicular tissue protein Li 1;cDNA FLJ40103 fis, clone TESTI2006040, highly similar to Cytosolic 5'-nucleotidase 1B;cDNA FLJ55762, highly similar to Cytosolic 5'-nucleotidase 1B;cDNA FLJ53239, highly similar to Cytosolic 5'-nucleotidase 1B;cDNA FLJ53251, highly similar to Cytosolic 5'-nucleotidase 1B;Cytosolic 5'-nucleotidase 1B	Q96P26	Q96P26_K357_M1	1	Lactylation (K)	K	357	GPAFRFVKALQYVNA	1	1	1	1	1	1	44552.6	94449.2	106061	78273.2	75446.4	100243
A0A140VJC7;B3KUK6;B4DXQ9;B4DXZ9;B4DZ86;Q96P26	;;;;;NT5C1B	Testicular tissue protein Li 1;cDNA FLJ40103 fis, clone TESTI2006040, highly similar to Cytosolic 5'-nucleotidase 1B;cDNA FLJ55762, highly similar to Cytosolic 5'-nucleotidase 1B;cDNA FLJ53239, highly similar to Cytosolic 5'-nucleotidase 1B;cDNA FLJ53251, highly similar to Cytosolic 5'-nucleotidase 1B;Cytosolic 5'-nucleotidase 1B	A0A140VJC7	A0A140VJC7_K482_M1	1	Lactylation (K)	K	482	DESEHFTKEHGLDKF	0.776313	0.739131	0.999526	0.904141	0.691312	0.971709	6921.74	11272	7465.11	12745.9	9525.67	24896.4
A0A140VJC7;B3KUK6;B4DXQ9;B4DXZ9;B4DZ86;Q96P26	;;;;;NT5C1B	Testicular tissue protein Li 1;cDNA FLJ40103 fis, clone TESTI2006040, highly similar to Cytosolic 5'-nucleotidase 1B;cDNA FLJ55762, highly similar to Cytosolic 5'-nucleotidase 1B;cDNA FLJ53239, highly similar to Cytosolic 5'-nucleotidase 1B;cDNA FLJ53251, highly similar to Cytosolic 5'-nucleotidase 1B;Cytosolic 5'-nucleotidase 1B	B3KUK6	B3KUK6_K422_M1	1	Lactylation (K)	K	422	DESEHFTKEHGLDKF	0.776313	0.739131	0.999526	0.904141	0.691312	0.971709	6921.74	11272	7465.11	12745.9	9525.67	24896.4
A0A140VJC7;B3KUK6;B4DXQ9;B4DXZ9;B4DZ86;Q96P26	;;;;;NT5C1B	Testicular tissue protein Li 1;cDNA FLJ40103 fis, clone TESTI2006040, highly similar to Cytosolic 5'-nucleotidase 1B;cDNA FLJ55762, highly similar to Cytosolic 5'-nucleotidase 1B;cDNA FLJ53239, highly similar to Cytosolic 5'-nucleotidase 1B;cDNA FLJ53251, highly similar to Cytosolic 5'-nucleotidase 1B;Cytosolic 5'-nucleotidase 1B	B4DXQ9	B4DXQ9_K422_M1	1	Lactylation (K)	K	422	DESEHFTKEHGLDKF	0.776313	0.739131	0.999526	0.904141	0.691312	0.971709	6921.74	11272	7465.11	12745.9	9525.67	24896.4
A0A140VJC7;B3KUK6;B4DXQ9;B4DXZ9;B4DZ86;Q96P26	;;;;;NT5C1B	Testicular tissue protein Li 1;cDNA FLJ40103 fis, clone TESTI2006040, highly similar to Cytosolic 5'-nucleotidase 1B;cDNA FLJ55762, highly similar to Cytosolic 5'-nucleotidase 1B;cDNA FLJ53239, highly similar to Cytosolic 5'-nucleotidase 1B;cDNA FLJ53251, highly similar to Cytosolic 5'-nucleotidase 1B;Cytosolic 5'-nucleotidase 1B	B4DXZ9	B4DXZ9_K465_M1	1	Lactylation (K)	K	465	DESEHFTKEHGLDKF	0.776313	0.739131	0.999526	0.904141	0.691312	0.971709	6921.74	11272	7465.11	12745.9	9525.67	24896.4
A0A140VJC7;B3KUK6;B4DXQ9;B4DXZ9;B4DZ86;Q96P26	;;;;;NT5C1B	Testicular tissue protein Li 1;cDNA FLJ40103 fis, clone TESTI2006040, highly similar to Cytosolic 5'-nucleotidase 1B;cDNA FLJ55762, highly similar to Cytosolic 5'-nucleotidase 1B;cDNA FLJ53239, highly similar to Cytosolic 5'-nucleotidase 1B;cDNA FLJ53251, highly similar to Cytosolic 5'-nucleotidase 1B;Cytosolic 5'-nucleotidase 1B	B4DZ86	B4DZ86_K499_M1	1	Lactylation (K)	K	499	DESEHFTKEHGLDKF	0.776313	0.739131	0.999526	0.904141	0.691312	0.971709	6921.74	11272	7465.11	12745.9	9525.67	24896.4
A0A140VJC7;B3KUK6;B4DXQ9;B4DXZ9;B4DZ86;Q96P26	;;;;;NT5C1B	Testicular tissue protein Li 1;cDNA FLJ40103 fis, clone TESTI2006040, highly similar to Cytosolic 5'-nucleotidase 1B;cDNA FLJ55762, highly similar to Cytosolic 5'-nucleotidase 1B;cDNA FLJ53239, highly similar to Cytosolic 5'-nucleotidase 1B;cDNA FLJ53251, highly similar to Cytosolic 5'-nucleotidase 1B;Cytosolic 5'-nucleotidase 1B	Q96P26	Q96P26_K482_M1	1	Lactylation (K)	K	482	DESEHFTKEHGLDKF	0.776313	0.739131	0.999526	0.904141	0.691312	0.971709	6921.74	11272	7465.11	12745.9	9525.67	24896.4
A0A140VJC7;B3KUK6;B4DXQ9;B4DXZ9;B4DZ86;Q96P26	;;;;;NT5C1B	Testicular tissue protein Li 1;cDNA FLJ40103 fis, clone TESTI2006040, highly similar to Cytosolic 5'-nucleotidase 1B;cDNA FLJ55762, highly similar to Cytosolic 5'-nucleotidase 1B;cDNA FLJ53239, highly similar to Cytosolic 5'-nucleotidase 1B;cDNA FLJ53251, highly similar to Cytosolic 5'-nucleotidase 1B;Cytosolic 5'-nucleotidase 1B	A0A140VJC7	A0A140VJC7_K488_M1	1	Lactylation (K)	K	488	TKEHGLDKFFQYDTL	0.0802568	0.331	0.00046263	0.100174	0.0316781	0.0253733	5230.86	9037.87	6073.26	9268.19	3791.92	19042.9
A0A140VJC7;B3KUK6;B4DXQ9;B4DXZ9;B4DZ86;Q96P26	;;;;;NT5C1B	Testicular tissue protein Li 1;cDNA FLJ40103 fis, clone TESTI2006040, highly similar to Cytosolic 5'-nucleotidase 1B;cDNA FLJ55762, highly similar to Cytosolic 5'-nucleotidase 1B;cDNA FLJ53239, highly similar to Cytosolic 5'-nucleotidase 1B;cDNA FLJ53251, highly similar to Cytosolic 5'-nucleotidase 1B;Cytosolic 5'-nucleotidase 1B	B3KUK6	B3KUK6_K428_M1	1	Lactylation (K)	K	428	TKEHGLDKFFQYDTL	0.0802568	0.331	0.00046263	0.100174	0.0316781	0.0253733	5230.86	9037.87	6073.26	9268.19	3791.92	19042.9
A0A140VJC7;B3KUK6;B4DXQ9;B4DXZ9;B4DZ86;Q96P26	;;;;;NT5C1B	Testicular tissue protein Li 1;cDNA FLJ40103 fis, clone TESTI2006040, highly similar to Cytosolic 5'-nucleotidase 1B;cDNA FLJ55762, highly similar to Cytosolic 5'-nucleotidase 1B;cDNA FLJ53239, highly similar to Cytosolic 5'-nucleotidase 1B;cDNA FLJ53251, highly similar to Cytosolic 5'-nucleotidase 1B;Cytosolic 5'-nucleotidase 1B	B4DXQ9	B4DXQ9_K428_M1	1	Lactylation (K)	K	428	TKEHGLDKFFQYDTL	0.0802568	0.331	0.00046263	0.100174	0.0316781	0.0253733	5230.86	9037.87	6073.26	9268.19	3791.92	19042.9
A0A140VJC7;B3KUK6;B4DXQ9;B4DXZ9;B4DZ86;Q96P26	;;;;;NT5C1B	Testicular tissue protein Li 1;cDNA FLJ40103 fis, clone TESTI2006040, highly similar to Cytosolic 5'-nucleotidase 1B;cDNA FLJ55762, highly similar to Cytosolic 5'-nucleotidase 1B;cDNA FLJ53239, highly similar to Cytosolic 5'-nucleotidase 1B;cDNA FLJ53251, highly similar to Cytosolic 5'-nucleotidase 1B;Cytosolic 5'-nucleotidase 1B	B4DXZ9	B4DXZ9_K471_M1	1	Lactylation (K)	K	471	TKEHGLDKFFQYDTL	0.0802568	0.331	0.00046263	0.100174	0.0316781	0.0253733	5230.86	9037.87	6073.26	9268.19	3791.92	19042.9
A0A140VJC7;B3KUK6;B4DXQ9;B4DXZ9;B4DZ86;Q96P26	;;;;;NT5C1B	Testicular tissue protein Li 1;cDNA FLJ40103 fis, clone TESTI2006040, highly similar to Cytosolic 5'-nucleotidase 1B;cDNA FLJ55762, highly similar to Cytosolic 5'-nucleotidase 1B;cDNA FLJ53239, highly similar to Cytosolic 5'-nucleotidase 1B;cDNA FLJ53251, highly similar to Cytosolic 5'-nucleotidase 1B;Cytosolic 5'-nucleotidase 1B	B4DZ86	B4DZ86_K505_M1	1	Lactylation (K)	K	505	TKEHGLDKFFQYDTL	0.0802568	0.331	0.00046263	0.100174	0.0316781	0.0253733	5230.86	9037.87	6073.26	9268.19	3791.92	19042.9
A0A140VJC7;B3KUK6;B4DXQ9;B4DXZ9;B4DZ86;Q96P26	;;;;;NT5C1B	Testicular tissue protein Li 1;cDNA FLJ40103 fis, clone TESTI2006040, highly similar to Cytosolic 5'-nucleotidase 1B;cDNA FLJ55762, highly similar to Cytosolic 5'-nucleotidase 1B;cDNA FLJ53239, highly similar to Cytosolic 5'-nucleotidase 1B;cDNA FLJ53251, highly similar to Cytosolic 5'-nucleotidase 1B;Cytosolic 5'-nucleotidase 1B	Q96P26	Q96P26_K488_M1	1	Lactylation (K)	K	488	TKEHGLDKFFQYDTL	0.0802568	0.331	0.00046263	0.100174	0.0316781	0.0253733	5230.86	9037.87	6073.26	9268.19	3791.92	19042.9
A0A140VJC7;B3KUK6;B4DXQ9;B4DXZ9;B4DZ86;Q96P26	;;;;;NT5C1B	Testicular tissue protein Li 1;cDNA FLJ40103 fis, clone TESTI2006040, highly similar to Cytosolic 5'-nucleotidase 1B;cDNA FLJ55762, highly similar to Cytosolic 5'-nucleotidase 1B;cDNA FLJ53239, highly similar to Cytosolic 5'-nucleotidase 1B;cDNA FLJ53251, highly similar to Cytosolic 5'-nucleotidase 1B;Cytosolic 5'-nucleotidase 1B	A0A140VJC7	A0A140VJC7_K606_M1	1	Lactylation (K)	K	606	IAAYGFNKKFSS___	0.5	0.5	0.5	0.5	0.5	0.5	496.758	1409.61	1547.42	1209.54	943.871	1722.38
A0A140VJC7;B3KUK6;B4DXQ9;B4DXZ9;B4DZ86;Q96P26	;;;;;NT5C1B	Testicular tissue protein Li 1;cDNA FLJ40103 fis, clone TESTI2006040, highly similar to Cytosolic 5'-nucleotidase 1B;cDNA FLJ55762, highly similar to Cytosolic 5'-nucleotidase 1B;cDNA FLJ53239, highly similar to Cytosolic 5'-nucleotidase 1B;cDNA FLJ53251, highly similar to Cytosolic 5'-nucleotidase 1B;Cytosolic 5'-nucleotidase 1B	B3KUK6	B3KUK6_K546_M1	1	Lactylation (K)	K	546	IAAYGFNKKFSS___	0.5	0.5	0.5	0.5	0.5	0.5	496.758	1409.61	1547.42	1209.54	943.871	1722.38
A0A140VJC7;B3KUK6;B4DXQ9;B4DXZ9;B4DZ86;Q96P26	;;;;;NT5C1B	Testicular tissue protein Li 1;cDNA FLJ40103 fis, clone TESTI2006040, highly similar to Cytosolic 5'-nucleotidase 1B;cDNA FLJ55762, highly similar to Cytosolic 5'-nucleotidase 1B;cDNA FLJ53239, highly similar to Cytosolic 5'-nucleotidase 1B;cDNA FLJ53251, highly similar to Cytosolic 5'-nucleotidase 1B;Cytosolic 5'-nucleotidase 1B	B4DXQ9	B4DXQ9_K546_M1	1	Lactylation (K)	K	546	IAAYGFNKKFSS___	0.5	0.5	0.5	0.5	0.5	0.5	496.758	1409.61	1547.42	1209.54	943.871	1722.38
A0A140VJC7;B3KUK6;B4DXQ9;B4DXZ9;B4DZ86;Q96P26	;;;;;NT5C1B	Testicular tissue protein Li 1;cDNA FLJ40103 fis, clone TESTI2006040, highly similar to Cytosolic 5'-nucleotidase 1B;cDNA FLJ55762, highly similar to Cytosolic 5'-nucleotidase 1B;cDNA FLJ53239, highly similar to Cytosolic 5'-nucleotidase 1B;cDNA FLJ53251, highly similar to Cytosolic 5'-nucleotidase 1B;Cytosolic 5'-nucleotidase 1B	B4DXZ9	B4DXZ9_K589_M1	1	Lactylation (K)	K	589	IAAYGFNKKFSS___	0.5	0.5	0.5	0.5	0.5	0.5	496.758	1409.61	1547.42	1209.54	943.871	1722.38
A0A140VJC7;B3KUK6;B4DXQ9;B4DXZ9;B4DZ86;Q96P26	;;;;;NT5C1B	Testicular tissue protein Li 1;cDNA FLJ40103 fis, clone TESTI2006040, highly similar to Cytosolic 5'-nucleotidase 1B;cDNA FLJ55762, highly similar to Cytosolic 5'-nucleotidase 1B;cDNA FLJ53239, highly similar to Cytosolic 5'-nucleotidase 1B;cDNA FLJ53251, highly similar to Cytosolic 5'-nucleotidase 1B;Cytosolic 5'-nucleotidase 1B	B4DZ86	B4DZ86_K623_M1	1	Lactylation (K)	K	623	IAAYGFNKKFSS___	0.5	0.5	0.5	0.5	0.5	0.5	496.758	1409.61	1547.42	1209.54	943.871	1722.38
A0A140VJC7;B3KUK6;B4DXQ9;B4DXZ9;B4DZ86;Q96P26	;;;;;NT5C1B	Testicular tissue protein Li 1;cDNA FLJ40103 fis, clone TESTI2006040, highly similar to Cytosolic 5'-nucleotidase 1B;cDNA FLJ55762, highly similar to Cytosolic 5'-nucleotidase 1B;cDNA FLJ53239, highly similar to Cytosolic 5'-nucleotidase 1B;cDNA FLJ53251, highly similar to Cytosolic 5'-nucleotidase 1B;Cytosolic 5'-nucleotidase 1B	Q96P26	Q96P26_K606_M1	1	Lactylation (K)	K	606	IAAYGFNKKFSS___	0.5	0.5	0.5	0.5	0.5	0.5	496.758	1409.61	1547.42	1209.54	943.871	1722.38
A0A140VJC7;B3KUK6;B4DXQ9;B4DXZ9;B4DZ86;Q96P26	;;;;;NT5C1B	Testicular tissue protein Li 1;cDNA FLJ40103 fis, clone TESTI2006040, highly similar to Cytosolic 5'-nucleotidase 1B;cDNA FLJ55762, highly similar to Cytosolic 5'-nucleotidase 1B;cDNA FLJ53239, highly similar to Cytosolic 5'-nucleotidase 1B;cDNA FLJ53251, highly similar to Cytosolic 5'-nucleotidase 1B;Cytosolic 5'-nucleotidase 1B	A0A140VJC7	A0A140VJC7_K413_M1	1	Lactylation (K)	K	413	RFCLTGGKDPIGYLK	0.945494	0.743263	0.966505	0.329254	0.985923	0.930953	346.536	1224.05	856.717	404.838	302.946	3484.1
A0A140VJC7;B3KUK6;B4DXQ9;B4DXZ9;B4DZ86;Q96P26	;;;;;NT5C1B	Testicular tissue protein Li 1;cDNA FLJ40103 fis, clone TESTI2006040, highly similar to Cytosolic 5'-nucleotidase 1B;cDNA FLJ55762, highly similar to Cytosolic 5'-nucleotidase 1B;cDNA FLJ53239, highly similar to Cytosolic 5'-nucleotidase 1B;cDNA FLJ53251, highly similar to Cytosolic 5'-nucleotidase 1B;Cytosolic 5'-nucleotidase 1B	B3KUK6	B3KUK6_K353_M1	1	Lactylation (K)	K	353	RFCLTGGKDPIGYLK	0.945494	0.743263	0.966505	0.329254	0.985923	0.930953	346.536	1224.05	856.717	404.838	302.946	3484.1
A0A140VJC7;B3KUK6;B4DXQ9;B4DXZ9;B4DZ86;Q96P26	;;;;;NT5C1B	Testicular tissue protein Li 1;cDNA FLJ40103 fis, clone TESTI2006040, highly similar to Cytosolic 5'-nucleotidase 1B;cDNA FLJ55762, highly similar to Cytosolic 5'-nucleotidase 1B;cDNA FLJ53239, highly similar to Cytosolic 5'-nucleotidase 1B;cDNA FLJ53251, highly similar to Cytosolic 5'-nucleotidase 1B;Cytosolic 5'-nucleotidase 1B	B4DXQ9	B4DXQ9_K353_M1	1	Lactylation (K)	K	353	RFCLTGGKDPIGYLK	0.945494	0.743263	0.966505	0.329254	0.985923	0.930953	346.536	1224.05	856.717	404.838	302.946	3484.1
A0A140VJC7;B3KUK6;B4DXQ9;B4DXZ9;B4DZ86;Q96P26	;;;;;NT5C1B	Testicular tissue protein Li 1;cDNA FLJ40103 fis, clone TESTI2006040, highly similar to Cytosolic 5'-nucleotidase 1B;cDNA FLJ55762, highly similar to Cytosolic 5'-nucleotidase 1B;cDNA FLJ53239, highly similar to Cytosolic 5'-nucleotidase 1B;cDNA FLJ53251, highly similar to Cytosolic 5'-nucleotidase 1B;Cytosolic 5'-nucleotidase 1B	B4DXZ9	B4DXZ9_K396_M1	1	Lactylation (K)	K	396	RFCLTGGKDPIGYLK	0.945494	0.743263	0.966505	0.329254	0.985923	0.930953	346.536	1224.05	856.717	404.838	302.946	3484.1
A0A140VJC7;B3KUK6;B4DXQ9;B4DXZ9;B4DZ86;Q96P26	;;;;;NT5C1B	Testicular tissue protein Li 1;cDNA FLJ40103 fis, clone TESTI2006040, highly similar to Cytosolic 5'-nucleotidase 1B;cDNA FLJ55762, highly similar to Cytosolic 5'-nucleotidase 1B;cDNA FLJ53239, highly similar to Cytosolic 5'-nucleotidase 1B;cDNA FLJ53251, highly similar to Cytosolic 5'-nucleotidase 1B;Cytosolic 5'-nucleotidase 1B	B4DZ86	B4DZ86_K430_M1	1	Lactylation (K)	K	430	RFCLTGGKDPIGYLK	0.945494	0.743263	0.966505	0.329254	0.985923	0.930953	346.536	1224.05	856.717	404.838	302.946	3484.1
A0A140VJC7;B3KUK6;B4DXQ9;B4DXZ9;B4DZ86;Q96P26	;;;;;NT5C1B	Testicular tissue protein Li 1;cDNA FLJ40103 fis, clone TESTI2006040, highly similar to Cytosolic 5'-nucleotidase 1B;cDNA FLJ55762, highly similar to Cytosolic 5'-nucleotidase 1B;cDNA FLJ53239, highly similar to Cytosolic 5'-nucleotidase 1B;cDNA FLJ53251, highly similar to Cytosolic 5'-nucleotidase 1B;Cytosolic 5'-nucleotidase 1B	Q96P26	Q96P26_K413_M1	1	Lactylation (K)	K	413	RFCLTGGKDPIGYLK	0.945494	0.743263	0.966505	0.329254	0.985923	0.930953	346.536	1224.05	856.717	404.838	302.946	3484.1
A0A140VJD4;A0A7P0Z4L8;B4DYU1;Q5FVE4	;ACSBG2;;ACSBG2	Long-chain-fatty-acid--CoA ligase ACSBG2	A0A140VJD4	A0A140VJD4_K444_M1	1	Lactylation (K)	K	444	YRLLSCGKILTGCKN	0.99517	0.882675	0.968198	Filtered	0.683655	Filtered	5196.46	1708.28	2507.1	Filtered	2128.22	Filtered
A0A140VJD4;A0A7P0Z4L8;B4DYU1;Q5FVE4	;ACSBG2;;ACSBG2	Long-chain-fatty-acid--CoA ligase ACSBG2	A0A7P0Z4L8	A0A7P0Z4L8_K444_M1	1	Lactylation (K)	K	444	YRLLSCGKILTGCKN	0.99517	0.882675	0.968198	Filtered	0.683655	Filtered	5196.46	1708.28	2507.1	Filtered	2128.22	Filtered
A0A140VJD4;A0A7P0Z4L8;B4DYU1;Q5FVE4	;ACSBG2;;ACSBG2	Long-chain-fatty-acid--CoA ligase ACSBG2	B4DYU1	B4DYU1_K444_M1	1	Lactylation (K)	K	444	YRLLSCGKILTGCKN	0.99517	0.882675	0.968198	Filtered	0.683655	Filtered	5196.46	1708.28	2507.1	Filtered	2128.22	Filtered
A0A140VJD4;A0A7P0Z4L8;B4DYU1;Q5FVE4	;ACSBG2;;ACSBG2	Long-chain-fatty-acid--CoA ligase ACSBG2	Q5FVE4	Q5FVE4_K444_M1	1	Lactylation (K)	K	444	YRLLSCGKILTGCKN	0.99517	0.882675	0.968198	Filtered	0.683655	Filtered	5196.46	1708.28	2507.1	Filtered	2128.22	Filtered
A0A140VJH9;H3BQI1;Q8TF09	DYNLRB2	Dynein light chain roadblock;Dynein light chain roadblock-type 2;Dynein light chain roadblock-type 2	A0A140VJH9	A0A140VJH9_K15_M1	1	Lactylation (K)	K	15	LKRIQSHKGVIGTMV	1	1	1	1	1	1	1919.66	310.815	547.359	6096.1	2691.61	1361.18
A0A140VJH9;H3BQI1;Q8TF09	DYNLRB2	Dynein light chain roadblock;Dynein light chain roadblock-type 2;Dynein light chain roadblock-type 2	H3BQI1	H3BQI1_K44_M1	1	Lactylation (K)	K	44	LKRIQSHKGVIGTMV	1	1	1	1	1	1	1919.66	310.815	547.359	6096.1	2691.61	1361.18
A0A140VJH9;H3BQI1;Q8TF09	DYNLRB2	Dynein light chain roadblock;Dynein light chain roadblock-type 2;Dynein light chain roadblock-type 2	Q8TF09	Q8TF09_K15_M1	1	Lactylation (K)	K	15	LKRIQSHKGVIGTMV	1	1	1	1	1	1	1919.66	310.815	547.359	6096.1	2691.61	1361.18
A0A140VJJ4;Q8TC56	FAM71B;GARIN3	Family with sequence similarity 71, member B;Golgi-associated RAB2 interactor protein 3	A0A140VJJ4	A0A140VJJ4_K115_M1	1	Lactylation (K)	K	115	GRGRRPVKTLELTRL	Filtered	Filtered	1	1	Filtered	Filtered	Filtered	Filtered	110.604	237.124	Filtered	Filtered
A0A140VJJ4;Q8TC56	FAM71B;GARIN3	Family with sequence similarity 71, member B;Golgi-associated RAB2 interactor protein 3	Q8TC56	Q8TC56_K115_M1	1	Lactylation (K)	K	115	GRGRRPVKTLELTRL	Filtered	Filtered	1	1	Filtered	Filtered	Filtered	Filtered	110.604	237.124	Filtered	Filtered
A0A140VJJ4;Q8TC56	FAM71B;GARIN3	Family with sequence similarity 71, member B;Golgi-associated RAB2 interactor protein 3	A0A140VJJ4	A0A140VJJ4_K129_M1	1	Lactylation (K)	K	129	LLPLKFVKISIHDHE	Filtered	0.508095	0.993987	Filtered	Filtered	Filtered	Filtered	965.38	223.211	Filtered	Filtered	Filtered
A0A140VJJ4;Q8TC56	FAM71B;GARIN3	Family with sequence similarity 71, member B;Golgi-associated RAB2 interactor protein 3	Q8TC56	Q8TC56_K129_M1	1	Lactylation (K)	K	129	LLPLKFVKISIHDHE	Filtered	0.508095	0.993987	Filtered	Filtered	Filtered	Filtered	965.38	223.211	Filtered	Filtered	Filtered
A0A140VJM8;Q6JEL2	KLHL10	Kelch-like 10 (Drosophila);Kelch-like protein 10	A0A140VJM8	A0A140VJM8_K133_M1	1	Lactylation (K)	K	133	RGCCEFLKSELCLDN	1	1	1	1	1	0.999999	14911.9	22646.1	25472.3	85130.4	58362.5	62873.5
A0A140VJM8;Q6JEL2	KLHL10	Kelch-like 10 (Drosophila);Kelch-like protein 10	Q6JEL2	Q6JEL2_K133_M1	1	Lactylation (K)	K	133	RGCCEFLKSELCLDN	1	1	1	1	1	0.999999	14911.9	22646.1	25472.3	85130.4	58362.5	62873.5
A0A140VJM8;Q6JEL2	KLHL10	Kelch-like 10 (Drosophila);Kelch-like protein 10	A0A140VJM8	A0A140VJM8_K37_M1	1	Lactylation (K)	K	37	NELRLEGKLCDVVIK	0.904475	0.997314	0.999583	0.618289	0.985438	0.617597	1681.65	507.047	3941.37	343.082	1824.91	1198.29
A0A140VJM8;Q6JEL2	KLHL10	Kelch-like 10 (Drosophila);Kelch-like protein 10	Q6JEL2	Q6JEL2_K37_M1	1	Lactylation (K)	K	37	NELRLEGKLCDVVIK	0.904475	0.997314	0.999583	0.618289	0.985438	0.617597	1681.65	507.047	3941.37	343.082	1824.91	1198.29
A0A140VJM8;Q6JEL2	KLHL10	Kelch-like 10 (Drosophila);Kelch-like protein 10	A0A140VJM8	A0A140VJM8_K219_M1	1	Lactylation (K)	K	219	SHDPQNRKQHISILL	0.88173	0.888423	0.999927	0.890398	Filtered	Filtered	464.21	672.555	1013.12	609.855	Filtered	Filtered
A0A140VJM8;Q6JEL2	KLHL10	Kelch-like 10 (Drosophila);Kelch-like protein 10	Q6JEL2	Q6JEL2_K219_M1	1	Lactylation (K)	K	219	SHDPQNRKQHISILL	0.88173	0.888423	0.999927	0.890398	Filtered	Filtered	464.21	672.555	1013.12	609.855	Filtered	Filtered
A0A140VJM9;Q9BYZ2	;LDHAL6B	L-lactate dehydrogenase;L-lactate dehydrogenase A-like 6B	A0A140VJM9	A0A140VJM9_K370_M1	1	Lactylation (K)	K	370	AHLKKSAKTLWEIQN	0.80185	0.993719	0.997642	0.870842	0.747849	0.5	2520.26	3856.78	1401.77	3819.74	6672.4	2230.9
A0A140VJM9;Q9BYZ2	;LDHAL6B	L-lactate dehydrogenase;L-lactate dehydrogenase A-like 6B	Q9BYZ2	Q9BYZ2_K370_M1	1	Lactylation (K)	K	370	AHLKKSAKTLWEIQN	0.80185	0.993719	0.997642	0.870842	0.747849	0.5	2520.26	3856.78	1401.77	3819.74	6672.4	2230.9
A0A140VJM9;Q9BYZ2	;LDHAL6B	L-lactate dehydrogenase;L-lactate dehydrogenase A-like 6B	A0A140VJM9	A0A140VJM9_K356_M1	1	Lactylation (K)	K	356	ITNLIKIKLTPEEEA	0.998283	0.671944	0.988525	0.995976	0.972086	0.857483	878.992	813	1122.78	796.146	2682.37	1
A0A140VJM9;Q9BYZ2	;LDHAL6B	L-lactate dehydrogenase;L-lactate dehydrogenase A-like 6B	Q9BYZ2	Q9BYZ2_K356_M1	1	Lactylation (K)	K	356	ITNLIKIKLTPEEEA	0.998283	0.671944	0.988525	0.995976	0.972086	0.857483	878.992	813	1122.78	796.146	2682.37	1
A0A140VJM9;Q9BYZ2	;LDHAL6B	L-lactate dehydrogenase;L-lactate dehydrogenase A-like 6B	A0A140VJM9	A0A140VJM9_K281_M1	1	Lactylation (K)	K	281	EQWKNVHKEVTATAY	0.994287	0.99536	0.999999	0.979564	0.992598	0.995736	5685.13	5933.27	7148.87	5546.58	8078.01	1893.6
A0A140VJM9;Q9BYZ2	;LDHAL6B	L-lactate dehydrogenase;L-lactate dehydrogenase A-like 6B	Q9BYZ2	Q9BYZ2_K281_M1	1	Lactylation (K)	K	281	EQWKNVHKEVTATAY	0.994287	0.99536	0.999999	0.979564	0.992598	0.995736	5685.13	5933.27	7148.87	5546.58	8078.01	1893.6
A0A140VJR3;P07205	;PGK2	Phosphoglycerate kinase;Phosphoglycerate kinase 2	A0A140VJR3	A0A140VJR3_K106_M1	1	Lactylation (K)	K	106	CVGAEVEKACANPAP	1	1	1	1	1	1	16369.6	5318.11	16175.3	9092.21	2072.5	8911.8
A0A140VJR3;P07205	;PGK2	Phosphoglycerate kinase;Phosphoglycerate kinase 2	P07205	P07205_K106_M1	1	Lactylation (K)	K	106	CVGAEVEKACANPAP	1	1	1	1	1	1	16369.6	5318.11	16175.3	9092.21	2072.5	8911.8
A0A140VJR3;P07205	;PGK2	Phosphoglycerate kinase;Phosphoglycerate kinase 2	A0A140VJR3	A0A140VJR3_K30_M1	1	Lactylation (K)	K	30	VDFNVPMKKNQITNN	0.903412	0.5	0.5	0.5	0.5	0.5	9035.42	2910.1	10957.7	4913.82	8621.01	8098.98
A0A140VJR3;P07205	;PGK2	Phosphoglycerate kinase;Phosphoglycerate kinase 2	P07205	P07205_K30_M1	1	Lactylation (K)	K	30	VDFNVPMKKNQITNN	0.903412	0.5	0.5	0.5	0.5	0.5	9035.42	2910.1	10957.7	4913.82	8621.01	8098.98
A0A140VJR3;P07205	;PGK2	Phosphoglycerate kinase;Phosphoglycerate kinase 2	A0A140VJR3	A0A140VJR3_K97_M1	1	Lactylation (K)	K	97	GKDVLFLKDCVGAEV	0.99972	0.989157	0.999984	0.998335	0.985174	0.776563	6370.01	2408.17	4441.55	22406.5	6497.75	2042.2
A0A140VJR3;P07205	;PGK2	Phosphoglycerate kinase;Phosphoglycerate kinase 2	P07205	P07205_K97_M1	1	Lactylation (K)	K	97	GKDVLFLKDCVGAEV	0.99972	0.989157	0.999984	0.998335	0.985174	0.776563	6370.01	2408.17	4441.55	22406.5	6497.75	2042.2
A0A140VJR3;P07205	;PGK2	Phosphoglycerate kinase;Phosphoglycerate kinase 2	A0A140VJR3	A0A140VJR3_K361_M1	1	Lactylation (K)	K	361	ALMDEIVKATSKGCI	0.938991	0.89154	0.972619	0.619956	0.969471	0.94753	7842.86	929.901	8254.83	927.692	2877.4	1276.97
A0A140VJR3;P07205	;PGK2	Phosphoglycerate kinase;Phosphoglycerate kinase 2	P07205	P07205_K361_M1	1	Lactylation (K)	K	361	ALMDEIVKATSKGCI	0.938991	0.89154	0.972619	0.619956	0.969471	0.94753	7842.86	929.901	8254.83	927.692	2877.4	1276.97
A0A140VJR3;P07205	;PGK2	Phosphoglycerate kinase;Phosphoglycerate kinase 2	A0A140VJR3	A0A140VJR3_K365_M1	1	Lactylation (K)	K	365	EIVKATSKGCITVIG	0.997152	0.996694	1	0.995496	0.921983	0.5	11268.7	2192.74	11253.9	2159.88	3955.69	2386.77
A0A140VJR3;P07205	;PGK2	Phosphoglycerate kinase;Phosphoglycerate kinase 2	P07205	P07205_K365_M1	1	Lactylation (K)	K	365	EIVKATSKGCITVIG	0.997152	0.996694	1	0.995496	0.921983	0.5	11268.7	2192.74	11253.9	2159.88	3955.69	2386.77
A0A140VJR3;P07205	;PGK2	Phosphoglycerate kinase;Phosphoglycerate kinase 2	A0A140VJR3	A0A140VJR3_K141_M1	1	Lactylation (K)	K	141	DPSGKKIKAEPDKIE	0.983095	0.946694	0.997266	0.894586	0.874306	0.617466	5598.69	2217.49	5649.8	3419.99	4152.19	6315.1
A0A140VJR3;P07205	;PGK2	Phosphoglycerate kinase;Phosphoglycerate kinase 2	P07205	P07205_K141_M1	1	Lactylation (K)	K	141	DPSGKKIKAEPDKIE	0.983095	0.946694	0.997266	0.894586	0.874306	0.617466	5598.69	2217.49	5649.8	3419.99	4152.19	6315.1
A0A140VJR3;P07205	;PGK2	Phosphoglycerate kinase;Phosphoglycerate kinase 2	A0A140VJR3	A0A140VJR3_K216_M1	1	Lactylation (K)	K	216	LAILGGAKVADKIQL	0.5	0.5	0.5	0.946628	0.689944	0.134822	4991.88	578.342	1610.02	4061.72	7778.35	4344.88
A0A140VJR3;P07205	;PGK2	Phosphoglycerate kinase;Phosphoglycerate kinase 2	P07205	P07205_K216_M1	1	Lactylation (K)	K	216	LAILGGAKVADKIQL	0.5	0.5	0.5	0.946628	0.689944	0.134822	4991.88	578.342	1610.02	4061.72	7778.35	4344.88
A0A140VJR3;P07205	;PGK2	Phosphoglycerate kinase;Phosphoglycerate kinase 2	A0A140VJR3	A0A140VJR3_K353_M1	1	Lactylation (K)	K	353	DAFAKGTKALMDEIV	0.991287	Filtered	1	0.90582	0.964488	0.906324	7435.95	Filtered	5662.02	3601.48	5762.19	3718.62
A0A140VJR3;P07205	;PGK2	Phosphoglycerate kinase;Phosphoglycerate kinase 2	P07205	P07205_K353_M1	1	Lactylation (K)	K	353	DAFAKGTKALMDEIV	0.991287	Filtered	1	0.90582	0.964488	0.906324	7435.95	Filtered	5662.02	3601.48	5762.19	3718.62
A0A140VJR3;P07205	;PGK2	Phosphoglycerate kinase;Phosphoglycerate kinase 2	A0A140VJR3	A0A140VJR3_K75_M1	1	Lactylation (K)	K	75	DGVPMPDKYSLAPVA	1	0.999987	1	0.897282	0.987621	0.896475	9238.72	5485.6	8286.15	1596.5	1449.35	2592.17
A0A140VJR3;P07205	;PGK2	Phosphoglycerate kinase;Phosphoglycerate kinase 2	P07205	P07205_K75_M1	1	Lactylation (K)	K	75	DGVPMPDKYSLAPVA	1	0.999987	1	0.897282	0.987621	0.896475	9238.72	5485.6	8286.15	1596.5	1449.35	2592.17
A0A140VJR3;P07205	;PGK2	Phosphoglycerate kinase;Phosphoglycerate kinase 2	A0A140VJR3	A0A140VJR3_K48_M1	1	Lactylation (K)	K	48	KASIPSIKYCLDNGA	0.999651	0.955657	0.998403	0.906663	Filtered	Filtered	3178.93	1723.46	5214.97	1408.16	Filtered	Filtered
A0A140VJR3;P07205	;PGK2	Phosphoglycerate kinase;Phosphoglycerate kinase 2	P07205	P07205_K48_M1	1	Lactylation (K)	K	48	KASIPSIKYCLDNGA	0.999651	0.955657	0.998403	0.906663	Filtered	Filtered	3178.93	1723.46	5214.97	1408.16	Filtered	Filtered
A0A140VJS3;A0A994J6V8;P62195	;PSMC5;PSMC5	26S proteasome regulatory subunit 8	A0A140VJS3	A0A140VJS3_K170_M1	1	Lactylation (K)	K	170	EVIELPVKHPELFEA	0.99975	0.8714	0.999051	Filtered	0.895671	0.936582	1790.37	1191.65	689.639	Filtered	793.619	1
A0A140VJS3;A0A994J6V8;P62195	;PSMC5;PSMC5	26S proteasome regulatory subunit 8	A0A994J6V8	A0A994J6V8_K143_M1	1	Lactylation (K)	K	143	EVIELPVKHPELFEA	0.99975	0.8714	0.999051	Filtered	0.895671	0.936582	1790.37	1191.65	689.639	Filtered	793.619	1
A0A140VJS3;A0A994J6V8;P62195	;PSMC5;PSMC5	26S proteasome regulatory subunit 8	P62195	P62195_K170_M1	1	Lactylation (K)	K	170	EVIELPVKHPELFEA	0.99975	0.8714	0.999051	Filtered	0.895671	0.936582	1790.37	1191.65	689.639	Filtered	793.619	1
A0A140VJT8;P13489	;RNH1	Ribonuclease inhibitor	A0A140VJT8	A0A140VJT8_K89_M1	1	Lactylation (K)	K	89	TPSCKIQKLSLQNCC	1	1	1	1	1	Filtered	1293.95	1216.78	1086.86	511.024	551.988	Filtered
A0A140VJT8;P13489	;RNH1	Ribonuclease inhibitor	P13489	P13489_K89_M1	1	Lactylation (K)	K	89	TPSCKIQKLSLQNCC	1	1	1	1	1	Filtered	1293.95	1216.78	1086.86	511.024	551.988	Filtered
A0A140VJT8;P13489	;RNH1	Ribonuclease inhibitor	A0A140VJT8	A0A140VJT8_K226_M1	1	Lactylation (K)	K	226	LCGIVASKASLRELA	1	1	1	Filtered	1	Filtered	836.448	5708.75	1436.46	Filtered	1620.23	Filtered
A0A140VJT8;P13489	;RNH1	Ribonuclease inhibitor	P13489	P13489_K226_M1	1	Lactylation (K)	K	226	LCGIVASKASLRELA	1	1	1	Filtered	1	Filtered	836.448	5708.75	1436.46	Filtered	1620.23	Filtered
A0A140VJU4;A0A2X0U4M4;B3KXG0;Q96DR7	;ARHGEF26;;ARHGEF26	Testicular tissue protein Li 171;ARHGEF26 (Fragment);cDNA FLJ45349 fis, clone BRHIP3011460, highly similar to Homo sapiens Src homology 3 domain-containing guanine nucleotide exchange factor (SGEF), mRNA;Rho guanine nucleotide exchange factor 26	A0A140VJU4	A0A140VJU4_K406_M1	1	Lactylation (K)	K	406	KEQKSDEKIVIHHKP	0.594	0.929061	0.884091	0.85328	0.746169	0.762915	1	484.099	169.889	1	140.079	243.264
A0A140VJU4;A0A2X0U4M4;B3KXG0;Q96DR7	;ARHGEF26;;ARHGEF26	Testicular tissue protein Li 171;ARHGEF26 (Fragment);cDNA FLJ45349 fis, clone BRHIP3011460, highly similar to Homo sapiens Src homology 3 domain-containing guanine nucleotide exchange factor (SGEF), mRNA;Rho guanine nucleotide exchange factor 26	A0A2X0U4M4	A0A2X0U4M4_K406_M1	1	Lactylation (K)	K	406	KEQKSDEKIVIHHKP	0.594	0.929061	0.884091	0.85328	0.746169	0.762915	1	484.099	169.889	1	140.079	243.264
A0A140VJU4;A0A2X0U4M4;B3KXG0;Q96DR7	;ARHGEF26;;ARHGEF26	Testicular tissue protein Li 171;ARHGEF26 (Fragment);cDNA FLJ45349 fis, clone BRHIP3011460, highly similar to Homo sapiens Src homology 3 domain-containing guanine nucleotide exchange factor (SGEF), mRNA;Rho guanine nucleotide exchange factor 26	B3KXG0	B3KXG0_K406_M1	1	Lactylation (K)	K	406	KEQKSDEKIVIHHKP	0.594	0.929061	0.884091	0.85328	0.746169	0.762915	1	484.099	169.889	1	140.079	243.264
A0A140VJU4;A0A2X0U4M4;B3KXG0;Q96DR7	;ARHGEF26;;ARHGEF26	Testicular tissue protein Li 171;ARHGEF26 (Fragment);cDNA FLJ45349 fis, clone BRHIP3011460, highly similar to Homo sapiens Src homology 3 domain-containing guanine nucleotide exchange factor (SGEF), mRNA;Rho guanine nucleotide exchange factor 26	Q96DR7	Q96DR7_K406_M1	1	Lactylation (K)	K	406	KEQKSDEKIVIHHKP	0.594	0.929061	0.884091	0.85328	0.746169	0.762915	1	484.099	169.889	1	140.079	243.264
A0A140VJU7;Q86UG4	;SLCO6A1	Solute carrier organic anion transporter family member;Solute carrier organic anion transporter family member 6A1	A0A140VJU7	A0A140VJU7_K351_M1	1	Lactylation (K)	K	351	RIKARKRKQLHFFDS	1	1	1	1	1	1	8064.51	2059.11	4508.59	543.811	2379.66	4538.84
A0A140VJU7;Q86UG4	;SLCO6A1	Solute carrier organic anion transporter family member;Solute carrier organic anion transporter family member 6A1	Q86UG4	Q86UG4_K351_M1	1	Lactylation (K)	K	351	RIKARKRKQLHFFDS	1	1	1	1	1	1	8064.51	2059.11	4508.59	543.811	2379.66	4538.84
A0A140VJV5;Q8NA61	;CBY2	Protein chibby homolog 2	A0A140VJV5	A0A140VJV5_K156_M1	1	Lactylation (K)	K	156	PSASFHHKLHHKRLA	0.5	0.631758	0.817886	0.5	0.5	0.5	225.442	846.258	568.048	150.654	1	1
A0A140VJV5;Q8NA61	;CBY2	Protein chibby homolog 2	Q8NA61	Q8NA61_K156_M1	1	Lactylation (K)	K	156	PSASFHHKLHHKRLA	0.5	0.631758	0.817886	0.5	0.5	0.5	225.442	846.258	568.048	150.654	1	1
A0A140VJV5;Q8NA61	;CBY2	Protein chibby homolog 2	A0A140VJV5	A0A140VJV5_K160_M1	1	Lactylation (K)	K	160	FHHKLHHKRLAKECM	0.5	0.389349	0.198179	0.5	0.5	Filtered	197.855	1222.15	764.362	427.778	3.6998	Filtered
A0A140VJV5;Q8NA61	;CBY2	Protein chibby homolog 2	Q8NA61	Q8NA61_K160_M1	1	Lactylation (K)	K	160	FHHKLHHKRLAKECM	0.5	0.389349	0.198179	0.5	0.5	Filtered	197.855	1222.15	764.362	427.778	3.6998	Filtered
A0A140VJW5;P14868	;DARS1	Aspartate--tRNA ligase, cytoplasmic;Aspartate--tRNA ligase, cytoplasmic	A0A140VJW5	A0A140VJW5_K74_M1	1	Lactylation (K)	K	74	HTSRAKGKQCFLVLR	1	1	1	1	1	1	3404.5	5320.92	4567.04	6519.95	3464.76	2371.95
A0A140VJW5;P14868	;DARS1	Aspartate--tRNA ligase, cytoplasmic;Aspartate--tRNA ligase, cytoplasmic	P14868	P14868_K74_M1	1	Lactylation (K)	K	74	HTSRAKGKQCFLVLR	1	1	1	1	1	1	3404.5	5320.92	4567.04	6519.95	3464.76	2371.95
A0A140VJW9;Q6URK8	TEPP;SPMIP8	Testicular tissue protein Li 196;Sperm microtubule inner protein 8	A0A140VJW9	A0A140VJW9_K271_M1	1	Lactylation (K)	K	271	SLDRYGQKPLPFDSL	1	1	1	1	1	1	3401.3	11973.3	7660.63	9470.58	5719.09	8071.5
A0A140VJW9;Q6URK8	TEPP;SPMIP8	Testicular tissue protein Li 196;Sperm microtubule inner protein 8	Q6URK8	Q6URK8_K189_M1	1	Lactylation (K)	K	189	SLDRYGQKPLPFDSL	1	1	1	1	1	1	3401.3	11973.3	7660.63	9470.58	5719.09	8071.5
A0A140VJX1;A0A5F9ZHJ7;A0A5F9ZHL1;P24752	;ACAT1;ACAT1;ACAT1	Acetyl-CoA acetyltransferase, mitochondrial;Acetyl-CoA acetyltransferase, mitochondrial;Acetyl-CoA acetyltransferase, mitochondrial;Acetyl-CoA acetyltransferase, mitochondrial	A0A140VJX1	A0A140VJX1_K174_M1	1	Lactylation (K)	K	174	STPYGGVKLEDLIVK	0.979423	0.965744	0.848767	0.502295	0.5	0.5	4646.27	6878	1737.81	6904.81	3184.67	5393.2
A0A140VJX1;A0A5F9ZHJ7;A0A5F9ZHL1;P24752	;ACAT1;ACAT1;ACAT1	Acetyl-CoA acetyltransferase, mitochondrial;Acetyl-CoA acetyltransferase, mitochondrial;Acetyl-CoA acetyltransferase, mitochondrial;Acetyl-CoA acetyltransferase, mitochondrial	A0A5F9ZHJ7	A0A5F9ZHJ7_K174_M1	1	Lactylation (K)	K	174	STPYGGVKLEDLIVK	0.979423	0.965744	0.848767	0.502295	0.5	0.5	4646.27	6878	1737.81	6904.81	3184.67	5393.2
A0A140VJX1;A0A5F9ZHJ7;A0A5F9ZHL1;P24752	;ACAT1;ACAT1;ACAT1	Acetyl-CoA acetyltransferase, mitochondrial;Acetyl-CoA acetyltransferase, mitochondrial;Acetyl-CoA acetyltransferase, mitochondrial;Acetyl-CoA acetyltransferase, mitochondrial	A0A5F9ZHL1	A0A5F9ZHL1_K174_M1	1	Lactylation (K)	K	174	STPYGGVKLEDLIVK	0.979423	0.965744	0.848767	0.502295	0.5	0.5	4646.27	6878	1737.81	6904.81	3184.67	5393.2
A0A140VJX1;A0A5F9ZHJ7;A0A5F9ZHL1;P24752	;ACAT1;ACAT1;ACAT1	Acetyl-CoA acetyltransferase, mitochondrial;Acetyl-CoA acetyltransferase, mitochondrial;Acetyl-CoA acetyltransferase, mitochondrial;Acetyl-CoA acetyltransferase, mitochondrial	P24752	P24752_K174_M1	1	Lactylation (K)	K	174	STPYGGVKLEDLIVK	0.979423	0.965744	0.848767	0.502295	0.5	0.5	4646.27	6878	1737.81	6904.81	3184.67	5393.2
A0A140VJX1;A0A5F9ZHJ7;A0A5F9ZHL1;P24752	;ACAT1;ACAT1;ACAT1	Acetyl-CoA acetyltransferase, mitochondrial;Acetyl-CoA acetyltransferase, mitochondrial;Acetyl-CoA acetyltransferase, mitochondrial;Acetyl-CoA acetyltransferase, mitochondrial	A0A140VJX1	A0A140VJX1_K266_M1	1	Lactylation (K)	K	266	VDFSKVPKLKTVFQK	0.0518613	0.0898074	0.5	0.273164	0.5	0.60992	1883.72	844.735	6.59315	2020.99	961.166	3024.92
A0A140VJX1;A0A5F9ZHJ7;A0A5F9ZHL1;P24752	;ACAT1;ACAT1;ACAT1	Acetyl-CoA acetyltransferase, mitochondrial;Acetyl-CoA acetyltransferase, mitochondrial;Acetyl-CoA acetyltransferase, mitochondrial;Acetyl-CoA acetyltransferase, mitochondrial	A0A5F9ZHJ7	A0A5F9ZHJ7_K266_M1	1	Lactylation (K)	K	266	VDFSKVPKLKTVFQK	0.0518613	0.0898074	0.5	0.273164	0.5	0.60992	1883.72	844.735	6.59315	2020.99	961.166	3024.92
A0A140VJX1;A0A5F9ZHJ7;A0A5F9ZHL1;P24752	;ACAT1;ACAT1;ACAT1	Acetyl-CoA acetyltransferase, mitochondrial;Acetyl-CoA acetyltransferase, mitochondrial;Acetyl-CoA acetyltransferase, mitochondrial;Acetyl-CoA acetyltransferase, mitochondrial	A0A5F9ZHL1	A0A5F9ZHL1_K266_M1	1	Lactylation (K)	K	266	VDFSKVPKLKTVFQK	0.0518613	0.0898074	0.5	0.273164	0.5	0.60992	1883.72	844.735	6.59315	2020.99	961.166	3024.92
A0A140VJX1;A0A5F9ZHJ7;A0A5F9ZHL1;P24752	;ACAT1;ACAT1;ACAT1	Acetyl-CoA acetyltransferase, mitochondrial;Acetyl-CoA acetyltransferase, mitochondrial;Acetyl-CoA acetyltransferase, mitochondrial;Acetyl-CoA acetyltransferase, mitochondrial	P24752	P24752_K266_M1	1	Lactylation (K)	K	266	VDFSKVPKLKTVFQK	0.0518613	0.0898074	0.5	0.273164	0.5	0.60992	1883.72	844.735	6.59315	2020.99	961.166	3024.92
A0A140VJX1;A0A5F9ZHJ7;A0A5F9ZHL1;P24752	;ACAT1;ACAT1;ACAT1	Acetyl-CoA acetyltransferase, mitochondrial;Acetyl-CoA acetyltransferase, mitochondrial;Acetyl-CoA acetyltransferase, mitochondrial;Acetyl-CoA acetyltransferase, mitochondrial	A0A140VJX1	A0A140VJX1_K263_M1	1	Lactylation (K)	K	263	YKRVDFSKVPKLKTV	0.719619	0.931805	0.721565	0.5	0.5	0.958981	1886.47	711.921	6.71909	2026.9	961.004	2703.36
A0A140VJX1;A0A5F9ZHJ7;A0A5F9ZHL1;P24752	;ACAT1;ACAT1;ACAT1	Acetyl-CoA acetyltransferase, mitochondrial;Acetyl-CoA acetyltransferase, mitochondrial;Acetyl-CoA acetyltransferase, mitochondrial;Acetyl-CoA acetyltransferase, mitochondrial	A0A5F9ZHJ7	A0A5F9ZHJ7_K263_M1	1	Lactylation (K)	K	263	YKRVDFSKVPKLKTV	0.719619	0.931805	0.721565	0.5	0.5	0.958981	1886.47	711.921	6.71909	2026.9	961.004	2703.36
A0A140VJX1;A0A5F9ZHJ7;A0A5F9ZHL1;P24752	;ACAT1;ACAT1;ACAT1	Acetyl-CoA acetyltransferase, mitochondrial;Acetyl-CoA acetyltransferase, mitochondrial;Acetyl-CoA acetyltransferase, mitochondrial;Acetyl-CoA acetyltransferase, mitochondrial	A0A5F9ZHL1	A0A5F9ZHL1_K263_M1	1	Lactylation (K)	K	263	YKRVDFSKVPKLKTV	0.719619	0.931805	0.721565	0.5	0.5	0.958981	1886.47	711.921	6.71909	2026.9	961.004	2703.36
A0A140VJX1;A0A5F9ZHJ7;A0A5F9ZHL1;P24752	;ACAT1;ACAT1;ACAT1	Acetyl-CoA acetyltransferase, mitochondrial;Acetyl-CoA acetyltransferase, mitochondrial;Acetyl-CoA acetyltransferase, mitochondrial;Acetyl-CoA acetyltransferase, mitochondrial	P24752	P24752_K263_M1	1	Lactylation (K)	K	263	YKRVDFSKVPKLKTV	0.719619	0.931805	0.721565	0.5	0.5	0.958981	1886.47	711.921	6.71909	2026.9	961.004	2703.36
A0A140VJY5;A0A804HK20;Q8NDW8	;TTC21A;TTC21A	Testicular tissue protein Li 212;Tetratricopeptide repeat domain 21A;Tetratricopeptide repeat protein 21A	A0A140VJY5	A0A140VJY5_K612_M1	1	Lactylation (K)	K	612	LKKEEGRKFLRPSVQ	1	1	1	1	1	1	210.329	734.617	529.829	195.895	678.23	430.357
A0A140VJY5;A0A804HK20;Q8NDW8	;TTC21A;TTC21A	Testicular tissue protein Li 212;Tetratricopeptide repeat domain 21A;Tetratricopeptide repeat protein 21A	A0A804HK20	A0A804HK20_K604_M1	1	Lactylation (K)	K	604	LKKEEGRKFLRPSVQ	1	1	1	1	1	1	210.329	734.617	529.829	195.895	678.23	430.357
A0A140VJY5;A0A804HK20;Q8NDW8	;TTC21A;TTC21A	Testicular tissue protein Li 212;Tetratricopeptide repeat domain 21A;Tetratricopeptide repeat protein 21A	Q8NDW8	Q8NDW8_K611_M1	1	Lactylation (K)	K	611	LKKEEGRKFLRPSVQ	1	1	1	1	1	1	210.329	734.617	529.829	195.895	678.23	430.357
A0A140VJY8;B4DZQ3;F5H6S7;Q86VQ3	;;TXNDC2;TXNDC2	Testicular tissue protein Li 215;cDNA FLJ61503, moderately similar to Thioredoxin domain-containing protein 2;Thioredoxin domain containing 2;Thioredoxin domain-containing protein 2	A0A140VJY8	A0A140VJY8_K160_M1	1	Lactylation (K)	K	160	SAKPIQPKLGNIPKA	0.493429	0.728745	0.899659	0.918812	0.5	0.276844	661.883	179.019	560.725	2610.4	614.138	2248.35
A0A140VJY8;B4DZQ3;F5H6S7;Q86VQ3	;;TXNDC2;TXNDC2	Testicular tissue protein Li 215;cDNA FLJ61503, moderately similar to Thioredoxin domain-containing protein 2;Thioredoxin domain containing 2;Thioredoxin domain-containing protein 2	A0A140VJY8	A0A140VJY8_K265_M1	1	Lactylation (K)	K	265	SAKPIQPKLGNIPKA	0.493429	0.728745	0.899659	0.918812	0.5	0.276844	661.883	179.019	560.725	2610.4	614.138	2248.35
A0A140VJY8;B4DZQ3;F5H6S7;Q86VQ3	;;TXNDC2;TXNDC2	Testicular tissue protein Li 215;cDNA FLJ61503, moderately similar to Thioredoxin domain-containing protein 2;Thioredoxin domain containing 2;Thioredoxin domain-containing protein 2	B4DZQ3	B4DZQ3_K93_M1	1	Lactylation (K)	K	93	SAKPIQPKLGNIPKT	0.493429	0.728745	0.899659	0.918812	0.5	0.276844	661.883	179.019	560.725	2610.4	614.138	2248.35
A0A140VJY8;B4DZQ3;F5H6S7;Q86VQ3	;;TXNDC2;TXNDC2	Testicular tissue protein Li 215;cDNA FLJ61503, moderately similar to Thioredoxin domain-containing protein 2;Thioredoxin domain containing 2;Thioredoxin domain-containing protein 2	F5H6S7	F5H6S7_K93_M1	1	Lactylation (K)	K	93	SAKPIQPKLGNIPKA	0.493429	0.728745	0.899659	0.918812	0.5	0.276844	661.883	179.019	560.725	2610.4	614.138	2248.35
A0A140VJY8;B4DZQ3;F5H6S7;Q86VQ3	;;TXNDC2;TXNDC2	Testicular tissue protein Li 215;cDNA FLJ61503, moderately similar to Thioredoxin domain-containing protein 2;Thioredoxin domain containing 2;Thioredoxin domain-containing protein 2	Q86VQ3	Q86VQ3_K160_M1	1	Lactylation (K)	K	160	SAKPIQPKLGNIPKA	0.493429	0.728745	0.899659	0.918812	0.5	0.276844	661.883	179.019	560.725	2610.4	614.138	2248.35
A0A140VJY8;B4DZQ3;F5H6S7;Q86VQ3	;;TXNDC2;TXNDC2	Testicular tissue protein Li 215;cDNA FLJ61503, moderately similar to Thioredoxin domain-containing protein 2;Thioredoxin domain containing 2;Thioredoxin domain-containing protein 2	Q86VQ3	Q86VQ3_K265_M1	1	Lactylation (K)	K	265	SAKPIQPKLGNIPKA	0.493429	0.728745	0.899659	0.918812	0.5	0.276844	661.883	179.019	560.725	2610.4	614.138	2248.35
A0A140VK18;Q9NQT6	;FSCN3	Fascin;Fascin-3	A0A140VK18	A0A140VK18_K42_M1	1	Lactylation (K)	K	42	NTVTATAKSLGRRQT	Filtered	1	1	1	Filtered	Filtered	Filtered	273.378	371.312	1.54155	Filtered	Filtered
A0A140VK18;Q9NQT6	;FSCN3	Fascin;Fascin-3	Q9NQT6	Q9NQT6_K42_M1	1	Lactylation (K)	K	42	NTVTATAKSLGRRQT	Filtered	1	1	1	Filtered	Filtered	Filtered	273.378	371.312	1.54155	Filtered	Filtered
A0A140VK41;P11908	;PRPS2	Ribose-phosphate pyrophosphokinase 2	A0A140VK41	A0A140VK41_K179_M1	1	Lactylation (K)	K	179	SPDAGGAKRVTSIAD	1	1	1	1	1	1	216.036	1901.23	1916.59	2408.58	1980.02	5923.48
A0A140VK41;P11908	;PRPS2	Ribose-phosphate pyrophosphokinase 2	P11908	P11908_K176_M1	1	Lactylation (K)	K	176	SPDAGGAKRVTSIAD	1	1	1	1	1	1	216.036	1901.23	1916.59	2408.58	1980.02	5923.48
A0A140VK42;A8K781;E9PM69;P17980;R4GNH3	;;PSMC3;PSMC3;PSMC3	Testicular secretory protein Li 42;cDNA FLJ75299, highly similar to Xenopus laevis proteasome (prosome, macropain) 26S subunit, ATPase 3, mRNA;Proteasome 26S subunit, ATPase 3;26S proteasome regulatory subunit 6A;Proteasome 26S subunit, ATPase 3	A0A140VK42	A0A140VK42_K276_M1	1	Lactylation (K)	K	276	RDAFALAKEKAPSII	0.725141	0.5	0.378542	0.5	Filtered	0.5	1	6706.14	43.9658	1	Filtered	1
A0A140VK42;A8K781;E9PM69;P17980;R4GNH3	;;PSMC3;PSMC3;PSMC3	Testicular secretory protein Li 42;cDNA FLJ75299, highly similar to Xenopus laevis proteasome (prosome, macropain) 26S subunit, ATPase 3, mRNA;Proteasome 26S subunit, ATPase 3;26S proteasome regulatory subunit 6A;Proteasome 26S subunit, ATPase 3	A8K781	A8K781_K260_M1	1	Lactylation (K)	K	260	RDAFALAKEKAPSII	0.725141	0.5	0.378542	0.5	Filtered	0.5	1	6706.14	43.9658	1	Filtered	1
A0A140VK42;A8K781;E9PM69;P17980;R4GNH3	;;PSMC3;PSMC3;PSMC3	Testicular secretory protein Li 42;cDNA FLJ75299, highly similar to Xenopus laevis proteasome (prosome, macropain) 26S subunit, ATPase 3, mRNA;Proteasome 26S subunit, ATPase 3;26S proteasome regulatory subunit 6A;Proteasome 26S subunit, ATPase 3	E9PM69	E9PM69_K234_M1	1	Lactylation (K)	K	234	RDAFALAKEKAPSII	0.725141	0.5	0.378542	0.5	Filtered	0.5	1	6706.14	43.9658	1	Filtered	1
A0A140VK42;A8K781;E9PM69;P17980;R4GNH3	;;PSMC3;PSMC3;PSMC3	Testicular secretory protein Li 42;cDNA FLJ75299, highly similar to Xenopus laevis proteasome (prosome, macropain) 26S subunit, ATPase 3, mRNA;Proteasome 26S subunit, ATPase 3;26S proteasome regulatory subunit 6A;Proteasome 26S subunit, ATPase 3	P17980	P17980_K276_M1	1	Lactylation (K)	K	276	RDAFALAKEKAPSII	0.725141	0.5	0.378542	0.5	Filtered	0.5	1	6706.14	43.9658	1	Filtered	1
A0A140VK42;A8K781;E9PM69;P17980;R4GNH3	;;PSMC3;PSMC3;PSMC3	Testicular secretory protein Li 42;cDNA FLJ75299, highly similar to Xenopus laevis proteasome (prosome, macropain) 26S subunit, ATPase 3, mRNA;Proteasome 26S subunit, ATPase 3;26S proteasome regulatory subunit 6A;Proteasome 26S subunit, ATPase 3	R4GNH3	R4GNH3_K260_M1	1	Lactylation (K)	K	260	RDAFALAKEKAPSII	0.725141	0.5	0.378542	0.5	Filtered	0.5	1	6706.14	43.9658	1	Filtered	1
A0A140VK42;A8K781;E9PM69;P17980;R4GNH3	;;PSMC3;PSMC3;PSMC3	Testicular secretory protein Li 42;cDNA FLJ75299, highly similar to Xenopus laevis proteasome (prosome, macropain) 26S subunit, ATPase 3, mRNA;Proteasome 26S subunit, ATPase 3;26S proteasome regulatory subunit 6A;Proteasome 26S subunit, ATPase 3	A0A140VK42	A0A140VK42_K278_M1	1	Lactylation (K)	K	278	AFALAKEKAPSIIFI	0.274859	0.5	0.621458	0.5	Filtered	0.5	1	6706.14	43.9658	1	Filtered	1
A0A140VK42;A8K781;E9PM69;P17980;R4GNH3	;;PSMC3;PSMC3;PSMC3	Testicular secretory protein Li 42;cDNA FLJ75299, highly similar to Xenopus laevis proteasome (prosome, macropain) 26S subunit, ATPase 3, mRNA;Proteasome 26S subunit, ATPase 3;26S proteasome regulatory subunit 6A;Proteasome 26S subunit, ATPase 3	A8K781	A8K781_K262_M1	1	Lactylation (K)	K	262	AFALAKEKAPSIIFI	0.274859	0.5	0.621458	0.5	Filtered	0.5	1	6706.14	43.9658	1	Filtered	1
A0A140VK42;A8K781;E9PM69;P17980;R4GNH3	;;PSMC3;PSMC3;PSMC3	Testicular secretory protein Li 42;cDNA FLJ75299, highly similar to Xenopus laevis proteasome (prosome, macropain) 26S subunit, ATPase 3, mRNA;Proteasome 26S subunit, ATPase 3;26S proteasome regulatory subunit 6A;Proteasome 26S subunit, ATPase 3	E9PM69	E9PM69_K236_M1	1	Lactylation (K)	K	236	AFALAKEKAPSIIFI	0.274859	0.5	0.621458	0.5	Filtered	0.5	1	6706.14	43.9658	1	Filtered	1
A0A140VK42;A8K781;E9PM69;P17980;R4GNH3	;;PSMC3;PSMC3;PSMC3	Testicular secretory protein Li 42;cDNA FLJ75299, highly similar to Xenopus laevis proteasome (prosome, macropain) 26S subunit, ATPase 3, mRNA;Proteasome 26S subunit, ATPase 3;26S proteasome regulatory subunit 6A;Proteasome 26S subunit, ATPase 3	P17980	P17980_K278_M1	1	Lactylation (K)	K	278	AFALAKEKAPSIIFI	0.274859	0.5	0.621458	0.5	Filtered	0.5	1	6706.14	43.9658	1	Filtered	1
A0A140VK42;A8K781;E9PM69;P17980;R4GNH3	;;PSMC3;PSMC3;PSMC3	Testicular secretory protein Li 42;cDNA FLJ75299, highly similar to Xenopus laevis proteasome (prosome, macropain) 26S subunit, ATPase 3, mRNA;Proteasome 26S subunit, ATPase 3;26S proteasome regulatory subunit 6A;Proteasome 26S subunit, ATPase 3	R4GNH3	R4GNH3_K262_M1	1	Lactylation (K)	K	262	AFALAKEKAPSIIFI	0.274859	0.5	0.621458	0.5	Filtered	0.5	1	6706.14	43.9658	1	Filtered	1
A0A140VK70;C9JX88;P35998;Q75L23	;PSMC2;PSMC2;PSMC2	26S proteasome regulatory subunit 7;26S proteasome regulatory subunit 7;26S proteasome regulatory subunit 7;26S proteasome regulatory subunit 7 (Fragment)	A0A140VK70	A0A140VK70_K415_M1	1	Lactylation (K)	K	415	DFLEAVNKVIKSYAK	0.5	0.5	0.5	Filtered	0.185092	0.5	2272.07	3293.76	2088.64	Filtered	1437.4	1350.42
A0A140VK70;C9JX88;P35998;Q75L23	;PSMC2;PSMC2;PSMC2	26S proteasome regulatory subunit 7;26S proteasome regulatory subunit 7;26S proteasome regulatory subunit 7;26S proteasome regulatory subunit 7 (Fragment)	C9JX88	C9JX88_K412_M1	1	Lactylation (K)	K	412	DFLEAVNKVIKSYAK	0.5	0.5	0.5	Filtered	0.185092	0.5	2272.07	3293.76	2088.64	Filtered	1437.4	1350.42
A0A140VK70;C9JX88;P35998;Q75L23	;PSMC2;PSMC2;PSMC2	26S proteasome regulatory subunit 7;26S proteasome regulatory subunit 7;26S proteasome regulatory subunit 7;26S proteasome regulatory subunit 7 (Fragment)	P35998	P35998_K415_M1	1	Lactylation (K)	K	415	DFLEAVNKVIKSYAK	0.5	0.5	0.5	Filtered	0.185092	0.5	2272.07	3293.76	2088.64	Filtered	1437.4	1350.42
A0A140VK70;C9JX88;P35998;Q75L23	;PSMC2;PSMC2;PSMC2	26S proteasome regulatory subunit 7;26S proteasome regulatory subunit 7;26S proteasome regulatory subunit 7;26S proteasome regulatory subunit 7 (Fragment)	Q75L23	Q75L23_K391_M1	1	Lactylation (K)	K	391	DFLEAVNKVIKSYAK	0.5	0.5	0.5	Filtered	0.185092	0.5	2272.07	3293.76	2088.64	Filtered	1437.4	1350.42
A0A140VK83;C9J177;C9JD73;Q15435	PPP1R7	Protein phosphatase 1, regulatory subunit 7, isoform CRA_b;Protein phosphatase 1 regulatory subunit 7 (Fragment);Protein phosphatase 1 regulatory subunit 7 (Fragment);Protein phosphatase 1 regulatory subunit 7	A0A140VK83	A0A140VK83_K90_M1	1	Lactylation (K)	K	90	LNHYRIGKIEGFEVL	0.96474	0.998242	0.682466	0.664082	0.777493	0.916385	815.971	207.796	865.623	1	723.779	1096.25
A0A140VK83;C9J177;C9JD73;Q15435	PPP1R7	Protein phosphatase 1, regulatory subunit 7, isoform CRA_b;Protein phosphatase 1 regulatory subunit 7 (Fragment);Protein phosphatase 1 regulatory subunit 7 (Fragment);Protein phosphatase 1 regulatory subunit 7	C9J177	C9J177_K31_M1	1	Lactylation (K)	K	31	LNHYRIGKIEGFEVL	0.96474	0.998242	0.682466	0.664082	0.777493	0.916385	815.971	207.796	865.623	1	723.779	1096.25
A0A140VK83;C9J177;C9JD73;Q15435	PPP1R7	Protein phosphatase 1, regulatory subunit 7, isoform CRA_b;Protein phosphatase 1 regulatory subunit 7 (Fragment);Protein phosphatase 1 regulatory subunit 7 (Fragment);Protein phosphatase 1 regulatory subunit 7	C9JD73	C9JD73_K74_M1	1	Lactylation (K)	K	74	LNHYRIGKIEGFEVL	0.96474	0.998242	0.682466	0.664082	0.777493	0.916385	815.971	207.796	865.623	1	723.779	1096.25
A0A140VK83;C9J177;C9JD73;Q15435	PPP1R7	Protein phosphatase 1, regulatory subunit 7, isoform CRA_b;Protein phosphatase 1 regulatory subunit 7 (Fragment);Protein phosphatase 1 regulatory subunit 7 (Fragment);Protein phosphatase 1 regulatory subunit 7	Q15435	Q15435_K90_M1	1	Lactylation (K)	K	90	LNHYRIGKIEGFEVL	0.96474	0.998242	0.682466	0.664082	0.777493	0.916385	815.971	207.796	865.623	1	723.779	1096.25
A0A140VK83;C9J177;C9JD73;Q15435	PPP1R7	Protein phosphatase 1, regulatory subunit 7, isoform CRA_b;Protein phosphatase 1 regulatory subunit 7 (Fragment);Protein phosphatase 1 regulatory subunit 7 (Fragment);Protein phosphatase 1 regulatory subunit 7	A0A140VK83	A0A140VK83_K133_M1	1	Lactylation (K)	K	133	DLYDNQIKKIENLEA	0.5	0.5	0.5	0.5	0.5	Filtered	71.6278	1	35.544	1	1	Filtered
A0A140VK83;C9J177;C9JD73;Q15435	PPP1R7	Protein phosphatase 1, regulatory subunit 7, isoform CRA_b;Protein phosphatase 1 regulatory subunit 7 (Fragment);Protein phosphatase 1 regulatory subunit 7 (Fragment);Protein phosphatase 1 regulatory subunit 7	C9J177	C9J177_K74_M1	1	Lactylation (K)	K	74	DLYDNQIKKIENLEA	0.5	0.5	0.5	0.5	0.5	Filtered	71.6278	1	35.544	1	1	Filtered
A0A140VK83;C9J177;C9JD73;Q15435	PPP1R7	Protein phosphatase 1, regulatory subunit 7, isoform CRA_b;Protein phosphatase 1 regulatory subunit 7 (Fragment);Protein phosphatase 1 regulatory subunit 7 (Fragment);Protein phosphatase 1 regulatory subunit 7	C9JD73	C9JD73_K117_M1	1	Lactylation (K)	K	117	DLYDNQIKKIENLEA	0.5	0.5	0.5	0.5	0.5	Filtered	71.6278	1	35.544	1	1	Filtered
A0A140VK83;C9J177;C9JD73;Q15435	PPP1R7	Protein phosphatase 1, regulatory subunit 7, isoform CRA_b;Protein phosphatase 1 regulatory subunit 7 (Fragment);Protein phosphatase 1 regulatory subunit 7 (Fragment);Protein phosphatase 1 regulatory subunit 7	Q15435	Q15435_K133_M1	1	Lactylation (K)	K	133	DLYDNQIKKIENLEA	0.5	0.5	0.5	0.5	0.5	Filtered	71.6278	1	35.544	1	1	Filtered
A0A140VK95;A0A6E1WXZ9;B7ZAT8;Q8WWU5	;TCP11;;TCP11	Testis secretory sperm-binding protein Li 222n;T-complex 11;cDNA, FLJ79302, highly similar to Homo sapiens t-complex 11(TCP11), mRNA;T-complex protein 11 homolog	A0A140VK95	A0A140VK95_K96_M1	1	Lactylation (K)	K	96	PPSSLEGKVKETVHN	0.5	0.5	0.5	0.5	0.5	0.5	6439.8	5101.23	3249.96	2894.44	10595.7	20935.5
A0A140VK95;A0A6E1WXZ9;B7ZAT8;Q8WWU5	;TCP11;;TCP11	Testis secretory sperm-binding protein Li 222n;T-complex 11;cDNA, FLJ79302, highly similar to Homo sapiens t-complex 11(TCP11), mRNA;T-complex protein 11 homolog	A0A6E1WXZ9	A0A6E1WXZ9_K78_M1	1	Lactylation (K)	K	78	PPSSLEGKVKETVHN	0.5	0.5	0.5	0.5	0.5	0.5	6439.8	5101.23	3249.96	2894.44	10595.7	20935.5
A0A140VK95;A0A6E1WXZ9;B7ZAT8;Q8WWU5	;TCP11;;TCP11	Testis secretory sperm-binding protein Li 222n;T-complex 11;cDNA, FLJ79302, highly similar to Homo sapiens t-complex 11(TCP11), mRNA;T-complex protein 11 homolog	B7ZAT8	B7ZAT8_K91_M1	1	Lactylation (K)	K	91	PPSSLEGKVKETVHN	0.5	0.5	0.5	0.5	0.5	0.5	6439.8	5101.23	3249.96	2894.44	10595.7	20935.5
A0A140VK95;A0A6E1WXZ9;B7ZAT8;Q8WWU5	;TCP11;;TCP11	Testis secretory sperm-binding protein Li 222n;T-complex 11;cDNA, FLJ79302, highly similar to Homo sapiens t-complex 11(TCP11), mRNA;T-complex protein 11 homolog	Q8WWU5	Q8WWU5_K83_M1	1	Lactylation (K)	K	83	PPSSLEGKVKETVHN	0.5	0.5	0.5	0.5	0.5	0.5	6439.8	5101.23	3249.96	2894.44	10595.7	20935.5
A0A140VK95;A0A6E1WXZ9;B7ZAT8;Q8WWU5	;TCP11;;TCP11	Testis secretory sperm-binding protein Li 222n;T-complex 11;cDNA, FLJ79302, highly similar to Homo sapiens t-complex 11(TCP11), mRNA;T-complex protein 11 homolog	A0A140VK95	A0A140VK95_K249_M1	1	Lactylation (K)	K	249	KFQELLNKQPSLLNH	0.917703	0.993755	0.997482	0.720169	0.955906	0.998745	502.629	657.528	581.657	3226.64	2777.72	916.635
A0A140VK95;A0A6E1WXZ9;B7ZAT8;Q8WWU5	;TCP11;;TCP11	Testis secretory sperm-binding protein Li 222n;T-complex 11;cDNA, FLJ79302, highly similar to Homo sapiens t-complex 11(TCP11), mRNA;T-complex protein 11 homolog	A0A6E1WXZ9	A0A6E1WXZ9_K231_M1	1	Lactylation (K)	K	231	KFQELLNKQPSLLNH	0.917703	0.993755	0.997482	0.720169	0.955906	0.998745	502.629	657.528	581.657	3226.64	2777.72	916.635
A0A140VK95;A0A6E1WXZ9;B7ZAT8;Q8WWU5	;TCP11;;TCP11	Testis secretory sperm-binding protein Li 222n;T-complex 11;cDNA, FLJ79302, highly similar to Homo sapiens t-complex 11(TCP11), mRNA;T-complex protein 11 homolog	B7ZAT8	B7ZAT8_K244_M1	1	Lactylation (K)	K	244	KFQELLNKQPSLLNH	0.917703	0.993755	0.997482	0.720169	0.955906	0.998745	502.629	657.528	581.657	3226.64	2777.72	916.635
A0A140VK95;A0A6E1WXZ9;B7ZAT8;Q8WWU5	;TCP11;;TCP11	Testis secretory sperm-binding protein Li 222n;T-complex 11;cDNA, FLJ79302, highly similar to Homo sapiens t-complex 11(TCP11), mRNA;T-complex protein 11 homolog	Q8WWU5	Q8WWU5_K236_M1	1	Lactylation (K)	K	236	KFQELLNKQPSLLNH	0.917703	0.993755	0.997482	0.720169	0.955906	0.998745	502.629	657.528	581.657	3226.64	2777.72	916.635
A0A140VK96;Q75WM6	;H1-7	Testis secretory sperm-binding protein Li 223n;Testis-specific H1 histone	A0A140VK96	A0A140VK96_K72_M1	1	Lactylation (K)	K	72	LQAISTHKGLTLAAL	1	1	1	1	1	1	99386.8	121254	176074	111425	101881	142171
A0A140VK96;Q75WM6	;H1-7	Testis secretory sperm-binding protein Li 223n;Testis-specific H1 histone	Q75WM6	Q75WM6_K72_M1	1	Lactylation (K)	K	72	LQAISTHKGLTLAAL	1	1	1	1	1	1	99386.8	121254	176074	111425	101881	142171
A0A140VK96;Q75WM6	;H1-7	Testis secretory sperm-binding protein Li 223n;Testis-specific H1 histone	A0A140VK96	A0A140VK96_K80_M1	1	Lactylation (K)	K	80	GLTLAALKKELRNAG	0.5	0.5	0.995755	0.5	0.817772	0.414535	73016.5	65812.7	114837	113872	104891	140887
A0A140VK96;Q75WM6	;H1-7	Testis secretory sperm-binding protein Li 223n;Testis-specific H1 histone	Q75WM6	Q75WM6_K80_M1	1	Lactylation (K)	K	80	GLTLAALKKELRNAG	0.5	0.5	0.995755	0.5	0.817772	0.414535	73016.5	65812.7	114837	113872	104891	140887
A0A140VK96;Q75WM6	;H1-7	Testis secretory sperm-binding protein Li 223n;Testis-specific H1 histone	A0A140VK96	A0A140VK96_K124_M1	1	Lactylation (K)	K	124	AGYFRVWKVPKPRRK	0.97768	0.983484	0.945604	0.588022	0.911401	0.5	9011.35	8466.27	9015.13	4701.69	3350.43	3823.65
A0A140VK96;Q75WM6	;H1-7	Testis secretory sperm-binding protein Li 223n;Testis-specific H1 histone	Q75WM6	Q75WM6_K124_M1	1	Lactylation (K)	K	124	AGYFRVWKVPKPRRK	0.97768	0.983484	0.945604	0.588022	0.911401	0.5	9011.35	8466.27	9015.13	4701.69	3350.43	3823.65
A0A140VKA6;B4E0U6;B7ZA40;F6VDH7;H7C3I1;P50502;Q0IJ56;Q1XBU6;Q3KNR6;Q8IZP2	;;;ST13;ST13;ST13;ST13;;ST13;ST13P4	Testis secretory sperm-binding protein Li 233m;cDNA FLJ53687, highly similar to Hsc70-interacting protein;cDNA, FLJ79054, highly similar to Hsc70-interacting protein;ST13 Hsp70 interacting protein (Fragment);ST13 Hsp70 interacting protein (Fragment);Hsc70-interacting protein;ST13 protein (Fragment);Aging-associated protein 14b;ST13 protein;Putative protein FAM10A4	A0A140VKA6	A0A140VKA6_K153_M1	1	Lactylation (K)	K	153	RLAILYAKRASVFVK	1	1	1	1	1	1	2936.44	1009.07	3112.56	2826.45	7236.78	4545.92
A0A140VKA6;B4E0U6;B7ZA40;F6VDH7;H7C3I1;P50502;Q0IJ56;Q1XBU6;Q3KNR6;Q8IZP2	;;;ST13;ST13;ST13;ST13;;ST13;ST13P4	Testis secretory sperm-binding protein Li 233m;cDNA FLJ53687, highly similar to Hsc70-interacting protein;cDNA, FLJ79054, highly similar to Hsc70-interacting protein;ST13 Hsp70 interacting protein (Fragment);ST13 Hsp70 interacting protein (Fragment);Hsc70-interacting protein;ST13 protein (Fragment);Aging-associated protein 14b;ST13 protein;Putative protein FAM10A4	B4E0U6	B4E0U6_K143_M1	1	Lactylation (K)	K	143	RLAILYAKRASVFVK	1	1	1	1	1	1	2936.44	1009.07	3112.56	2826.45	7236.78	4545.92
A0A140VKA6;B4E0U6;B7ZA40;F6VDH7;H7C3I1;P50502;Q0IJ56;Q1XBU6;Q3KNR6;Q8IZP2	;;;ST13;ST13;ST13;ST13;;ST13;ST13P4	Testis secretory sperm-binding protein Li 233m;cDNA FLJ53687, highly similar to Hsc70-interacting protein;cDNA, FLJ79054, highly similar to Hsc70-interacting protein;ST13 Hsp70 interacting protein (Fragment);ST13 Hsp70 interacting protein (Fragment);Hsc70-interacting protein;ST13 protein (Fragment);Aging-associated protein 14b;ST13 protein;Putative protein FAM10A4	B7ZA40	B7ZA40_K55_M1	1	Lactylation (K)	K	55	RLAILYAKRASVFVK	1	1	1	1	1	1	2936.44	1009.07	3112.56	2826.45	7236.78	4545.92
A0A140VKA6;B4E0U6;B7ZA40;F6VDH7;H7C3I1;P50502;Q0IJ56;Q1XBU6;Q3KNR6;Q8IZP2	;;;ST13;ST13;ST13;ST13;;ST13;ST13P4	Testis secretory sperm-binding protein Li 233m;cDNA FLJ53687, highly similar to Hsc70-interacting protein;cDNA, FLJ79054, highly similar to Hsc70-interacting protein;ST13 Hsp70 interacting protein (Fragment);ST13 Hsp70 interacting protein (Fragment);Hsc70-interacting protein;ST13 protein (Fragment);Aging-associated protein 14b;ST13 protein;Putative protein FAM10A4	F6VDH7	F6VDH7_K116_M1	1	Lactylation (K)	K	116	RLAILYAKRASVFVK	1	1	1	1	1	1	2936.44	1009.07	3112.56	2826.45	7236.78	4545.92
A0A140VKA6;B4E0U6;B7ZA40;F6VDH7;H7C3I1;P50502;Q0IJ56;Q1XBU6;Q3KNR6;Q8IZP2	;;;ST13;ST13;ST13;ST13;;ST13;ST13P4	Testis secretory sperm-binding protein Li 233m;cDNA FLJ53687, highly similar to Hsc70-interacting protein;cDNA, FLJ79054, highly similar to Hsc70-interacting protein;ST13 Hsp70 interacting protein (Fragment);ST13 Hsp70 interacting protein (Fragment);Hsc70-interacting protein;ST13 protein (Fragment);Aging-associated protein 14b;ST13 protein;Putative protein FAM10A4	H7C3I1	H7C3I1_K66_M1	1	Lactylation (K)	K	66	RLAILYAKRASVFVK	1	1	1	1	1	1	2936.44	1009.07	3112.56	2826.45	7236.78	4545.92
A0A140VKA6;B4E0U6;B7ZA40;F6VDH7;H7C3I1;P50502;Q0IJ56;Q1XBU6;Q3KNR6;Q8IZP2	;;;ST13;ST13;ST13;ST13;;ST13;ST13P4	Testis secretory sperm-binding protein Li 233m;cDNA FLJ53687, highly similar to Hsc70-interacting protein;cDNA, FLJ79054, highly similar to Hsc70-interacting protein;ST13 Hsp70 interacting protein (Fragment);ST13 Hsp70 interacting protein (Fragment);Hsc70-interacting protein;ST13 protein (Fragment);Aging-associated protein 14b;ST13 protein;Putative protein FAM10A4	P50502	P50502_K153_M1	1	Lactylation (K)	K	153	RLAILYAKRASVFVK	1	1	1	1	1	1	2936.44	1009.07	3112.56	2826.45	7236.78	4545.92
A0A140VKA6;B4E0U6;B7ZA40;F6VDH7;H7C3I1;P50502;Q0IJ56;Q1XBU6;Q3KNR6;Q8IZP2	;;;ST13;ST13;ST13;ST13;;ST13;ST13P4	Testis secretory sperm-binding protein Li 233m;cDNA FLJ53687, highly similar to Hsc70-interacting protein;cDNA, FLJ79054, highly similar to Hsc70-interacting protein;ST13 Hsp70 interacting protein (Fragment);ST13 Hsp70 interacting protein (Fragment);Hsc70-interacting protein;ST13 protein (Fragment);Aging-associated protein 14b;ST13 protein;Putative protein FAM10A4	Q0IJ56	Q0IJ56_K153_M1	1	Lactylation (K)	K	153	RLAILYAKRASVFVK	1	1	1	1	1	1	2936.44	1009.07	3112.56	2826.45	7236.78	4545.92
A0A140VKA6;B4E0U6;B7ZA40;F6VDH7;H7C3I1;P50502;Q0IJ56;Q1XBU6;Q3KNR6;Q8IZP2	;;;ST13;ST13;ST13;ST13;;ST13;ST13P4	Testis secretory sperm-binding protein Li 233m;cDNA FLJ53687, highly similar to Hsc70-interacting protein;cDNA, FLJ79054, highly similar to Hsc70-interacting protein;ST13 Hsp70 interacting protein (Fragment);ST13 Hsp70 interacting protein (Fragment);Hsc70-interacting protein;ST13 protein (Fragment);Aging-associated protein 14b;ST13 protein;Putative protein FAM10A4	Q1XBU6	Q1XBU6_K39_M1	1	Lactylation (K)	K	39	RLAILYAKRASVFVK	1	1	1	1	1	1	2936.44	1009.07	3112.56	2826.45	7236.78	4545.92
A0A140VKA6;B4E0U6;B7ZA40;F6VDH7;H7C3I1;P50502;Q0IJ56;Q1XBU6;Q3KNR6;Q8IZP2	;;;ST13;ST13;ST13;ST13;;ST13;ST13P4	Testis secretory sperm-binding protein Li 233m;cDNA FLJ53687, highly similar to Hsc70-interacting protein;cDNA, FLJ79054, highly similar to Hsc70-interacting protein;ST13 Hsp70 interacting protein (Fragment);ST13 Hsp70 interacting protein (Fragment);Hsc70-interacting protein;ST13 protein (Fragment);Aging-associated protein 14b;ST13 protein;Putative protein FAM10A4	Q3KNR6	Q3KNR6_K153_M1	1	Lactylation (K)	K	153	RLAILYAKRASVFVK	1	1	1	1	1	1	2936.44	1009.07	3112.56	2826.45	7236.78	4545.92
A0A140VKA6;B4E0U6;B7ZA40;F6VDH7;H7C3I1;P50502;Q0IJ56;Q1XBU6;Q3KNR6;Q8IZP2	;;;ST13;ST13;ST13;ST13;;ST13;ST13P4	Testis secretory sperm-binding protein Li 233m;cDNA FLJ53687, highly similar to Hsc70-interacting protein;cDNA, FLJ79054, highly similar to Hsc70-interacting protein;ST13 Hsp70 interacting protein (Fragment);ST13 Hsp70 interacting protein (Fragment);Hsc70-interacting protein;ST13 protein (Fragment);Aging-associated protein 14b;ST13 protein;Putative protein FAM10A4	Q8IZP2	Q8IZP2_K149_M1	1	Lactylation (K)	K	149	RLAILYAKRASVFVK	1	1	1	1	1	1	2936.44	1009.07	3112.56	2826.45	7236.78	4545.92
A0A140VKA7;D6NKH9;F5H245;G9BCY7;P07864	;;LDHC;LDHC;LDHC	L-lactate dehydrogenase;L-lactate dehydrogenase;L-lactate dehydrogenase;L-lactate dehydrogenase;L-lactate dehydrogenase C chain	A0A140VKA7	A0A140VKA7_K5_M1	1	Lactylation (K)	K	5	___MSTVKEQLIEKL	0.996888	0.997627	0.99337	0.867289	0.948287	0.968356	4431.04	3574.58	2079.68	4005.29	4732.99	14136.9
A0A140VKA7;D6NKH9;F5H245;G9BCY7;P07864	;;LDHC;LDHC;LDHC	L-lactate dehydrogenase;L-lactate dehydrogenase;L-lactate dehydrogenase;L-lactate dehydrogenase;L-lactate dehydrogenase C chain	D6NKH9	D6NKH9_K5_M1	1	Lactylation (K)	K	5	___MSTVKEQLIEKL	0.996888	0.997627	0.99337	0.867289	0.948287	0.968356	4431.04	3574.58	2079.68	4005.29	4732.99	14136.9
A0A140VKA7;D6NKH9;F5H245;G9BCY7;P07864	;;LDHC;LDHC;LDHC	L-lactate dehydrogenase;L-lactate dehydrogenase;L-lactate dehydrogenase;L-lactate dehydrogenase;L-lactate dehydrogenase C chain	F5H245	F5H245_K5_M1	1	Lactylation (K)	K	5	___MSTVKEQLIEKL	0.996888	0.997627	0.99337	0.867289	0.948287	0.968356	4431.04	3574.58	2079.68	4005.29	4732.99	14136.9
A0A140VKA7;D6NKH9;F5H245;G9BCY7;P07864	;;LDHC;LDHC;LDHC	L-lactate dehydrogenase;L-lactate dehydrogenase;L-lactate dehydrogenase;L-lactate dehydrogenase;L-lactate dehydrogenase C chain	G9BCY7	G9BCY7_K5_M1	1	Lactylation (K)	K	5	___MSTVKEQLIEKL	0.996888	0.997627	0.99337	0.867289	0.948287	0.968356	4431.04	3574.58	2079.68	4005.29	4732.99	14136.9
A0A140VKA7;D6NKH9;F5H245;G9BCY7;P07864	;;LDHC;LDHC;LDHC	L-lactate dehydrogenase;L-lactate dehydrogenase;L-lactate dehydrogenase;L-lactate dehydrogenase;L-lactate dehydrogenase C chain	P07864	P07864_K5_M1	1	Lactylation (K)	K	5	___MSTVKEQLIEKL	0.996888	0.997627	0.99337	0.867289	0.948287	0.968356	4431.04	3574.58	2079.68	4005.29	4732.99	14136.9
A0A140VKA7;D6NKH9;F5H245;G9BCY7;P07864	;;LDHC;LDHC;LDHC	L-lactate dehydrogenase;L-lactate dehydrogenase;L-lactate dehydrogenase;L-lactate dehydrogenase;L-lactate dehydrogenase C chain	A0A140VKA7	A0A140VKA7_K217_M1	1	Lactylation (K)	K	217	ALKTLDPKLGTDSDK	0.997901	0.96658	0.338422	0.963301	0.0525387	0.703154	3224.98	4203.79	2487.74	1627.28	5475.3	9919.13
A0A140VKA7;D6NKH9;F5H245;G9BCY7;P07864	;;LDHC;LDHC;LDHC	L-lactate dehydrogenase;L-lactate dehydrogenase;L-lactate dehydrogenase;L-lactate dehydrogenase;L-lactate dehydrogenase C chain	D6NKH9	D6NKH9_K217_M1	1	Lactylation (K)	K	217	ALKTLDPKLGTDSDK	0.997901	0.96658	0.338422	0.963301	0.0525387	0.703154	3224.98	4203.79	2487.74	1627.28	5475.3	9919.13
A0A140VKA7;D6NKH9;F5H245;G9BCY7;P07864	;;LDHC;LDHC;LDHC	L-lactate dehydrogenase;L-lactate dehydrogenase;L-lactate dehydrogenase;L-lactate dehydrogenase;L-lactate dehydrogenase C chain	F5H245	F5H245_K203_M1	1	Lactylation (K)	K	203	ALKTLDPKLGTDSDK	0.997901	0.96658	0.338422	0.963301	0.0525387	0.703154	3224.98	4203.79	2487.74	1627.28	5475.3	9919.13
A0A140VKA7;D6NKH9;F5H245;G9BCY7;P07864	;;LDHC;LDHC;LDHC	L-lactate dehydrogenase;L-lactate dehydrogenase;L-lactate dehydrogenase;L-lactate dehydrogenase;L-lactate dehydrogenase C chain	G9BCY7	G9BCY7_K217_M1	1	Lactylation (K)	K	217	ALKTLDPKLGTDSDK	0.997901	0.96658	0.338422	0.963301	0.0525387	0.703154	3224.98	4203.79	2487.74	1627.28	5475.3	9919.13
A0A140VKA7;D6NKH9;F5H245;G9BCY7;P07864	;;LDHC;LDHC;LDHC	L-lactate dehydrogenase;L-lactate dehydrogenase;L-lactate dehydrogenase;L-lactate dehydrogenase;L-lactate dehydrogenase C chain	P07864	P07864_K217_M1	1	Lactylation (K)	K	217	ALKTLDPKLGTDSDK	0.997901	0.96658	0.338422	0.963301	0.0525387	0.703154	3224.98	4203.79	2487.74	1627.28	5475.3	9919.13
A0A140VKA7;D6NKH9;F5H245;G9BCY7;P07864	;;LDHC;LDHC;LDHC	L-lactate dehydrogenase;L-lactate dehydrogenase;L-lactate dehydrogenase;L-lactate dehydrogenase;L-lactate dehydrogenase C chain	A0A140VKA7	A0A140VKA7_K118_M1	1	Lactylation (K)	K	118	QRNVAIMKSIIPAIV	0.999981	0.990094	0.999999	Filtered	0.98485	0.99643	6928.03	1747.08	2332.26	Filtered	4754.39	4778.09
A0A140VKA7;D6NKH9;F5H245;G9BCY7;P07864	;;LDHC;LDHC;LDHC	L-lactate dehydrogenase;L-lactate dehydrogenase;L-lactate dehydrogenase;L-lactate dehydrogenase;L-lactate dehydrogenase C chain	D6NKH9	D6NKH9_K118_M1	1	Lactylation (K)	K	118	QRNVAIMKSIIPAIV	0.999981	0.990094	0.999999	Filtered	0.98485	0.99643	6928.03	1747.08	2332.26	Filtered	4754.39	4778.09
A0A140VKA7;D6NKH9;F5H245;G9BCY7;P07864	;;LDHC;LDHC;LDHC	L-lactate dehydrogenase;L-lactate dehydrogenase;L-lactate dehydrogenase;L-lactate dehydrogenase;L-lactate dehydrogenase C chain	F5H245	F5H245_K104_M1	1	Lactylation (K)	K	104	QRNVAIMKSIIPAIV	0.999981	0.990094	0.999999	Filtered	0.98485	0.99643	6928.03	1747.08	2332.26	Filtered	4754.39	4778.09
A0A140VKA7;D6NKH9;F5H245;G9BCY7;P07864	;;LDHC;LDHC;LDHC	L-lactate dehydrogenase;L-lactate dehydrogenase;L-lactate dehydrogenase;L-lactate dehydrogenase;L-lactate dehydrogenase C chain	G9BCY7	G9BCY7_K118_M1	1	Lactylation (K)	K	118	QRNVAIMKSIIPAIV	0.999981	0.990094	0.999999	Filtered	0.98485	0.99643	6928.03	1747.08	2332.26	Filtered	4754.39	4778.09
A0A140VKA7;D6NKH9;F5H245;G9BCY7;P07864	;;LDHC;LDHC;LDHC	L-lactate dehydrogenase;L-lactate dehydrogenase;L-lactate dehydrogenase;L-lactate dehydrogenase;L-lactate dehydrogenase C chain	P07864	P07864_K118_M1	1	Lactylation (K)	K	118	QRNVAIMKSIIPAIV	0.999981	0.990094	0.999999	Filtered	0.98485	0.99643	6928.03	1747.08	2332.26	Filtered	4754.39	4778.09
A0A140VKA7;D6NKH9;F5H245;G9BCY7;P07864	;;LDHC;LDHC;LDHC	L-lactate dehydrogenase;L-lactate dehydrogenase;L-lactate dehydrogenase;L-lactate dehydrogenase;L-lactate dehydrogenase C chain	A0A140VKA7	A0A140VKA7_K318_M1	1	Lactylation (K)	K	318	EEEALFKKSAETLWN	0.997559	0.733055	0.999971	0.5	Filtered	0.737126	1627.78	12083.3	986.866	1688.97	Filtered	1021.04
A0A140VKA7;D6NKH9;F5H245;G9BCY7;P07864	;;LDHC;LDHC;LDHC	L-lactate dehydrogenase;L-lactate dehydrogenase;L-lactate dehydrogenase;L-lactate dehydrogenase;L-lactate dehydrogenase C chain	D6NKH9	D6NKH9_K318_M1	1	Lactylation (K)	K	318	EEEALFKKSAETLWN	0.997559	0.733055	0.999971	0.5	Filtered	0.737126	1627.78	12083.3	986.866	1688.97	Filtered	1021.04
A0A140VKA7;D6NKH9;F5H245;G9BCY7;P07864	;;LDHC;LDHC;LDHC	L-lactate dehydrogenase;L-lactate dehydrogenase;L-lactate dehydrogenase;L-lactate dehydrogenase;L-lactate dehydrogenase C chain	F5H245	F5H245_K304_M1	1	Lactylation (K)	K	304	EEEALFKKSAETLWN	0.997559	0.733055	0.999971	0.5	Filtered	0.737126	1627.78	12083.3	986.866	1688.97	Filtered	1021.04
A0A140VKA7;D6NKH9;F5H245;G9BCY7;P07864	;;LDHC;LDHC;LDHC	L-lactate dehydrogenase;L-lactate dehydrogenase;L-lactate dehydrogenase;L-lactate dehydrogenase;L-lactate dehydrogenase C chain	G9BCY7	G9BCY7_K318_M1	1	Lactylation (K)	K	318	EEEALFKKSAETLWN	0.997559	0.733055	0.999971	0.5	Filtered	0.737126	1627.78	12083.3	986.866	1688.97	Filtered	1021.04
A0A140VKA7;D6NKH9;F5H245;G9BCY7;P07864	;;LDHC;LDHC;LDHC	L-lactate dehydrogenase;L-lactate dehydrogenase;L-lactate dehydrogenase;L-lactate dehydrogenase;L-lactate dehydrogenase C chain	P07864	P07864_K318_M1	1	Lactylation (K)	K	318	EEEALFKKSAETLWN	0.997559	0.733055	0.999971	0.5	Filtered	0.737126	1627.78	12083.3	986.866	1688.97	Filtered	1021.04
A0A140VKA7;D6NKH9;F5H245;G9BCY7;P07864	;;LDHC;LDHC;LDHC	L-lactate dehydrogenase;L-lactate dehydrogenase;L-lactate dehydrogenase;L-lactate dehydrogenase;L-lactate dehydrogenase C chain	A0A140VKA7	A0A140VKA7_K232_M1	1	Lactylation (K)	K	232	EHWKNIHKQVIQSAY	0.999823	Filtered	0.964898	0.823241	0.5	Filtered	1919.02	Filtered	1537.84	360.317	1384.02	Filtered
A0A140VKA7;D6NKH9;F5H245;G9BCY7;P07864	;;LDHC;LDHC;LDHC	L-lactate dehydrogenase;L-lactate dehydrogenase;L-lactate dehydrogenase;L-lactate dehydrogenase;L-lactate dehydrogenase C chain	D6NKH9	D6NKH9_K232_M1	1	Lactylation (K)	K	232	EHWKNIHKQVIQSAY	0.999823	Filtered	0.964898	0.823241	0.5	Filtered	1919.02	Filtered	1537.84	360.317	1384.02	Filtered
A0A140VKA7;D6NKH9;F5H245;G9BCY7;P07864	;;LDHC;LDHC;LDHC	L-lactate dehydrogenase;L-lactate dehydrogenase;L-lactate dehydrogenase;L-lactate dehydrogenase;L-lactate dehydrogenase C chain	F5H245	F5H245_K218_M1	1	Lactylation (K)	K	218	EHWKNIHKQVIQSAY	0.999823	Filtered	0.964898	0.823241	0.5	Filtered	1919.02	Filtered	1537.84	360.317	1384.02	Filtered
A0A140VKA7;D6NKH9;F5H245;G9BCY7;P07864	;;LDHC;LDHC;LDHC	L-lactate dehydrogenase;L-lactate dehydrogenase;L-lactate dehydrogenase;L-lactate dehydrogenase;L-lactate dehydrogenase C chain	G9BCY7	G9BCY7_K232_M1	1	Lactylation (K)	K	232	EHWKNIHKQVIQSAY	0.999823	Filtered	0.964898	0.823241	0.5	Filtered	1919.02	Filtered	1537.84	360.317	1384.02	Filtered
A0A140VKA7;D6NKH9;F5H245;G9BCY7;P07864	;;LDHC;LDHC;LDHC	L-lactate dehydrogenase;L-lactate dehydrogenase;L-lactate dehydrogenase;L-lactate dehydrogenase;L-lactate dehydrogenase C chain	P07864	P07864_K232_M1	1	Lactylation (K)	K	232	EHWKNIHKQVIQSAY	0.999823	Filtered	0.964898	0.823241	0.5	Filtered	1919.02	Filtered	1537.84	360.317	1384.02	Filtered
A0A140VKA7;D6NKH9;F5H245;G9BCY7;P07864	;;LDHC;LDHC;LDHC	L-lactate dehydrogenase;L-lactate dehydrogenase;L-lactate dehydrogenase;L-lactate dehydrogenase;L-lactate dehydrogenase C chain	A0A140VKA7	A0A140VKA7_K243_M1	1	Lactylation (K)	K	243	QSAYEIIKLKGYTSW	0.587955	0.5	0.5	0.5	0.5	Filtered	1839.85	1	1627.46	1	826.012	Filtered
A0A140VKA7;D6NKH9;F5H245;G9BCY7;P07864	;;LDHC;LDHC;LDHC	L-lactate dehydrogenase;L-lactate dehydrogenase;L-lactate dehydrogenase;L-lactate dehydrogenase;L-lactate dehydrogenase C chain	D6NKH9	D6NKH9_K243_M1	1	Lactylation (K)	K	243	QSAYEIIKLKGYTSW	0.587955	0.5	0.5	0.5	0.5	Filtered	1839.85	1	1627.46	1	826.012	Filtered
A0A140VKA7;D6NKH9;F5H245;G9BCY7;P07864	;;LDHC;LDHC;LDHC	L-lactate dehydrogenase;L-lactate dehydrogenase;L-lactate dehydrogenase;L-lactate dehydrogenase;L-lactate dehydrogenase C chain	F5H245	F5H245_K229_M1	1	Lactylation (K)	K	229	QSAYEIIKLKGYTSW	0.587955	0.5	0.5	0.5	0.5	Filtered	1839.85	1	1627.46	1	826.012	Filtered
A0A140VKA7;D6NKH9;F5H245;G9BCY7;P07864	;;LDHC;LDHC;LDHC	L-lactate dehydrogenase;L-lactate dehydrogenase;L-lactate dehydrogenase;L-lactate dehydrogenase;L-lactate dehydrogenase C chain	G9BCY7	G9BCY7_K243_M1	1	Lactylation (K)	K	243	QSAYEIIKLKGYTSW	0.587955	0.5	0.5	0.5	0.5	Filtered	1839.85	1	1627.46	1	826.012	Filtered
A0A140VKA7;D6NKH9;F5H245;G9BCY7;P07864	;;LDHC;LDHC;LDHC	L-lactate dehydrogenase;L-lactate dehydrogenase;L-lactate dehydrogenase;L-lactate dehydrogenase;L-lactate dehydrogenase C chain	P07864	P07864_K243_M1	1	Lactylation (K)	K	243	QSAYEIIKLKGYTSW	0.587955	0.5	0.5	0.5	0.5	Filtered	1839.85	1	1627.46	1	826.012	Filtered
A0A140VKB2;Q9HAT0	;ROPN1	Testis secretory sperm-binding protein Li 239w;Ropporin-1A	A0A140VKB2	A0A140VKB2_K73_M1	1	Lactylation (K)	K	73	ELTPELLKILHSQVA	1	1	1	1	1	1	24040.2	16436.2	24774.7	23908.7	44067.4	20131
A0A140VKB2;Q9HAT0	;ROPN1	Testis secretory sperm-binding protein Li 239w;Ropporin-1A	Q9HAT0	Q9HAT0_K73_M1	1	Lactylation (K)	K	73	ELTPELLKILHSQVA	1	1	1	1	1	1	24040.2	16436.2	24774.7	23908.7	44067.4	20131
A0A140VKB2;Q9HAT0	;ROPN1	Testis secretory sperm-binding protein Li 239w;Ropporin-1A	A0A140VKB2	A0A140VKB2_K6_M1	1	Lactylation (K)	K	6	__MAQTDKPTCIPPE	0.937537	Filtered	0.885889	0.800884	0.5	0.5	369.75	Filtered	529.536	264.549	1	1
A0A140VKB2;Q9HAT0	;ROPN1	Testis secretory sperm-binding protein Li 239w;Ropporin-1A	Q9HAT0	Q9HAT0_K6_M1	1	Lactylation (K)	K	6	__MAQTDKPTCIPPE	0.937537	Filtered	0.885889	0.800884	0.5	0.5	369.75	Filtered	529.536	264.549	1	1
A0A140VKE7;E9PDE8;O95757	;HSPA4L;HSPA4L	Testis tissue sperm-binding protein Li 64n;Heat shock protein family A (Hsp70) member 4 like;Heat shock 70 kDa protein 4L	A0A140VKE7	A0A140VKE7_K388_M1	1	Lactylation (K)	K	388	AILSPAFKVREFSIT	1	1	1	1	1	1	911.332	1798.6	1405.73	521.324	853.536	1
A0A140VKE7;E9PDE8;O95757	;HSPA4L;HSPA4L	Testis tissue sperm-binding protein Li 64n;Heat shock protein family A (Hsp70) member 4 like;Heat shock 70 kDa protein 4L	E9PDE8	E9PDE8_K362_M1	1	Lactylation (K)	K	362	AILSPAFKVREFSIT	1	1	1	1	1	1	911.332	1798.6	1405.73	521.324	853.536	1
A0A140VKE7;E9PDE8;O95757	;HSPA4L;HSPA4L	Testis tissue sperm-binding protein Li 64n;Heat shock protein family A (Hsp70) member 4 like;Heat shock 70 kDa protein 4L	O95757	O95757_K388_M1	1	Lactylation (K)	K	388	AILSPAFKVREFSIT	1	1	1	1	1	1	911.332	1798.6	1405.73	521.324	853.536	1
A0A140VKE7;E9PDE8;O95757	;HSPA4L;HSPA4L	Testis tissue sperm-binding protein Li 64n;Heat shock protein family A (Hsp70) member 4 like;Heat shock 70 kDa protein 4L	A0A140VKE7	A0A140VKE7_K221_M1	1	Lactylation (K)	K	221	AFNKGKLKVLATTFD	1	Filtered	1	Filtered	1	1	1210.57	Filtered	2073.66	Filtered	1341.2	1
A0A140VKE7;E9PDE8;O95757	;HSPA4L;HSPA4L	Testis tissue sperm-binding protein Li 64n;Heat shock protein family A (Hsp70) member 4 like;Heat shock 70 kDa protein 4L	E9PDE8	E9PDE8_K195_M1	1	Lactylation (K)	K	195	AFNKGKLKVLATTFD	1	Filtered	1	Filtered	1	1	1210.57	Filtered	2073.66	Filtered	1341.2	1
A0A140VKE7;E9PDE8;O95757	;HSPA4L;HSPA4L	Testis tissue sperm-binding protein Li 64n;Heat shock protein family A (Hsp70) member 4 like;Heat shock 70 kDa protein 4L	O95757	O95757_K221_M1	1	Lactylation (K)	K	221	AFNKGKLKVLATTFD	1	Filtered	1	Filtered	1	1	1210.57	Filtered	2073.66	Filtered	1341.2	1
A0A140VKE7;E9PDE8;O95757	;HSPA4L;HSPA4L	Testis tissue sperm-binding protein Li 64n;Heat shock protein family A (Hsp70) member 4 like;Heat shock 70 kDa protein 4L	A0A140VKE7	A0A140VKE7_K430_M1	1	Lactylation (K)	K	430	NHPAPFSKVITFHKK	0.913676	0.5	0.999368	0.5	0.886385	Filtered	1189.99	989.722	2279.35	1	205.491	Filtered
A0A140VKE7;E9PDE8;O95757	;HSPA4L;HSPA4L	Testis tissue sperm-binding protein Li 64n;Heat shock protein family A (Hsp70) member 4 like;Heat shock 70 kDa protein 4L	E9PDE8	E9PDE8_K404_M1	1	Lactylation (K)	K	404	NHPAPFSKVITFHKK	0.913676	0.5	0.999368	0.5	0.886385	Filtered	1189.99	989.722	2279.35	1	205.491	Filtered
A0A140VKE7;E9PDE8;O95757	;HSPA4L;HSPA4L	Testis tissue sperm-binding protein Li 64n;Heat shock protein family A (Hsp70) member 4 like;Heat shock 70 kDa protein 4L	O95757	O95757_K430_M1	1	Lactylation (K)	K	430	NHPAPFSKVITFHKK	0.913676	0.5	0.999368	0.5	0.886385	Filtered	1189.99	989.722	2279.35	1	205.491	Filtered
A0A140VKE7;E9PDE8;O95757	;HSPA4L;HSPA4L	Testis tissue sperm-binding protein Li 64n;Heat shock protein family A (Hsp70) member 4 like;Heat shock 70 kDa protein 4L	A0A140VKE7	A0A140VKE7_K53_M1	1	Lactylation (K)	K	53	RAIGNAAKSQIVTNV	1	Filtered	1	Filtered	Filtered	Filtered	782.882	Filtered	413.049	Filtered	Filtered	Filtered
A0A140VKE7;E9PDE8;O95757	;HSPA4L;HSPA4L	Testis tissue sperm-binding protein Li 64n;Heat shock protein family A (Hsp70) member 4 like;Heat shock 70 kDa protein 4L	E9PDE8	E9PDE8_K27_M1	1	Lactylation (K)	K	27	RAIGNAAKSQIVTNV	1	Filtered	1	Filtered	Filtered	Filtered	782.882	Filtered	413.049	Filtered	Filtered	Filtered
A0A140VKE7;E9PDE8;O95757	;HSPA4L;HSPA4L	Testis tissue sperm-binding protein Li 64n;Heat shock protein family A (Hsp70) member 4 like;Heat shock 70 kDa protein 4L	O95757	O95757_K53_M1	1	Lactylation (K)	K	53	RAIGNAAKSQIVTNV	1	Filtered	1	Filtered	Filtered	Filtered	782.882	Filtered	413.049	Filtered	Filtered	Filtered
A0A140VKF4;Q8TC71	;SPATA18	Mitochondria-eating protein	A0A140VKF4	A0A140VKF4_K237_M1	1	Lactylation (K)	K	237	KKQLRNLKEEIAVLS	0.999004	0.924048	0.99976	0.671999	0.994386	0.985286	916.192	5001.3	474.999	5406.07	3566.14	11064.3
A0A140VKF4;Q8TC71	;SPATA18	Mitochondria-eating protein	Q8TC71	Q8TC71_K237_M1	1	Lactylation (K)	K	237	KKQLRNLKEEIAVLS	0.999004	0.924048	0.99976	0.671999	0.994386	0.985286	916.192	5001.3	474.999	5406.07	3566.14	11064.3
A0A161I202;E7EQB2;E7ER44;P02788;V9HWI4	LTF;LTF;LTF;LTF;HEL110	Lactotransferrin;Lactotransferrin (Fragment);Lactotransferrin;Lactotransferrin;Lactotransferrin	A0A161I202	A0A161I202_K321_M1	1	Lactylation (K)	K	321	GQKDLLFKDSAIGFS	1	1	1	1	1	1	1.19095e+06	1.58524e+06	232224	1.77194e+06	1.09829e+06	851103
A0A161I202;E7EQB2;E7ER44;P02788;V9HWI4	LTF;LTF;LTF;LTF;HEL110	Lactotransferrin;Lactotransferrin (Fragment);Lactotransferrin;Lactotransferrin;Lactotransferrin	E7EQB2	E7EQB2_K307_M1	1	Lactylation (K)	K	307	GQKDLLFKDSAIGFS	1	1	1	1	1	1	1.19095e+06	1.58524e+06	232224	1.77194e+06	1.09829e+06	851103
A0A161I202;E7EQB2;E7ER44;P02788;V9HWI4	LTF;LTF;LTF;LTF;HEL110	Lactotransferrin;Lactotransferrin (Fragment);Lactotransferrin;Lactotransferrin;Lactotransferrin	E7ER44	E7ER44_K320_M1	1	Lactylation (K)	K	320	GQKDLLFKDSAIGFS	1	1	1	1	1	1	1.19095e+06	1.58524e+06	232224	1.77194e+06	1.09829e+06	851103
A0A161I202;E7EQB2;E7ER44;P02788;V9HWI4	LTF;LTF;LTF;LTF;HEL110	Lactotransferrin;Lactotransferrin (Fragment);Lactotransferrin;Lactotransferrin;Lactotransferrin	P02788	P02788_K320_M1	1	Lactylation (K)	K	320	GQKDLLFKDSAIGFS	1	1	1	1	1	1	1.19095e+06	1.58524e+06	232224	1.77194e+06	1.09829e+06	851103
A0A161I202;E7EQB2;E7ER44;P02788;V9HWI4	LTF;LTF;LTF;LTF;HEL110	Lactotransferrin;Lactotransferrin (Fragment);Lactotransferrin;Lactotransferrin;Lactotransferrin	V9HWI4	V9HWI4_K320_M1	1	Lactylation (K)	K	320	GQKDLLFKDSAIGFS	1	1	1	1	1	1	1.19095e+06	1.58524e+06	232224	1.77194e+06	1.09829e+06	851103
A0A161I202;E7EQB2;E7ER44;P02788;V9HWI4	LTF;LTF;LTF;LTF;HEL110	Lactotransferrin;Lactotransferrin (Fragment);Lactotransferrin;Lactotransferrin;Lactotransferrin	A0A161I202	A0A161I202_K695_M1	1	Lactylation (K)	K	695	VAGITNLKKCSTSPL	0.5	0.5	0.5	0.527298	0.5	0.5	17641	7188.29	3458.45	15060.2	19511.3	15906
A0A161I202;E7EQB2;E7ER44;P02788;V9HWI4	LTF;LTF;LTF;LTF;HEL110	Lactotransferrin;Lactotransferrin (Fragment);Lactotransferrin;Lactotransferrin;Lactotransferrin	E7EQB2	E7EQB2_K681_M1	1	Lactylation (K)	K	681	VAGITNLKKCSTSPL	0.5	0.5	0.5	0.527298	0.5	0.5	17641	7188.29	3458.45	15060.2	19511.3	15906
A0A161I202;E7EQB2;E7ER44;P02788;V9HWI4	LTF;LTF;LTF;LTF;HEL110	Lactotransferrin;Lactotransferrin (Fragment);Lactotransferrin;Lactotransferrin;Lactotransferrin	E7ER44	E7ER44_K692_M1	1	Lactylation (K)	K	692	VAGITNLKKCSTSPL	0.5	0.5	0.5	0.527298	0.5	0.5	17641	7188.29	3458.45	15060.2	19511.3	15906
A0A161I202;E7EQB2;E7ER44;P02788;V9HWI4	LTF;LTF;LTF;LTF;HEL110	Lactotransferrin;Lactotransferrin (Fragment);Lactotransferrin;Lactotransferrin;Lactotransferrin	P02788	P02788_K694_M1	1	Lactylation (K)	K	694	VAGITNLKKCSTSPL	0.5	0.5	0.5	0.527298	0.5	0.5	17641	7188.29	3458.45	15060.2	19511.3	15906
A0A161I202;E7EQB2;E7ER44;P02788;V9HWI4	LTF;LTF;LTF;LTF;HEL110	Lactotransferrin;Lactotransferrin (Fragment);Lactotransferrin;Lactotransferrin;Lactotransferrin	V9HWI4	V9HWI4_K694_M1	1	Lactylation (K)	K	694	VAGITNLKKCSTSPL	0.5	0.5	0.5	0.527298	0.5	0.5	17641	7188.29	3458.45	15060.2	19511.3	15906
A0A161I202;E7EQB2;E7ER44;P02788;V9HWI4	LTF;LTF;LTF;LTF;HEL110	Lactotransferrin;Lactotransferrin (Fragment);Lactotransferrin;Lactotransferrin;Lactotransferrin	A0A161I202	A0A161I202_K696_M1	1	Lactylation (K)	K	696	AGITNLKKCSTSPLL	1	1	1	1	1	1	38516.7	27248.5	6641.66	30259.6	42547.8	26838
A0A161I202;E7EQB2;E7ER44;P02788;V9HWI4	LTF;LTF;LTF;LTF;HEL110	Lactotransferrin;Lactotransferrin (Fragment);Lactotransferrin;Lactotransferrin;Lactotransferrin	E7EQB2	E7EQB2_K682_M1	1	Lactylation (K)	K	682	AGITNLKKCSTSPLL	1	1	1	1	1	1	38516.7	27248.5	6641.66	30259.6	42547.8	26838
A0A161I202;E7EQB2;E7ER44;P02788;V9HWI4	LTF;LTF;LTF;LTF;HEL110	Lactotransferrin;Lactotransferrin (Fragment);Lactotransferrin;Lactotransferrin;Lactotransferrin	E7ER44	E7ER44_K693_M1	1	Lactylation (K)	K	693	AGITNLKKCSTSPLL	1	1	1	1	1	1	38516.7	27248.5	6641.66	30259.6	42547.8	26838
A0A161I202;E7EQB2;E7ER44;P02788;V9HWI4	LTF;LTF;LTF;LTF;HEL110	Lactotransferrin;Lactotransferrin (Fragment);Lactotransferrin;Lactotransferrin;Lactotransferrin	P02788	P02788_K695_M1	1	Lactylation (K)	K	695	AGITNLKKCSTSPLL	1	1	1	1	1	1	38516.7	27248.5	6641.66	30259.6	42547.8	26838
A0A161I202;E7EQB2;E7ER44;P02788;V9HWI4	LTF;LTF;LTF;LTF;HEL110	Lactotransferrin;Lactotransferrin (Fragment);Lactotransferrin;Lactotransferrin;Lactotransferrin	V9HWI4	V9HWI4_K695_M1	1	Lactylation (K)	K	695	AGITNLKKCSTSPLL	1	1	1	1	1	1	38516.7	27248.5	6641.66	30259.6	42547.8	26838
A0A161I202;E7EQB2;E7ER44;P02788;V9HWI4	LTF;LTF;LTF;LTF;HEL110	Lactotransferrin;Lactotransferrin (Fragment);Lactotransferrin;Lactotransferrin;Lactotransferrin	A0A161I202	A0A161I202_K681_M1	1	Lactylation (K)	K	681	HGKTTYEKYLGPQYV	1	1	1	1	0.999993	0.999995	111122	97147.5	20337.2	187436	112646	88394.2
A0A161I202;E7EQB2;E7ER44;P02788;V9HWI4	LTF;LTF;LTF;LTF;HEL110	Lactotransferrin;Lactotransferrin (Fragment);Lactotransferrin;Lactotransferrin;Lactotransferrin	E7EQB2	E7EQB2_K667_M1	1	Lactylation (K)	K	667	HGKTTYEKYLGPQYV	1	1	1	1	0.999993	0.999995	111122	97147.5	20337.2	187436	112646	88394.2
A0A161I202;E7EQB2;E7ER44;P02788;V9HWI4	LTF;LTF;LTF;LTF;HEL110	Lactotransferrin;Lactotransferrin (Fragment);Lactotransferrin;Lactotransferrin;Lactotransferrin	E7ER44	E7ER44_K678_M1	1	Lactylation (K)	K	678	HGKTTYEKYLGPQYV	1	1	1	1	0.999993	0.999995	111122	97147.5	20337.2	187436	112646	88394.2
A0A161I202;E7EQB2;E7ER44;P02788;V9HWI4	LTF;LTF;LTF;LTF;HEL110	Lactotransferrin;Lactotransferrin (Fragment);Lactotransferrin;Lactotransferrin;Lactotransferrin	P02788	P02788_K680_M1	1	Lactylation (K)	K	680	HGKTTYEKYLGPQYV	1	1	1	1	0.999993	0.999995	111122	97147.5	20337.2	187436	112646	88394.2
A0A161I202;E7EQB2;E7ER44;P02788;V9HWI4	LTF;LTF;LTF;LTF;HEL110	Lactotransferrin;Lactotransferrin (Fragment);Lactotransferrin;Lactotransferrin;Lactotransferrin	V9HWI4	V9HWI4_K680_M1	1	Lactylation (K)	K	680	HGKTTYEKYLGPQYV	1	1	1	1	0.999993	0.999995	111122	97147.5	20337.2	187436	112646	88394.2
A0A161I202;E7EQB2;E7ER44;P02788;V9HWI4	LTF;LTF;LTF;LTF;HEL110	Lactotransferrin;Lactotransferrin (Fragment);Lactotransferrin;Lactotransferrin;Lactotransferrin	A0A161I202	A0A161I202_K305_M1	1	Lactylation (K)	K	305	FGKDKSPKFQLFGSP	1	1	1	1	1	0.999993	67445.3	72122.8	17686.9	145877	85169.4	61594.3
A0A161I202;E7EQB2;E7ER44;P02788;V9HWI4	LTF;LTF;LTF;LTF;HEL110	Lactotransferrin;Lactotransferrin (Fragment);Lactotransferrin;Lactotransferrin;Lactotransferrin	E7EQB2	E7EQB2_K291_M1	1	Lactylation (K)	K	291	FGKDKSPKFQLFGSP	1	1	1	1	1	0.999993	67445.3	72122.8	17686.9	145877	85169.4	61594.3
A0A161I202;E7EQB2;E7ER44;P02788;V9HWI4	LTF;LTF;LTF;LTF;HEL110	Lactotransferrin;Lactotransferrin (Fragment);Lactotransferrin;Lactotransferrin;Lactotransferrin	E7ER44	E7ER44_K304_M1	1	Lactylation (K)	K	304	FGKDKSPKFQLFGSP	1	1	1	1	1	0.999993	67445.3	72122.8	17686.9	145877	85169.4	61594.3
A0A161I202;E7EQB2;E7ER44;P02788;V9HWI4	LTF;LTF;LTF;LTF;HEL110	Lactotransferrin;Lactotransferrin (Fragment);Lactotransferrin;Lactotransferrin;Lactotransferrin	P02788	P02788_K304_M1	1	Lactylation (K)	K	304	FGKDKSPKFQLFGSP	1	1	1	1	1	0.999993	67445.3	72122.8	17686.9	145877	85169.4	61594.3
A0A161I202;E7EQB2;E7ER44;P02788;V9HWI4	LTF;LTF;LTF;LTF;HEL110	Lactotransferrin;Lactotransferrin (Fragment);Lactotransferrin;Lactotransferrin;Lactotransferrin	V9HWI4	V9HWI4_K304_M1	1	Lactylation (K)	K	304	FGKDKSPKFQLFGSP	1	1	1	1	1	0.999993	67445.3	72122.8	17686.9	145877	85169.4	61594.3
A0A161I202;E7EQB2;E7ER44;P02788;V9HWI4	LTF;LTF;LTF;LTF;HEL110	Lactotransferrin;Lactotransferrin (Fragment);Lactotransferrin;Lactotransferrin;Lactotransferrin	A0A161I202	A0A161I202_K630_M1	1	Lactylation (K)	K	630	MDKVERLKQVLLHQQ	1	1	1	1	1	0.999999	105635	65636.7	25336.1	82325	91582.2	51432
A0A161I202;E7EQB2;E7ER44;P02788;V9HWI4	LTF;LTF;LTF;LTF;HEL110	Lactotransferrin;Lactotransferrin (Fragment);Lactotransferrin;Lactotransferrin;Lactotransferrin	E7EQB2	E7EQB2_K616_M1	1	Lactylation (K)	K	616	MDKVERLKQVLLHQQ	1	1	1	1	1	0.999999	105635	65636.7	25336.1	82325	91582.2	51432
A0A161I202;E7EQB2;E7ER44;P02788;V9HWI4	LTF;LTF;LTF;LTF;HEL110	Lactotransferrin;Lactotransferrin (Fragment);Lactotransferrin;Lactotransferrin;Lactotransferrin	E7ER44	E7ER44_K627_M1	1	Lactylation (K)	K	627	MDKVERLKQVLLHQQ	1	1	1	1	1	0.999999	105635	65636.7	25336.1	82325	91582.2	51432
A0A161I202;E7EQB2;E7ER44;P02788;V9HWI4	LTF;LTF;LTF;LTF;HEL110	Lactotransferrin;Lactotransferrin (Fragment);Lactotransferrin;Lactotransferrin;Lactotransferrin	P02788	P02788_K629_M1	1	Lactylation (K)	K	629	MDKVERLKQVLLHQQ	1	1	1	1	1	0.999999	105635	65636.7	25336.1	82325	91582.2	51432
A0A161I202;E7EQB2;E7ER44;P02788;V9HWI4	LTF;LTF;LTF;LTF;HEL110	Lactotransferrin;Lactotransferrin (Fragment);Lactotransferrin;Lactotransferrin;Lactotransferrin	V9HWI4	V9HWI4_K629_M1	1	Lactylation (K)	K	629	MDKVERLKQVLLHQQ	1	1	1	1	1	0.999999	105635	65636.7	25336.1	82325	91582.2	51432
A0A161I202;E7EQB2;E7ER44;P02788;V9HWI4	LTF;LTF;LTF;LTF;HEL110	Lactotransferrin;Lactotransferrin (Fragment);Lactotransferrin;Lactotransferrin;Lactotransferrin	A0A161I202	A0A161I202_K599_M1	1	Lactylation (K)	K	599	ALLCLDGKRKPVTEA	1	1	1	1	1	1	38907.8	52720	14863.9	70227.2	48729.8	46813
A0A161I202;E7EQB2;E7ER44;P02788;V9HWI4	LTF;LTF;LTF;LTF;HEL110	Lactotransferrin;Lactotransferrin (Fragment);Lactotransferrin;Lactotransferrin;Lactotransferrin	E7EQB2	E7EQB2_K585_M1	1	Lactylation (K)	K	585	ALLCLDGKRKPVTEA	1	1	1	1	1	1	38907.8	52720	14863.9	70227.2	48729.8	46813
A0A161I202;E7EQB2;E7ER44;P02788;V9HWI4	LTF;LTF;LTF;LTF;HEL110	Lactotransferrin;Lactotransferrin (Fragment);Lactotransferrin;Lactotransferrin;Lactotransferrin	E7ER44	E7ER44_K596_M1	1	Lactylation (K)	K	596	ALLCLDGKRKPVTEA	1	1	1	1	1	1	38907.8	52720	14863.9	70227.2	48729.8	46813
A0A161I202;E7EQB2;E7ER44;P02788;V9HWI4	LTF;LTF;LTF;LTF;HEL110	Lactotransferrin;Lactotransferrin (Fragment);Lactotransferrin;Lactotransferrin;Lactotransferrin	P02788	P02788_K598_M1	1	Lactylation (K)	K	598	ALLCLDGKRKPVTEA	1	1	1	1	1	1	38907.8	52720	14863.9	70227.2	48729.8	46813
A0A161I202;E7EQB2;E7ER44;P02788;V9HWI4	LTF;LTF;LTF;LTF;HEL110	Lactotransferrin;Lactotransferrin (Fragment);Lactotransferrin;Lactotransferrin;Lactotransferrin	V9HWI4	V9HWI4_K598_M1	1	Lactylation (K)	K	598	ALLCLDGKRKPVTEA	1	1	1	1	1	1	38907.8	52720	14863.9	70227.2	48729.8	46813
A0A161I202;E7EQB2;E7ER44;P02788;V9HWI4	LTF;LTF;LTF;LTF;HEL110	Lactotransferrin;Lactotransferrin (Fragment);Lactotransferrin;Lactotransferrin;Lactotransferrin	A0A161I202	A0A161I202_K120_M1	1	Lactylation (K)	K	120	YAVAVVKKGGSFQLN	1	0.999998	0.994123	0.983409	0.982014	0.888694	4036.91	3292.59	959.621	2140.78	2607.77	2047.01
A0A161I202;E7EQB2;E7ER44;P02788;V9HWI4	LTF;LTF;LTF;LTF;HEL110	Lactotransferrin;Lactotransferrin (Fragment);Lactotransferrin;Lactotransferrin;Lactotransferrin	E7EQB2	E7EQB2_K106_M1	1	Lactylation (K)	K	106	YAVAVVKKGGSFQLN	1	0.999998	0.994123	0.983409	0.982014	0.888694	4036.91	3292.59	959.621	2140.78	2607.77	2047.01
A0A161I202;E7EQB2;E7ER44;P02788;V9HWI4	LTF;LTF;LTF;LTF;HEL110	Lactotransferrin;Lactotransferrin (Fragment);Lactotransferrin;Lactotransferrin;Lactotransferrin	E7ER44	E7ER44_K119_M1	1	Lactylation (K)	K	119	YAVAVVKKGGSFQLN	1	0.999998	0.994123	0.983409	0.982014	0.888694	4036.91	3292.59	959.621	2140.78	2607.77	2047.01
A0A161I202;E7EQB2;E7ER44;P02788;V9HWI4	LTF;LTF;LTF;LTF;HEL110	Lactotransferrin;Lactotransferrin (Fragment);Lactotransferrin;Lactotransferrin;Lactotransferrin	P02788	P02788_K119_M1	1	Lactylation (K)	K	119	YAVAVVKKGGSFQLN	1	0.999998	0.994123	0.983409	0.982014	0.888694	4036.91	3292.59	959.621	2140.78	2607.77	2047.01
A0A161I202;E7EQB2;E7ER44;P02788;V9HWI4	LTF;LTF;LTF;LTF;HEL110	Lactotransferrin;Lactotransferrin (Fragment);Lactotransferrin;Lactotransferrin;Lactotransferrin	V9HWI4	V9HWI4_K119_M1	1	Lactylation (K)	K	119	YAVAVVKKGGSFQLN	1	0.999998	0.994123	0.983409	0.982014	0.888694	4036.91	3292.59	959.621	2140.78	2607.77	2047.01
A0A161I202;E7EQB2;E7ER44;P02788;V9HWI4	LTF;LTF;LTF;LTF;HEL110	Lactotransferrin;Lactotransferrin (Fragment);Lactotransferrin;Lactotransferrin;Lactotransferrin	A0A161I202	A0A161I202_K474_M1	1	Lactylation (K)	K	474	SLTWNSVKGKKSCHT	0.665709	0.84658	0.707359	0.761694	0.603505	0.5	5443.64	2313.65	1200.6	8701.94	3890.01	2264.29
A0A161I202;E7EQB2;E7ER44;P02788;V9HWI4	LTF;LTF;LTF;LTF;HEL110	Lactotransferrin;Lactotransferrin (Fragment);Lactotransferrin;Lactotransferrin;Lactotransferrin	E7EQB2	E7EQB2_K460_M1	1	Lactylation (K)	K	460	SLTWNSVKGKKSCHT	0.665709	0.84658	0.707359	0.761694	0.603505	0.5	5443.64	2313.65	1200.6	8701.94	3890.01	2264.29
A0A161I202;E7EQB2;E7ER44;P02788;V9HWI4	LTF;LTF;LTF;LTF;HEL110	Lactotransferrin;Lactotransferrin (Fragment);Lactotransferrin;Lactotransferrin;Lactotransferrin	E7ER44	E7ER44_K471_M1	1	Lactylation (K)	K	471	SLTWNSVKGKKSCHT	0.665709	0.84658	0.707359	0.761694	0.603505	0.5	5443.64	2313.65	1200.6	8701.94	3890.01	2264.29
A0A161I202;E7EQB2;E7ER44;P02788;V9HWI4	LTF;LTF;LTF;LTF;HEL110	Lactotransferrin;Lactotransferrin (Fragment);Lactotransferrin;Lactotransferrin;Lactotransferrin	P02788	P02788_K473_M1	1	Lactylation (K)	K	473	SLTWNSVKGKKSCHT	0.665709	0.84658	0.707359	0.761694	0.603505	0.5	5443.64	2313.65	1200.6	8701.94	3890.01	2264.29
A0A161I202;E7EQB2;E7ER44;P02788;V9HWI4	LTF;LTF;LTF;LTF;HEL110	Lactotransferrin;Lactotransferrin (Fragment);Lactotransferrin;Lactotransferrin;Lactotransferrin	V9HWI4	V9HWI4_K473_M1	1	Lactylation (K)	K	473	SLTWNSVKGKKSCHT	0.665709	0.84658	0.707359	0.761694	0.603505	0.5	5443.64	2313.65	1200.6	8701.94	3890.01	2264.29
A0A161I202;E7EQB2;E7ER44;P02788;V9HWI4	LTF;LTF;LTF;LTF;HEL110	Lactotransferrin;Lactotransferrin (Fragment);Lactotransferrin;Lactotransferrin;Lactotransferrin	A0A161I202	A0A161I202_K133_M1	1	Lactylation (K)	K	133	LNELQGLKSCHTGLR	1	1	1	1	1	1	1988.74	1714.46	741.494	4199.74	4379.55	3187.78
A0A161I202;E7EQB2;E7ER44;P02788;V9HWI4	LTF;LTF;LTF;LTF;HEL110	Lactotransferrin;Lactotransferrin (Fragment);Lactotransferrin;Lactotransferrin;Lactotransferrin	E7EQB2	E7EQB2_K119_M1	1	Lactylation (K)	K	119	LNELQGLKSCHTGLR	1	1	1	1	1	1	1988.74	1714.46	741.494	4199.74	4379.55	3187.78
A0A161I202;E7EQB2;E7ER44;P02788;V9HWI4	LTF;LTF;LTF;LTF;HEL110	Lactotransferrin;Lactotransferrin (Fragment);Lactotransferrin;Lactotransferrin;Lactotransferrin	E7ER44	E7ER44_K132_M1	1	Lactylation (K)	K	132	LNELQGLKSCHTGLR	1	1	1	1	1	1	1988.74	1714.46	741.494	4199.74	4379.55	3187.78
A0A161I202;E7EQB2;E7ER44;P02788;V9HWI4	LTF;LTF;LTF;LTF;HEL110	Lactotransferrin;Lactotransferrin (Fragment);Lactotransferrin;Lactotransferrin;Lactotransferrin	P02788	P02788_K132_M1	1	Lactylation (K)	K	132	LNELQGLKSCHTGLR	1	1	1	1	1	1	1988.74	1714.46	741.494	4199.74	4379.55	3187.78
A0A161I202;E7EQB2;E7ER44;P02788;V9HWI4	LTF;LTF;LTF;LTF;HEL110	Lactotransferrin;Lactotransferrin (Fragment);Lactotransferrin;Lactotransferrin;Lactotransferrin	V9HWI4	V9HWI4_K132_M1	1	Lactylation (K)	K	132	LNELQGLKSCHTGLR	1	1	1	1	1	1	1988.74	1714.46	741.494	4199.74	4379.55	3187.78
A0A161I202;E7EQB2;E7ER44;P02788;V9HWI4	LTF;LTF;LTF;LTF;HEL110	Lactotransferrin;Lactotransferrin (Fragment);Lactotransferrin;Lactotransferrin;Lactotransferrin	A0A161I202	A0A161I202_K58_M1	1	Lactylation (K)	K	58	GPPVSCIKRDSPIQC	1	1	1	1	1	1	1516.47	1638.9	2387.45	3260.94	225.247	5261.44
A0A161I202;E7EQB2;E7ER44;P02788;V9HWI4	LTF;LTF;LTF;LTF;HEL110	Lactotransferrin;Lactotransferrin (Fragment);Lactotransferrin;Lactotransferrin;Lactotransferrin	E7EQB2	E7EQB2_K44_M1	1	Lactylation (K)	K	44	GPPVSCIKRDSPIQC	1	1	1	1	1	1	1516.47	1638.9	2387.45	3260.94	225.247	5261.44
A0A161I202;E7EQB2;E7ER44;P02788;V9HWI4	LTF;LTF;LTF;LTF;HEL110	Lactotransferrin;Lactotransferrin (Fragment);Lactotransferrin;Lactotransferrin;Lactotransferrin	E7ER44	E7ER44_K57_M1	1	Lactylation (K)	K	57	GPPVSCIKRDSPIQC	1	1	1	1	1	1	1516.47	1638.9	2387.45	3260.94	225.247	5261.44
A0A161I202;E7EQB2;E7ER44;P02788;V9HWI4	LTF;LTF;LTF;LTF;HEL110	Lactotransferrin;Lactotransferrin (Fragment);Lactotransferrin;Lactotransferrin;Lactotransferrin	P02788	P02788_K57_M1	1	Lactylation (K)	K	57	GPPVSCIKRDSPIQC	1	1	1	1	1	1	1516.47	1638.9	2387.45	3260.94	225.247	5261.44
A0A161I202;E7EQB2;E7ER44;P02788;V9HWI4	LTF;LTF;LTF;LTF;HEL110	Lactotransferrin;Lactotransferrin (Fragment);Lactotransferrin;Lactotransferrin;Lactotransferrin	V9HWI4	V9HWI4_K57_M1	1	Lactylation (K)	K	57	GPPVSCIKRDSPIQC	1	1	1	1	1	1	1516.47	1638.9	2387.45	3260.94	225.247	5261.44
A0A161I202;E7EQB2;E7ER44;P02788;V9HWI4	LTF;LTF;LTF;LTF;HEL110	Lactotransferrin;Lactotransferrin (Fragment);Lactotransferrin;Lactotransferrin;Lactotransferrin	A0A161I202	A0A161I202_K119_M1	1	Lactylation (K)	K	119	YYAVAVVKKGGSFQL	0.5	0.5	0.5	0.5	0.5	0.5	375.629	1858.43	2143.27	6519.5	1204.97	2313.38
A0A161I202;E7EQB2;E7ER44;P02788;V9HWI4	LTF;LTF;LTF;LTF;HEL110	Lactotransferrin;Lactotransferrin (Fragment);Lactotransferrin;Lactotransferrin;Lactotransferrin	E7EQB2	E7EQB2_K105_M1	1	Lactylation (K)	K	105	YYAVAVVKKGGSFQL	0.5	0.5	0.5	0.5	0.5	0.5	375.629	1858.43	2143.27	6519.5	1204.97	2313.38
A0A161I202;E7EQB2;E7ER44;P02788;V9HWI4	LTF;LTF;LTF;LTF;HEL110	Lactotransferrin;Lactotransferrin (Fragment);Lactotransferrin;Lactotransferrin;Lactotransferrin	E7ER44	E7ER44_K118_M1	1	Lactylation (K)	K	118	YYAVAVVKKGGSFQL	0.5	0.5	0.5	0.5	0.5	0.5	375.629	1858.43	2143.27	6519.5	1204.97	2313.38
A0A161I202;E7EQB2;E7ER44;P02788;V9HWI4	LTF;LTF;LTF;LTF;HEL110	Lactotransferrin;Lactotransferrin (Fragment);Lactotransferrin;Lactotransferrin;Lactotransferrin	P02788	P02788_K118_M1	1	Lactylation (K)	K	118	YYAVAVVKKGGSFQL	0.5	0.5	0.5	0.5	0.5	0.5	375.629	1858.43	2143.27	6519.5	1204.97	2313.38
A0A161I202;E7EQB2;E7ER44;P02788;V9HWI4	LTF;LTF;LTF;LTF;HEL110	Lactotransferrin;Lactotransferrin (Fragment);Lactotransferrin;Lactotransferrin;Lactotransferrin	V9HWI4	V9HWI4_K118_M1	1	Lactylation (K)	K	118	YYAVAVVKKGGSFQL	0.5	0.5	0.5	0.5	0.5	0.5	375.629	1858.43	2143.27	6519.5	1204.97	2313.38
A0A161I202;E7EQB2;E7ER44;P02788;V9HWI4	LTF;LTF;LTF;LTF;HEL110	Lactotransferrin;Lactotransferrin (Fragment);Lactotransferrin;Lactotransferrin;Lactotransferrin	A0A161I202	A0A161I202_K263_M1	1	Lactylation (K)	K	263	RKPVDKFKDCHLARV	1	Filtered	Filtered	Filtered	Filtered	1	1376.89	Filtered	Filtered	Filtered	Filtered	1
A0A161I202;E7EQB2;E7ER44;P02788;V9HWI4	LTF;LTF;LTF;LTF;HEL110	Lactotransferrin;Lactotransferrin (Fragment);Lactotransferrin;Lactotransferrin;Lactotransferrin	E7EQB2	E7EQB2_K249_M1	1	Lactylation (K)	K	249	RKPVDKFKDCHLARV	1	Filtered	Filtered	Filtered	Filtered	1	1376.89	Filtered	Filtered	Filtered	Filtered	1
A0A161I202;E7EQB2;E7ER44;P02788;V9HWI4	LTF;LTF;LTF;LTF;HEL110	Lactotransferrin;Lactotransferrin (Fragment);Lactotransferrin;Lactotransferrin;Lactotransferrin	E7ER44	E7ER44_K262_M1	1	Lactylation (K)	K	262	RKPVDKFKDCHLARV	1	Filtered	Filtered	Filtered	Filtered	1	1376.89	Filtered	Filtered	Filtered	Filtered	1
A0A161I202;E7EQB2;E7ER44;P02788;V9HWI4	LTF;LTF;LTF;LTF;HEL110	Lactotransferrin;Lactotransferrin (Fragment);Lactotransferrin;Lactotransferrin;Lactotransferrin	P02788	P02788_K262_M1	1	Lactylation (K)	K	262	RKPVDKFKDCHLARV	1	Filtered	Filtered	Filtered	Filtered	1	1376.89	Filtered	Filtered	Filtered	Filtered	1
A0A161I202;E7EQB2;E7ER44;P02788;V9HWI4	LTF;LTF;LTF;LTF;HEL110	Lactotransferrin;Lactotransferrin (Fragment);Lactotransferrin;Lactotransferrin;Lactotransferrin	V9HWI4	V9HWI4_K262_M1	1	Lactylation (K)	K	262	RKPVDKFKDCHLARV	1	Filtered	Filtered	Filtered	Filtered	1	1376.89	Filtered	Filtered	Filtered	Filtered	1
A0A172Q397;Q05D07;Q15506	;SPA17;SPA17	Sperm surface protein Sp17 (Fragment);Sperm surface protein Sp17 (Fragment);Sperm surface protein Sp17	A0A172Q397	A0A172Q397_K63_M1	1	Lactylation (K)	K	63	DPAEWGSKVEDRFYN	1	1	1	1	1	1	298.928	1	395.017	679.737	346.266	1
A0A172Q397;Q05D07;Q15506	;SPA17;SPA17	Sperm surface protein Sp17 (Fragment);Sperm surface protein Sp17 (Fragment);Sperm surface protein Sp17	Q05D07	Q05D07_K63_M1	1	Lactylation (K)	K	63	DPAEWGSKVEDRFYN	1	1	1	1	1	1	298.928	1	395.017	679.737	346.266	1
A0A172Q397;Q05D07;Q15506	;SPA17;SPA17	Sperm surface protein Sp17 (Fragment);Sperm surface protein Sp17 (Fragment);Sperm surface protein Sp17	Q15506	Q15506_K63_M1	1	Lactylation (K)	K	63	DPAEWGSKVEDRFYN	1	1	1	1	1	1	298.928	1	395.017	679.737	346.266	1
A0A172Q397;Q05D07;Q15506	;SPA17;SPA17	Sperm surface protein Sp17 (Fragment);Sperm surface protein Sp17 (Fragment);Sperm surface protein Sp17	A0A172Q397	A0A172Q397_K52_M1	1	Lactylation (K)	K	52	SLLEKREKTNFDPAE	0.988632	0.808598	0.840213	0.939705	0.996065	0.938902	248.673	1	110.699	1	1	1
A0A172Q397;Q05D07;Q15506	;SPA17;SPA17	Sperm surface protein Sp17 (Fragment);Sperm surface protein Sp17 (Fragment);Sperm surface protein Sp17	Q05D07	Q05D07_K52_M1	1	Lactylation (K)	K	52	SLLEKREKTNFDPAE	0.988632	0.808598	0.840213	0.939705	0.996065	0.938902	248.673	1	110.699	1	1	1
A0A172Q397;Q05D07;Q15506	;SPA17;SPA17	Sperm surface protein Sp17 (Fragment);Sperm surface protein Sp17 (Fragment);Sperm surface protein Sp17	Q15506	Q15506_K52_M1	1	Lactylation (K)	K	52	SLLEKREKTNFDPAE	0.988632	0.808598	0.840213	0.939705	0.996065	0.938902	248.673	1	110.699	1	1	1
A0A1B0GTB1;B2CKC5;Q5JVL4	EFHC1	EF-hand domain containing 1;EF-hand domain (C-terminal) containing 1, isoform CRA_a;EF-hand domain-containing protein 1	A0A1B0GTB1	A0A1B0GTB1_K212_M1	1	Lactylation (K)	K	212	LRKQPLRKYVTPSDF	0.99925	0.994659	0.999771	0.993602	0.999893	0.999142	1527.34	3867.6	2190.72	2018.56	4670.32	13137.8
A0A1B0GTB1;B2CKC5;Q5JVL4	EFHC1	EF-hand domain containing 1;EF-hand domain (C-terminal) containing 1, isoform CRA_a;EF-hand domain-containing protein 1	B2CKC5	B2CKC5_K222_M1	1	Lactylation (K)	K	222	LRKQPLRKYVTPSDF	0.99925	0.994659	0.999771	0.993602	0.999893	0.999142	1527.34	3867.6	2190.72	2018.56	4670.32	13137.8
A0A1B0GTB1;B2CKC5;Q5JVL4	EFHC1	EF-hand domain containing 1;EF-hand domain (C-terminal) containing 1, isoform CRA_a;EF-hand domain-containing protein 1	Q5JVL4	Q5JVL4_K222_M1	1	Lactylation (K)	K	222	LRKQPLRKYVTPSDF	0.99925	0.994659	0.999771	0.993602	0.999893	0.999142	1527.34	3867.6	2190.72	2018.56	4670.32	13137.8
A0A1B0GTB1;B2CKC5;Q5JVL4	EFHC1	EF-hand domain containing 1;EF-hand domain (C-terminal) containing 1, isoform CRA_a;EF-hand domain-containing protein 1	A0A1B0GTB1	A0A1B0GTB1_K317_M1	1	Lactylation (K)	K	317	VLEWYTAKDFIVGKS	0.0108577	Filtered	Filtered	0.515969	0.5	0.5	1	Filtered	Filtered	1	581.743	1169.38
A0A1B0GTB1;B2CKC5;Q5JVL4	EFHC1	EF-hand domain containing 1;EF-hand domain (C-terminal) containing 1, isoform CRA_a;EF-hand domain-containing protein 1	B2CKC5	B2CKC5_K327_M1	1	Lactylation (K)	K	327	VLEWYTAKDFIVGKS	0.0108577	Filtered	Filtered	0.515969	0.5	0.5	1	Filtered	Filtered	1	581.743	1169.38
A0A1B0GTB1;B2CKC5;Q5JVL4	EFHC1	EF-hand domain containing 1;EF-hand domain (C-terminal) containing 1, isoform CRA_a;EF-hand domain-containing protein 1	Q5JVL4	Q5JVL4_K327_M1	1	Lactylation (K)	K	327	VLEWYTAKDFIVGKS	0.0108577	Filtered	Filtered	0.515969	0.5	0.5	1	Filtered	Filtered	1	581.743	1169.38
A0A1B0GVI3;P13645	KRT10	Keratin, type I cytoskeletal 10;Keratin, type I cytoskeletal 10	A0A1B0GVI3	A0A1B0GVI3_K343_M1	1	Lactylation (K)	K	343	AEAWFNEKSKELTTE	0.5	0.787869	0.801862	0.924854	0.0445952	0.813859	4325.68	11113.7	3402.69	18972.7	17603.5	24233.2
A0A1B0GVI3;P13645	KRT10	Keratin, type I cytoskeletal 10;Keratin, type I cytoskeletal 10	P13645	P13645_K343_M1	1	Lactylation (K)	K	343	AEAWFNEKSKELTTE	0.5	0.787869	0.801862	0.924854	0.0445952	0.813859	4325.68	11113.7	3402.69	18972.7	17603.5	24233.2
A0A1B0GVI3;P13645	KRT10	Keratin, type I cytoskeletal 10;Keratin, type I cytoskeletal 10	A0A1B0GVI3	A0A1B0GVI3_K345_M1	1	Lactylation (K)	K	345	AWFNEKSKELTTEID	0.5	0.212133	0.198129	0.0751437	0.955403	0.186139	4325.61	11113.8	3402.81	18971.8	17603.5	24233.2
A0A1B0GVI3;P13645	KRT10	Keratin, type I cytoskeletal 10;Keratin, type I cytoskeletal 10	P13645	P13645_K345_M1	1	Lactylation (K)	K	345	AWFNEKSKELTTEID	0.5	0.212133	0.198129	0.0751437	0.955403	0.186139	4325.61	11113.8	3402.81	18971.8	17603.5	24233.2
A0A1B0GVI3;P13645	KRT10	Keratin, type I cytoskeletal 10;Keratin, type I cytoskeletal 10	A0A1B0GVI3	A0A1B0GVI3_K163_M1	1	Lactylation (K)	K	163	RLASYLDKVRALEES	1	1	1	1	1	1	16767.6	13160.8	7164.77	15852.8	19155.8	29940.6
A0A1B0GVI3;P13645	KRT10	Keratin, type I cytoskeletal 10;Keratin, type I cytoskeletal 10	P13645	P13645_K163_M1	1	Lactylation (K)	K	163	RLASYLDKVRALEES	1	1	1	1	1	1	16767.6	13160.8	7164.77	15852.8	19155.8	29940.6
A0A1B0GVI3;P13645	KRT10	Keratin, type I cytoskeletal 10;Keratin, type I cytoskeletal 10	A0A1B0GVI3	A0A1B0GVI3_K40_M1	1	Lactylation (K)	K	40	SLRISSSKGSLGGGF	1	1	1	Filtered	Filtered	1	642.38	357.603	185.221	Filtered	Filtered	1275.52
A0A1B0GVI3;P13645	KRT10	Keratin, type I cytoskeletal 10;Keratin, type I cytoskeletal 10	P13645	P13645_K40_M1	1	Lactylation (K)	K	40	SLRISSSKGSLGGGF	1	1	1	Filtered	Filtered	1	642.38	357.603	185.221	Filtered	Filtered	1275.52
A0A1B0GVQ3;A0A1B0GVX4;A0A1B0GVZ7	CCDC200	Coiled-coil domain-containing protein 200;Coiled-coil domain containing 200;Coiled-coil domain containing 200 (Fragment)	A0A1B0GVQ3	A0A1B0GVQ3_K56_M1	1	Lactylation (K)	K	56	EKLQPHKKLNVPQPP	0.982284	0.999906	0.954362	0.954879	Filtered	0.735366	301.755	1177.43	375.137	660.89	Filtered	831.271
A0A1B0GVQ3;A0A1B0GVX4;A0A1B0GVZ7	CCDC200	Coiled-coil domain-containing protein 200;Coiled-coil domain containing 200;Coiled-coil domain containing 200 (Fragment)	A0A1B0GVX4	A0A1B0GVX4_K43_M1	1	Lactylation (K)	K	43	EKLQPHKKLNVPQPP	0.982284	0.999906	0.954362	0.954879	Filtered	0.735366	301.755	1177.43	375.137	660.89	Filtered	831.271
A0A1B0GVQ3;A0A1B0GVX4;A0A1B0GVZ7	CCDC200	Coiled-coil domain-containing protein 200;Coiled-coil domain containing 200;Coiled-coil domain containing 200 (Fragment)	A0A1B0GVZ7	A0A1B0GVZ7_K43_M1	1	Lactylation (K)	K	43	EKLQPHKKLNVPQPP	0.982284	0.999906	0.954362	0.954879	Filtered	0.735366	301.755	1177.43	375.137	660.89	Filtered	831.271
A0A1B1RVA9;A8K2M5;B3KRV7;P06858;Q53HW6	LPL;;;LPL;	Lipoprotein lipase;Lipoprotein lipase;Lipoprotein lipase;Lipoprotein lipase;Lipoprotein lipase (Fragment)	A0A1B1RVA9	A0A1B1RVA9_K457_M1	1	Lactylation (K)	K	457	VSHLQKGKAPAVFVK	0.996537	0.590413	0.974519	0.943813	0.975997	0.932412	3240.98	1917.7	2319.93	784.192	2659.76	1849.58
A0A1B1RVA9;A8K2M5;B3KRV7;P06858;Q53HW6	LPL;;;LPL;	Lipoprotein lipase;Lipoprotein lipase;Lipoprotein lipase;Lipoprotein lipase;Lipoprotein lipase (Fragment)	A8K2M5	A8K2M5_K457_M1	1	Lactylation (K)	K	457	VSHLQKGKAPAVFVK	0.996537	0.590413	0.974519	0.943813	0.975997	0.932412	3240.98	1917.7	2319.93	784.192	2659.76	1849.58
A0A1B1RVA9;A8K2M5;B3KRV7;P06858;Q53HW6	LPL;;;LPL;	Lipoprotein lipase;Lipoprotein lipase;Lipoprotein lipase;Lipoprotein lipase;Lipoprotein lipase (Fragment)	B3KRV7	B3KRV7_K443_M1	1	Lactylation (K)	K	443	VSHLQKGKAPAVFVK	0.996537	0.590413	0.974519	0.943813	0.975997	0.932412	3240.98	1917.7	2319.93	784.192	2659.76	1849.58
A0A1B1RVA9;A8K2M5;B3KRV7;P06858;Q53HW6	LPL;;;LPL;	Lipoprotein lipase;Lipoprotein lipase;Lipoprotein lipase;Lipoprotein lipase;Lipoprotein lipase (Fragment)	P06858	P06858_K457_M1	1	Lactylation (K)	K	457	VSHLQKGKAPAVFVK	0.996537	0.590413	0.974519	0.943813	0.975997	0.932412	3240.98	1917.7	2319.93	784.192	2659.76	1849.58
A0A1B1RVA9;A8K2M5;B3KRV7;P06858;Q53HW6	LPL;;;LPL;	Lipoprotein lipase;Lipoprotein lipase;Lipoprotein lipase;Lipoprotein lipase;Lipoprotein lipase (Fragment)	Q53HW6	Q53HW6_K457_M1	1	Lactylation (K)	K	457	VSHLQKGKAPAVFVK	0.996537	0.590413	0.974519	0.943813	0.975997	0.932412	3240.98	1917.7	2319.93	784.192	2659.76	1849.58
A0A1B1RVA9;A8K2M5;B3KRV7;P06858;Q53HW6	LPL;;;LPL;	Lipoprotein lipase;Lipoprotein lipase;Lipoprotein lipase;Lipoprotein lipase;Lipoprotein lipase (Fragment)	A0A1B1RVA9	A0A1B1RVA9_K299_M1	1	Lactylation (K)	K	299	SSKEAFEKGLCLSCR	1	1	1	1	1	1	828.174	1195.52	1216.21	1977.6	1512.65	2000.27
A0A1B1RVA9;A8K2M5;B3KRV7;P06858;Q53HW6	LPL;;;LPL;	Lipoprotein lipase;Lipoprotein lipase;Lipoprotein lipase;Lipoprotein lipase;Lipoprotein lipase (Fragment)	A8K2M5	A8K2M5_K299_M1	1	Lactylation (K)	K	299	SSKEAFEKGLCLSCR	1	1	1	1	1	1	828.174	1195.52	1216.21	1977.6	1512.65	2000.27
A0A1B1RVA9;A8K2M5;B3KRV7;P06858;Q53HW6	LPL;;;LPL;	Lipoprotein lipase;Lipoprotein lipase;Lipoprotein lipase;Lipoprotein lipase;Lipoprotein lipase (Fragment)	B3KRV7	B3KRV7_K285_M1	1	Lactylation (K)	K	285	SSKEAFEKGLCLSCR	1	1	1	1	1	1	828.174	1195.52	1216.21	1977.6	1512.65	2000.27
A0A1B1RVA9;A8K2M5;B3KRV7;P06858;Q53HW6	LPL;;;LPL;	Lipoprotein lipase;Lipoprotein lipase;Lipoprotein lipase;Lipoprotein lipase;Lipoprotein lipase (Fragment)	P06858	P06858_K299_M1	1	Lactylation (K)	K	299	SSKEAFEKGLCLSCR	1	1	1	1	1	1	828.174	1195.52	1216.21	1977.6	1512.65	2000.27
A0A1B1RVA9;A8K2M5;B3KRV7;P06858;Q53HW6	LPL;;;LPL;	Lipoprotein lipase;Lipoprotein lipase;Lipoprotein lipase;Lipoprotein lipase;Lipoprotein lipase (Fragment)	Q53HW6	Q53HW6_K299_M1	1	Lactylation (K)	K	299	SSKEAFEKGLCLSCR	1	1	1	1	1	1	828.174	1195.52	1216.21	1977.6	1512.65	2000.27
A0A1B1RVA9;A8K2M5;B3KRV7;P06858;Q53HW6	LPL;;;LPL;	Lipoprotein lipase;Lipoprotein lipase;Lipoprotein lipase;Lipoprotein lipase;Lipoprotein lipase (Fragment)	A0A1B1RVA9	A0A1B1RVA9_K265_M1	1	Lactylation (K)	K	265	GDVDQLVKCSHERSI	1	1	1	1	1	Filtered	2973.38	1289.02	1252.9	1293.02	1	Filtered
A0A1B1RVA9;A8K2M5;B3KRV7;P06858;Q53HW6	LPL;;;LPL;	Lipoprotein lipase;Lipoprotein lipase;Lipoprotein lipase;Lipoprotein lipase;Lipoprotein lipase (Fragment)	A8K2M5	A8K2M5_K265_M1	1	Lactylation (K)	K	265	GDVDQLVKCSHERSI	1	1	1	1	1	Filtered	2973.38	1289.02	1252.9	1293.02	1	Filtered
A0A1B1RVA9;A8K2M5;B3KRV7;P06858;Q53HW6	LPL;;;LPL;	Lipoprotein lipase;Lipoprotein lipase;Lipoprotein lipase;Lipoprotein lipase;Lipoprotein lipase (Fragment)	B3KRV7	B3KRV7_K251_M1	1	Lactylation (K)	K	251	GDVDQLVKCSHERSI	1	1	1	1	1	Filtered	2973.38	1289.02	1252.9	1293.02	1	Filtered
A0A1B1RVA9;A8K2M5;B3KRV7;P06858;Q53HW6	LPL;;;LPL;	Lipoprotein lipase;Lipoprotein lipase;Lipoprotein lipase;Lipoprotein lipase;Lipoprotein lipase (Fragment)	P06858	P06858_K265_M1	1	Lactylation (K)	K	265	GDVDQLVKCSHERSI	1	1	1	1	1	Filtered	2973.38	1289.02	1252.9	1293.02	1	Filtered
A0A1B1RVA9;A8K2M5;B3KRV7;P06858;Q53HW6	LPL;;;LPL;	Lipoprotein lipase;Lipoprotein lipase;Lipoprotein lipase;Lipoprotein lipase;Lipoprotein lipase (Fragment)	Q53HW6	Q53HW6_K265_M1	1	Lactylation (K)	K	265	GDVDQLVKCSHERSI	1	1	1	1	1	Filtered	2973.38	1289.02	1252.9	1293.02	1	Filtered
A0A1C7CYW8;A0A669KB38;Q8IVF4	DNAH10	Dynein axonemal heavy chain 10	A0A1C7CYW8	A0A1C7CYW8_K3097_M1	1	Lactylation (K)	K	3097	YSKLLDEKTQCNIAQ	0.945364	0.995004	0.99999	0.987475	Filtered	0.5	406.576	200.117	2956.53	1858.98	Filtered	584.659
A0A1C7CYW8;A0A669KB38;Q8IVF4	DNAH10	Dynein axonemal heavy chain 10	A0A669KB38	A0A669KB38_K3154_M1	1	Lactylation (K)	K	3154	YSKLLDEKTQCNIAQ	0.945364	0.995004	0.99999	0.987475	Filtered	0.5	406.576	200.117	2956.53	1858.98	Filtered	584.659
A0A1C7CYW8;A0A669KB38;Q8IVF4	DNAH10	Dynein axonemal heavy chain 10	Q8IVF4	Q8IVF4_K3036_M1	1	Lactylation (K)	K	3036	YSKLLDEKTQCNIAQ	0.945364	0.995004	0.99999	0.987475	Filtered	0.5	406.576	200.117	2956.53	1858.98	Filtered	584.659
A0A1L1UHR1;P21796	;VDAC1	Non-selective voltage-gated ion channel VDAC1	A0A1L1UHR1	A0A1L1UHR1_K20_M1	1	Lactylation (K)	K	20	SARDVFTKGYGFGLI	1	0.999936	0.999997	0.761883	0.5	0.761128	8177.33	8402.07	4441.79	3003.62	3931.65	4726.47
A0A1L1UHR1;P21796	;VDAC1	Non-selective voltage-gated ion channel VDAC1	P21796	P21796_K20_M1	1	Lactylation (K)	K	20	SARDVFTKGYGFGLI	1	0.999936	0.999997	0.761883	0.5	0.761128	8177.33	8402.07	4441.79	3003.62	3931.65	4726.47
A0A1S5UZ39;D1MGQ2;P69905	HBA2;HBA2;HBA1	Hemoglobin subunit alpha;Alpha-1-globin;Hemoglobin subunit alpha	A0A1S5UZ39	A0A1S5UZ39_K17_M1	1	Lactylation (K)	K	17	NVKAAWGKVGAHAGE	1	1	1	1	1	1	3093.34	43960.3	84.9778	1	1416.64	372.519
A0A1S5UZ39;D1MGQ2;P69905	HBA2;HBA2;HBA1	Hemoglobin subunit alpha;Alpha-1-globin;Hemoglobin subunit alpha	D1MGQ2	D1MGQ2_K17_M1	1	Lactylation (K)	K	17	NVKAAWGKVGAHAGE	1	1	1	1	1	1	3093.34	43960.3	84.9778	1	1416.64	372.519
A0A1S5UZ39;D1MGQ2;P69905	HBA2;HBA2;HBA1	Hemoglobin subunit alpha;Alpha-1-globin;Hemoglobin subunit alpha	P69905	P69905_K17_M1	1	Lactylation (K)	K	17	NVKAAWGKVGAHAGE	1	1	1	1	1	1	3093.34	43960.3	84.9778	1	1416.64	372.519
A0A1S5UZ39;D1MGQ2;P69905	HBA2;HBA2;HBA1	Hemoglobin subunit alpha;Alpha-1-globin;Hemoglobin subunit alpha	A0A1S5UZ39	A0A1S5UZ39_K107_M1	1	Lactylation (K)	K	107	QVKGHGKKVADALTN	0.993307	0.999994	0.993307	0.952574	0.5	0.732329	831.592	11291.5	156.72	1	559.937	1
A0A1S5UZ39;D1MGQ2;P69905	HBA2;HBA2;HBA1	Hemoglobin subunit alpha;Alpha-1-globin;Hemoglobin subunit alpha	D1MGQ2	D1MGQ2_K62_M1	1	Lactylation (K)	K	62	QVKGHGKKVADALTN	0.993307	0.999994	0.993307	0.952574	0.5	0.732329	831.592	11291.5	156.72	1	559.937	1
A0A1S5UZ39;D1MGQ2;P69905	HBA2;HBA2;HBA1	Hemoglobin subunit alpha;Alpha-1-globin;Hemoglobin subunit alpha	P69905	P69905_K62_M1	1	Lactylation (K)	K	62	QVKGHGKKVADALTN	0.993307	0.999994	0.993307	0.952574	0.5	0.732329	831.592	11291.5	156.72	1	559.937	1
A0A1S5UZ39;D1MGQ2;P69905	HBA2;HBA2;HBA1	Hemoglobin subunit alpha;Alpha-1-globin;Hemoglobin subunit alpha	A0A1S5UZ39	A0A1S5UZ39_K136_M1	1	Lactylation (K)	K	136	LSDLHAHKLRVDPVN	1	1	1	1	1	1	875.453	7208.14	125.377	1478.56	726.802	1
A0A1S5UZ39;D1MGQ2;P69905	HBA2;HBA2;HBA1	Hemoglobin subunit alpha;Alpha-1-globin;Hemoglobin subunit alpha	D1MGQ2	D1MGQ2_K91_M1	1	Lactylation (K)	K	91	LSDLHAHKLRVDPVN	1	1	1	1	1	1	875.453	7208.14	125.377	1478.56	726.802	1
A0A1S5UZ39;D1MGQ2;P69905	HBA2;HBA2;HBA1	Hemoglobin subunit alpha;Alpha-1-globin;Hemoglobin subunit alpha	P69905	P69905_K91_M1	1	Lactylation (K)	K	91	LSDLHAHKLRVDPVN	1	1	1	1	1	1	875.453	7208.14	125.377	1478.56	726.802	1
A0A1S5UZ39;D1MGQ2;P69905	HBA2;HBA2;HBA1	Hemoglobin subunit alpha;Alpha-1-globin;Hemoglobin subunit alpha	A0A1S5UZ39	A0A1S5UZ39_K57_M1	1	Lactylation (K)	K	57	SHGSAQVKGHGKKVG	0.5	0.5	Filtered	Filtered	Filtered	0.5	429.291	5957.68	Filtered	Filtered	Filtered	1
A0A1S5UZ39;D1MGQ2;P69905	HBA2;HBA2;HBA1	Hemoglobin subunit alpha;Alpha-1-globin;Hemoglobin subunit alpha	A0A1S5UZ39	A0A1S5UZ39_K102_M1	1	Lactylation (K)	K	102	SHGSAQVKGHGKKVA	0.5	0.5	Filtered	Filtered	Filtered	0.5	429.291	5957.68	Filtered	Filtered	Filtered	1
A0A1S5UZ39;D1MGQ2;P69905	HBA2;HBA2;HBA1	Hemoglobin subunit alpha;Alpha-1-globin;Hemoglobin subunit alpha	D1MGQ2	D1MGQ2_K57_M1	1	Lactylation (K)	K	57	SHGSAQVKGHGKKVA	0.5	0.5	Filtered	Filtered	Filtered	0.5	429.291	5957.68	Filtered	Filtered	Filtered	1
A0A1S5UZ39;D1MGQ2;P69905	HBA2;HBA2;HBA1	Hemoglobin subunit alpha;Alpha-1-globin;Hemoglobin subunit alpha	P69905	P69905_K57_M1	1	Lactylation (K)	K	57	SHGSAQVKGHGKKVA	0.5	0.5	Filtered	Filtered	Filtered	0.5	429.291	5957.68	Filtered	Filtered	Filtered	1
A0A1U9X7W7;A0A1U9X7X4;A0A1U9X7X9;B4DI54;P34931;Q53FA3	;;;;HSPA1L;HSPA1L	Heat shock 70 kDa protein 1-like;Heat shock 70 kDa protein 1-like;Heat shock 70 kDa protein 1-like;Heat shock 70 kDa protein 1-like;Heat shock 70 kDa protein 1-like;Heat shock 70 kDa protein 1-like (Fragment)	A0A1U9X7W7	A0A1U9X7W7_K248_M1	1	Lactylation (K)	K	248	SHFVEEFKRKHKKDI	1	1	1	1	1	1	2027.9	306.033	2164.98	284.689	796.518	1
A0A1U9X7W7;A0A1U9X7X4;A0A1U9X7X9;B4DI54;P34931;Q53FA3	;;;;HSPA1L;HSPA1L	Heat shock 70 kDa protein 1-like;Heat shock 70 kDa protein 1-like;Heat shock 70 kDa protein 1-like;Heat shock 70 kDa protein 1-like;Heat shock 70 kDa protein 1-like;Heat shock 70 kDa protein 1-like (Fragment)	A0A1U9X7X4	A0A1U9X7X4_K248_M1	1	Lactylation (K)	K	248	SHFVEEFKRKHKKDI	1	1	1	1	1	1	2027.9	306.033	2164.98	284.689	796.518	1
A0A1U9X7W7;A0A1U9X7X4;A0A1U9X7X9;B4DI54;P34931;Q53FA3	;;;;HSPA1L;HSPA1L	Heat shock 70 kDa protein 1-like;Heat shock 70 kDa protein 1-like;Heat shock 70 kDa protein 1-like;Heat shock 70 kDa protein 1-like;Heat shock 70 kDa protein 1-like;Heat shock 70 kDa protein 1-like (Fragment)	A0A1U9X7X9	A0A1U9X7X9_K248_M1	1	Lactylation (K)	K	248	SHFVEEFKRKHKKDI	1	1	1	1	1	1	2027.9	306.033	2164.98	284.689	796.518	1
A0A1U9X7W7;A0A1U9X7X4;A0A1U9X7X9;B4DI54;P34931;Q53FA3	;;;;HSPA1L;HSPA1L	Heat shock 70 kDa protein 1-like;Heat shock 70 kDa protein 1-like;Heat shock 70 kDa protein 1-like;Heat shock 70 kDa protein 1-like;Heat shock 70 kDa protein 1-like;Heat shock 70 kDa protein 1-like (Fragment)	B4DI54	B4DI54_K312_M1	1	Lactylation (K)	K	312	SHFVEEFKRKHKKDI	1	1	1	1	1	1	2027.9	306.033	2164.98	284.689	796.518	1
A0A1U9X7W7;A0A1U9X7X4;A0A1U9X7X9;B4DI54;P34931;Q53FA3	;;;;HSPA1L;HSPA1L	Heat shock 70 kDa protein 1-like;Heat shock 70 kDa protein 1-like;Heat shock 70 kDa protein 1-like;Heat shock 70 kDa protein 1-like;Heat shock 70 kDa protein 1-like;Heat shock 70 kDa protein 1-like (Fragment)	P34931	P34931_K248_M1	1	Lactylation (K)	K	248	SHFVEEFKRKHKKDI	1	1	1	1	1	1	2027.9	306.033	2164.98	284.689	796.518	1
A0A1U9X7W7;A0A1U9X7X4;A0A1U9X7X9;B4DI54;P34931;Q53FA3	;;;;HSPA1L;HSPA1L	Heat shock 70 kDa protein 1-like;Heat shock 70 kDa protein 1-like;Heat shock 70 kDa protein 1-like;Heat shock 70 kDa protein 1-like;Heat shock 70 kDa protein 1-like;Heat shock 70 kDa protein 1-like (Fragment)	Q53FA3	Q53FA3_K248_M1	1	Lactylation (K)	K	248	SHFVEEFKRKHKKDI	1	1	1	1	1	1	2027.9	306.033	2164.98	284.689	796.518	1
A0A1U9X7W7;A0A1U9X7X4;A0A1U9X7X9;B4DI54;P34931;Q53FA3	;;;;HSPA1L;HSPA1L	Heat shock 70 kDa protein 1-like;Heat shock 70 kDa protein 1-like;Heat shock 70 kDa protein 1-like;Heat shock 70 kDa protein 1-like;Heat shock 70 kDa protein 1-like;Heat shock 70 kDa protein 1-like (Fragment)	A0A1U9X7W7	A0A1U9X7W7_K130_M1	1	Lactylation (K)	K	130	SMVLTKLKETAEAFL	1	1	1	1	Filtered	Filtered	1200.81	3538.88	619.49	1	Filtered	Filtered
A0A1U9X7W7;A0A1U9X7X4;A0A1U9X7X9;B4DI54;P34931;Q53FA3	;;;;HSPA1L;HSPA1L	Heat shock 70 kDa protein 1-like;Heat shock 70 kDa protein 1-like;Heat shock 70 kDa protein 1-like;Heat shock 70 kDa protein 1-like;Heat shock 70 kDa protein 1-like;Heat shock 70 kDa protein 1-like (Fragment)	A0A1U9X7X4	A0A1U9X7X4_K130_M1	1	Lactylation (K)	K	130	SMVLTKLKETAEAFL	1	1	1	1	Filtered	Filtered	1200.81	3538.88	619.49	1	Filtered	Filtered
A0A1U9X7W7;A0A1U9X7X4;A0A1U9X7X9;B4DI54;P34931;Q53FA3	;;;;HSPA1L;HSPA1L	Heat shock 70 kDa protein 1-like;Heat shock 70 kDa protein 1-like;Heat shock 70 kDa protein 1-like;Heat shock 70 kDa protein 1-like;Heat shock 70 kDa protein 1-like;Heat shock 70 kDa protein 1-like (Fragment)	A0A1U9X7X9	A0A1U9X7X9_K130_M1	1	Lactylation (K)	K	130	SMVLTKLKETAEAFL	1	1	1	1	Filtered	Filtered	1200.81	3538.88	619.49	1	Filtered	Filtered
A0A1U9X7W7;A0A1U9X7X4;A0A1U9X7X9;B4DI54;P34931;Q53FA3	;;;;HSPA1L;HSPA1L	Heat shock 70 kDa protein 1-like;Heat shock 70 kDa protein 1-like;Heat shock 70 kDa protein 1-like;Heat shock 70 kDa protein 1-like;Heat shock 70 kDa protein 1-like;Heat shock 70 kDa protein 1-like (Fragment)	B4DI54	B4DI54_K194_M1	1	Lactylation (K)	K	194	SMVLTKLKETAEAFL	1	1	1	1	Filtered	Filtered	1200.81	3538.88	619.49	1	Filtered	Filtered
A0A1U9X7W7;A0A1U9X7X4;A0A1U9X7X9;B4DI54;P34931;Q53FA3	;;;;HSPA1L;HSPA1L	Heat shock 70 kDa protein 1-like;Heat shock 70 kDa protein 1-like;Heat shock 70 kDa protein 1-like;Heat shock 70 kDa protein 1-like;Heat shock 70 kDa protein 1-like;Heat shock 70 kDa protein 1-like (Fragment)	P34931	P34931_K130_M1	1	Lactylation (K)	K	130	SMVLTKLKETAEAFL	1	1	1	1	Filtered	Filtered	1200.81	3538.88	619.49	1	Filtered	Filtered
A0A1U9X7W7;A0A1U9X7X4;A0A1U9X7X9;B4DI54;P34931;Q53FA3	;;;;HSPA1L;HSPA1L	Heat shock 70 kDa protein 1-like;Heat shock 70 kDa protein 1-like;Heat shock 70 kDa protein 1-like;Heat shock 70 kDa protein 1-like;Heat shock 70 kDa protein 1-like;Heat shock 70 kDa protein 1-like (Fragment)	Q53FA3	Q53FA3_K130_M1	1	Lactylation (K)	K	130	SMVLTKLKETAEAFL	1	1	1	1	Filtered	Filtered	1200.81	3538.88	619.49	1	Filtered	Filtered
A0A1U9X9A3		Valine--tRNA ligase	A0A1U9X9A3	A0A1U9X9A3_K507_M1	1	Lactylation (K)	K	507	LLSVPGYKEKVEFGV	0.5	0.5	0.5	0.5	0.335986	0.5	6248.67	1982.69	6297.37	2923.49	3704.18	5420.66
A0A1U9X9A3		Valine--tRNA ligase	A0A1U9X9A3	A0A1U9X9A3_K562_M1	1	Lactylation (K)	K	562	RYQHLKGKNVIHPFL	1	1	1	1	1	1	3603.47	2018.69	1340.99	1112.75	198.841	277.402
A0A1W6AYU6;A0A2U3TZU2;B4DE36;B4DVJ0;P06744	;GPI;;;GPI	Glucose-6-phosphate isomerase	A0A1W6AYU6	A0A1W6AYU6_K455_M1	1	Lactylation (K)	K	455	KELQAAGKSPEDLER	1	1	1	Filtered	1	1	318.021	1	358.226	Filtered	494.317	563.418
A0A1W6AYU6;A0A2U3TZU2;B4DE36;B4DVJ0;P06744	;GPI;;;GPI	Glucose-6-phosphate isomerase	A0A2U3TZU2	A0A2U3TZU2_K493_M1	1	Lactylation (K)	K	493	KELQAAGKSPEDLER	1	1	1	Filtered	1	1	318.021	1	358.226	Filtered	494.317	563.418
A0A1W6AYU6;A0A2U3TZU2;B4DE36;B4DVJ0;P06744	;GPI;;;GPI	Glucose-6-phosphate isomerase	B4DE36	B4DE36_K426_M1	1	Lactylation (K)	K	426	KELQAAGKSPEDLER	1	1	1	Filtered	1	1	318.021	1	358.226	Filtered	494.317	563.418
A0A1W6AYU6;A0A2U3TZU2;B4DE36;B4DVJ0;P06744	;GPI;;;GPI	Glucose-6-phosphate isomerase	B4DVJ0	B4DVJ0_K427_M1	1	Lactylation (K)	K	427	KELQAAGKSPEDLER	1	1	1	Filtered	1	1	318.021	1	358.226	Filtered	494.317	563.418
A0A1W6AYU6;A0A2U3TZU2;B4DE36;B4DVJ0;P06744	;GPI;;;GPI	Glucose-6-phosphate isomerase	P06744	P06744_K454_M1	1	Lactylation (K)	K	454	KELQAAGKSPEDLER	1	1	1	Filtered	1	1	318.021	1	358.226	Filtered	494.317	563.418
A0A218MIY9;B2R8F9;B8ZZZ9;F8WA32;Q9BZW7	TSGA10;;TSGA10;TSGA10;TSGA10	Testis-specific 10 protein transcript variant 1;cDNA, FLJ93879, highly similar to Homo sapiens testis specific, 10 (TSGA10), mRNA;Testis specific 10 (Fragment);Testis specific 10 (Fragment);Testis-specific gene 10 protein	A0A218MIY9	A0A218MIY9_K55_M1	1	Lactylation (K)	K	55	AEIQGNVKVLKSERD	0.5	0.5	0.5	0.5	0.369543	0.5	884.839	2588.73	1053.61	2099.22	4472.76	2525.24
A0A218MIY9;B2R8F9;B8ZZZ9;F8WA32;Q9BZW7	TSGA10;;TSGA10;TSGA10;TSGA10	Testis-specific 10 protein transcript variant 1;cDNA, FLJ93879, highly similar to Homo sapiens testis specific, 10 (TSGA10), mRNA;Testis specific 10 (Fragment);Testis specific 10 (Fragment);Testis-specific gene 10 protein	B2R8F9	B2R8F9_K55_M1	1	Lactylation (K)	K	55	AEIQGNVKVLKSERD	0.5	0.5	0.5	0.5	0.369543	0.5	884.839	2588.73	1053.61	2099.22	4472.76	2525.24
A0A218MIY9;B2R8F9;B8ZZZ9;F8WA32;Q9BZW7	TSGA10;;TSGA10;TSGA10;TSGA10	Testis-specific 10 protein transcript variant 1;cDNA, FLJ93879, highly similar to Homo sapiens testis specific, 10 (TSGA10), mRNA;Testis specific 10 (Fragment);Testis specific 10 (Fragment);Testis-specific gene 10 protein	B8ZZZ9	B8ZZZ9_K55_M1	1	Lactylation (K)	K	55	AEIQGNVKVLKSERD	0.5	0.5	0.5	0.5	0.369543	0.5	884.839	2588.73	1053.61	2099.22	4472.76	2525.24
A0A218MIY9;B2R8F9;B8ZZZ9;F8WA32;Q9BZW7	TSGA10;;TSGA10;TSGA10;TSGA10	Testis-specific 10 protein transcript variant 1;cDNA, FLJ93879, highly similar to Homo sapiens testis specific, 10 (TSGA10), mRNA;Testis specific 10 (Fragment);Testis specific 10 (Fragment);Testis-specific gene 10 protein	F8WA32	F8WA32_K55_M1	1	Lactylation (K)	K	55	AEIQGNVKVLKSERD	0.5	0.5	0.5	0.5	0.369543	0.5	884.839	2588.73	1053.61	2099.22	4472.76	2525.24
A0A218MIY9;B2R8F9;B8ZZZ9;F8WA32;Q9BZW7	TSGA10;;TSGA10;TSGA10;TSGA10	Testis-specific 10 protein transcript variant 1;cDNA, FLJ93879, highly similar to Homo sapiens testis specific, 10 (TSGA10), mRNA;Testis specific 10 (Fragment);Testis specific 10 (Fragment);Testis-specific gene 10 protein	Q9BZW7	Q9BZW7_K55_M1	1	Lactylation (K)	K	55	AEIQGNVKVLKSERD	0.5	0.5	0.5	0.5	0.369543	0.5	884.839	2588.73	1053.61	2099.22	4472.76	2525.24
A0A218MIY9;B2R8F9;B8ZZZ9;F8WA32;Q9BZW7	TSGA10;;TSGA10;TSGA10;TSGA10	Testis-specific 10 protein transcript variant 1;cDNA, FLJ93879, highly similar to Homo sapiens testis specific, 10 (TSGA10), mRNA;Testis specific 10 (Fragment);Testis specific 10 (Fragment);Testis-specific gene 10 protein	A0A218MIY9	A0A218MIY9_K58_M1	1	Lactylation (K)	K	58	QGNVKVLKSERDKIF	0.5	0.217268	0.142525	0.5	0.625533	0.5	879.505	916.675	1078.68	2104.65	4462.45	2525.12
A0A218MIY9;B2R8F9;B8ZZZ9;F8WA32;Q9BZW7	TSGA10;;TSGA10;TSGA10;TSGA10	Testis-specific 10 protein transcript variant 1;cDNA, FLJ93879, highly similar to Homo sapiens testis specific, 10 (TSGA10), mRNA;Testis specific 10 (Fragment);Testis specific 10 (Fragment);Testis-specific gene 10 protein	B2R8F9	B2R8F9_K58_M1	1	Lactylation (K)	K	58	QGNVKVLKSERDKIF	0.5	0.217268	0.142525	0.5	0.625533	0.5	879.505	916.675	1078.68	2104.65	4462.45	2525.12
A0A218MIY9;B2R8F9;B8ZZZ9;F8WA32;Q9BZW7	TSGA10;;TSGA10;TSGA10;TSGA10	Testis-specific 10 protein transcript variant 1;cDNA, FLJ93879, highly similar to Homo sapiens testis specific, 10 (TSGA10), mRNA;Testis specific 10 (Fragment);Testis specific 10 (Fragment);Testis-specific gene 10 protein	B8ZZZ9	B8ZZZ9_K58_M1	1	Lactylation (K)	K	58	QGNVKVLKSERDKIF	0.5	0.217268	0.142525	0.5	0.625533	0.5	879.505	916.675	1078.68	2104.65	4462.45	2525.12
A0A218MIY9;B2R8F9;B8ZZZ9;F8WA32;Q9BZW7	TSGA10;;TSGA10;TSGA10;TSGA10	Testis-specific 10 protein transcript variant 1;cDNA, FLJ93879, highly similar to Homo sapiens testis specific, 10 (TSGA10), mRNA;Testis specific 10 (Fragment);Testis specific 10 (Fragment);Testis-specific gene 10 protein	F8WA32	F8WA32_K58_M1	1	Lactylation (K)	K	58	QGNVKVLKSERDKIF	0.5	0.217268	0.142525	0.5	0.625533	0.5	879.505	916.675	1078.68	2104.65	4462.45	2525.12
A0A218MIY9;B2R8F9;B8ZZZ9;F8WA32;Q9BZW7	TSGA10;;TSGA10;TSGA10;TSGA10	Testis-specific 10 protein transcript variant 1;cDNA, FLJ93879, highly similar to Homo sapiens testis specific, 10 (TSGA10), mRNA;Testis specific 10 (Fragment);Testis specific 10 (Fragment);Testis-specific gene 10 protein	Q9BZW7	Q9BZW7_K58_M1	1	Lactylation (K)	K	58	QGNVKVLKSERDKIF	0.5	0.217268	0.142525	0.5	0.625533	0.5	879.505	916.675	1078.68	2104.65	4462.45	2525.12
A0A218MIY9;B2R8F9;B8ZZZ9;F8WA32;Q9BZW7	TSGA10;;TSGA10;TSGA10;TSGA10	Testis-specific 10 protein transcript variant 1;cDNA, FLJ93879, highly similar to Homo sapiens testis specific, 10 (TSGA10), mRNA;Testis specific 10 (Fragment);Testis specific 10 (Fragment);Testis-specific gene 10 protein	A0A218MIY9	A0A218MIY9_K127_M1	1	Lactylation (K)	K	127	DSLRERLKIAQETAF	0.702661	0.998527	0.990527	0.988955	0.971759	0.86063	339.611	3707.64	1297.11	4416.7	7062.94	4386.2
A0A218MIY9;B2R8F9;B8ZZZ9;F8WA32;Q9BZW7	TSGA10;;TSGA10;TSGA10;TSGA10	Testis-specific 10 protein transcript variant 1;cDNA, FLJ93879, highly similar to Homo sapiens testis specific, 10 (TSGA10), mRNA;Testis specific 10 (Fragment);Testis specific 10 (Fragment);Testis-specific gene 10 protein	B2R8F9	B2R8F9_K127_M1	1	Lactylation (K)	K	127	DSLRERLKIAQETAF	0.702661	0.998527	0.990527	0.988955	0.971759	0.86063	339.611	3707.64	1297.11	4416.7	7062.94	4386.2
A0A218MIY9;B2R8F9;B8ZZZ9;F8WA32;Q9BZW7	TSGA10;;TSGA10;TSGA10;TSGA10	Testis-specific 10 protein transcript variant 1;cDNA, FLJ93879, highly similar to Homo sapiens testis specific, 10 (TSGA10), mRNA;Testis specific 10 (Fragment);Testis specific 10 (Fragment);Testis-specific gene 10 protein	B8ZZZ9	B8ZZZ9_K127_M1	1	Lactylation (K)	K	127	DSLRERLKIAQETAF	0.702661	0.998527	0.990527	0.988955	0.971759	0.86063	339.611	3707.64	1297.11	4416.7	7062.94	4386.2
A0A218MIY9;B2R8F9;B8ZZZ9;F8WA32;Q9BZW7	TSGA10;;TSGA10;TSGA10;TSGA10	Testis-specific 10 protein transcript variant 1;cDNA, FLJ93879, highly similar to Homo sapiens testis specific, 10 (TSGA10), mRNA;Testis specific 10 (Fragment);Testis specific 10 (Fragment);Testis-specific gene 10 protein	F8WA32	F8WA32_K127_M1	1	Lactylation (K)	K	127	DSLRERLKIAQETAF	0.702661	0.998527	0.990527	0.988955	0.971759	0.86063	339.611	3707.64	1297.11	4416.7	7062.94	4386.2
A0A218MIY9;B2R8F9;B8ZZZ9;F8WA32;Q9BZW7	TSGA10;;TSGA10;TSGA10;TSGA10	Testis-specific 10 protein transcript variant 1;cDNA, FLJ93879, highly similar to Homo sapiens testis specific, 10 (TSGA10), mRNA;Testis specific 10 (Fragment);Testis specific 10 (Fragment);Testis-specific gene 10 protein	Q9BZW7	Q9BZW7_K127_M1	1	Lactylation (K)	K	127	DSLRERLKIAQETAF	0.702661	0.998527	0.990527	0.988955	0.971759	0.86063	339.611	3707.64	1297.11	4416.7	7062.94	4386.2
A0A286LWX1;B4DNI5;Q06278	AOX1;;AOX1	aldehyde oxidase;cDNA FLJ51005, highly similar to Aldehyde oxidase;Aldehyde oxidase	A0A286LWX1	A0A286LWX1_K474_M1	1	Lactylation (K)	K	474	GPATICAKNSCQKLI	0.993576	0.935686	0.999991	0.999999	0.999993	0.5	8721.21	67388.4	33898.9	175364	89470.2	122639
A0A286LWX1;B4DNI5;Q06278	AOX1;;AOX1	aldehyde oxidase;cDNA FLJ51005, highly similar to Aldehyde oxidase;Aldehyde oxidase	B4DNI5	B4DNI5_K30_M1	1	Lactylation (K)	K	30	GPATICAKNSCQKLI	0.993576	0.935686	0.999991	0.999999	0.999993	0.5	8721.21	67388.4	33898.9	175364	89470.2	122639
A0A286LWX1;B4DNI5;Q06278	AOX1;;AOX1	aldehyde oxidase;cDNA FLJ51005, highly similar to Aldehyde oxidase;Aldehyde oxidase	Q06278	Q06278_K474_M1	1	Lactylation (K)	K	474	GPATICAKNSCQKLI	0.993576	0.935686	0.999991	0.999999	0.999993	0.5	8721.21	67388.4	33898.9	175364	89470.2	122639
A0A286LWX1;B4DNI5;Q06278	AOX1;;AOX1	aldehyde oxidase;cDNA FLJ51005, highly similar to Aldehyde oxidase;Aldehyde oxidase	A0A286LWX1	A0A286LWX1_K479_M1	1	Lactylation (K)	K	479	CAKNSCQKLIGRHWN	0.475065	0.080267	1.96769e-05	6.065e-06	1.92587e-05	0.5	11625.2	67327.2	34101.6	169414	87565.4	121039
A0A286LWX1;B4DNI5;Q06278	AOX1;;AOX1	aldehyde oxidase;cDNA FLJ51005, highly similar to Aldehyde oxidase;Aldehyde oxidase	B4DNI5	B4DNI5_K35_M1	1	Lactylation (K)	K	35	CAKNSCQKLIGRHWN	0.475065	0.080267	1.96769e-05	6.065e-06	1.92587e-05	0.5	11625.2	67327.2	34101.6	169414	87565.4	121039
A0A286LWX1;B4DNI5;Q06278	AOX1;;AOX1	aldehyde oxidase;cDNA FLJ51005, highly similar to Aldehyde oxidase;Aldehyde oxidase	Q06278	Q06278_K479_M1	1	Lactylation (K)	K	479	CAKNSCQKLIGRHWN	0.475065	0.080267	1.96769e-05	6.065e-06	1.92587e-05	0.5	11625.2	67327.2	34101.6	169414	87565.4	121039
A0A286YFF8;B7ZM73;Q7Z3U7	MON2	Protein MON2 homolog	A0A286YFF8	A0A286YFF8_K1451_M1	1	Lactylation (K)	K	1451	LRVPLSLKYSCPSES	Filtered	1	Filtered	Filtered	Filtered	Filtered	Filtered	584.491	Filtered	Filtered	Filtered	Filtered
A0A286YFF8;B7ZM73;Q7Z3U7	MON2	Protein MON2 homolog	B7ZM73	B7ZM73_K1421_M1	1	Lactylation (K)	K	1421	LRVPLSLKYSCPSES	Filtered	1	Filtered	Filtered	Filtered	Filtered	Filtered	584.491	Filtered	Filtered	Filtered	Filtered
A0A286YFF8;B7ZM73;Q7Z3U7	MON2	Protein MON2 homolog	Q7Z3U7	Q7Z3U7_K1450_M1	1	Lactylation (K)	K	1450	LRVPLSLKYSCPSES	Filtered	1	Filtered	Filtered	Filtered	Filtered	Filtered	584.491	Filtered	Filtered	Filtered	Filtered
A0A2R8Y4D6;A0A2R8Y4H0;A0A2R8Y5A0;A0A2R8YCK2;A0A2R8YD58;A0A2R8YDP2;A0A2R8YEW1;A0A2R8YF43;A0A2R8YFU2;B2R6D7;B5BUH5;E7EU96;P68400;Q2I0Y7;Q5U5J2;Q8NEV1;V9GYA2	CSNK2A1;CSNK2A1;CSNK2A1;CSNK2A1;CSNK2A1;CSNK2A1;CSNK2A1;CSNK2A1;CSNK2A1;;CSNK2A1;CSNK2A1;CSNK2A1;;CSNK2A1;CSNK2A3;CSNK2A1	Casein kinase II subunit alpha (Fragment);Casein kinase II subunit alpha;Casein kinase II subunit alpha;non-specific serine/threonine protein kinase;Casein kinase II subunit alpha;Casein kinase II subunit alpha;non-specific serine/threonine protein kinase (Fragment);non-specific serine/threonine protein kinase;Casein kinase II subunit alpha;Casein kinase II subunit alpha;Casein kinase II subunit …	A0A2R8Y4D6	A0A2R8Y4D6_K68_M1	1	Lactylation (K)	K	68	NNEKVVVKILKPVKK	0.333333	Filtered	0.333333	0.333333	Filtered	Filtered	113.297	Filtered	76.2538	175.783	Filtered	Filtered
A0A2R8Y4D6;A0A2R8Y4H0;A0A2R8Y5A0;A0A2R8YCK2;A0A2R8YD58;A0A2R8YDP2;A0A2R8YEW1;A0A2R8YF43;A0A2R8YFU2;B2R6D7;B5BUH5;E7EU96;P68400;Q2I0Y7;Q5U5J2;Q8NEV1;V9GYA2	CSNK2A1;CSNK2A1;CSNK2A1;CSNK2A1;CSNK2A1;CSNK2A1;CSNK2A1;CSNK2A1;CSNK2A1;;CSNK2A1;CSNK2A1;CSNK2A1;;CSNK2A1;CSNK2A3;CSNK2A1	Casein kinase II subunit alpha (Fragment);Casein kinase II subunit alpha;Casein kinase II subunit alpha;non-specific serine/threonine protein kinase;Casein kinase II subunit alpha;Casein kinase II subunit alpha;non-specific serine/threonine protein kinase (Fragment);non-specific serine/threonine protein kinase;Casein kinase II subunit alpha;Casein kinase II subunit alpha;Casein kinase II subunit …	A0A2R8Y4H0	A0A2R8Y4H0_K68_M1	1	Lactylation (K)	K	68	NNEKVVVKILKPVKK	0.333333	Filtered	0.333333	0.333333	Filtered	Filtered	113.297	Filtered	76.2538	175.783	Filtered	Filtered
A0A2R8Y4D6;A0A2R8Y4H0;A0A2R8Y5A0;A0A2R8YCK2;A0A2R8YD58;A0A2R8YDP2;A0A2R8YEW1;A0A2R8YF43;A0A2R8YFU2;B2R6D7;B5BUH5;E7EU96;P68400;Q2I0Y7;Q5U5J2;Q8NEV1;V9GYA2	CSNK2A1;CSNK2A1;CSNK2A1;CSNK2A1;CSNK2A1;CSNK2A1;CSNK2A1;CSNK2A1;CSNK2A1;;CSNK2A1;CSNK2A1;CSNK2A1;;CSNK2A1;CSNK2A3;CSNK2A1	Casein kinase II subunit alpha (Fragment);Casein kinase II subunit alpha;Casein kinase II subunit alpha;non-specific serine/threonine protein kinase;Casein kinase II subunit alpha;Casein kinase II subunit alpha;non-specific serine/threonine protein kinase (Fragment);non-specific serine/threonine protein kinase;Casein kinase II subunit alpha;Casein kinase II subunit alpha;Casein kinase II subunit …	A0A2R8Y5A0	A0A2R8Y5A0_K68_M1	1	Lactylation (K)	K	68	NNEKVVVKILKPVKK	0.333333	Filtered	0.333333	0.333333	Filtered	Filtered	113.297	Filtered	76.2538	175.783	Filtered	Filtered
A0A2R8Y4D6;A0A2R8Y4H0;A0A2R8Y5A0;A0A2R8YCK2;A0A2R8YD58;A0A2R8YDP2;A0A2R8YEW1;A0A2R8YF43;A0A2R8YFU2;B2R6D7;B5BUH5;E7EU96;P68400;Q2I0Y7;Q5U5J2;Q8NEV1;V9GYA2	CSNK2A1;CSNK2A1;CSNK2A1;CSNK2A1;CSNK2A1;CSNK2A1;CSNK2A1;CSNK2A1;CSNK2A1;;CSNK2A1;CSNK2A1;CSNK2A1;;CSNK2A1;CSNK2A3;CSNK2A1	Casein kinase II subunit alpha (Fragment);Casein kinase II subunit alpha;Casein kinase II subunit alpha;non-specific serine/threonine protein kinase;Casein kinase II subunit alpha;Casein kinase II subunit alpha;non-specific serine/threonine protein kinase (Fragment);non-specific serine/threonine protein kinase;Casein kinase II subunit alpha;Casein kinase II subunit alpha;Casein kinase II subunit …	A0A2R8YCK2	A0A2R8YCK2_K68_M1	1	Lactylation (K)	K	68	NNEKVVVKILKPVKK	0.333333	Filtered	0.333333	0.333333	Filtered	Filtered	113.297	Filtered	76.2538	175.783	Filtered	Filtered
A0A2R8Y4D6;A0A2R8Y4H0;A0A2R8Y5A0;A0A2R8YCK2;A0A2R8YD58;A0A2R8YDP2;A0A2R8YEW1;A0A2R8YF43;A0A2R8YFU2;B2R6D7;B5BUH5;E7EU96;P68400;Q2I0Y7;Q5U5J2;Q8NEV1;V9GYA2	CSNK2A1;CSNK2A1;CSNK2A1;CSNK2A1;CSNK2A1;CSNK2A1;CSNK2A1;CSNK2A1;CSNK2A1;;CSNK2A1;CSNK2A1;CSNK2A1;;CSNK2A1;CSNK2A3;CSNK2A1	Casein kinase II subunit alpha (Fragment);Casein kinase II subunit alpha;Casein kinase II subunit alpha;non-specific serine/threonine protein kinase;Casein kinase II subunit alpha;Casein kinase II subunit alpha;non-specific serine/threonine protein kinase (Fragment);non-specific serine/threonine protein kinase;Casein kinase II subunit alpha;Casein kinase II subunit alpha;Casein kinase II subunit …	A0A2R8YD58	A0A2R8YD58_K68_M1	1	Lactylation (K)	K	68	NNEKVVVKILKPVKK	0.333333	Filtered	0.333333	0.333333	Filtered	Filtered	113.297	Filtered	76.2538	175.783	Filtered	Filtered
A0A2R8Y4D6;A0A2R8Y4H0;A0A2R8Y5A0;A0A2R8YCK2;A0A2R8YD58;A0A2R8YDP2;A0A2R8YEW1;A0A2R8YF43;A0A2R8YFU2;B2R6D7;B5BUH5;E7EU96;P68400;Q2I0Y7;Q5U5J2;Q8NEV1;V9GYA2	CSNK2A1;CSNK2A1;CSNK2A1;CSNK2A1;CSNK2A1;CSNK2A1;CSNK2A1;CSNK2A1;CSNK2A1;;CSNK2A1;CSNK2A1;CSNK2A1;;CSNK2A1;CSNK2A3;CSNK2A1	Casein kinase II subunit alpha (Fragment);Casein kinase II subunit alpha;Casein kinase II subunit alpha;non-specific serine/threonine protein kinase;Casein kinase II subunit alpha;Casein kinase II subunit alpha;non-specific serine/threonine protein kinase (Fragment);non-specific serine/threonine protein kinase;Casein kinase II subunit alpha;Casein kinase II subunit alpha;Casein kinase II subunit …	A0A2R8YDP2	A0A2R8YDP2_K68_M1	1	Lactylation (K)	K	68	NNEKVVVKILKPVKK	0.333333	Filtered	0.333333	0.333333	Filtered	Filtered	113.297	Filtered	76.2538	175.783	Filtered	Filtered
A0A2R8Y4D6;A0A2R8Y4H0;A0A2R8Y5A0;A0A2R8YCK2;A0A2R8YD58;A0A2R8YDP2;A0A2R8YEW1;A0A2R8YF43;A0A2R8YFU2;B2R6D7;B5BUH5;E7EU96;P68400;Q2I0Y7;Q5U5J2;Q8NEV1;V9GYA2	CSNK2A1;CSNK2A1;CSNK2A1;CSNK2A1;CSNK2A1;CSNK2A1;CSNK2A1;CSNK2A1;CSNK2A1;;CSNK2A1;CSNK2A1;CSNK2A1;;CSNK2A1;CSNK2A3;CSNK2A1	Casein kinase II subunit alpha (Fragment);Casein kinase II subunit alpha;Casein kinase II subunit alpha;non-specific serine/threonine protein kinase;Casein kinase II subunit alpha;Casein kinase II subunit alpha;non-specific serine/threonine protein kinase (Fragment);non-specific serine/threonine protein kinase;Casein kinase II subunit alpha;Casein kinase II subunit alpha;Casein kinase II subunit …	A0A2R8YEW1	A0A2R8YEW1_K68_M1	1	Lactylation (K)	K	68	NNEKVVVKILKPVKK	0.333333	Filtered	0.333333	0.333333	Filtered	Filtered	113.297	Filtered	76.2538	175.783	Filtered	Filtered
A0A2R8Y4D6;A0A2R8Y4H0;A0A2R8Y5A0;A0A2R8YCK2;A0A2R8YD58;A0A2R8YDP2;A0A2R8YEW1;A0A2R8YF43;A0A2R8YFU2;B2R6D7;B5BUH5;E7EU96;P68400;Q2I0Y7;Q5U5J2;Q8NEV1;V9GYA2	CSNK2A1;CSNK2A1;CSNK2A1;CSNK2A1;CSNK2A1;CSNK2A1;CSNK2A1;CSNK2A1;CSNK2A1;;CSNK2A1;CSNK2A1;CSNK2A1;;CSNK2A1;CSNK2A3;CSNK2A1	Casein kinase II subunit alpha (Fragment);Casein kinase II subunit alpha;Casein kinase II subunit alpha;non-specific serine/threonine protein kinase;Casein kinase II subunit alpha;Casein kinase II subunit alpha;non-specific serine/threonine protein kinase (Fragment);non-specific serine/threonine protein kinase;Casein kinase II subunit alpha;Casein kinase II subunit alpha;Casein kinase II subunit …	A0A2R8YF43	A0A2R8YF43_K68_M1	1	Lactylation (K)	K	68	NNEKVVVKILKPVKK	0.333333	Filtered	0.333333	0.333333	Filtered	Filtered	113.297	Filtered	76.2538	175.783	Filtered	Filtered
A0A2R8Y4D6;A0A2R8Y4H0;A0A2R8Y5A0;A0A2R8YCK2;A0A2R8YD58;A0A2R8YDP2;A0A2R8YEW1;A0A2R8YF43;A0A2R8YFU2;B2R6D7;B5BUH5;E7EU96;P68400;Q2I0Y7;Q5U5J2;Q8NEV1;V9GYA2	CSNK2A1;CSNK2A1;CSNK2A1;CSNK2A1;CSNK2A1;CSNK2A1;CSNK2A1;CSNK2A1;CSNK2A1;;CSNK2A1;CSNK2A1;CSNK2A1;;CSNK2A1;CSNK2A3;CSNK2A1	Casein kinase II subunit alpha (Fragment);Casein kinase II subunit alpha;Casein kinase II subunit alpha;non-specific serine/threonine protein kinase;Casein kinase II subunit alpha;Casein kinase II subunit alpha;non-specific serine/threonine protein kinase (Fragment);non-specific serine/threonine protein kinase;Casein kinase II subunit alpha;Casein kinase II subunit alpha;Casein kinase II subunit …	A0A2R8YFU2	A0A2R8YFU2_K68_M1	1	Lactylation (K)	K	68	NNEKVVVKILKPVKK	0.333333	Filtered	0.333333	0.333333	Filtered	Filtered	113.297	Filtered	76.2538	175.783	Filtered	Filtered
A0A2R8Y4D6;A0A2R8Y4H0;A0A2R8Y5A0;A0A2R8YCK2;A0A2R8YD58;A0A2R8YDP2;A0A2R8YEW1;A0A2R8YF43;A0A2R8YFU2;B2R6D7;B5BUH5;E7EU96;P68400;Q2I0Y7;Q5U5J2;Q8NEV1;V9GYA2	CSNK2A1;CSNK2A1;CSNK2A1;CSNK2A1;CSNK2A1;CSNK2A1;CSNK2A1;CSNK2A1;CSNK2A1;;CSNK2A1;CSNK2A1;CSNK2A1;;CSNK2A1;CSNK2A3;CSNK2A1	Casein kinase II subunit alpha (Fragment);Casein kinase II subunit alpha;Casein kinase II subunit alpha;non-specific serine/threonine protein kinase;Casein kinase II subunit alpha;Casein kinase II subunit alpha;non-specific serine/threonine protein kinase (Fragment);non-specific serine/threonine protein kinase;Casein kinase II subunit alpha;Casein kinase II subunit alpha;Casein kinase II subunit …	B2R6D7	B2R6D7_K68_M1	1	Lactylation (K)	K	68	NNEKVVVKILKPVKK	0.333333	Filtered	0.333333	0.333333	Filtered	Filtered	113.297	Filtered	76.2538	175.783	Filtered	Filtered
A0A2R8Y4D6;A0A2R8Y4H0;A0A2R8Y5A0;A0A2R8YCK2;A0A2R8YD58;A0A2R8YDP2;A0A2R8YEW1;A0A2R8YF43;A0A2R8YFU2;B2R6D7;B5BUH5;E7EU96;P68400;Q2I0Y7;Q5U5J2;Q8NEV1;V9GYA2	CSNK2A1;CSNK2A1;CSNK2A1;CSNK2A1;CSNK2A1;CSNK2A1;CSNK2A1;CSNK2A1;CSNK2A1;;CSNK2A1;CSNK2A1;CSNK2A1;;CSNK2A1;CSNK2A3;CSNK2A1	Casein kinase II subunit alpha (Fragment);Casein kinase II subunit alpha;Casein kinase II subunit alpha;non-specific serine/threonine protein kinase;Casein kinase II subunit alpha;Casein kinase II subunit alpha;non-specific serine/threonine protein kinase (Fragment);non-specific serine/threonine protein kinase;Casein kinase II subunit alpha;Casein kinase II subunit alpha;Casein kinase II subunit …	B5BUH5	B5BUH5_K68_M1	1	Lactylation (K)	K	68	NNEKVVVKILKPVKK	0.333333	Filtered	0.333333	0.333333	Filtered	Filtered	113.297	Filtered	76.2538	175.783	Filtered	Filtered
A0A2R8Y4D6;A0A2R8Y4H0;A0A2R8Y5A0;A0A2R8YCK2;A0A2R8YD58;A0A2R8YDP2;A0A2R8YEW1;A0A2R8YF43;A0A2R8YFU2;B2R6D7;B5BUH5;E7EU96;P68400;Q2I0Y7;Q5U5J2;Q8NEV1;V9GYA2	CSNK2A1;CSNK2A1;CSNK2A1;CSNK2A1;CSNK2A1;CSNK2A1;CSNK2A1;CSNK2A1;CSNK2A1;;CSNK2A1;CSNK2A1;CSNK2A1;;CSNK2A1;CSNK2A3;CSNK2A1	Casein kinase II subunit alpha (Fragment);Casein kinase II subunit alpha;Casein kinase II subunit alpha;non-specific serine/threonine protein kinase;Casein kinase II subunit alpha;Casein kinase II subunit alpha;non-specific serine/threonine protein kinase (Fragment);non-specific serine/threonine protein kinase;Casein kinase II subunit alpha;Casein kinase II subunit alpha;Casein kinase II subunit …	E7EU96	E7EU96_K68_M1	1	Lactylation (K)	K	68	NNEKVVVKILKPVKK	0.333333	Filtered	0.333333	0.333333	Filtered	Filtered	113.297	Filtered	76.2538	175.783	Filtered	Filtered
A0A2R8Y4D6;A0A2R8Y4H0;A0A2R8Y5A0;A0A2R8YCK2;A0A2R8YD58;A0A2R8YDP2;A0A2R8YEW1;A0A2R8YF43;A0A2R8YFU2;B2R6D7;B5BUH5;E7EU96;P68400;Q2I0Y7;Q5U5J2;Q8NEV1;V9GYA2	CSNK2A1;CSNK2A1;CSNK2A1;CSNK2A1;CSNK2A1;CSNK2A1;CSNK2A1;CSNK2A1;CSNK2A1;;CSNK2A1;CSNK2A1;CSNK2A1;;CSNK2A1;CSNK2A3;CSNK2A1	Casein kinase II subunit alpha (Fragment);Casein kinase II subunit alpha;Casein kinase II subunit alpha;non-specific serine/threonine protein kinase;Casein kinase II subunit alpha;Casein kinase II subunit alpha;non-specific serine/threonine protein kinase (Fragment);non-specific serine/threonine protein kinase;Casein kinase II subunit alpha;Casein kinase II subunit alpha;Casein kinase II subunit …	P68400	P68400_K68_M1	1	Lactylation (K)	K	68	NNEKVVVKILKPVKK	0.333333	Filtered	0.333333	0.333333	Filtered	Filtered	113.297	Filtered	76.2538	175.783	Filtered	Filtered
A0A2R8Y4D6;A0A2R8Y4H0;A0A2R8Y5A0;A0A2R8YCK2;A0A2R8YD58;A0A2R8YDP2;A0A2R8YEW1;A0A2R8YF43;A0A2R8YFU2;B2R6D7;B5BUH5;E7EU96;P68400;Q2I0Y7;Q5U5J2;Q8NEV1;V9GYA2	CSNK2A1;CSNK2A1;CSNK2A1;CSNK2A1;CSNK2A1;CSNK2A1;CSNK2A1;CSNK2A1;CSNK2A1;;CSNK2A1;CSNK2A1;CSNK2A1;;CSNK2A1;CSNK2A3;CSNK2A1	Casein kinase II subunit alpha (Fragment);Casein kinase II subunit alpha;Casein kinase II subunit alpha;non-specific serine/threonine protein kinase;Casein kinase II subunit alpha;Casein kinase II subunit alpha;non-specific serine/threonine protein kinase (Fragment);non-specific serine/threonine protein kinase;Casein kinase II subunit alpha;Casein kinase II subunit alpha;Casein kinase II subunit …	Q2I0Y7	Q2I0Y7_K68_M1	1	Lactylation (K)	K	68	NNEKVVVKILKPVKK	0.333333	Filtered	0.333333	0.333333	Filtered	Filtered	113.297	Filtered	76.2538	175.783	Filtered	Filtered
A0A2R8Y4D6;A0A2R8Y4H0;A0A2R8Y5A0;A0A2R8YCK2;A0A2R8YD58;A0A2R8YDP2;A0A2R8YEW1;A0A2R8YF43;A0A2R8YFU2;B2R6D7;B5BUH5;E7EU96;P68400;Q2I0Y7;Q5U5J2;Q8NEV1;V9GYA2	CSNK2A1;CSNK2A1;CSNK2A1;CSNK2A1;CSNK2A1;CSNK2A1;CSNK2A1;CSNK2A1;CSNK2A1;;CSNK2A1;CSNK2A1;CSNK2A1;;CSNK2A1;CSNK2A3;CSNK2A1	Casein kinase II subunit alpha (Fragment);Casein kinase II subunit alpha;Casein kinase II subunit alpha;non-specific serine/threonine protein kinase;Casein kinase II subunit alpha;Casein kinase II subunit alpha;non-specific serine/threonine protein kinase (Fragment);non-specific serine/threonine protein kinase;Casein kinase II subunit alpha;Casein kinase II subunit alpha;Casein kinase II subunit …	Q5U5J2	Q5U5J2_K68_M1	1	Lactylation (K)	K	68	NNEKVVVKILKPVKK	0.333333	Filtered	0.333333	0.333333	Filtered	Filtered	113.297	Filtered	76.2538	175.783	Filtered	Filtered
A0A2R8Y4D6;A0A2R8Y4H0;A0A2R8Y5A0;A0A2R8YCK2;A0A2R8YD58;A0A2R8YDP2;A0A2R8YEW1;A0A2R8YF43;A0A2R8YFU2;B2R6D7;B5BUH5;E7EU96;P68400;Q2I0Y7;Q5U5J2;Q8NEV1;V9GYA2	CSNK2A1;CSNK2A1;CSNK2A1;CSNK2A1;CSNK2A1;CSNK2A1;CSNK2A1;CSNK2A1;CSNK2A1;;CSNK2A1;CSNK2A1;CSNK2A1;;CSNK2A1;CSNK2A3;CSNK2A1	Casein kinase II subunit alpha (Fragment);Casein kinase II subunit alpha;Casein kinase II subunit alpha;non-specific serine/threonine protein kinase;Casein kinase II subunit alpha;Casein kinase II subunit alpha;non-specific serine/threonine protein kinase (Fragment);non-specific serine/threonine protein kinase;Casein kinase II subunit alpha;Casein kinase II subunit alpha;Casein kinase II subunit …	Q8NEV1	Q8NEV1_K68_M1	1	Lactylation (K)	K	68	NNEKVVVKILKPVKK	0.333333	Filtered	0.333333	0.333333	Filtered	Filtered	113.297	Filtered	76.2538	175.783	Filtered	Filtered
A0A2R8Y4D6;A0A2R8Y4H0;A0A2R8Y5A0;A0A2R8YCK2;A0A2R8YD58;A0A2R8YDP2;A0A2R8YEW1;A0A2R8YF43;A0A2R8YFU2;B2R6D7;B5BUH5;E7EU96;P68400;Q2I0Y7;Q5U5J2;Q8NEV1;V9GYA2	CSNK2A1;CSNK2A1;CSNK2A1;CSNK2A1;CSNK2A1;CSNK2A1;CSNK2A1;CSNK2A1;CSNK2A1;;CSNK2A1;CSNK2A1;CSNK2A1;;CSNK2A1;CSNK2A3;CSNK2A1	Casein kinase II subunit alpha (Fragment);Casein kinase II subunit alpha;Casein kinase II subunit alpha;non-specific serine/threonine protein kinase;Casein kinase II subunit alpha;Casein kinase II subunit alpha;non-specific serine/threonine protein kinase (Fragment);non-specific serine/threonine protein kinase;Casein kinase II subunit alpha;Casein kinase II subunit alpha;Casein kinase II subunit …	V9GYA2	V9GYA2_K68_M1	1	Lactylation (K)	K	68	NNEKVVVKILKPVKK	0.333333	Filtered	0.333333	0.333333	Filtered	Filtered	113.297	Filtered	76.2538	175.783	Filtered	Filtered
A0A2R8Y5B3;A0A994J5B1;E9PHY5;E9PII3;E9PK52;I6L9B1;O43491;Q59FD8	EPB41L2;EPB41L2;EPB41L2;EPB41L2;EPB41L2;EPB41L2;EPB41L2;	Erythrocyte membrane protein band 4.1 like 2 (Fragment);Erythrocyte membrane protein band 4.1 like 2;Erythrocyte membrane protein band 4.1 like 2;Erythrocyte membrane protein band 4.1 like 2;Erythrocyte membrane protein band 4.1 like 2;EPB41L2 protein;Band 4.1-like protein 2;EPB41L2 protein variant (Fragment)	A0A2R8Y5B3	A0A2R8Y5B3_K287_M1	1	Lactylation (K)	K	287	WLFTFNVKFYPPDPS	1	Filtered	Filtered	1	Filtered	Filtered	162.892	Filtered	Filtered	182.678	Filtered	Filtered
A0A2R8Y5B3;A0A994J5B1;E9PHY5;E9PII3;E9PK52;I6L9B1;O43491;Q59FD8	EPB41L2;EPB41L2;EPB41L2;EPB41L2;EPB41L2;EPB41L2;EPB41L2;	Erythrocyte membrane protein band 4.1 like 2 (Fragment);Erythrocyte membrane protein band 4.1 like 2;Erythrocyte membrane protein band 4.1 like 2;Erythrocyte membrane protein band 4.1 like 2;Erythrocyte membrane protein band 4.1 like 2;EPB41L2 protein;Band 4.1-like protein 2;EPB41L2 protein variant (Fragment)	A0A994J5B1	A0A994J5B1_K295_M1	1	Lactylation (K)	K	295	WLFTFNVKFYPPDPS	1	Filtered	Filtered	1	Filtered	Filtered	162.892	Filtered	Filtered	182.678	Filtered	Filtered
A0A2R8Y5B3;A0A994J5B1;E9PHY5;E9PII3;E9PK52;I6L9B1;O43491;Q59FD8	EPB41L2;EPB41L2;EPB41L2;EPB41L2;EPB41L2;EPB41L2;EPB41L2;	Erythrocyte membrane protein band 4.1 like 2 (Fragment);Erythrocyte membrane protein band 4.1 like 2;Erythrocyte membrane protein band 4.1 like 2;Erythrocyte membrane protein band 4.1 like 2;Erythrocyte membrane protein band 4.1 like 2;EPB41L2 protein;Band 4.1-like protein 2;EPB41L2 protein variant (Fragment)	E9PHY5	E9PHY5_K295_M1	1	Lactylation (K)	K	295	WLFTFNVKFYPPDPS	1	Filtered	Filtered	1	Filtered	Filtered	162.892	Filtered	Filtered	182.678	Filtered	Filtered
A0A2R8Y5B3;A0A994J5B1;E9PHY5;E9PII3;E9PK52;I6L9B1;O43491;Q59FD8	EPB41L2;EPB41L2;EPB41L2;EPB41L2;EPB41L2;EPB41L2;EPB41L2;	Erythrocyte membrane protein band 4.1 like 2 (Fragment);Erythrocyte membrane protein band 4.1 like 2;Erythrocyte membrane protein band 4.1 like 2;Erythrocyte membrane protein band 4.1 like 2;Erythrocyte membrane protein band 4.1 like 2;EPB41L2 protein;Band 4.1-like protein 2;EPB41L2 protein variant (Fragment)	E9PII3	E9PII3_K295_M1	1	Lactylation (K)	K	295	WLFTFNVKFYPPDPS	1	Filtered	Filtered	1	Filtered	Filtered	162.892	Filtered	Filtered	182.678	Filtered	Filtered
A0A2R8Y5B3;A0A994J5B1;E9PHY5;E9PII3;E9PK52;I6L9B1;O43491;Q59FD8	EPB41L2;EPB41L2;EPB41L2;EPB41L2;EPB41L2;EPB41L2;EPB41L2;	Erythrocyte membrane protein band 4.1 like 2 (Fragment);Erythrocyte membrane protein band 4.1 like 2;Erythrocyte membrane protein band 4.1 like 2;Erythrocyte membrane protein band 4.1 like 2;Erythrocyte membrane protein band 4.1 like 2;EPB41L2 protein;Band 4.1-like protein 2;EPB41L2 protein variant (Fragment)	E9PK52	E9PK52_K295_M1	1	Lactylation (K)	K	295	WLFTFNVKFYPPDPS	1	Filtered	Filtered	1	Filtered	Filtered	162.892	Filtered	Filtered	182.678	Filtered	Filtered
A0A2R8Y5B3;A0A994J5B1;E9PHY5;E9PII3;E9PK52;I6L9B1;O43491;Q59FD8	EPB41L2;EPB41L2;EPB41L2;EPB41L2;EPB41L2;EPB41L2;EPB41L2;	Erythrocyte membrane protein band 4.1 like 2 (Fragment);Erythrocyte membrane protein band 4.1 like 2;Erythrocyte membrane protein band 4.1 like 2;Erythrocyte membrane protein band 4.1 like 2;Erythrocyte membrane protein band 4.1 like 2;EPB41L2 protein;Band 4.1-like protein 2;EPB41L2 protein variant (Fragment)	I6L9B1	I6L9B1_K295_M1	1	Lactylation (K)	K	295	WLFTFNVKFYPPDPS	1	Filtered	Filtered	1	Filtered	Filtered	162.892	Filtered	Filtered	182.678	Filtered	Filtered
A0A2R8Y5B3;A0A994J5B1;E9PHY5;E9PII3;E9PK52;I6L9B1;O43491;Q59FD8	EPB41L2;EPB41L2;EPB41L2;EPB41L2;EPB41L2;EPB41L2;EPB41L2;	Erythrocyte membrane protein band 4.1 like 2 (Fragment);Erythrocyte membrane protein band 4.1 like 2;Erythrocyte membrane protein band 4.1 like 2;Erythrocyte membrane protein band 4.1 like 2;Erythrocyte membrane protein band 4.1 like 2;EPB41L2 protein;Band 4.1-like protein 2;EPB41L2 protein variant (Fragment)	O43491	O43491_K295_M1	1	Lactylation (K)	K	295	WLFTFNVKFYPPDPS	1	Filtered	Filtered	1	Filtered	Filtered	162.892	Filtered	Filtered	182.678	Filtered	Filtered
A0A2R8Y5B3;A0A994J5B1;E9PHY5;E9PII3;E9PK52;I6L9B1;O43491;Q59FD8	EPB41L2;EPB41L2;EPB41L2;EPB41L2;EPB41L2;EPB41L2;EPB41L2;	Erythrocyte membrane protein band 4.1 like 2 (Fragment);Erythrocyte membrane protein band 4.1 like 2;Erythrocyte membrane protein band 4.1 like 2;Erythrocyte membrane protein band 4.1 like 2;Erythrocyte membrane protein band 4.1 like 2;EPB41L2 protein;Band 4.1-like protein 2;EPB41L2 protein variant (Fragment)	Q59FD8	Q59FD8_K298_M1	1	Lactylation (K)	K	298	WLFTFNVKFYPPDPS	1	Filtered	Filtered	1	Filtered	Filtered	162.892	Filtered	Filtered	182.678	Filtered	Filtered
A0A2R8Y5J6;A0A2R8Y5M2;A0A2R8Y5Q3;A0A2R8Y5R7;A0A2R8Y5X5;A0A2R8Y652;A0A2R8Y7J1;A0A2R8Y7Q5;A0A2R8YD68;A0A2R8YE99;A0A2R8YEY2;A0A2U3TZN7	SGCE	Epsilon-sarcoglycan (Fragment);Epsilon-sarcoglycan;Epsilon-sarcoglycan (Fragment);Epsilon-sarcoglycan;Epsilon-sarcoglycan;Epsilon-sarcoglycan;Epsilon-sarcoglycan;Sarcoglycan epsilon;Epsilon-sarcoglycan;Epsilon-sarcoglycan;Epsilon-sarcoglycan;Epsilon-sarcoglycan	A0A2R8Y5J6	A0A2R8Y5J6_K474_M1	1	Lactylation (K)	K	474	NGIPEERKLTEAMNL	1	1	1	1	Filtered	1	296.696	1198.36	864.474	2483.67	Filtered	2504.94
A0A2R8Y5J6;A0A2R8Y5M2;A0A2R8Y5Q3;A0A2R8Y5R7;A0A2R8Y5X5;A0A2R8Y652;A0A2R8Y7J1;A0A2R8Y7Q5;A0A2R8YD68;A0A2R8YE99;A0A2R8YEY2;A0A2U3TZN7	SGCE	Epsilon-sarcoglycan (Fragment);Epsilon-sarcoglycan;Epsilon-sarcoglycan (Fragment);Epsilon-sarcoglycan;Epsilon-sarcoglycan;Epsilon-sarcoglycan;Epsilon-sarcoglycan;Sarcoglycan epsilon;Epsilon-sarcoglycan;Epsilon-sarcoglycan;Epsilon-sarcoglycan;Epsilon-sarcoglycan	A0A2R8Y5M2	A0A2R8Y5M2_K480_M1	1	Lactylation (K)	K	480	NGIPEERKLTEAMNL	1	1	1	1	Filtered	1	296.696	1198.36	864.474	2483.67	Filtered	2504.94
A0A2R8Y5J6;A0A2R8Y5M2;A0A2R8Y5Q3;A0A2R8Y5R7;A0A2R8Y5X5;A0A2R8Y652;A0A2R8Y7J1;A0A2R8Y7Q5;A0A2R8YD68;A0A2R8YE99;A0A2R8YEY2;A0A2U3TZN7	SGCE	Epsilon-sarcoglycan (Fragment);Epsilon-sarcoglycan;Epsilon-sarcoglycan (Fragment);Epsilon-sarcoglycan;Epsilon-sarcoglycan;Epsilon-sarcoglycan;Epsilon-sarcoglycan;Sarcoglycan epsilon;Epsilon-sarcoglycan;Epsilon-sarcoglycan;Epsilon-sarcoglycan;Epsilon-sarcoglycan	A0A2R8Y5Q3	A0A2R8Y5Q3_K446_M1	1	Lactylation (K)	K	446	NGIPEERKLTEAMNL	1	1	1	1	Filtered	1	296.696	1198.36	864.474	2483.67	Filtered	2504.94
A0A2R8Y5J6;A0A2R8Y5M2;A0A2R8Y5Q3;A0A2R8Y5R7;A0A2R8Y5X5;A0A2R8Y652;A0A2R8Y7J1;A0A2R8Y7Q5;A0A2R8YD68;A0A2R8YE99;A0A2R8YEY2;A0A2U3TZN7	SGCE	Epsilon-sarcoglycan (Fragment);Epsilon-sarcoglycan;Epsilon-sarcoglycan (Fragment);Epsilon-sarcoglycan;Epsilon-sarcoglycan;Epsilon-sarcoglycan;Epsilon-sarcoglycan;Sarcoglycan epsilon;Epsilon-sarcoglycan;Epsilon-sarcoglycan;Epsilon-sarcoglycan;Epsilon-sarcoglycan	A0A2R8Y5R7	A0A2R8Y5R7_K478_M1	1	Lactylation (K)	K	478	NGIPEERKLTEAMNL	1	1	1	1	Filtered	1	296.696	1198.36	864.474	2483.67	Filtered	2504.94
A0A2R8Y5J6;A0A2R8Y5M2;A0A2R8Y5Q3;A0A2R8Y5R7;A0A2R8Y5X5;A0A2R8Y652;A0A2R8Y7J1;A0A2R8Y7Q5;A0A2R8YD68;A0A2R8YE99;A0A2R8YEY2;A0A2U3TZN7	SGCE	Epsilon-sarcoglycan (Fragment);Epsilon-sarcoglycan;Epsilon-sarcoglycan (Fragment);Epsilon-sarcoglycan;Epsilon-sarcoglycan;Epsilon-sarcoglycan;Epsilon-sarcoglycan;Sarcoglycan epsilon;Epsilon-sarcoglycan;Epsilon-sarcoglycan;Epsilon-sarcoglycan;Epsilon-sarcoglycan	A0A2R8Y5X5	A0A2R8Y5X5_K453_M1	1	Lactylation (K)	K	453	NGIPEERKLTEAMNL	1	1	1	1	Filtered	1	296.696	1198.36	864.474	2483.67	Filtered	2504.94
A0A2R8Y5J6;A0A2R8Y5M2;A0A2R8Y5Q3;A0A2R8Y5R7;A0A2R8Y5X5;A0A2R8Y652;A0A2R8Y7J1;A0A2R8Y7Q5;A0A2R8YD68;A0A2R8YE99;A0A2R8YEY2;A0A2U3TZN7	SGCE	Epsilon-sarcoglycan (Fragment);Epsilon-sarcoglycan;Epsilon-sarcoglycan (Fragment);Epsilon-sarcoglycan;Epsilon-sarcoglycan;Epsilon-sarcoglycan;Epsilon-sarcoglycan;Sarcoglycan epsilon;Epsilon-sarcoglycan;Epsilon-sarcoglycan;Epsilon-sarcoglycan;Epsilon-sarcoglycan	A0A2R8Y652	A0A2R8Y652_K469_M1	1	Lactylation (K)	K	469	NGIPEERKLTEAMNL	1	1	1	1	Filtered	1	296.696	1198.36	864.474	2483.67	Filtered	2504.94
A0A2R8Y5J6;A0A2R8Y5M2;A0A2R8Y5Q3;A0A2R8Y5R7;A0A2R8Y5X5;A0A2R8Y652;A0A2R8Y7J1;A0A2R8Y7Q5;A0A2R8YD68;A0A2R8YE99;A0A2R8YEY2;A0A2U3TZN7	SGCE	Epsilon-sarcoglycan (Fragment);Epsilon-sarcoglycan;Epsilon-sarcoglycan (Fragment);Epsilon-sarcoglycan;Epsilon-sarcoglycan;Epsilon-sarcoglycan;Epsilon-sarcoglycan;Sarcoglycan epsilon;Epsilon-sarcoglycan;Epsilon-sarcoglycan;Epsilon-sarcoglycan;Epsilon-sarcoglycan	A0A2R8Y7J1	A0A2R8Y7J1_K443_M1	1	Lactylation (K)	K	443	NGIPEERKLTEAMNL	1	1	1	1	Filtered	1	296.696	1198.36	864.474	2483.67	Filtered	2504.94
A0A2R8Y5J6;A0A2R8Y5M2;A0A2R8Y5Q3;A0A2R8Y5R7;A0A2R8Y5X5;A0A2R8Y652;A0A2R8Y7J1;A0A2R8Y7Q5;A0A2R8YD68;A0A2R8YE99;A0A2R8YEY2;A0A2U3TZN7	SGCE	Epsilon-sarcoglycan (Fragment);Epsilon-sarcoglycan;Epsilon-sarcoglycan (Fragment);Epsilon-sarcoglycan;Epsilon-sarcoglycan;Epsilon-sarcoglycan;Epsilon-sarcoglycan;Sarcoglycan epsilon;Epsilon-sarcoglycan;Epsilon-sarcoglycan;Epsilon-sarcoglycan;Epsilon-sarcoglycan	A0A2R8Y7Q5	A0A2R8Y7Q5_K353_M1	1	Lactylation (K)	K	353	NGIPEERKLTEAMNL	1	1	1	1	Filtered	1	296.696	1198.36	864.474	2483.67	Filtered	2504.94
A0A2R8Y5J6;A0A2R8Y5M2;A0A2R8Y5Q3;A0A2R8Y5R7;A0A2R8Y5X5;A0A2R8Y652;A0A2R8Y7J1;A0A2R8Y7Q5;A0A2R8YD68;A0A2R8YE99;A0A2R8YEY2;A0A2U3TZN7	SGCE	Epsilon-sarcoglycan (Fragment);Epsilon-sarcoglycan;Epsilon-sarcoglycan (Fragment);Epsilon-sarcoglycan;Epsilon-sarcoglycan;Epsilon-sarcoglycan;Epsilon-sarcoglycan;Sarcoglycan epsilon;Epsilon-sarcoglycan;Epsilon-sarcoglycan;Epsilon-sarcoglycan;Epsilon-sarcoglycan	A0A2R8YD68	A0A2R8YD68_K466_M1	1	Lactylation (K)	K	466	NGIPEERKLTEAMNL	1	1	1	1	Filtered	1	296.696	1198.36	864.474	2483.67	Filtered	2504.94
A0A2R8Y5J6;A0A2R8Y5M2;A0A2R8Y5Q3;A0A2R8Y5R7;A0A2R8Y5X5;A0A2R8Y652;A0A2R8Y7J1;A0A2R8Y7Q5;A0A2R8YD68;A0A2R8YE99;A0A2R8YEY2;A0A2U3TZN7	SGCE	Epsilon-sarcoglycan (Fragment);Epsilon-sarcoglycan;Epsilon-sarcoglycan (Fragment);Epsilon-sarcoglycan;Epsilon-sarcoglycan;Epsilon-sarcoglycan;Epsilon-sarcoglycan;Sarcoglycan epsilon;Epsilon-sarcoglycan;Epsilon-sarcoglycan;Epsilon-sarcoglycan;Epsilon-sarcoglycan	A0A2R8YE99	A0A2R8YE99_K403_M1	1	Lactylation (K)	K	403	NGIPEERKLTEAMNL	1	1	1	1	Filtered	1	296.696	1198.36	864.474	2483.67	Filtered	2504.94
A0A2R8Y5J6;A0A2R8Y5M2;A0A2R8Y5Q3;A0A2R8Y5R7;A0A2R8Y5X5;A0A2R8Y652;A0A2R8Y7J1;A0A2R8Y7Q5;A0A2R8YD68;A0A2R8YE99;A0A2R8YEY2;A0A2U3TZN7	SGCE	Epsilon-sarcoglycan (Fragment);Epsilon-sarcoglycan;Epsilon-sarcoglycan (Fragment);Epsilon-sarcoglycan;Epsilon-sarcoglycan;Epsilon-sarcoglycan;Epsilon-sarcoglycan;Sarcoglycan epsilon;Epsilon-sarcoglycan;Epsilon-sarcoglycan;Epsilon-sarcoglycan;Epsilon-sarcoglycan	A0A2R8YEY2	A0A2R8YEY2_K471_M1	1	Lactylation (K)	K	471	NGIPEERKLTEAMNL	1	1	1	1	Filtered	1	296.696	1198.36	864.474	2483.67	Filtered	2504.94
A0A2R8Y5J6;A0A2R8Y5M2;A0A2R8Y5Q3;A0A2R8Y5R7;A0A2R8Y5X5;A0A2R8Y652;A0A2R8Y7J1;A0A2R8Y7Q5;A0A2R8YD68;A0A2R8YE99;A0A2R8YEY2;A0A2U3TZN7	SGCE	Epsilon-sarcoglycan (Fragment);Epsilon-sarcoglycan;Epsilon-sarcoglycan (Fragment);Epsilon-sarcoglycan;Epsilon-sarcoglycan;Epsilon-sarcoglycan;Epsilon-sarcoglycan;Sarcoglycan epsilon;Epsilon-sarcoglycan;Epsilon-sarcoglycan;Epsilon-sarcoglycan;Epsilon-sarcoglycan	A0A2U3TZN7	A0A2U3TZN7_K437_M1	1	Lactylation (K)	K	437	NGIPEERKLTEAMNL	1	1	1	1	Filtered	1	296.696	1198.36	864.474	2483.67	Filtered	2504.94
A0A2R8Y5Y7;D6RAN4;P32969;Q2NKY6;Q53Z07	RPL9;RPL9;RPL9;;RPL9	Large ribosomal subunit protein uL6;Large ribosomal subunit protein uL6 (Fragment);Large ribosomal subunit protein uL6;Large ribosomal subunit protein uL6;Large ribosomal subunit protein uL6	A0A2R8Y5Y7	A0A2R8Y5Y7_K110_M1	1	Lactylation (K)	K	110	SHVQNMIKGVTLGFR	1	1	1	Filtered	Filtered	1	858.641	4653.1	689.412	Filtered	Filtered	456.076
A0A2R8Y5Y7;D6RAN4;P32969;Q2NKY6;Q53Z07	RPL9;RPL9;RPL9;;RPL9	Large ribosomal subunit protein uL6;Large ribosomal subunit protein uL6 (Fragment);Large ribosomal subunit protein uL6;Large ribosomal subunit protein uL6;Large ribosomal subunit protein uL6	D6RAN4	D6RAN4_K82_M1	1	Lactylation (K)	K	82	SHVQNMIKGVTLGFR	1	1	1	Filtered	Filtered	1	858.641	4653.1	689.412	Filtered	Filtered	456.076
A0A2R8Y5Y7;D6RAN4;P32969;Q2NKY6;Q53Z07	RPL9;RPL9;RPL9;;RPL9	Large ribosomal subunit protein uL6;Large ribosomal subunit protein uL6 (Fragment);Large ribosomal subunit protein uL6;Large ribosomal subunit protein uL6;Large ribosomal subunit protein uL6	P32969	P32969_K82_M1	1	Lactylation (K)	K	82	SHVQNMIKGVTLGFR	1	1	1	Filtered	Filtered	1	858.641	4653.1	689.412	Filtered	Filtered	456.076
A0A2R8Y5Y7;D6RAN4;P32969;Q2NKY6;Q53Z07	RPL9;RPL9;RPL9;;RPL9	Large ribosomal subunit protein uL6;Large ribosomal subunit protein uL6 (Fragment);Large ribosomal subunit protein uL6;Large ribosomal subunit protein uL6;Large ribosomal subunit protein uL6	Q2NKY6	Q2NKY6_K82_M1	1	Lactylation (K)	K	82	SHVQNMIKGVTLGFR	1	1	1	Filtered	Filtered	1	858.641	4653.1	689.412	Filtered	Filtered	456.076
A0A2R8Y5Y7;D6RAN4;P32969;Q2NKY6;Q53Z07	RPL9;RPL9;RPL9;;RPL9	Large ribosomal subunit protein uL6;Large ribosomal subunit protein uL6 (Fragment);Large ribosomal subunit protein uL6;Large ribosomal subunit protein uL6;Large ribosomal subunit protein uL6	Q53Z07	Q53Z07_K82_M1	1	Lactylation (K)	K	82	SHVQNMIKGVTLGFR	1	1	1	Filtered	Filtered	1	858.641	4653.1	689.412	Filtered	Filtered	456.076
A0A2R8Y6Y7;A0A2R8YDQ9;B4DRV2;B7ZAF6;E5KS55;E5KS60;Q6N0B1;Q7Z503;Q9P2R7	SUCLA2;SUCLA2;SUCLA2;SUCLA2;SUCLA2;SUCLA2;DKFZp686D0880;SUCLA2;SUCLA2	Succinate--CoA ligase [ADP-forming] subunit beta, mitochondrial;Succinate--CoA ligase [ADP-forming] subunit beta, mitochondrial;Succinate--CoA ligase [ADP-forming] subunit beta, mitochondrial;Succinate--CoA ligase [ADP-forming] subunit beta, mitochondrial;Succinate--CoA ligase [ADP-forming] subunit beta, mitochondrial;Succinate--CoA ligase [ADP-forming] subunit beta, mitochondrial;Succinate-CoA l…	A0A2R8Y6Y7	A0A2R8Y6Y7_K120_M1	1	Lactylation (K)	K	120	SGLKGGVKIVFSPEE	0.805362	0.732751	0.943785	0.724972	0.645656	0.649922	482.936	613.847	1236.03	437.279	644.335	1037.13
A0A2R8Y6Y7;A0A2R8YDQ9;B4DRV2;B7ZAF6;E5KS55;E5KS60;Q6N0B1;Q7Z503;Q9P2R7	SUCLA2;SUCLA2;SUCLA2;SUCLA2;SUCLA2;SUCLA2;DKFZp686D0880;SUCLA2;SUCLA2	Succinate--CoA ligase [ADP-forming] subunit beta, mitochondrial;Succinate--CoA ligase [ADP-forming] subunit beta, mitochondrial;Succinate--CoA ligase [ADP-forming] subunit beta, mitochondrial;Succinate--CoA ligase [ADP-forming] subunit beta, mitochondrial;Succinate--CoA ligase [ADP-forming] subunit beta, mitochondrial;Succinate--CoA ligase [ADP-forming] subunit beta, mitochondrial;Succinate-CoA l…	A0A2R8YDQ9	A0A2R8YDQ9_K62_M1	1	Lactylation (K)	K	62	SGLKGGVKIVFSPEE	0.805362	0.732751	0.943785	0.724972	0.645656	0.649922	482.936	613.847	1236.03	437.279	644.335	1037.13
A0A2R8Y6Y7;A0A2R8YDQ9;B4DRV2;B7ZAF6;E5KS55;E5KS60;Q6N0B1;Q7Z503;Q9P2R7	SUCLA2;SUCLA2;SUCLA2;SUCLA2;SUCLA2;SUCLA2;DKFZp686D0880;SUCLA2;SUCLA2	Succinate--CoA ligase [ADP-forming] subunit beta, mitochondrial;Succinate--CoA ligase [ADP-forming] subunit beta, mitochondrial;Succinate--CoA ligase [ADP-forming] subunit beta, mitochondrial;Succinate--CoA ligase [ADP-forming] subunit beta, mitochondrial;Succinate--CoA ligase [ADP-forming] subunit beta, mitochondrial;Succinate--CoA ligase [ADP-forming] subunit beta, mitochondrial;Succinate-CoA l…	B4DRV2	B4DRV2_K62_M1	1	Lactylation (K)	K	62	SGLKGGVKIVFSPEE	0.805362	0.732751	0.943785	0.724972	0.645656	0.649922	482.936	613.847	1236.03	437.279	644.335	1037.13
A0A2R8Y6Y7;A0A2R8YDQ9;B4DRV2;B7ZAF6;E5KS55;E5KS60;Q6N0B1;Q7Z503;Q9P2R7	SUCLA2;SUCLA2;SUCLA2;SUCLA2;SUCLA2;SUCLA2;DKFZp686D0880;SUCLA2;SUCLA2	Succinate--CoA ligase [ADP-forming] subunit beta, mitochondrial;Succinate--CoA ligase [ADP-forming] subunit beta, mitochondrial;Succinate--CoA ligase [ADP-forming] subunit beta, mitochondrial;Succinate--CoA ligase [ADP-forming] subunit beta, mitochondrial;Succinate--CoA ligase [ADP-forming] subunit beta, mitochondrial;Succinate--CoA ligase [ADP-forming] subunit beta, mitochondrial;Succinate-CoA l…	B7ZAF6	B7ZAF6_K62_M1	1	Lactylation (K)	K	62	SGLKGGVKIVFSPEE	0.805362	0.732751	0.943785	0.724972	0.645656	0.649922	482.936	613.847	1236.03	437.279	644.335	1037.13
A0A2R8Y6Y7;A0A2R8YDQ9;B4DRV2;B7ZAF6;E5KS55;E5KS60;Q6N0B1;Q7Z503;Q9P2R7	SUCLA2;SUCLA2;SUCLA2;SUCLA2;SUCLA2;SUCLA2;DKFZp686D0880;SUCLA2;SUCLA2	Succinate--CoA ligase [ADP-forming] subunit beta, mitochondrial;Succinate--CoA ligase [ADP-forming] subunit beta, mitochondrial;Succinate--CoA ligase [ADP-forming] subunit beta, mitochondrial;Succinate--CoA ligase [ADP-forming] subunit beta, mitochondrial;Succinate--CoA ligase [ADP-forming] subunit beta, mitochondrial;Succinate--CoA ligase [ADP-forming] subunit beta, mitochondrial;Succinate-CoA l…	E5KS55	E5KS55_K120_M1	1	Lactylation (K)	K	120	SGLKGGVKIVFSPEE	0.805362	0.732751	0.943785	0.724972	0.645656	0.649922	482.936	613.847	1236.03	437.279	644.335	1037.13
A0A2R8Y6Y7;A0A2R8YDQ9;B4DRV2;B7ZAF6;E5KS55;E5KS60;Q6N0B1;Q7Z503;Q9P2R7	SUCLA2;SUCLA2;SUCLA2;SUCLA2;SUCLA2;SUCLA2;DKFZp686D0880;SUCLA2;SUCLA2	Succinate--CoA ligase [ADP-forming] subunit beta, mitochondrial;Succinate--CoA ligase [ADP-forming] subunit beta, mitochondrial;Succinate--CoA ligase [ADP-forming] subunit beta, mitochondrial;Succinate--CoA ligase [ADP-forming] subunit beta, mitochondrial;Succinate--CoA ligase [ADP-forming] subunit beta, mitochondrial;Succinate--CoA ligase [ADP-forming] subunit beta, mitochondrial;Succinate-CoA l…	E5KS60	E5KS60_K120_M1	1	Lactylation (K)	K	120	SGLKGGVKIVFSPEE	0.805362	0.732751	0.943785	0.724972	0.645656	0.649922	482.936	613.847	1236.03	437.279	644.335	1037.13
A0A2R8Y6Y7;A0A2R8YDQ9;B4DRV2;B7ZAF6;E5KS55;E5KS60;Q6N0B1;Q7Z503;Q9P2R7	SUCLA2;SUCLA2;SUCLA2;SUCLA2;SUCLA2;SUCLA2;DKFZp686D0880;SUCLA2;SUCLA2	Succinate--CoA ligase [ADP-forming] subunit beta, mitochondrial;Succinate--CoA ligase [ADP-forming] subunit beta, mitochondrial;Succinate--CoA ligase [ADP-forming] subunit beta, mitochondrial;Succinate--CoA ligase [ADP-forming] subunit beta, mitochondrial;Succinate--CoA ligase [ADP-forming] subunit beta, mitochondrial;Succinate--CoA ligase [ADP-forming] subunit beta, mitochondrial;Succinate-CoA l…	Q6N0B1	Q6N0B1_K129_M1	1	Lactylation (K)	K	129	SGLKGGVKIVFSPEE	0.805362	0.732751	0.943785	0.724972	0.645656	0.649922	482.936	613.847	1236.03	437.279	644.335	1037.13
A0A2R8Y6Y7;A0A2R8YDQ9;B4DRV2;B7ZAF6;E5KS55;E5KS60;Q6N0B1;Q7Z503;Q9P2R7	SUCLA2;SUCLA2;SUCLA2;SUCLA2;SUCLA2;SUCLA2;DKFZp686D0880;SUCLA2;SUCLA2	Succinate--CoA ligase [ADP-forming] subunit beta, mitochondrial;Succinate--CoA ligase [ADP-forming] subunit beta, mitochondrial;Succinate--CoA ligase [ADP-forming] subunit beta, mitochondrial;Succinate--CoA ligase [ADP-forming] subunit beta, mitochondrial;Succinate--CoA ligase [ADP-forming] subunit beta, mitochondrial;Succinate--CoA ligase [ADP-forming] subunit beta, mitochondrial;Succinate-CoA l…	Q7Z503	Q7Z503_K60_M1	1	Lactylation (K)	K	60	SGLKGGVKIVFSPEE	0.805362	0.732751	0.943785	0.724972	0.645656	0.649922	482.936	613.847	1236.03	437.279	644.335	1037.13
A0A2R8Y6Y7;A0A2R8YDQ9;B4DRV2;B7ZAF6;E5KS55;E5KS60;Q6N0B1;Q7Z503;Q9P2R7	SUCLA2;SUCLA2;SUCLA2;SUCLA2;SUCLA2;SUCLA2;DKFZp686D0880;SUCLA2;SUCLA2	Succinate--CoA ligase [ADP-forming] subunit beta, mitochondrial;Succinate--CoA ligase [ADP-forming] subunit beta, mitochondrial;Succinate--CoA ligase [ADP-forming] subunit beta, mitochondrial;Succinate--CoA ligase [ADP-forming] subunit beta, mitochondrial;Succinate--CoA ligase [ADP-forming] subunit beta, mitochondrial;Succinate--CoA ligase [ADP-forming] subunit beta, mitochondrial;Succinate-CoA l…	Q9P2R7	Q9P2R7_K120_M1	1	Lactylation (K)	K	120	SGLKGGVKIVFSPEE	0.805362	0.732751	0.943785	0.724972	0.645656	0.649922	482.936	613.847	1236.03	437.279	644.335	1037.13
A0A2R8Y849;A0A2R8YD14;E7ETK0;P62847	RPS24	40S ribosomal protein S24;40S ribosomal protein S24;40S ribosomal protein S24;Small ribosomal subunit protein eS24	A0A2R8Y849	A0A2R8Y849_K37_M1	1	Lactylation (K)	K	37	PGKATVPKTEIREKL	1	1	1	1	1	Filtered	366.988	128.95	487.079	182.05	741.892	Filtered
A0A2R8Y849;A0A2R8YD14;E7ETK0;P62847	RPS24	40S ribosomal protein S24;40S ribosomal protein S24;40S ribosomal protein S24;Small ribosomal subunit protein eS24	A0A2R8YD14	A0A2R8YD14_K37_M1	1	Lactylation (K)	K	37	PGKATVPKTEIREKL	1	1	1	1	1	Filtered	366.988	128.95	487.079	182.05	741.892	Filtered
A0A2R8Y849;A0A2R8YD14;E7ETK0;P62847	RPS24	40S ribosomal protein S24;40S ribosomal protein S24;40S ribosomal protein S24;Small ribosomal subunit protein eS24	E7ETK0	E7ETK0_K37_M1	1	Lactylation (K)	K	37	PGKATVPKTEIREKL	1	1	1	1	1	Filtered	366.988	128.95	487.079	182.05	741.892	Filtered
A0A2R8Y849;A0A2R8YD14;E7ETK0;P62847	RPS24	40S ribosomal protein S24;40S ribosomal protein S24;40S ribosomal protein S24;Small ribosomal subunit protein eS24	P62847	P62847_K37_M1	1	Lactylation (K)	K	37	PGKATVPKTEIREKL	1	1	1	1	1	Filtered	366.988	128.95	487.079	182.05	741.892	Filtered
A0A2R8YDT1	GLUL	Glutamine synthetase	A0A2R8YDT1	A0A2R8YDT1_K237_M1	1	Lactylation (K)	K	237	LVLCEVFKYNRRPAE	1	1	1	1	1	1	85.6123	177.295	1	1	1	530.128
A0A2X0SFF2;A3KMQ0;B7ZM68;Q6ZNL6	FGD5	FGD5 (Fragment);FYVE, RhoGEF and PH domain containing 5;FGD5 protein;FYVE, RhoGEF and PH domain-containing protein 5	A0A2X0SFF2	A0A2X0SFF2_K1163_M1	1	Lactylation (K)	K	1163	TLAVANMKVSRPVME	Filtered	1	1	1	Filtered	Filtered	Filtered	806.085	116.164	356.756	Filtered	Filtered
A0A2X0SFF2;A3KMQ0;B7ZM68;Q6ZNL6	FGD5	FGD5 (Fragment);FYVE, RhoGEF and PH domain containing 5;FGD5 protein;FYVE, RhoGEF and PH domain-containing protein 5	A3KMQ0	A3KMQ0_K922_M1	1	Lactylation (K)	K	922	TLAVANMKVSRPVME	Filtered	1	1	1	Filtered	Filtered	Filtered	806.085	116.164	356.756	Filtered	Filtered
A0A2X0SFF2;A3KMQ0;B7ZM68;Q6ZNL6	FGD5	FGD5 (Fragment);FYVE, RhoGEF and PH domain containing 5;FGD5 protein;FYVE, RhoGEF and PH domain-containing protein 5	B7ZM68	B7ZM68_K922_M1	1	Lactylation (K)	K	922	TLAVANMKVSRPVME	Filtered	1	1	1	Filtered	Filtered	Filtered	806.085	116.164	356.756	Filtered	Filtered
A0A2X0SFF2;A3KMQ0;B7ZM68;Q6ZNL6	FGD5	FGD5 (Fragment);FYVE, RhoGEF and PH domain containing 5;FGD5 protein;FYVE, RhoGEF and PH domain-containing protein 5	Q6ZNL6	Q6ZNL6_K1163_M1	1	Lactylation (K)	K	1163	TLAVANMKVSRPVME	Filtered	1	1	1	Filtered	Filtered	Filtered	806.085	116.164	356.756	Filtered	Filtered
A0A384DVU0;Q8IY17	PNPLA6	Patatin like phospholipase domain containing 6;Patatin-like phospholipase domain-containing protein 6	A0A384DVU0	A0A384DVU0_K713_M1	1	Lactylation (K)	K	713	VRDTELAKLPEGTLG	0.889347	0.5	0.999419	0.893913	Filtered	Filtered	363.43	8714.66	1175.17	5170.42	Filtered	Filtered
A0A384DVU0;Q8IY17	PNPLA6	Patatin like phospholipase domain containing 6;Patatin-like phospholipase domain-containing protein 6	Q8IY17	Q8IY17_K722_M1	1	Lactylation (K)	K	722	VRDTELAKLPEGTLG	0.889347	0.5	0.999419	0.893913	Filtered	Filtered	363.43	8714.66	1175.17	5170.42	Filtered	Filtered
A0A384MDK7;P22061	;PCMT1	Protein-L-isoaspartate O-methyltransferase;Protein-L-isoaspartate(D-aspartate) O-methyltransferase	A0A384MDK7	A0A384MDK7_K4_M1	1	Lactylation (K)	K	4	____MAWKSGGASHS	1	1	1	1	1	1	10516.5	15700.1	3465.45	29318.3	10242.5	35588.1
A0A384MDK7;P22061	;PCMT1	Protein-L-isoaspartate O-methyltransferase;Protein-L-isoaspartate(D-aspartate) O-methyltransferase	P22061	P22061_K4_M1	1	Lactylation (K)	K	4	____MAWKSGGASHS	1	1	1	1	1	1	10516.5	15700.1	3465.45	29318.3	10242.5	35588.1
A0A384MDV6	CPZ	Carboxypeptidase Z, isoform CRA_b	A0A384MDV6	A0A384MDV6_K564_M1	1	Lactylation (K)	K	564	GYAKVIKKVIIPARM	1	1	1	1	1	1	4860.64	2644.6	1761.15	1581.34	7851.26	3543.03
A0A384MDY8;Q14247;Q53HG7;Q76MU0	;CTTN;;EMS1	Epididymis secretory sperm binding protein;Src substrate cortactin;Cortactin isoform a variant (Fragment);Cortactin (Fragment)	A0A384MDY8	A0A384MDY8_K124_M1	1	Lactylation (K)	K	124	SVRGFGGKFGVQMDR	1	1	1	1	1	1	329.697	1028.94	280.04	5675.43	2235.63	7150.54
A0A384MDY8;Q14247;Q53HG7;Q76MU0	;CTTN;;EMS1	Epididymis secretory sperm binding protein;Src substrate cortactin;Cortactin isoform a variant (Fragment);Cortactin (Fragment)	Q14247	Q14247_K124_M1	1	Lactylation (K)	K	124	SVRGFGGKFGVQMDR	1	1	1	1	1	1	329.697	1028.94	280.04	5675.43	2235.63	7150.54
A0A384MDY8;Q14247;Q53HG7;Q76MU0	;CTTN;;EMS1	Epididymis secretory sperm binding protein;Src substrate cortactin;Cortactin isoform a variant (Fragment);Cortactin (Fragment)	Q53HG7	Q53HG7_K124_M1	1	Lactylation (K)	K	124	SVRGFGGKFGVQMDR	1	1	1	1	1	1	329.697	1028.94	280.04	5675.43	2235.63	7150.54
A0A384MDY8;Q14247;Q53HG7;Q76MU0	;CTTN;;EMS1	Epididymis secretory sperm binding protein;Src substrate cortactin;Cortactin isoform a variant (Fragment);Cortactin (Fragment)	Q76MU0	Q76MU0_K124_M1	1	Lactylation (K)	K	124	SVRGFGGKFGVQMDR	1	1	1	1	1	1	329.697	1028.94	280.04	5675.43	2235.63	7150.54
A0A384MDY8;Q14247;Q53HG7;Q76MU0	;CTTN;;EMS1	Epididymis secretory sperm binding protein;Src substrate cortactin;Cortactin isoform a variant (Fragment);Cortactin (Fragment)	A0A384MDY8	A0A384MDY8_K235_M1	1	Lactylation (K)	K	235	YVKGFGGKFGVQTDR	1	1	1	1	1	1	613.303	989.903	473.884	6385.84	2743.29	5110.33
A0A384MDY8;Q14247;Q53HG7;Q76MU0	;CTTN;;EMS1	Epididymis secretory sperm binding protein;Src substrate cortactin;Cortactin isoform a variant (Fragment);Cortactin (Fragment)	Q14247	Q14247_K235_M1	1	Lactylation (K)	K	235	YVKGFGGKFGVQTDR	1	1	1	1	1	1	613.303	989.903	473.884	6385.84	2743.29	5110.33
A0A384MDY8;Q14247;Q53HG7;Q76MU0	;CTTN;;EMS1	Epididymis secretory sperm binding protein;Src substrate cortactin;Cortactin isoform a variant (Fragment);Cortactin (Fragment)	Q53HG7	Q53HG7_K235_M1	1	Lactylation (K)	K	235	YVKGFGGKFGVQTDR	1	1	1	1	1	1	613.303	989.903	473.884	6385.84	2743.29	5110.33
[truncated: 2,490 more rows]

## Sheet: 可靠修饰位点表
PG.ProteinAccessions	PG.Genes	PG.ProteinDescriptions	PTM.ProteinId	PTM.CollapseKey	PTM.Multiplicity	PTM.ModificationTitle	PTM.SiteAA	PTM.SiteLocation	PTM.FlankingRegion	A-1.raw.PTM.SiteProbability	A-2.raw.PTM.SiteProbability	A-3.raw.PTM.SiteProbability	N-1.raw.PTM.SiteProbability	N-2.raw.PTM.SiteProbability	N-3.raw.PTM.SiteProbability	A-1.raw.PTM.Quantity	A-2.raw.PTM.Quantity	A-3.raw.PTM.Quantity	N-1.raw.PTM.Quantity	N-2.raw.PTM.Quantity	N-3.raw.PTM.Quantity
[truncated: 2,699 more rows]
