# Supplementary material for: Alterations in the protein lactylation landscape of sperm from patients with varicocele-associated asthenozoospermia
Source: Front Endocrinol (Lausanne). 2026 Jun 23;17:1791920. doi: 10.3389/fendo.2026.1791920 (PMC13337366; doi:10.3389/fendo.2026.1791920)
Supplement: Supplementary file 2 [file Table2.xlsx]

## Sheet: name
Accession	Gene Symbol	PG.ProteinAccessions	ENTREZID	A-1	A-2	A-3	N-1	N-2	N-3	GO_ID	Biological_process	Cellular_component	Molecular_function	KEGG_Pathway	Reactome	Wikipathway	Cell_location
A0A024QZ64	ALDOC	A0A024QZ64;B7Z1N6;B7Z1Y2;B7Z3K9;P09972	230	6790.76	5040.9	9496.33	7041.54	23046.2	32707	GO:0004332|fructose-bisphosphate aldolase activity;GO:0005515|protein binding;GO:0005576|extracellular region;GO:0005829|cytosol;GO:0005856|cytoskeleton;GO:0006000|fructose metabolic process;GO:0006094|gluconeogenesis;GO:0006096|glycolytic process;GO:0008092|cytoskeletal protein binding;GO:0030388|fructose 1,6-bisphosphate metabolic process;GO:0030855|epithelial cell differentiation;GO:0034774|se…	GO:0006000|fructose metabolic process;GO:0006094|gluconeogenesis;GO:0006096|glycolytic process;GO:0030388|fructose 1,6-bisphosphate metabolic process;GO:0030855|epithelial cell differentiation	GO:0005576|extracellular region;GO:0005829|cytosol;GO:0005856|cytoskeleton;GO:0034774|secretory granule lumen;GO:0070062|extracellular exosome;GO:1904724|tertiary granule lumen;GO:1904813|ficolin-1-rich granule lumen	GO:0004332|fructose-bisphosphate aldolase activity;GO:0005515|protein binding;GO:0008092|cytoskeletal protein binding	hsa01200 Carbon metabolism;hsa00010 Glycolysis / Gluconeogenesis;hsa04066 HIF-1 signaling pathway;hsa01230 Biosynthesis of amino acids;hsa00030 Pentose phosphate pathway;hsa00051 Fructose and mannose metabolism;hsa01100 Metabolic pathways	R-HSA-70171 Glycolysis;R-HSA-70326 Glucose metabolism;R-HSA-70263 Gluconeogenesis;R-HSA-6798695 Neutrophil degranulation;R-HSA-71387 Metabolism of carbohydrates	WP534 Glycolysis and gluconeogenesis;WP5049 Glycolysis in senescence;WP4018 Clear cell renal cell carcinoma pathways	Extracellular region;Cytoplasm
B7Z1N6		A0A024QZ64;B7Z1N6;B7Z1Y2;B7Z3K9;P09972		6790.76	5040.9	9496.33	7041.54	23046.2	32707	-	-	-	-	-	-	-	-
A0A024QZT0	VDAC2	A0A024QZT0;A0A0A0MR02;P45880	7417	41686.6	129217	72352.3	148561	345860	628438	GO:0001669|acrosomal vesicle;GO:0005515|protein binding;GO:0005524|ATP binding;GO:0005634|nucleus;GO:0005739|mitochondrion;GO:0005741|mitochondrial outer membrane;GO:0006820|monoatomic anion transport;GO:0007339|binding of sperm to zona pellucida;GO:0008142|oxysterol binding;GO:0008308|voltage-gated monoatomic anion channel activity;GO:0015288|porin activity;GO:0015485|cholesterol binding;GO:0016…	GO:0006820|monoatomic anion transport;GO:0007339|binding of sperm to zona pellucida;GO:0017121|plasma membrane phospholipid scrambling;GO:0032272|negative regulation of protein polymerization;GO:0045332|phospholipid translocation;GO:0097345|mitochondrial outer membrane permeabilization;GO:0098656|monoatomic anion transmembrane transport;GO:1990542|mitochondrial transmembrane transport;GO:2001243|…	GO:0001669|acrosomal vesicle;GO:0005634|nucleus;GO:0005739|mitochondrion;GO:0005741|mitochondrial outer membrane;GO:0016020|membrane;GO:0031966|mitochondrial membrane;GO:0042645|mitochondrial nucleoid;GO:0045121|membrane raft;GO:0046930|pore complex;GO:0097225|sperm midpiece	GO:0005515|protein binding;GO:0005524|ATP binding;GO:0008142|oxysterol binding;GO:0008308|voltage-gated monoatomic anion channel activity;GO:0015288|porin activity;GO:0015485|cholesterol binding;GO:0017128|phospholipid scramblase activity;GO:0031210|phosphatidylcholine binding;GO:0097001|ceramide binding	hsa04613 Neutrophil extracellular trap formation;hsa05012 Parkinson disease;hsa04217 Necroptosis;hsa05020 Prion disease;hsa05016 Huntington disease;hsa05022 Pathways of neurodegeneration - multiple diseases;hsa05010 Alzheimer disease;hsa05415 Diabetic cardiomyopathy;hsa05017 Spinocerebellar ataxia;hsa04216 Ferroptosis;hsa05208 Chemical carcinogenesis - reactive oxygen species;hsa04979 Cholesterol…	R-HSA-9663891 Selective autophagy;R-HSA-9612973 Autophagy;R-HSA-5689880 Ub-specific processing proteases;R-HSA-1632852 Macroautophagy;R-HSA-5688426 Deubiquitination;R-HSA-5205685 PINK1-PRKN Mediated Mitophagy;R-HSA-5205647 Mitophagy;R-HSA-8949215 Mitochondrial calcium ion transport	WP5124 Alzheimer's disease;WP2059 Alzheimer's disease and miRNA effects;WP4313 Ferroptosis	Cytoplasm;Mitochondrion;Membrane
A0A024R0H7	WDR77	A0A024R0H7;Q9BQA1	79084	1571.85	5581.62	1695.2	3658.76	2644.17	8188.61	GO:0000209|protein polyubiquitination;GO:0000387|spliceosomal snRNP assembly;GO:0005515|protein binding;GO:0005634|nucleus;GO:0005654|nucleoplasm;GO:0005737|cytoplasm;GO:0005794|Golgi apparatus;GO:0005829|cytosol;GO:0006357|regulation of transcription by RNA polymerase II;GO:0006511|ubiquitin-dependent protein catabolic process;GO:0007309|oocyte axis specification;GO:0008284|positive regulation o…	GO:0000209|protein polyubiquitination;GO:0000387|spliceosomal snRNP assembly;GO:0006357|regulation of transcription by RNA polymerase II;GO:0006511|ubiquitin-dependent protein catabolic process;GO:0007309|oocyte axis specification;GO:0008284|positive regulation of cell population proliferation;GO:0045893|positive regulation of DNA-templated transcription;GO:0048026|positive regulation of mRNA spl…	GO:0005634|nucleus;GO:0005654|nucleoplasm;GO:0005737|cytoplasm;GO:0005794|Golgi apparatus;GO:0005829|cytosol;GO:0031465|Cul4B-RING E3 ubiquitin ligase complex;GO:0034709|methylosome	GO:0005515|protein binding;GO:0008327|methyl-CpG binding;GO:0030374|nuclear receptor coactivator activity;GO:1990756|ubiquitin-like ligase-substrate adaptor activity	-	R-HSA-3247509 Chromatin modifying enzymes;R-HSA-4839726 Chromatin organization;R-HSA-3214858 RMTs methylate histone arginines;R-HSA-191859 snRNP Assembly;R-HSA-194441 Metabolism of non-coding RNA	-	Cytoplasm;Golgi apparatus
A0A024R324	RHOA	A0A024R324;A0A7I2V3G1;A0A994J514;C9JNR4;C9JX21;P61586	387	2436.79	9069.57	5545.09	6285.4	19973.9	30125.5	GO:0000902|cell morphogenesis;GO:0001764|neuron migration;GO:0001822|kidney development;GO:0001998|angiotensin-mediated vasoconstriction involved in regulation of systemic arterial blood pressure;GO:0002363|alpha-beta T cell lineage commitment;GO:0003100|regulation of systemic arterial blood pressure by endothelin;GO:0003189|aortic valve formation;GO:0003924|GTPase activity;GO:0003925|G protein a…	GO:0000902|cell morphogenesis;GO:0001764|neuron migration;GO:0001822|kidney development;GO:0001998|angiotensin-mediated vasoconstriction involved in regulation of systemic arterial blood pressure;GO:0002363|alpha-beta T cell lineage commitment;GO:0003100|regulation of systemic arterial blood pressure by endothelin;GO:0003189|aortic valve formation;GO:0006357|regulation of transcription by RNA pol…	GO:0005634|nucleus;GO:0005768|endosome;GO:0005789|endoplasmic reticulum membrane;GO:0005829|cytosol;GO:0005856|cytoskeleton;GO:0005886|plasma membrane;GO:0005925|focal adhesion;GO:0005938|cell cortex;GO:0009898|cytoplasmic side of plasma membrane;GO:0030027|lamellipodium;GO:0030054|cell junction;GO:0030496|midbody;GO:0030667|secretory granule membrane;GO:0031982|vesicle;GO:0032154|cleavage furrow…	GO:0003924|GTPase activity;GO:0003925|G protein activity;GO:0005515|protein binding;GO:0005525|GTP binding;GO:0017022|myosin binding;GO:0019901|protein kinase binding	hsa05132 Salmonella infection;hsa05130 Pathogenic Escherichia coli infection;hsa05203 Viral carcinogenesis;hsa05131 Shigellosis;hsa05100 Bacterial invasion of epithelial cells;hsa05417 Lipid and atherosclerosis;hsa05418 Fluid shear stress and atherosclerosis;hsa05205 Proteoglycans in cancer;hsa04022 cGMP-PKG signaling pathway;hsa04530 Tight junction;hsa04520 Adherens junction;hsa04921 Oxytocin si…	R-HSA-376176 Signaling by ROBO receptors;R-HSA-195258 RHO GTPase Effectors;R-HSA-195721 Signaling by WNT;R-HSA-5625740 RHO GTPases activate PKNs;R-HSA-5688426 Deubiquitination;R-HSA-4086400 PCP/CE pathway;R-HSA-6798695 Neutrophil degranulation;R-HSA-5663220 RHO GTPases Activate Formins;R-HSA-3858494 Beta-catenin independent WNT signaling;R-HSA-2173791 TGF-beta receptor signaling in EMT (epithelia…	WP2272 Pathogenic Escherichia coli infection;WP3888 VEGFA-VEGFR2 signaling pathway;WP138 Androgen receptor signaling pathway;WP4829 mBDNF and proBDNF regulation of GABA neurotransmission;WP1528 Physiological and pathological hypertrophy of the heart;WP4962 Airway smooth muscle cell contraction;WP4217 Ebola virus pathway in host;WP2526 PDGF pathway;WP524 G13 signaling pathway;WP3680 Physico-chemic…	Extracellular region;Cytoplasm;Endoplasmic reticulum;Membrane
A0A024R3X4	HSPD1	A0A024R3X4;A0A7I2V2X6;A0A7I2V599;P10809	3329	26881	68645.4	11641.3	45302.8	59659.9	119407	GO:0001530|lipopolysaccharide binding;GO:0002039|p53 binding;GO:0002755|MyD88-dependent toll-like receptor signaling pathway;GO:0002842|positive regulation of T cell mediated immune response to tumor cell;GO:0003688|DNA replication origin binding;GO:0003697|single-stranded DNA binding;GO:0003723|RNA binding;GO:0003725|double-stranded RNA binding;GO:0005515|protein binding;GO:0005524|ATP binding;G…	GO:0002755|MyD88-dependent toll-like receptor signaling pathway;GO:0002842|positive regulation of T cell mediated immune response to tumor cell;GO:0006457|protein folding;GO:0006458|'de novo' protein folding;GO:0006919|activation of cysteine-type endopeptidase activity involved in apoptotic process;GO:0006986|response to unfolded protein;GO:0008637|apoptotic mitochondrial changes;GO:0009409|respo…	GO:0005615|extracellular space;GO:0005737|cytoplasm;GO:0005739|mitochondrion;GO:0005743|mitochondrial inner membrane;GO:0005759|mitochondrial matrix;GO:0005769|early endosome;GO:0005829|cytosol;GO:0005886|plasma membrane;GO:0005905|clathrin-coated pit;GO:0009986|cell surface;GO:0016020|membrane;GO:0030135|coated vesicle;GO:0030141|secretory granule;GO:0032991|protein-containing complex;GO:0046696…	GO:0001530|lipopolysaccharide binding;GO:0002039|p53 binding;GO:0003688|DNA replication origin binding;GO:0003697|single-stranded DNA binding;GO:0003723|RNA binding;GO:0003725|double-stranded RNA binding;GO:0005515|protein binding;GO:0005524|ATP binding;GO:0008035|high-density lipoprotein particle binding;GO:0016853|isomerase activity;GO:0016887|ATP hydrolysis activity;GO:0019899|enzyme binding;G…	hsa05134 Legionellosis;hsa05417 Lipid and atherosclerosis;hsa03018 RNA degradation;hsa04940 Type I diabetes mellitus;hsa05152 Tuberculosis	R-HSA-9609507 Protein localization;R-HSA-9837999 Mitochondrial protein degradation;R-HSA-1268020 Mitochondrial protein import;R-HSA-8864260 Transcriptional regulation by the AP-2 (TFAP2) family of transcription factors	WP706 Sudden infant death syndrome (SIDS) susceptibility pathways;WP2864 Apoptosis-related network due to altered Notch3 in ovarian cancer	Extracellular region;Cytoplasm;Mitochondrion;Membrane
A0A024R3Y6	IDH1	A0A024R3Y6;B2R5M8;O75874;Q6FI37	3417	4015.44	11610.8	4498.44	14115.6	32534.2	46714.5	GO:0000287|magnesium ion binding;GO:0004450|isocitrate dehydrogenase (NADP+) activity;GO:0005515|protein binding;GO:0005576|extracellular region;GO:0005737|cytoplasm;GO:0005739|mitochondrion;GO:0005777|peroxisome;GO:0005782|peroxisomal matrix;GO:0005829|cytosol;GO:0006097|glyoxylate cycle;GO:0006099|tricarboxylic acid cycle;GO:0006102|isocitrate metabolic process;GO:0006103|2-oxoglutarate metabol…	GO:0006097|glyoxylate cycle;GO:0006099|tricarboxylic acid cycle;GO:0006102|isocitrate metabolic process;GO:0006103|2-oxoglutarate metabolic process;GO:0006739|NADP metabolic process;GO:0006749|glutathione metabolic process;GO:0006979|response to oxidative stress;GO:0008585|female gonad development;GO:0048545|response to steroid hormone;GO:0060696|regulation of phospholipid catabolic process;GO:00…	GO:0005576|extracellular region;GO:0005737|cytoplasm;GO:0005739|mitochondrion;GO:0005777|peroxisome;GO:0005782|peroxisomal matrix;GO:0005829|cytosol;GO:0034774|secretory granule lumen;GO:0070062|extracellular exosome;GO:1904724|tertiary granule lumen;GO:1904813|ficolin-1-rich granule lumen	GO:0000287|magnesium ion binding;GO:0004450|isocitrate dehydrogenase (NADP+) activity;GO:0005515|protein binding;GO:0042802|identical protein binding;GO:0042803|protein homodimerization activity;GO:0045296|cadherin binding;GO:0050661|NADP binding;GO:0051287|NAD binding	hsa01200 Carbon metabolism;hsa01230 Biosynthesis of amino acids;hsa00020 Citrate cycle (TCA cycle);hsa05230 Central carbon metabolism in cancer;hsa00480 Glutathione metabolism;hsa04146 Peroxisome;hsa01100 Metabolic pathways;hsa01210 2-Oxocarboxylic acid metabolism	R-HSA-9711123 Cellular response to chemical stress;R-HSA-6798695 Neutrophil degranulation;R-HSA-9755511 KEAP1-NFE2L2 pathway;R-HSA-9609507 Protein localization;R-HSA-9759194 Nuclear events mediated by NFE2L2;R-HSA-9033241 Peroxisomal protein import;R-HSA-8978934 Metabolism of cofactors;R-HSA-5668914 Diseases of metabolism;R-HSA-196854 Metabolism of vitamins and cofactors	WP3925 Amino acid metabolism;WP2453 TCA cycle and deficiency of pyruvate dehydrogenase complex (PDHc);WP100 Glutathione metabolism	Extracellular region;Cytoplasm;Mitochondrion;Peroxisome
A0A024R4F1	ENO1	A0A024R4F1;P06733	2023	219965	265773	108577	364686	488049	673888	GO:0000015|phosphopyruvate hydratase complex;GO:0000122|negative regulation of transcription by RNA polymerase II;GO:0000287|magnesium ion binding;GO:0000977|RNA polymerase II transcription regulatory region sequence-specific DNA binding;GO:0001222|transcription corepressor binding;GO:0001227|DNA-binding transcription repressor activity, RNA polymerase II-specific;GO:0003714|transcription corepre…	GO:0000122|negative regulation of transcription by RNA polymerase II;GO:0006094|gluconeogenesis;GO:0006096|glycolytic process;GO:0009615|response to virus;GO:0010756|positive regulation of plasminogen activation;GO:0030308|negative regulation of cell growth;GO:0045892|negative regulation of DNA-templated transcription;GO:0045933|positive regulation of muscle contraction;GO:0061621|canonical glyco…	GO:0000015|phosphopyruvate hydratase complex;GO:0005615|extracellular space;GO:0005634|nucleus;GO:0005640|nuclear outer membrane;GO:0005737|cytoplasm;GO:0005829|cytosol;GO:0005886|plasma membrane;GO:0005938|cell cortex;GO:0009986|cell surface;GO:0016020|membrane;GO:0031430|M band;GO:0070062|extracellular exosome	GO:0000287|magnesium ion binding;GO:0000977|RNA polymerase II transcription regulatory region sequence-specific DNA binding;GO:0001222|transcription corepressor binding;GO:0001227|DNA-binding transcription repressor activity, RNA polymerase II-specific;GO:0003714|transcription corepressor activity;GO:0003723|RNA binding;GO:0004634|phosphopyruvate hydratase activity;GO:0005515|protein binding;GO:0…	hsa01200 Carbon metabolism;hsa00010 Glycolysis / Gluconeogenesis;hsa04066 HIF-1 signaling pathway;hsa01230 Biosynthesis of amino acids;hsa01100 Metabolic pathways;hsa04820 Cytoskeleton in muscle cells;hsa03018 RNA degradation	R-HSA-70171 Glycolysis;R-HSA-70326 Glucose metabolism;R-HSA-70263 Gluconeogenesis;R-HSA-9635486 Infection with Mycobacterium tuberculosis;R-HSA-9824439 Bacterial Infection Pathways;R-HSA-71387 Metabolism of carbohydrates;R-HSA-9637690 Response of Mtb to phagocytosis	WP534 Glycolysis and gluconeogenesis;WP4629 Aerobic glycolysis;WP5049 Glycolysis in senescence;WP4018 Clear cell renal cell carcinoma pathways;WP4290 Metabolic reprogramming in colon cancer;WP4754 IL-18 signaling pathway	Extracellular region;Cytoplasm;Membrane;Nuclear membrane
A0A024R4K3	MDH2	A0A024R4K3;P40926;Q0QF37;Q6FHZ0;Q75MT9	4191	123549	158615	72827.2	211156	394820	782708	GO:0003723|RNA binding;GO:0005634|nucleus;GO:0005737|cytoplasm;GO:0005739|mitochondrion;GO:0005759|mitochondrial matrix;GO:0006094|gluconeogenesis;GO:0006099|tricarboxylic acid cycle;GO:0006108|malate metabolic process;GO:0006734|NADH metabolic process;GO:0009060|aerobic respiration;GO:0016020|membrane;GO:0030060|L-malate dehydrogenase (NAD+) activity;GO:0042802|identical protein binding;GO:00434…	GO:0006094|gluconeogenesis;GO:0006099|tricarboxylic acid cycle;GO:0006108|malate metabolic process;GO:0006734|NADH metabolic process;GO:0009060|aerobic respiration;GO:0043490|malate-aspartate shuttle	GO:0005634|nucleus;GO:0005737|cytoplasm;GO:0005739|mitochondrion;GO:0005759|mitochondrial matrix;GO:0016020|membrane;GO:0070062|extracellular exosome	GO:0003723|RNA binding;GO:0030060|L-malate dehydrogenase (NAD+) activity;GO:0042802|identical protein binding;GO:0046554|L-malate dehydrogenase (NADP+) activity	hsa01200 Carbon metabolism;hsa00020 Citrate cycle (TCA cycle);hsa00620 Pyruvate metabolism;hsa01100 Metabolic pathways;hsa00630 Glyoxylate and dicarboxylate metabolism;hsa00270 Cysteine and methionine metabolism	R-HSA-1428517 Aerobic respiration and respiratory electron transport;R-HSA-9837999 Mitochondrial protein degradation;R-HSA-71403 Citric acid cycle (TCA cycle);R-HSA-611105 Respiratory electron transport	WP534 Glycolysis and gluconeogenesis;WP4290 Metabolic reprogramming in colon cancer;WP3925 Amino acid metabolism;WP78 TCA cycle (aka Krebs or citric acid cycle);WP4595 Urea cycle and associated pathways;WP5046 NAD metabolism in oncogene-induced senescence and mitochondrial dysfunction-associated senescence	Extracellular region;Cytoplasm;Mitochondrion;Membrane
A0A024R6C0	NPC2	A0A024R6C0;B2R4S5;B4DV10;E7EMS2;G3V3D1;G3V3E8;H0YIZ1;J3KMY5;P61916;Q53HV6	10577	1742.09	878.666	1571.01	214.715	2027.27	3533.97	GO:0005515|protein binding;GO:0005576|extracellular region;GO:0005615|extracellular space;GO:0005764|lysosome;GO:0005783|endoplasmic reticulum;GO:0008203|cholesterol metabolic process;GO:0009615|response to virus;GO:0010467|gene expression;GO:0010878|cholesterol storage;GO:0015485|cholesterol binding;GO:0015914|phospholipid transport;GO:0019747|regulation of isoprenoid metabolic process;GO:001989…	GO:0008203|cholesterol metabolic process;GO:0009615|response to virus;GO:0010467|gene expression;GO:0010878|cholesterol storage;GO:0015914|phospholipid transport;GO:0019747|regulation of isoprenoid metabolic process;GO:0030301|cholesterol transport;GO:0032366|intracellular sterol transport;GO:0032367|intracellular cholesterol transport;GO:0033344|cholesterol efflux;GO:0042632|cholesterol homeosta…	GO:0005576|extracellular region;GO:0005615|extracellular space;GO:0005764|lysosome;GO:0005783|endoplasmic reticulum;GO:0035578|azurophil granule lumen;GO:0043202|lysosomal lumen;GO:0070062|extracellular exosome	GO:0005515|protein binding;GO:0015485|cholesterol binding;GO:0019899|enzyme binding;GO:0120020|cholesterol transfer activity	hsa04979 Cholesterol metabolism;hsa04142 Lysosome	R-HSA-6798695 Neutrophil degranulation;R-HSA-174824 Plasma lipoprotein assembly, remodeling, and clearance;R-HSA-8964043 Plasma lipoprotein clearance;R-HSA-8964038 LDL clearance	WP4217 Ebola virus pathway in host;WP5064 7-oxo-C and 7-beta-HC pathways;WP3945 TYROBP causal network in microglia	Extracellular region;Cytoplasm;Endoplasmic reticulum;Lysosome
A0A024R811	LACTB2	A0A024R811;Q53H82	51110	881.24	2809.21	1297.22	996.57	1266.78	1545.59	GO:0003727|single-stranded RNA binding;GO:0004521|RNA endonuclease activity;GO:0005515|protein binding;GO:0005739|mitochondrion;GO:0005759|mitochondrial matrix;GO:0008270|zinc ion binding	-	GO:0005739|mitochondrion;GO:0005759|mitochondrial matrix	GO:0003727|single-stranded RNA binding;GO:0004521|RNA endonuclease activity;GO:0005515|protein binding;GO:0008270|zinc ion binding	-	-	-	Cytoplasm;Mitochondrion
A0A024RA52	PSMA2	A0A024RA52;A0A7I2V2H3;P25787;Q53GF5	5683	39752.8	90931.4	62371.8	108458	128356	248616	GO:0000502|proteasome complex;GO:0000932|P-body;GO:0005515|protein binding;GO:0005576|extracellular region;GO:0005634|nucleus;GO:0005654|nucleoplasm;GO:0005737|cytoplasm;GO:0005829|cytosol;GO:0005839|proteasome core complex;GO:0009615|response to virus;GO:0019773|proteasome core complex, alpha-subunit complex;GO:0034774|secretory granule lumen;GO:0043161|proteasome-mediated ubiquitin-dependent pr…	GO:0009615|response to virus;GO:0043161|proteasome-mediated ubiquitin-dependent protein catabolic process	GO:0000502|proteasome complex;GO:0000932|P-body;GO:0005576|extracellular region;GO:0005634|nucleus;GO:0005654|nucleoplasm;GO:0005737|cytoplasm;GO:0005829|cytosol;GO:0005839|proteasome core complex;GO:0019773|proteasome core complex, alpha-subunit complex;GO:0034774|secretory granule lumen;GO:0070062|extracellular exosome;GO:1904813|ficolin-1-rich granule lumen	GO:0005515|protein binding	hsa05012 Parkinson disease;hsa05020 Prion disease;hsa05014 Amyotrophic lateral sclerosis;hsa05016 Huntington disease;hsa05022 Pathways of neurodegeneration - multiple diseases;hsa05010 Alzheimer disease;hsa03050 Proteasome;hsa05017 Spinocerebellar ataxia	R-HSA-9010553 Regulation of expression of SLITs and ROBOs;R-HSA-376176 Signaling by ROBO receptors;R-HSA-68886 M Phase;R-HSA-71291 Metabolism of amino acids and derivatives;R-HSA-8939236 RUNX1 regulates transcription of genes involved in differentiation of HSCs;R-HSA-68867 Assembly of the pre-replicative complex;R-HSA-69002 DNA Replication Pre-Initiation;R-HSA-201681 TCF dependent signaling in re…	WP183 Proteasome degradation;WP5124 Alzheimer's disease;WP2059 Alzheimer's disease and miRNA effects	Extracellular region;Cytoplasm
A0A024RA75	HIBADH	A0A024RA75;P31937	11112	9858.8	15920.3	4350.9	17136.8	33151.5	67147.6	GO:0005515|protein binding;GO:0005739|mitochondrion;GO:0005759|mitochondrial matrix;GO:0006574|valine catabolic process;GO:0008442|3-hydroxyisobutyrate dehydrogenase activity;GO:0050661|NADP binding;GO:0051287|NAD binding	GO:0006574|valine catabolic process	GO:0005739|mitochondrion;GO:0005759|mitochondrial matrix	GO:0005515|protein binding;GO:0008442|3-hydroxyisobutyrate dehydrogenase activity;GO:0050661|NADP binding;GO:0051287|NAD binding	hsa00280 Valine, leucine and isoleucine degradation;hsa01100 Metabolic pathways	R-HSA-71291 Metabolism of amino acids and derivatives;R-HSA-70895 Branched-chain amino acid catabolism	WP3925 Amino acid metabolism	Cytoplasm;Mitochondrion
A0A024RBE8	SLC25A3	A0A024RBE8;Q8NCF7	5250	65256.5	168985	67264.7	84186.4	126260	509923	GO:0005315|phosphate transmembrane transporter activity;GO:0005515|protein binding;GO:0005739|mitochondrion;GO:0005743|mitochondrial inner membrane;GO:0005886|plasma membrane;GO:0015317|phosphate:proton symporter activity;GO:0016020|membrane;GO:0035435|phosphate ion transmembrane transport;GO:0044877|protein-containing complex binding;GO:0070062|extracellular exosome;GO:1902600|proton transmembra…	GO:0035435|phosphate ion transmembrane transport;GO:1902600|proton transmembrane transport;GO:1990547|mitochondrial phosphate ion transmembrane transport	GO:0005739|mitochondrion;GO:0005743|mitochondrial inner membrane;GO:0005886|plasma membrane;GO:0016020|membrane;GO:0070062|extracellular exosome	GO:0005315|phosphate transmembrane transporter activity;GO:0005515|protein binding;GO:0015317|phosphate:proton symporter activity;GO:0044877|protein-containing complex binding	-	-	-	Extracellular region;Cytoplasm;Mitochondrion;Membrane
A0A024RC21	CABYR	A0A024RC21;O75952	26256	742.866	1378.4	1017.03	1621.45	2380.2	3246.13	GO:0003351|epithelial cilium movement involved in extracellular fluid movement;GO:0005509|calcium ion binding;GO:0005515|protein binding;GO:0005576|extracellular region;GO:0005634|nucleus;GO:0005654|nucleoplasm;GO:0005737|cytoplasm;GO:0005829|cytosol;GO:0005856|cytoskeleton;GO:0017124|SH3 domain binding;GO:0019899|enzyme binding;GO:0031514|motile cilium;GO:0035686|sperm fibrous sheath;GO:0048240|…	GO:0003351|epithelial cilium movement involved in extracellular fluid movement;GO:0048240|sperm capacitation	GO:0005576|extracellular region;GO:0005634|nucleus;GO:0005654|nucleoplasm;GO:0005737|cytoplasm;GO:0005829|cytosol;GO:0005856|cytoskeleton;GO:0031514|motile cilium;GO:0035686|sperm fibrous sheath;GO:0097228|sperm principal piece	GO:0005509|calcium ion binding;GO:0005515|protein binding;GO:0017124|SH3 domain binding;GO:0019899|enzyme binding	-	-	-	Extracellular region;Cytoplasm
A0A075B6F6	HM13	A0A075B6F6;A0A0S2Z5V7;A0A0S2Z6F0;A0A3B3IT72;A0A3B3IUB5;Q8TCT9	81502	1915.56	9881.49	3796.64	15369.8	7700.63	8868.38	GO:0001701|in utero embryonic development;GO:0005515|protein binding;GO:0005783|endoplasmic reticulum;GO:0005789|endoplasmic reticulum membrane;GO:0005791|rough endoplasmic reticulum;GO:0005886|plasma membrane;GO:0006465|signal peptide processing;GO:0008233|peptidase activity;GO:0009986|cell surface;GO:0016020|membrane;GO:0031625|ubiquitin protein ligase binding;GO:0033619|membrane protein proteo…	GO:0001701|in utero embryonic development;GO:0006465|signal peptide processing;GO:0033619|membrane protein proteolysis;GO:0034599|cellular response to oxidative stress;GO:1904211|membrane protein proteolysis involved in retrograde protein transport, ER to cytosol	GO:0005783|endoplasmic reticulum;GO:0005789|endoplasmic reticulum membrane;GO:0005791|rough endoplasmic reticulum;GO:0005886|plasma membrane;GO:0009986|cell surface;GO:0016020|membrane;GO:0036513|Derlin-1 retrotranslocation complex;GO:0098553|lumenal side of endoplasmic reticulum membrane;GO:0098554|cytoplasmic side of endoplasmic reticulum membrane	GO:0005515|protein binding;GO:0008233|peptidase activity;GO:0031625|ubiquitin protein ligase binding;GO:0042500|aspartic endopeptidase activity, intramembrane cleaving;GO:0042803|protein homodimerization activity	-	R-HSA-9711123 Cellular response to chemical stress;R-HSA-9707564 Cytoprotection by HMOX1	-	Cytoplasm;Endoplasmic reticulum;Membrane
A0A087WUX1	ENKUR	A0A087WUX1;L7N489;Q5VV23;Q8TC29	219670	421.37		469.072	499.531		1070.87	GO:0001669|acrosomal vesicle;GO:0005515|protein binding;GO:0005516|calmodulin binding;GO:0005879|axonemal microtubule;GO:0017124|SH3 domain binding;GO:0030317|flagellated sperm motility;GO:0036126|sperm flagellum;GO:0061966|establishment of left/right asymmetry;GO:0097228|sperm principal piece;GO:0097728|9+0 motile cilium;GO:0097729|9+2 motile cilium;GO:0160112|axonemal B tubule inner sheath	GO:0030317|flagellated sperm motility;GO:0061966|establishment of left/right asymmetry	GO:0001669|acrosomal vesicle;GO:0005879|axonemal microtubule;GO:0036126|sperm flagellum;GO:0097228|sperm principal piece;GO:0097728|9+0 motile cilium;GO:0097729|9+2 motile cilium;GO:0160112|axonemal B tubule inner sheath	GO:0005515|protein binding;GO:0005516|calmodulin binding;GO:0017124|SH3 domain binding	-	-	-	Cytoplasm
A0A087WVQ6	CLTC	A0A087WVQ6;A0A8V8TQ14;A0A8V8TQ18;A0A8V8TQK1;A0A8V8TQK7;A0A8V8TR47;A0A8V8TRF0;A0AAQ5BHN4;A0AAQ5BHN6;A0AAQ5BHU5;J3KRF5;K7EJJ5;Q00610	1213	28253	105975	50375.7	110381	125541	248121	GO:0000278|mitotic cell cycle;GO:0001649|osteoblast differentiation;GO:0003723|RNA binding;GO:0003725|double-stranded RNA binding;GO:0005198|structural molecule activity;GO:0005515|protein binding;GO:0005764|lysosome;GO:0005768|endosome;GO:0005819|spindle;GO:0005829|cytosol;GO:0005886|plasma membrane;GO:0005925|focal adhesion;GO:0006886|intracellular protein transport;GO:0006898|receptor-mediated…	GO:0000278|mitotic cell cycle;GO:0001649|osteoblast differentiation;GO:0006886|intracellular protein transport;GO:0006898|receptor-mediated endocytosis;GO:0006914|autophagy;GO:0031623|receptor internalization;GO:0033572|transferrin transport;GO:0042147|retrograde transport, endosome to Golgi;GO:0048268|clathrin coat assembly;GO:0051301|cell division;GO:0060236|regulation of mitotic spindle organi…	GO:0005764|lysosome;GO:0005768|endosome;GO:0005819|spindle;GO:0005829|cytosol;GO:0005886|plasma membrane;GO:0005925|focal adhesion;GO:0016020|membrane;GO:0030118|clathrin coat;GO:0030130|clathrin coat of trans-Golgi network vesicle;GO:0030132|clathrin coat of coated pit;GO:0030136|clathrin-coated vesicle;GO:0030669|clathrin-coated endocytic vesicle membrane;GO:0032588|trans-Golgi network membrane…	GO:0003723|RNA binding;GO:0003725|double-stranded RNA binding;GO:0005198|structural molecule activity;GO:0005515|protein binding;GO:0019901|protein kinase binding;GO:0032051|clathrin light chain binding;GO:0050750|low-density lipoprotein particle receptor binding;GO:0097718|disordered domain specific binding;GO:1990381|ubiquitin-specific protease binding	hsa05016 Huntington disease;hsa05100 Bacterial invasion of epithelial cells;hsa04961 Endocrine and other factor-regulated calcium reabsorption;hsa04144 Endocytosis;hsa04721 Synaptic vesicle cycle;hsa04142 Lysosome	R-HSA-168255 Influenza Infection;R-HSA-195721 Signaling by WNT;R-HSA-437239 Recycling pathway of L1;R-HSA-4086400 PCP/CE pathway;R-HSA-190828 Gap junction trafficking;R-HSA-157858 Gap junction trafficking and regulation;R-HSA-8866427 VLDLR internalisation and degradation;R-HSA-2132295 MHC class II antigen presentation;R-HSA-3858494 Beta-catenin independent WNT signaling;R-HSA-373760 L1CAM interac…	WP3888 VEGFA-VEGFR2 signaling pathway;WP2267 Synaptic vesicle pathway;WP4932 7q11.23 copy number variation syndrome;WP4217 Ebola virus pathway in host;WP4549 Fragile X syndrome;WP558 Complement and coagulation cascades	Extracellular region;Cytoplasm;Lysosome;Membrane;Golgi apparatus
A0A087WVQ9	EEF1A1	A0A087WVQ9;A0A4D5RAC9;A0A7I2V659;A8K9C4;P68104;Q53HM9;Q53HR5;Q6IPN6;Q6IPS9;Q6IPT9	1915	135127	594865	307858	576783	446194	624960	GO:0000049|tRNA binding;GO:0003723|RNA binding;GO:0003746|translation elongation factor activity;GO:0003924|GTPase activity;GO:0005515|protein binding;GO:0005525|GTP binding;GO:0005576|extracellular region;GO:0005615|extracellular space;GO:0005634|nucleus;GO:0005730|nucleolus;GO:0005737|cytoplasm;GO:0005829|cytosol;GO:0005840|ribosome;GO:0005853|eukaryotic translation elongation factor 1 complex;…	GO:0006412|translation;GO:0006414|translational elongation;GO:0044829|positive regulation by host of viral genome replication;GO:0071364|cellular response to epidermal growth factor stimulus;GO:1904714|regulation of chaperone-mediated autophagy	GO:0005576|extracellular region;GO:0005615|extracellular space;GO:0005634|nucleus;GO:0005730|nucleolus;GO:0005737|cytoplasm;GO:0005829|cytosol;GO:0005840|ribosome;GO:0005853|eukaryotic translation elongation factor 1 complex;GO:0005886|plasma membrane;GO:0016020|membrane;GO:0022626|cytosolic ribosome;GO:0030864|cortical actin cytoskeleton;GO:0032587|ruffle membrane;GO:0034774|secretory granule lu…	GO:0000049|tRNA binding;GO:0003723|RNA binding;GO:0003746|translation elongation factor activity;GO:0003924|GTPase activity;GO:0005515|protein binding;GO:0005525|GTP binding;GO:0019900|kinase binding;GO:0019901|protein kinase binding;GO:0060090|molecular adaptor activity	hsa05134 Legionellosis;hsa03013 Nucleocytoplasmic transport;hsa05140 Leishmaniasis	R-HSA-156842 Eukaryotic Translation Elongation;R-HSA-156902 Peptide chain elongation;R-HSA-72766 Translation;R-HSA-9692914 SARS-CoV-1-host interactions;R-HSA-9678108 SARS-CoV-1 Infection;R-HSA-9735869 SARS-CoV-1 modulates host translation machinery;R-HSA-9679506 SARS-CoV Infections;R-HSA-9612973 Autophagy;R-HSA-9613829 Chaperone Mediated Autophagy;R-HSA-3371556 Cellular response to heat stress;R-…	WP107 Translation factors;WP4549 Fragile X syndrome	Extracellular region;Cytoplasm;Ribosome;Lysosome;Membrane;Nucleolus
A0A087WWI4	HYOU1	A0A087WWI4;A0A087X054;A0A0G2JRS0;A0A384P5T6;A0A494C039;A0A8Q3SHG4;B7Z2N4;E9PJ21;J3QLE9;J3QQH7;K7EQK2;Q05D91;Q6IN67;Q9Y4L1	10525	25134.4	22395.2	16785.5	25874.5	25550.1	52858.5	GO:0000774|adenyl-nucleotide exchange factor activity;GO:0002931|response to ischemia;GO:0005515|protein binding;GO:0005524|ATP binding;GO:0005576|extracellular region;GO:0005783|endoplasmic reticulum;GO:0005788|endoplasmic reticulum lumen;GO:0005790|smooth endoplasmic reticulum;GO:0005925|focal adhesion;GO:0006457|protein folding;GO:0006888|endoplasmic reticulum to Golgi vesicle-mediated transpo…	GO:0002931|response to ischemia;GO:0006457|protein folding;GO:0006888|endoplasmic reticulum to Golgi vesicle-mediated transport;GO:0034976|response to endoplasmic reticulum stress;GO:0071456|cellular response to hypoxia;GO:1903298|negative regulation of hypoxia-induced intrinsic apoptotic signaling pathway;GO:1903382|negative regulation of endoplasmic reticulum stress-induced neuron intrinsic apo…	GO:0005576|extracellular region;GO:0005783|endoplasmic reticulum;GO:0005788|endoplasmic reticulum lumen;GO:0005790|smooth endoplasmic reticulum;GO:0005925|focal adhesion;GO:0016020|membrane;GO:0034663|endoplasmic reticulum chaperone complex;GO:0070062|extracellular exosome;GO:0071682|endocytic vesicle lumen	GO:0000774|adenyl-nucleotide exchange factor activity;GO:0005515|protein binding;GO:0005524|ATP binding;GO:0051082|unfolded protein binding;GO:0140662|ATP-dependent protein folding chaperone	hsa04141 Protein processing in endoplasmic reticulum	R-HSA-2173782 Binding and Uptake of Ligands by Scavenger Receptors;R-HSA-381119 Unfolded Protein Response (UPR);R-HSA-381070 IRE1alpha activates chaperones;R-HSA-381038 XBP1(S) activates chaperone genes	WP3888 VEGFA-VEGFR2 signaling pathway	Extracellular region;Cytoplasm;Endoplasmic reticulum;Membrane
A0A087WYT3	PTGES3	A0A087WYT3;B3KUY2;Q15185	10728	10618.1	17113.7	24482.1	27684.2	63633.4	76887.2	GO:0000723|telomere maintenance;GO:0000781|chromosome, telomeric region;GO:0001516|prostaglandin biosynthetic process;GO:0003720|telomerase activity;GO:0005515|protein binding;GO:0005634|nucleus;GO:0005654|nucleoplasm;GO:0005697|telomerase holoenzyme complex;GO:0005829|cytosol;GO:0005978|glycogen biosynthetic process;GO:0006457|protein folding;GO:0007004|telomere maintenance via telomerase;GO:000…	GO:0000723|telomere maintenance;GO:0001516|prostaglandin biosynthetic process;GO:0005978|glycogen biosynthetic process;GO:0006457|protein folding;GO:0007004|telomere maintenance via telomerase;GO:0007165|signal transduction;GO:0019371|cyclooxygenase pathway;GO:0032212|positive regulation of telomere maintenance via telomerase;GO:0042921|nuclear receptor-mediated glucocorticoid signaling pathway;G…	GO:0000781|chromosome, telomeric region;GO:0005634|nucleus;GO:0005654|nucleoplasm;GO:0005697|telomerase holoenzyme complex;GO:0005829|cytosol;GO:0032991|protein-containing complex;GO:0101031|protein folding chaperone complex	GO:0003720|telomerase activity;GO:0005515|protein binding;GO:0050220|prostaglandin-E synthase activity;GO:0051082|unfolded protein binding;GO:0051087|protein-folding chaperone binding;GO:0051879|Hsp90 protein binding;GO:0070182|DNA polymerase binding	hsa01100 Metabolic pathways;hsa05207 Chemical carcinogenesis - receptor activation;hsa00590 Arachidonic acid metabolism	R-HSA-3371497 HSP90 chaperone cycle for steroid hormone receptors (SHR) in the presence of ligand;R-HSA-9679506 SARS-CoV Infections;R-HSA-9018519 Estrogen-dependent gene expression;R-HSA-3371556 Cellular response to heat stress;R-HSA-3371571 HSF1-dependent transactivation;R-HSA-8939211 ESR-mediated signaling;R-HSA-3371568 Attenuation phase;R-HSA-9006931 Signaling by Nuclear Receptors;R-HSA-337151…	WP2882 Nuclear receptors meta-pathway;WP2873 Aryl hydrocarbon receptor pathway;WP2880 Glucocorticoid receptor pathway	Cytoplasm
A0A087WZN1	IDH3B	A0A087WZN1;A0A087X2E5;O43837	3420	938.363	3033.57	3081.47	2288.6	4037.87	4841.53	GO:0000287|magnesium ion binding;GO:0004449|isocitrate dehydrogenase (NAD+) activity;GO:0005515|protein binding;GO:0005634|nucleus;GO:0005739|mitochondrion;GO:0005759|mitochondrial matrix;GO:0006099|tricarboxylic acid cycle;GO:0006102|isocitrate metabolic process;GO:0009055|electron transfer activity;GO:0045242|isocitrate dehydrogenase complex (NAD+);GO:0051287|NAD binding	GO:0006099|tricarboxylic acid cycle;GO:0006102|isocitrate metabolic process	GO:0005634|nucleus;GO:0005739|mitochondrion;GO:0005759|mitochondrial matrix;GO:0045242|isocitrate dehydrogenase complex (NAD+)	GO:0000287|magnesium ion binding;GO:0004449|isocitrate dehydrogenase (NAD+) activity;GO:0005515|protein binding;GO:0009055|electron transfer activity;GO:0051287|NAD binding	hsa01200 Carbon metabolism;hsa01230 Biosynthesis of amino acids;hsa00020 Citrate cycle (TCA cycle);hsa01100 Metabolic pathways;hsa01210 2-Oxocarboxylic acid metabolism	R-HSA-1428517 Aerobic respiration and respiratory electron transport;R-HSA-71403 Citric acid cycle (TCA cycle)	WP78 TCA cycle (aka Krebs or citric acid cycle)	Cytoplasm;Mitochondrion
A0A087X1D7	GGNBP2	A0A087X1D7;A8K3S2;A8K7Z6;Q9H3C7	79893	948.389	1217.53	3161.89	1997.57	521.297	3144.8	GO:0005634|nucleus;GO:0005737|cytoplasm;GO:0007283|spermatogenesis;GO:0008285|negative regulation of cell population proliferation;GO:0010629|negative regulation of gene expression;GO:0030154|cell differentiation;GO:0031410|cytoplasmic vesicle;GO:0060716|labyrinthine layer blood vessel development	GO:0007283|spermatogenesis;GO:0008285|negative regulation of cell population proliferation;GO:0010629|negative regulation of gene expression;GO:0030154|cell differentiation;GO:0060716|labyrinthine layer blood vessel development	GO:0005634|nucleus;GO:0005737|cytoplasm;GO:0031410|cytoplasmic vesicle	-	-	-	-	Cytoplasm
A0A087X2I1	PSMC6	A0A087X2I1;H0YJC0;P62333;V9HW24	5706	1782.45	3214.98	536.799	682.32	2587.46	2588.31	GO:0000502|proteasome complex;GO:0005515|protein binding;GO:0005524|ATP binding;GO:0005634|nucleus;GO:0005654|nucleoplasm;GO:0005829|cytosol;GO:0008540|proteasome regulatory particle, base subcomplex;GO:0016020|membrane;GO:0016234|inclusion body;GO:0016887|ATP hydrolysis activity;GO:0022624|proteasome accessory complex;GO:0030674|protein-macromolecule adaptor activity;GO:0031597|cytosolic proteas…	GO:0036503|ERAD pathway;GO:0043161|proteasome-mediated ubiquitin-dependent protein catabolic process;GO:0045899|positive regulation of RNA polymerase II transcription preinitiation complex assembly;GO:0090261|positive regulation of inclusion body assembly;GO:1901800|positive regulation of proteasomal protein catabolic process	GO:0000502|proteasome complex;GO:0005634|nucleus;GO:0005654|nucleoplasm;GO:0005829|cytosol;GO:0008540|proteasome regulatory particle, base subcomplex;GO:0016020|membrane;GO:0016234|inclusion body;GO:0022624|proteasome accessory complex;GO:0031597|cytosolic proteasome complex;GO:0070062|extracellular exosome	GO:0005515|protein binding;GO:0005524|ATP binding;GO:0016887|ATP hydrolysis activity;GO:0030674|protein-macromolecule adaptor activity;GO:0036402|proteasome-activating activity;GO:0042802|identical protein binding	hsa05012 Parkinson disease;hsa05020 Prion disease;hsa05014 Amyotrophic lateral sclerosis;hsa05016 Huntington disease;hsa05022 Pathways of neurodegeneration - multiple diseases;hsa05010 Alzheimer disease;hsa03050 Proteasome;hsa05017 Spinocerebellar ataxia;hsa05169 Epstein-Barr virus infection	R-HSA-9010553 Regulation of expression of SLITs and ROBOs;R-HSA-376176 Signaling by ROBO receptors;R-HSA-68886 M Phase;R-HSA-71291 Metabolism of amino acids and derivatives;R-HSA-8939236 RUNX1 regulates transcription of genes involved in differentiation of HSCs;R-HSA-68867 Assembly of the pre-replicative complex;R-HSA-9692914 SARS-CoV-1-host interactions;R-HSA-9678108 SARS-CoV-1 Infection;R-HSA-6…	WP2359 Parkin-ubiquitin proteasomal system pathway;WP183 Proteasome degradation;WP5124 Alzheimer's disease;WP2059 Alzheimer's disease and miRNA effects;WP4352 Ciliary landscape	Extracellular region;Cytoplasm;Membrane
A0A090N7X6	GALNT11	A0A090N7X6;B7Z5G5;H7BZL5;Q8NCW6	63917	42.0606	2022.21	2875.74	97.5235	2182.94	5935.91	GO:0000139|Golgi membrane;GO:0004653|polypeptide N-acetylgalactosaminyltransferase activity;GO:0005112|Notch binding;GO:0005515|protein binding;GO:0005794|Golgi apparatus;GO:0006493|protein O-linked glycosylation;GO:0007220|Notch receptor processing;GO:0007368|determination of left/right symmetry;GO:0008593|regulation of Notch signaling pathway;GO:0016266|O-glycan processing;GO:0018243|protein O-…	GO:0006493|protein O-linked glycosylation;GO:0007220|Notch receptor processing;GO:0007368|determination of left/right symmetry;GO:0008593|regulation of Notch signaling pathway;GO:0016266|O-glycan processing;GO:0018243|protein O-linked glycosylation via threonine;GO:0060271|cilium assembly;GO:0061314|Notch signaling involved in heart development	GO:0000139|Golgi membrane;GO:0005794|Golgi apparatus	GO:0004653|polypeptide N-acetylgalactosaminyltransferase activity;GO:0005112|Notch binding;GO:0005515|protein binding;GO:0030246|carbohydrate binding;GO:0046872|metal ion binding	hsa01100 Metabolic pathways;hsa00512 Mucin type O-glycan biosynthesis;hsa00514 Other types of O-glycan biosynthesis	R-HSA-913709 O-linked glycosylation of mucins;R-HSA-5173105 O-linked glycosylation	WP4803 Ciliopathies	Cytoplasm;Membrane;Golgi apparatus
A0A0A0MRA5	HNRNPUL1	A0A0A0MRA5;A8K3W4;A8K5K0;A8K6U7;B7Z4B8;M0QYZ0;M0R3F1;Q9BUJ2	11100	974.024	283.806	378.185		232.028		GO:0000380|alternative mRNA splicing, via spliceosome;GO:0003723|RNA binding;GO:0005515|protein binding;GO:0005634|nucleus;GO:0005654|nucleoplasm;GO:0006396|RNA processing;GO:0009615|response to virus;GO:0019899|enzyme binding;GO:0045202|synapse;GO:1990904|ribonucleoprotein complex	GO:0000380|alternative mRNA splicing, via spliceosome;GO:0006396|RNA processing;GO:0009615|response to virus	GO:0005634|nucleus;GO:0005654|nucleoplasm;GO:0045202|synapse;GO:1990904|ribonucleoprotein complex	GO:0003723|RNA binding;GO:0005515|protein binding;GO:0019899|enzyme binding	hsa05164 Influenza A	-	-	-
A0A0A0MTN0	CUL2	A0A0A0MTN0;A0A0D9SET6;A0A140VKB1;A0A8I5KQQ5;A0A8I5KU22;A0A8I5KVR3;A0A8I5QJI3;B7Z1Y1;Q13617;Q5T2B5	8453	1472.16	8397.16	2420.64	1154.67	1313.25	1601.62	GO:0000082|G1/S transition of mitotic cell cycle;GO:0004842|ubiquitin-protein transferase activity;GO:0005515|protein binding;GO:0005654|nucleoplasm;GO:0005730|nucleolus;GO:0005829|cytosol;GO:0016567|protein ubiquitination;GO:0019005|SCF ubiquitin ligase complex;GO:0030674|protein-macromolecule adaptor activity;GO:0030891|VCB complex;GO:0031146|SCF-dependent proteasomal ubiquitin-dependent protei…	GO:0000082|G1/S transition of mitotic cell cycle;GO:0016567|protein ubiquitination;GO:0031146|SCF-dependent proteasomal ubiquitin-dependent protein catabolic process;GO:0097193|intrinsic apoptotic signaling pathway;GO:0140627|ubiquitin-dependent protein catabolic process via the C-end degron rule pathway	GO:0005654|nucleoplasm;GO:0005730|nucleolus;GO:0005829|cytosol;GO:0019005|SCF ubiquitin ligase complex;GO:0030891|VCB complex;GO:0031462|Cul2-RING ubiquitin ligase complex	GO:0004842|ubiquitin-protein transferase activity;GO:0005515|protein binding;GO:0030674|protein-macromolecule adaptor activity;GO:0031625|ubiquitin protein ligase binding;GO:0044877|protein-containing complex binding;GO:0160072|ubiquitin ligase complex scaffold activity	hsa04066 HIF-1 signaling pathway;hsa04120 Ubiquitin mediated proteolysis;hsa05200 Pathways in cancer;hsa05211 Renal cell carcinoma	R-HSA-9010553 Regulation of expression of SLITs and ROBOs;R-HSA-376176 Signaling by ROBO receptors;R-HSA-1234176 Oxygen-dependent proline hydroxylation of Hypoxia-inducible Factor Alpha;R-HSA-1234174 Cellular response to hypoxia;R-HSA-983169 Class I MHC mediated antigen processing & presentation;R-HSA-8951664 Neddylation;R-HSA-983168 Antigen processing: Ubiquitination & Proteasome degradation	WP4241 Type 2 papillary renal cell carcinoma	Cytoplasm;Nucleolus
B2RBD5	TUBB3	A0A0B4J269;B2RBD5;Q13509;Q9BV28	10381	1538.52	3568.48	1302.49	6557.64	3550.98	11216.1	GO:0000226|microtubule cytoskeleton organization;GO:0000278|mitotic cell cycle;GO:0003924|GTPase activity;GO:0005200|structural constituent of cytoskeleton;GO:0005515|protein binding;GO:0005525|GTP binding;GO:0005634|nucleus;GO:0005737|cytoplasm;GO:0005874|microtubule;GO:0007411|axon guidance;GO:0015630|microtubule cytoskeleton;GO:0030027|lamellipodium;GO:0030175|filopodium;GO:0030424|axon;GO:003…	GO:0000226|microtubule cytoskeleton organization;GO:0000278|mitotic cell cycle;GO:0007411|axon guidance;GO:0038007|netrin-activated signaling pathway;GO:1990791|dorsal root ganglion development	GO:0005634|nucleus;GO:0005737|cytoplasm;GO:0005874|microtubule;GO:0015630|microtubule cytoskeleton;GO:0030027|lamellipodium;GO:0030175|filopodium;GO:0030424|axon;GO:0030425|dendrite;GO:0030426|growth cone;GO:0043025|neuronal cell body;GO:0045171|intercellular bridge;GO:0070062|extracellular exosome;GO:0071944|cell periphery;GO:0072686|mitotic spindle	GO:0003924|GTPase activity;GO:0005200|structural constituent of cytoskeleton;GO:0005515|protein binding;GO:0005525|GTP binding;GO:0042277|peptide binding;GO:0046872|metal ion binding;GO:1990890|netrin receptor binding	hsa05012 Parkinson disease;hsa05020 Prion disease;hsa05014 Amyotrophic lateral sclerosis;hsa05016 Huntington disease;hsa05022 Pathways of neurodegeneration - multiple diseases;hsa04814 Motor proteins;hsa05132 Salmonella infection;hsa05010 Alzheimer disease;hsa05130 Pathogenic Escherichia coli infection;hsa04540 Gap junction;hsa04145 Phagosome	R-HSA-68886 M Phase;R-HSA-9609690 HCMV Early Events;R-HSA-9609646 HCMV Infection;R-HSA-389960 Formation of tubulin folding intermediates by CCT/TriC;R-HSA-389958 Cooperation of Prefoldin and TriC/CCT in actin and tubulin folding;R-HSA-389957 Prefoldin mediated transfer of substrate to CCT/TriC;R-HSA-9646399 Aggrephagy;R-HSA-3371497 HSP90 chaperone cycle for steroid hormone receptors (SHR) in the …	WP2359 Parkin-ubiquitin proteasomal system pathway;WP2272 Pathogenic Escherichia coli infection;WP5124 Alzheimer's disease;WP2059 Alzheimer's disease and miRNA effects;WP410 Exercise-induced circadian regulation	Extracellular region;Cytoplasm
A0A0C4DFM0	GSTZ1	A0A0C4DFM0;G3V4T6	2954	2595.3	360.431	339.249	946.826	6006.51	3095.65	GO:0004364|glutathione transferase activity;GO:0004602|glutathione peroxidase activity;GO:0005515|protein binding;GO:0005739|mitochondrion;GO:0005759|mitochondrial matrix;GO:0005829|cytosol;GO:0006559|L-phenylalanine catabolic process;GO:0006572|tyrosine catabolic process;GO:0006749|glutathione metabolic process;GO:0016034|maleylacetoacetate isomerase activity;GO:0042802|identical protein binding…	GO:0006559|L-phenylalanine catabolic process;GO:0006572|tyrosine catabolic process;GO:0006749|glutathione metabolic process;GO:0098869|cellular oxidant detoxification;GO:1990748|cellular detoxification	GO:0005739|mitochondrion;GO:0005759|mitochondrial matrix;GO:0005829|cytosol	GO:0004364|glutathione transferase activity;GO:0004602|glutathione peroxidase activity;GO:0005515|protein binding;GO:0016034|maleylacetoacetate isomerase activity;GO:0042802|identical protein binding;GO:0042803|protein homodimerization activity	hsa01100 Metabolic pathways;hsa00350 Tyrosine metabolism	R-HSA-71291 Metabolism of amino acids and derivatives;R-HSA-70268 Pyruvate metabolism;R-HSA-9861718 Regulation of pyruvate metabolism;R-HSA-1428517 Aerobic respiration and respiratory electron transport;R-HSA-204174 Regulation of pyruvate dehydrogenase (PDH) complex;R-HSA-156590 Glutathione conjugation;R-HSA-156580 Phase II - Conjugation of compounds;R-HSA-211859 Biological oxidations;R-HSA-89636…	WP702 Metapathway biotransformation Phase I and II	Cytoplasm;Mitochondrion
A0A0C4DGA2	ECI2	A0A0C4DGA2;O75521;Q53GC8;Q53HG3;Q6IBN4	10455	1779.47	3359.82	2316.75	4980.98	9613.44	20943.3	GO:0000062|fatty-acyl-CoA binding;GO:0004165|delta(3)-delta(2)-enoyl-CoA isomerase activity;GO:0005515|protein binding;GO:0005739|mitochondrion;GO:0005777|peroxisome;GO:0005782|peroxisomal matrix;GO:0005829|cytosol;GO:0006635|fatty acid beta-oxidation;GO:0009062|fatty acid catabolic process;GO:0016020|membrane;GO:0043231|intracellular membrane-bounded organelle	GO:0006635|fatty acid beta-oxidation;GO:0009062|fatty acid catabolic process	GO:0005739|mitochondrion;GO:0005777|peroxisome;GO:0005782|peroxisomal matrix;GO:0005829|cytosol;GO:0016020|membrane;GO:0043231|intracellular membrane-bounded organelle	GO:0000062|fatty-acyl-CoA binding;GO:0004165|delta(3)-delta(2)-enoyl-CoA isomerase activity;GO:0005515|protein binding	hsa00071 Fatty acid degradation;hsa04146 Peroxisome	R-HSA-9609507 Protein localization;R-HSA-9033241 Peroxisomal protein import;R-HSA-8978868 Fatty acid metabolism;R-HSA-390918 Peroxisomal lipid metabolism;R-HSA-390247 Beta-oxidation of very long chain fatty acids	-	Cytoplasm;Mitochondrion;Peroxisome;Membrane
A0A0E3XJU3	CDH1	A0A0E3XJU3;A0A0U2ZQU7;A5D8W4;B3GN61;D3XNU5;H3BNC6;H3BVI7;P12830;Q9UII7	999	5147.62	67077.8	11283.5	32765.8	20422.1	41050.1	GO:0000902|cell morphogenesis;GO:0005509|calcium ion binding;GO:0005515|protein binding;GO:0005576|extracellular region;GO:0005768|endosome;GO:0005802|trans-Golgi network;GO:0005886|plasma membrane;GO:0005912|adherens junction;GO:0007043|cell-cell junction assembly;GO:0007156|homophilic cell adhesion via plasma membrane adhesion molecules;GO:0007416|synapse assembly;GO:0008013|beta-catenin bindin…	GO:0000902|cell morphogenesis;GO:0007043|cell-cell junction assembly;GO:0007156|homophilic cell adhesion via plasma membrane adhesion molecules;GO:0007416|synapse assembly;GO:0009410|response to xenobiotic stimulus;GO:0009636|response to toxic substance;GO:0010468|regulation of gene expression;GO:0016339|calcium-dependent cell-cell adhesion via plasma membrane cell adhesion molecules;GO:0016477|c…	GO:0005576|extracellular region;GO:0005768|endosome;GO:0005802|trans-Golgi network;GO:0005886|plasma membrane;GO:0005912|adherens junction;GO:0009898|cytoplasmic side of plasma membrane;GO:0015629|actin cytoskeleton;GO:0016020|membrane;GO:0016328|lateral plasma membrane;GO:0016342|catenin complex;GO:0016600|flotillin complex;GO:0030027|lamellipodium;GO:0030054|cell junction;GO:0030057|desmosome;G…	GO:0005509|calcium ion binding;GO:0005515|protein binding;GO:0008013|beta-catenin binding;GO:0030506|ankyrin binding;GO:0032794|GTPase activating protein binding;GO:0042802|identical protein binding;GO:0045295|gamma-catenin binding;GO:0045296|cadherin binding;GO:0050839|cell adhesion molecule binding;GO:1990782|protein tyrosine kinase binding	hsa05100 Bacterial invasion of epithelial cells;hsa04520 Adherens junction;hsa04390 Hippo signaling pathway;hsa04015 Rap1 signaling pathway;hsa05216 Thyroid cancer;hsa05219 Bladder cancer;hsa04371 Apelin signaling pathway;hsa05200 Pathways in cancer;hsa05213 Endometrial cancer;hsa05218 Melanoma;hsa05226 Gastric cancer;hsa04514 Cell adhesion molecules	R-HSA-195258 RHO GTPase Effectors;R-HSA-5626467 RHO GTPases activate IQGAPs;R-HSA-5357801 Programmed Cell Death;R-HSA-9824439 Bacterial Infection Pathways;R-HSA-109581 Apoptosis;R-HSA-8876384 Listeria monocytogenes entry into host cells;R-HSA-9856649 Transcriptional and post-translational regulation of MITF-M expression and activity;R-HSA-9758941 Gastrulation;R-HSA-75153 Apoptotic execution phase…	WP2272 Pathogenic Escherichia coli infection;WP3859 TGF-beta signaling in thyroid cells for epithelial-mesenchymal transition;WP5097 CCL18 signaling pathway;WP2815 Mammary gland development pathway - Involution (Stage 4 of 4);WP4534 Mechanoregulation and pathology of YAP/TAZ via Hippo and non-Hippo mechanisms;WP4659 Gastrin signaling pathway;WP4540 Hippo signaling regulation pathways;WP3969 H19 a…	Extracellular region;Cytoplasm;Membrane;Golgi apparatus
A0A0G2JI89	ABHD16A	A0A0G2JI89;A0A0G2JJD3;A0A1U9X777;A8K0A4;O95870	7920	5672.11	8941.55	6303.33	8221.73	5078.01	27560.5	GO:0004620|phospholipase activity;GO:0005515|protein binding;GO:0006660|phosphatidylserine catabolic process;GO:0016020|membrane;GO:0047372|monoacylglycerol lipase activity;GO:0052651|monoacylglycerol catabolic process;GO:1905344|prostaglandin catabolic process	GO:0006660|phosphatidylserine catabolic process;GO:0052651|monoacylglycerol catabolic process;GO:1905344|prostaglandin catabolic process	GO:0016020|membrane	GO:0004620|phospholipase activity;GO:0005515|protein binding;GO:0047372|monoacylglycerol lipase activity	hsa01100 Metabolic pathways;hsa00561 Glycerolipid metabolism	-	WP4754 IL-18 signaling pathway	Membrane
A0A0G2JM37	TSBP1	A0A0G2JM37;A0A0G2JN90;A0A0G2JPA5;A0A1U9X7D1;A0A1U9X7D2;A0A1U9X7D5;A0A1U9X7D6;A0A1U9X7D7;A0A1U9X7D9;A0A1U9X7E0;A0A8V8TNR9;C9J9T8	10665	2028.93	1943.45	741.199	3072.62	2115.11	3287.5	GO:0005634|nucleus;GO:0016020|membrane	-	GO:0005634|nucleus;GO:0016020|membrane	-	-	-	-	Membrane
A0A0K0K1K1	GAPDHS	A0A0K0K1K1;O14556	26330	375532	578698	503220	559599	1.18054e+06	1192106	GO:0004365|glyceraldehyde-3-phosphate dehydrogenase (NAD+) (phosphorylating) activity;GO:0005515|protein binding;GO:0005634|nucleus;GO:0005829|cytosol;GO:0006006|glucose metabolic process;GO:0006096|glycolytic process;GO:0030317|flagellated sperm motility;GO:0045821|positive regulation of glycolytic process;GO:0050661|NADP binding;GO:0051287|NAD binding	GO:0006006|glucose metabolic process;GO:0006096|glycolytic process;GO:0030317|flagellated sperm motility;GO:0045821|positive regulation of glycolytic process	GO:0005634|nucleus;GO:0005829|cytosol	GO:0004365|glyceraldehyde-3-phosphate dehydrogenase (NAD+) (phosphorylating) activity;GO:0005515|protein binding;GO:0050661|NADP binding;GO:0051287|NAD binding	hsa00010 Glycolysis / Gluconeogenesis;hsa01100 Metabolic pathways	R-HSA-390466 Chaperonin-mediated protein folding;R-HSA-70171 Glycolysis;R-HSA-391251 Protein folding;R-HSA-70326 Glucose metabolism;R-HSA-390471 Association of TriC/CCT with target proteins during biosynthesis;R-HSA-70263 Gluconeogenesis;R-HSA-71387 Metabolism of carbohydrates	-	Cytoplasm
A0A0S2Z366	ACADM	A0A0S2Z366;B4DWX6;B7Z9I1;P11310;Q5HYG7;Q5T4U5	34	58255.8	146486	58158.3	135740	159407	390767	GO:0001889|liver development;GO:0003995|acyl-CoA dehydrogenase activity;GO:0005634|nucleus;GO:0005737|cytoplasm;GO:0005739|mitochondrion;GO:0005759|mitochondrial matrix;GO:0005978|glycogen biosynthetic process;GO:0006111|regulation of gluconeogenesis;GO:0006635|fatty acid beta-oxidation;GO:0009409|response to cold;GO:0009791|post-embryonic development;GO:0019254|carnitine metabolic process, CoA-l…	GO:0001889|liver development;GO:0005978|glycogen biosynthetic process;GO:0006111|regulation of gluconeogenesis;GO:0006635|fatty acid beta-oxidation;GO:0009409|response to cold;GO:0009791|post-embryonic development;GO:0019254|carnitine metabolic process, CoA-linked;GO:0033539|fatty acid beta-oxidation using acyl-CoA dehydrogenase;GO:0042594|response to starvation;GO:0045329|carnitine biosynthetic …	GO:0005634|nucleus;GO:0005737|cytoplasm;GO:0005739|mitochondrion;GO:0005759|mitochondrial matrix;GO:0030424|axon;GO:0031966|mitochondrial membrane	GO:0003995|acyl-CoA dehydrogenase activity;GO:0042802|identical protein binding;GO:0050660|flavin adenine dinucleotide binding;GO:0070991|medium-chain fatty acyl-CoA dehydrogenase activity	hsa00071 Fatty acid degradation;hsa03320 PPAR signaling pathway;hsa01212 Fatty acid metabolism;hsa00280 Valine, leucine and isoleucine degradation;hsa01100 Metabolic pathways;hsa04936 Alcoholic liver disease	R-HSA-8978868 Fatty acid metabolism;R-HSA-77286 mitochondrial fatty acid beta-oxidation of saturated fatty acids;R-HSA-77289 Mitochondrial Fatty Acid Beta-Oxidation;R-HSA-1989781 PPARA activates gene expression;R-HSA-400206 Regulation of lipid metabolism by PPARalpha	WP143 Fatty acid beta-oxidation;WP3925 Amino acid metabolism;WP368 Mitochondrial long chain fatty acid beta-oxidation;WP3942 PPAR signaling pathway;WP706 Sudden infant death syndrome (SIDS) susceptibility pathways;WP2882 Nuclear receptors meta-pathway;WP2878 PPAR-alpha pathway	Cytoplasm;Mitochondrion;Membrane
A0A0S2Z3H3	SLC25A4	A0A0S2Z3H3;P12235	291	230909	548350	184129	556986	513690	775352	GO:0000002|mitochondrial genome maintenance;GO:0005471|ATP:ADP antiporter activity;GO:0005515|protein binding;GO:0005739|mitochondrion;GO:0005743|mitochondrial inner membrane;GO:0005757|mitochondrial permeability transition pore complex;GO:0005886|plasma membrane;GO:0006091|generation of precursor metabolites and energy;GO:0008637|apoptotic mitochondrial changes;GO:0015078|proton transmembrane tr…	GO:0000002|mitochondrial genome maintenance;GO:0006091|generation of precursor metabolites and energy;GO:0008637|apoptotic mitochondrial changes;GO:0015853|adenine transport;GO:0015866|ADP transport;GO:0046902|regulation of mitochondrial membrane permeability;GO:0060546|negative regulation of necroptotic process;GO:0140021|mitochondrial ADP transmembrane transport;GO:1901029|negative regulation o…	GO:0005739|mitochondrion;GO:0005743|mitochondrial inner membrane;GO:0005757|mitochondrial permeability transition pore complex;GO:0005886|plasma membrane;GO:0016020|membrane;GO:0031966|mitochondrial membrane	GO:0005471|ATP:ADP antiporter activity;GO:0005515|protein binding;GO:0015078|proton transmembrane transporter activity;GO:0015207|adenine transmembrane transporter activity;GO:0017077|oxidative phosphorylation uncoupler activity	hsa04613 Neutrophil extracellular trap formation;hsa05012 Parkinson disease;hsa04217 Necroptosis;hsa05020 Prion disease;hsa05016 Huntington disease;hsa05022 Pathways of neurodegeneration - multiple diseases;hsa05010 Alzheimer disease;hsa05415 Diabetic cardiomyopathy;hsa05017 Spinocerebellar ataxia;hsa05208 Chemical carcinogenesis - reactive oxygen species;hsa05166 Human T-cell leukemia virus 1 in…	R-HSA-162909 Host Interactions of HIV factors;R-HSA-162906 HIV Infection;R-HSA-1428517 Aerobic respiration and respiratory electron transport;R-HSA-9609507 Protein localization;R-HSA-176033 Interactions of Vpr with host cellular proteins;R-HSA-1268020 Mitochondrial protein import;R-HSA-83936 Transport of nucleosides and free purine and pyrimidine bases across the plasma membrane;R-HSA-425397 Tran…	WP5124 Alzheimer's disease;WP2059 Alzheimer's disease and miRNA effects;WP2267 Synaptic vesicle pathway;WP706 Sudden infant death syndrome (SIDS) susceptibility pathways;WP111 Electron transport chain: OXPHOS system in mitochondria	Cytoplasm;Mitochondrion;Membrane
A0A0S2Z428	KRT6A	A0A0S2Z428;A8K2I0;B2R853;B4DRR0;B4DRU6;B4DRY0;B4DWU6;P02538;P48668	3853	1525.89	5909.25	1800.22	2087.37	6744.81	14687.8	GO:0002009|morphogenesis of an epithelium;GO:0005200|structural constituent of cytoskeleton;GO:0005515|protein binding;GO:0005634|nucleus;GO:0005829|cytosol;GO:0008284|positive regulation of cell population proliferation;GO:0016020|membrane;GO:0030154|cell differentiation;GO:0030280|structural constituent of skin epidermis;GO:0031424|keratinization;GO:0031640|killing of cells of another organism;…	GO:0002009|morphogenesis of an epithelium;GO:0008284|positive regulation of cell population proliferation;GO:0030154|cell differentiation;GO:0031424|keratinization;GO:0031640|killing of cells of another organism;GO:0042060|wound healing;GO:0045109|intermediate filament organization;GO:0050830|defense response to Gram-positive bacterium;GO:0061844|antimicrobial humoral immune response mediated by …	GO:0005634|nucleus;GO:0005829|cytosol;GO:0016020|membrane;GO:0045095|keratin filament;GO:0070062|extracellular exosome	GO:0005200|structural constituent of cytoskeleton;GO:0005515|protein binding;GO:0030280|structural constituent of skin epidermis	-	R-HSA-6809371 Formation of the cornified envelope;R-HSA-6805567 Keratinization	WP5055 Burn wound healing;WP2858 Ectoderm differentiation	Extracellular region;Cytoplasm;Membrane
B2R853	KRT6B	A0A0S2Z428;A8K2I0;B2R853;B4DRR0;B4DRU6;B4DRY0;B4DWU6;P02538;P48668	3854	1525.89	5909.25	1800.22	2087.37	6744.81	14687.8	GO:0005200|structural constituent of cytoskeleton;GO:0005515|protein binding;GO:0005829|cytosol;GO:0007398|ectoderm development;GO:0030280|structural constituent of skin epidermis;GO:0031424|keratinization;GO:0045095|keratin filament;GO:0045109|intermediate filament organization;GO:0070062|extracellular exosome	GO:0007398|ectoderm development;GO:0031424|keratinization;GO:0045109|intermediate filament organization	GO:0005829|cytosol;GO:0045095|keratin filament;GO:0070062|extracellular exosome	GO:0005200|structural constituent of cytoskeleton;GO:0005515|protein binding;GO:0030280|structural constituent of skin epidermis	-	R-HSA-6809371 Formation of the cornified envelope;R-HSA-6805567 Keratinization	-	Extracellular region;Cytoplasm
P48668	KRT6C	A0A0S2Z428;A8K2I0;B2R853;B4DRR0;B4DRU6;B4DRY0;B4DWU6;P02538;P48668	286887	1525.89	5909.25	1800.22	2087.37	6744.81	14687.8	GO:0005515|protein binding;GO:0005829|cytosol;GO:0005882|intermediate filament;GO:0030280|structural constituent of skin epidermis;GO:0031424|keratinization;GO:0045095|keratin filament;GO:0045104|intermediate filament cytoskeleton organization;GO:0045109|intermediate filament organization;GO:0070062|extracellular exosome	GO:0031424|keratinization;GO:0045104|intermediate filament cytoskeleton organization;GO:0045109|intermediate filament organization	GO:0005829|cytosol;GO:0005882|intermediate filament;GO:0045095|keratin filament;GO:0070062|extracellular exosome	GO:0005515|protein binding;GO:0030280|structural constituent of skin epidermis	-	R-HSA-6809371 Formation of the cornified envelope;R-HSA-6805567 Keratinization	-	Extracellular region;Cytoplasm
A0A0S2Z489	PSMD12	A0A0S2Z489;O00232	5718	25769.9	74524.3	66228.3	79917.9	176833	262913	GO:0000502|proteasome complex;GO:0005515|protein binding;GO:0005576|extracellular region;GO:0005654|nucleoplasm;GO:0005737|cytoplasm;GO:0005829|cytosol;GO:0005838|proteasome regulatory particle;GO:0008541|proteasome regulatory particle, lid subcomplex;GO:0016020|membrane;GO:0022624|proteasome accessory complex;GO:0034774|secretory granule lumen;GO:0043161|proteasome-mediated ubiquitin-dependent p…	GO:0043161|proteasome-mediated ubiquitin-dependent protein catabolic process	GO:0000502|proteasome complex;GO:0005576|extracellular region;GO:0005654|nucleoplasm;GO:0005737|cytoplasm;GO:0005829|cytosol;GO:0005838|proteasome regulatory particle;GO:0008541|proteasome regulatory particle, lid subcomplex;GO:0016020|membrane;GO:0022624|proteasome accessory complex;GO:0034774|secretory granule lumen;GO:0070062|extracellular exosome;GO:1904813|ficolin-1-rich granule lumen	GO:0005515|protein binding	hsa05012 Parkinson disease;hsa05020 Prion disease;hsa05014 Amyotrophic lateral sclerosis;hsa05016 Huntington disease;hsa05022 Pathways of neurodegeneration - multiple diseases;hsa05010 Alzheimer disease;hsa03050 Proteasome;hsa05017 Spinocerebellar ataxia;hsa05169 Epstein-Barr virus infection	R-HSA-9010553 Regulation of expression of SLITs and ROBOs;R-HSA-376176 Signaling by ROBO receptors;R-HSA-68886 M Phase;R-HSA-71291 Metabolism of amino acids and derivatives;R-HSA-8939236 RUNX1 regulates transcription of genes involved in differentiation of HSCs;R-HSA-68867 Assembly of the pre-replicative complex;R-HSA-69002 DNA Replication Pre-Initiation;R-HSA-201681 TCF dependent signaling in re…	WP2359 Parkin-ubiquitin proteasomal system pathway;WP183 Proteasome degradation;WP5124 Alzheimer's disease;WP2059 Alzheimer's disease and miRNA effects;WP4352 Ciliary landscape	Extracellular region;Cytoplasm;Membrane
A0A0S2Z4A4	MLF1	A0A0S2Z4A4;A0A0S2Z4U8;P58340	4291	2171.28	5182.45	1588.72	5895.95	2268.2	3334.31	GO:0002318|myeloid progenitor cell differentiation;GO:0003677|DNA binding;GO:0005515|protein binding;GO:0005634|nucleus;GO:0005737|cytoplasm;GO:0005929|cilium;GO:0006351|DNA-templated transcription;GO:0006355|regulation of DNA-templated transcription;GO:0019904|protein domain specific binding;GO:0036064|ciliary basal body;GO:0048471|perinuclear region of cytoplasm;GO:1901796|regulation of signal …	GO:0002318|myeloid progenitor cell differentiation;GO:0006351|DNA-templated transcription;GO:0006355|regulation of DNA-templated transcription;GO:1901796|regulation of signal transduction by p53 class mediator;GO:1902806|regulation of cell cycle G1/S phase transition	GO:0005634|nucleus;GO:0005737|cytoplasm;GO:0005929|cilium;GO:0036064|ciliary basal body;GO:0048471|perinuclear region of cytoplasm	GO:0003677|DNA binding;GO:0005515|protein binding;GO:0019904|protein domain specific binding	hsa05202 Transcriptional misregulation in cancer	-	-	Cytoplasm
A0A0S2Z569	DAZAP1	A0A0S2Z569;K7EK33;K7EQ02;K7EQ55;Q5IRN2;Q96EP5	26528	342.889	3576.74	3021.01	848.419	215.491	1519.57	GO:0001673|male germ cell nucleus;GO:0001893|maternal placenta development;GO:0003723|RNA binding;GO:0003730|mRNA 3'-UTR binding;GO:0005515|protein binding;GO:0005634|nucleus;GO:0005654|nucleoplasm;GO:0005829|cytosol;GO:0007283|spermatogenesis;GO:0008266|poly(U) RNA binding;GO:0030154|cell differentiation;GO:0032991|protein-containing complex;GO:0034046|poly(G) binding;GO:0035613|RNA stem-loop bi…	GO:0001893|maternal placenta development;GO:0007283|spermatogenesis;GO:0030154|cell differentiation;GO:0048026|positive regulation of mRNA splicing, via spliceosome;GO:0048144|fibroblast proliferation	GO:0001673|male germ cell nucleus;GO:0005634|nucleus;GO:0005654|nucleoplasm;GO:0005829|cytosol;GO:0032991|protein-containing complex;GO:1990904|ribonucleoprotein complex	GO:0003723|RNA binding;GO:0003730|mRNA 3'-UTR binding;GO:0005515|protein binding;GO:0008266|poly(U) RNA binding;GO:0034046|poly(G) binding;GO:0035613|RNA stem-loop binding	hsa03015 mRNA surveillance pathway	-	-	Cytoplasm
Q5IRN2	DAZAP1/MEF2D fusion	A0A0S2Z569;K7EK33;K7EQ02;K7EQ55;Q5IRN2;Q96EP5		342.889	3576.74	3021.01	848.419	215.491	1519.57	-	-	-	-	-	-	-	-
A0A0S2Z5F3	TBL2	A0A0S2Z5F3;A0A384MDS4;B2RB52;B4DY59;E9PF19;Q8N2L6;Q96E41;Q9Y4P3	26608	6257.77	45341.1	25765.5	19766	11780.5	35419.1	GO:0003723|RNA binding;GO:0005515|protein binding;GO:0005783|endoplasmic reticulum;GO:0005789|endoplasmic reticulum membrane;GO:0019901|protein kinase binding;GO:0030968|endoplasmic reticulum unfolded protein response;GO:0031369|translation initiation factor binding;GO:0042149|cellular response to glucose starvation;GO:0051219|phosphoprotein binding;GO:0071456|cellular response to hypoxia	GO:0030968|endoplasmic reticulum unfolded protein response;GO:0042149|cellular response to glucose starvation;GO:0071456|cellular response to hypoxia	GO:0005783|endoplasmic reticulum;GO:0005789|endoplasmic reticulum membrane	GO:0003723|RNA binding;GO:0005515|protein binding;GO:0019901|protein kinase binding;GO:0031369|translation initiation factor binding;GO:0051219|phosphoprotein binding	-	-	WP4932 7q11.23 copy number variation syndrome	Cytoplasm;Endoplasmic reticulum;Membrane
A0A0U1RQT7	CSNK1G1	A0A0U1RQT7;A0A0U1RQY7;B7Z7D1;Q8IXA3;Q9HCP0;U3KQA5;U3KQB3	53944	1442.34	7954.64	3193.12	4926.58	4583.62	5977.61	GO:0004674|protein serine/threonine kinase activity;GO:0005515|protein binding;GO:0005524|ATP binding;GO:0005634|nucleus;GO:0005737|cytoplasm;GO:0005829|cytosol;GO:0005886|plasma membrane;GO:0006338|chromatin remodeling;GO:0006468|protein phosphorylation;GO:0006897|endocytosis;GO:0007165|signal transduction;GO:0016055|Wnt signaling pathway;GO:0044024|histone H2AS1 kinase activity;GO:0090263|posit…	GO:0006338|chromatin remodeling;GO:0006468|protein phosphorylation;GO:0006897|endocytosis;GO:0007165|signal transduction;GO:0016055|Wnt signaling pathway;GO:0090263|positive regulation of canonical Wnt signaling pathway	GO:0005634|nucleus;GO:0005737|cytoplasm;GO:0005829|cytosol;GO:0005886|plasma membrane	GO:0004674|protein serine/threonine kinase activity;GO:0005515|protein binding;GO:0005524|ATP binding;GO:0044024|histone H2AS1 kinase activity;GO:0106310|protein serine kinase activity	hsa04340 Hedgehog signaling pathway	-	WP4249 Hedgehog signaling pathway;WP363 Wnt signaling pathway	Cytoplasm;Membrane
A0A0U1RR32	hCG_2039566	A0A0U1RR32;A0A0U1RRH7;A3KPC7;A4FTV9;B2R5B3;P0C0S8;P20671;Q16777;Q6FI13;Q96KK5;Q99878;Q9BTM1		25493.3	27115.2	13925	42543.7	20998.2	41792.5	-	-	-	-	-	-	-	-
A3KPC7	H2AC12	A0A0U1RR32;A0A0U1RRH7;A3KPC7;A4FTV9;B2R5B3;P0C0S8;P20671;Q16777;Q6FI13;Q96KK5;Q99878;Q9BTM1	85235	25493.3	27115.2	13925	42543.7	20998.2	41792.5	GO:0000786|nucleosome;GO:0003674|molecular_function;GO:0005634|nucleus;GO:0008150|biological_process;GO:0030527|structural constituent of chromatin;GO:0031507|heterochromatin formation;GO:0046982|protein heterodimerization activity;GO:0070062|extracellular exosome	GO:0008150|biological_process;GO:0031507|heterochromatin formation	GO:0000786|nucleosome;GO:0005634|nucleus;GO:0070062|extracellular exosome	GO:0003674|molecular_function;GO:0030527|structural constituent of chromatin;GO:0046982|protein heterodimerization activity	hsa04613 Neutrophil extracellular trap formation;hsa05322 Systemic lupus erythematosus;hsa05034 Alcoholism;hsa04217 Necroptosis;hsa03082 ATP-dependent chromatin remodeling	R-HSA-9609690 HCMV Early Events;R-HSA-9609646 HCMV Infection;R-HSA-9610379 HCMV Late Events;R-HSA-5689880 Ub-specific processing proteases;R-HSA-5688426 Deubiquitination;R-HSA-3214847 HATs acetylate histones;R-HSA-5689603 UCH proteinases;R-HSA-3214815 HDACs deacetylate histones;R-HSA-3247509 Chromatin modifying enzymes;R-HSA-4839726 Chromatin organization;R-HSA-5689901 Metalloprotease DUBs;R-HSA-…	-	Extracellular region
A4FTV9	H2AC13	A0A0U1RR32;A0A0U1RRH7;A3KPC7;A4FTV9;B2R5B3;P0C0S8;P20671;Q16777;Q6FI13;Q96KK5;Q99878;Q9BTM1	8329	25493.3	27115.2	13925	42543.7	20998.2	41792.5	GO:0000786|nucleosome;GO:0005515|protein binding;GO:0005634|nucleus;GO:0008150|biological_process;GO:0019899|enzyme binding;GO:0030527|structural constituent of chromatin;GO:0031507|heterochromatin formation;GO:0046982|protein heterodimerization activity;GO:0070062|extracellular exosome	GO:0008150|biological_process;GO:0031507|heterochromatin formation	GO:0000786|nucleosome;GO:0005634|nucleus;GO:0070062|extracellular exosome	GO:0005515|protein binding;GO:0019899|enzyme binding;GO:0030527|structural constituent of chromatin;GO:0046982|protein heterodimerization activity	hsa04613 Neutrophil extracellular trap formation;hsa05322 Systemic lupus erythematosus;hsa05034 Alcoholism;hsa04217 Necroptosis;hsa03082 ATP-dependent chromatin remodeling	R-HSA-9609690 HCMV Early Events;R-HSA-9609646 HCMV Infection;R-HSA-9610379 HCMV Late Events;R-HSA-5689880 Ub-specific processing proteases;R-HSA-5688426 Deubiquitination;R-HSA-3214847 HATs acetylate histones;R-HSA-5689603 UCH proteinases;R-HSA-3214815 HDACs deacetylate histones;R-HSA-3247509 Chromatin modifying enzymes;R-HSA-4839726 Chromatin organization;R-HSA-5689901 Metalloprotease DUBs;R-HSA-…	-	Extracellular region
B2R5B3	H2AX	A0A0U1RR32;A0A0U1RRH7;A3KPC7;A4FTV9;B2R5B3;P0C0S8;P20671;Q16777;Q6FI13;Q96KK5;Q99878;Q9BTM1	3014	25493.3	27115.2	13925	42543.7	20998.2	41792.5	GO:0000077|DNA damage checkpoint signaling;GO:0000724|double-strand break repair via homologous recombination;GO:0000781|chromosome, telomeric region;GO:0000786|nucleosome;GO:0000794|condensed nuclear chromosome;GO:0001673|male germ cell nucleus;GO:0001741|XY body;GO:0003677|DNA binding;GO:0003684|damaged DNA binding;GO:0005515|protein binding;GO:0005634|nucleus;GO:0005654|nucleoplasm;GO:0005657|…	GO:0000077|DNA damage checkpoint signaling;GO:0000724|double-strand break repair via homologous recombination;GO:0006302|double-strand break repair;GO:0006334|nucleosome assembly;GO:0006974|DNA damage response;GO:0007283|spermatogenesis;GO:0010212|response to ionizing radiation;GO:0021987|cerebral cortex development;GO:0031507|heterochromatin formation;GO:0045739|positive regulation of DNA repair…	GO:0000781|chromosome, telomeric region;GO:0000786|nucleosome;GO:0000794|condensed nuclear chromosome;GO:0001673|male germ cell nucleus;GO:0001741|XY body;GO:0005634|nucleus;GO:0005654|nucleoplasm;GO:0005657|replication fork;GO:0005813|centrosome;GO:0016607|nuclear speck;GO:0035861|site of double-strand break;GO:0070062|extracellular exosome;GO:0090734|site of DNA damage	GO:0003677|DNA binding;GO:0003684|damaged DNA binding;GO:0005515|protein binding;GO:0019899|enzyme binding;GO:0030527|structural constituent of chromatin;GO:0042393|histone binding;GO:0046982|protein heterodimerization activity;GO:0140463|chromatin-protein adaptor activity	hsa04613 Neutrophil extracellular trap formation;hsa05322 Systemic lupus erythematosus;hsa05034 Alcoholism;hsa04217 Necroptosis;hsa03082 ATP-dependent chromatin remodeling	R-HSA-68886 M Phase;R-HSA-8939236 RUNX1 regulates transcription of genes involved in differentiation of HSCs;R-HSA-68867 Assembly of the pre-replicative complex;R-HSA-69002 DNA Replication Pre-Initiation;R-HSA-201681 TCF dependent signaling in response to WNT;R-HSA-977225 Amyloid fiber formation;R-HSA-69306 DNA Replication;R-HSA-195258 RHO GTPase Effectors;R-HSA-68875 Mitotic Prophase;R-HSA-68616…	WP183 Proteasome degradation;WP4553 FBXL10 enhancement of MAP/ERK signaling in diffuse large B-cell lymphoma;WP4932 7q11.23 copy number variation syndrome;WP2516 ATM signaling pathway;WP4016 DNA IR-damage and cellular response via ATR;WP3878 ATM signaling in development and disease ;WP1545 miRNAs involved in DNA damage response;WP3959 DNA IR-double strand breaks and cellular response via ATM;WP70…	Extracellular region;Centrosome
P20671	H2AC7	A0A0U1RR32;A0A0U1RRH7;A3KPC7;A4FTV9;B2R5B3;P0C0S8;P20671;Q16777;Q6FI13;Q96KK5;Q99878;Q9BTM1	3013	25493.3	27115.2	13925	42543.7	20998.2	41792.5	GO:0000786|nucleosome;GO:0003674|molecular_function;GO:0005634|nucleus;GO:0008150|biological_process;GO:0030527|structural constituent of chromatin;GO:0031507|heterochromatin formation;GO:0046982|protein heterodimerization activity;GO:0070062|extracellular exosome	GO:0008150|biological_process;GO:0031507|heterochromatin formation	GO:0000786|nucleosome;GO:0005634|nucleus;GO:0070062|extracellular exosome	GO:0003674|molecular_function;GO:0030527|structural constituent of chromatin;GO:0046982|protein heterodimerization activity	hsa04613 Neutrophil extracellular trap formation;hsa05322 Systemic lupus erythematosus;hsa05034 Alcoholism;hsa04217 Necroptosis;hsa03082 ATP-dependent chromatin remodeling	R-HSA-68886 M Phase;R-HSA-9609690 HCMV Early Events;R-HSA-9609646 HCMV Infection;R-HSA-8939236 RUNX1 regulates transcription of genes involved in differentiation of HSCs;R-HSA-68867 Assembly of the pre-replicative complex;R-HSA-69002 DNA Replication Pre-Initiation;R-HSA-201681 TCF dependent signaling in response to WNT;R-HSA-977225 Amyloid fiber formation;R-HSA-69306 DNA Replication;R-HSA-195258 …	-	Extracellular region
Q16777	H2AC20	A0A0U1RR32;A0A0U1RRH7;A3KPC7;A4FTV9;B2R5B3;P0C0S8;P20671;Q16777;Q6FI13;Q96KK5;Q99878;Q9BTM1	8338	25493.3	27115.2	13925	42543.7	20998.2	41792.5	GO:0000786|nucleosome;GO:0003674|molecular_function;GO:0005634|nucleus;GO:0008150|biological_process;GO:0030527|structural constituent of chromatin;GO:0031507|heterochromatin formation;GO:0046982|protein heterodimerization activity;GO:0070062|extracellular exosome	GO:0008150|biological_process;GO:0031507|heterochromatin formation	GO:0000786|nucleosome;GO:0005634|nucleus;GO:0070062|extracellular exosome	GO:0003674|molecular_function;GO:0030527|structural constituent of chromatin;GO:0046982|protein heterodimerization activity	hsa04613 Neutrophil extracellular trap formation;hsa05322 Systemic lupus erythematosus;hsa05034 Alcoholism;hsa04217 Necroptosis;hsa03082 ATP-dependent chromatin remodeling	R-HSA-68886 M Phase;R-HSA-9609690 HCMV Early Events;R-HSA-9609646 HCMV Infection;R-HSA-8939236 RUNX1 regulates transcription of genes involved in differentiation of HSCs;R-HSA-68867 Assembly of the pre-replicative complex;R-HSA-69002 DNA Replication Pre-Initiation;R-HSA-201681 TCF dependent signaling in response to WNT;R-HSA-977225 Amyloid fiber formation;R-HSA-69306 DNA Replication;R-HSA-195258 …	-	Extracellular region
Q6FI13	H2AC18	A0A0U1RR32;A0A0U1RRH7;A3KPC7;A4FTV9;B2R5B3;P0C0S8;P20671;Q16777;Q6FI13;Q96KK5;Q99878;Q9BTM1	8337	25493.3	27115.2	13925	42543.7	20998.2	41792.5	GO:0000786|nucleosome;GO:0003674|molecular_function;GO:0005515|protein binding;GO:0005634|nucleus;GO:0008150|biological_process;GO:0030527|structural constituent of chromatin;GO:0031507|heterochromatin formation;GO:0046982|protein heterodimerization activity;GO:0070062|extracellular exosome	GO:0008150|biological_process;GO:0031507|heterochromatin formation	GO:0000786|nucleosome;GO:0005634|nucleus;GO:0070062|extracellular exosome	GO:0003674|molecular_function;GO:0005515|protein binding;GO:0030527|structural constituent of chromatin;GO:0046982|protein heterodimerization activity	hsa04613 Neutrophil extracellular trap formation;hsa05322 Systemic lupus erythematosus;hsa05034 Alcoholism;hsa04217 Necroptosis;hsa03082 ATP-dependent chromatin remodeling	R-HSA-68886 M Phase;R-HSA-9609690 HCMV Early Events;R-HSA-9609646 HCMV Infection;R-HSA-8939236 RUNX1 regulates transcription of genes involved in differentiation of HSCs;R-HSA-68867 Assembly of the pre-replicative complex;R-HSA-69002 DNA Replication Pre-Initiation;R-HSA-201681 TCF dependent signaling in response to WNT;R-HSA-977225 Amyloid fiber formation;R-HSA-69306 DNA Replication;R-HSA-195258 …	-	Extracellular region
Q99878	H2AC14	A0A0U1RR32;A0A0U1RRH7;A3KPC7;A4FTV9;B2R5B3;P0C0S8;P20671;Q16777;Q6FI13;Q96KK5;Q99878;Q9BTM1	8331	25493.3	27115.2	13925	42543.7	20998.2	41792.5	NA|NA	-	-	-	hsa04613 Neutrophil extracellular trap formation;hsa05322 Systemic lupus erythematosus;hsa05034 Alcoholism;hsa04217 Necroptosis;hsa03082 ATP-dependent chromatin remodeling	R-HSA-68886 M Phase;R-HSA-9609690 HCMV Early Events;R-HSA-9609646 HCMV Infection;R-HSA-8939236 RUNX1 regulates transcription of genes involved in differentiation of HSCs;R-HSA-68867 Assembly of the pre-replicative complex;R-HSA-69002 DNA Replication Pre-Initiation;R-HSA-201681 TCF dependent signaling in response to WNT;R-HSA-977225 Amyloid fiber formation;R-HSA-69306 DNA Replication;R-HSA-195258 …	-	-
Q9BTM1	H2AJ	A0A0U1RR32;A0A0U1RRH7;A3KPC7;A4FTV9;B2R5B3;P0C0S8;P20671;Q16777;Q6FI13;Q96KK5;Q99878;Q9BTM1	55766	25493.3	27115.2	13925	42543.7	20998.2	41792.5	GO:0000786|nucleosome;GO:0003674|molecular_function;GO:0005634|nucleus;GO:0007283|spermatogenesis;GO:0008150|biological_process;GO:0021987|cerebral cortex development;GO:0030527|structural constituent of chromatin;GO:0031507|heterochromatin formation;GO:0046982|protein heterodimerization activity;GO:0070062|extracellular exosome;GO:0071480|cellular response to gamma radiation;GO:0090398|cellular …	GO:0007283|spermatogenesis;GO:0008150|biological_process;GO:0021987|cerebral cortex development;GO:0031507|heterochromatin formation;GO:0071480|cellular response to gamma radiation;GO:0090398|cellular senescence	GO:0000786|nucleosome;GO:0005634|nucleus;GO:0070062|extracellular exosome	GO:0003674|molecular_function;GO:0030527|structural constituent of chromatin;GO:0046982|protein heterodimerization activity	hsa04613 Neutrophil extracellular trap formation;hsa05322 Systemic lupus erythematosus;hsa05034 Alcoholism;hsa04217 Necroptosis;hsa03082 ATP-dependent chromatin remodeling	R-HSA-68886 M Phase;R-HSA-8939236 RUNX1 regulates transcription of genes involved in differentiation of HSCs;R-HSA-68867 Assembly of the pre-replicative complex;R-HSA-69002 DNA Replication Pre-Initiation;R-HSA-201681 TCF dependent signaling in response to WNT;R-HSA-69306 DNA Replication;R-HSA-195258 RHO GTPase Effectors;R-HSA-68875 Mitotic Prophase;R-HSA-68616 Assembly of the ORC complex at the o…	WP4553 FBXL10 enhancement of MAP/ERK signaling in diffuse large B-cell lymphoma	Extracellular region
A0A140VJC7	NT5C1B	A0A140VJC7;B3KUK6;B4DXQ9;B4DXZ9;B4DZ86;Q96P26	93034	9931.13	23234.8	20241.3	24121.7	18080.7	41656.8	GO:0000166|nucleotide binding;GO:0000287|magnesium ion binding;GO:0005634|nucleus;GO:0005829|cytosol;GO:0006195|purine nucleotide catabolic process;GO:0008253|5'-nucleotidase activity;GO:0046085|adenosine metabolic process;GO:0106411|XMP 5'-nucleosidase activity	GO:0006195|purine nucleotide catabolic process;GO:0046085|adenosine metabolic process	GO:0005634|nucleus;GO:0005829|cytosol	GO:0000166|nucleotide binding;GO:0000287|magnesium ion binding;GO:0008253|5'-nucleotidase activity;GO:0106411|XMP 5'-nucleosidase activity	hsa01100 Metabolic pathways;hsa00240 Pyrimidine metabolism;hsa00230 Purine metabolism;hsa01232 Nucleotide metabolism;hsa00760 Nicotinate and nicotinamide metabolism	R-HSA-15869 Metabolism of nucleotides;R-HSA-74259 Purine catabolism;R-HSA-8956319 Nucleotide catabolism	-	Cytoplasm
A0A140VJD4	ACSBG2	A0A140VJD4;A0A7P0Z4L8;B4DYU1;Q5FVE4	81616	1076.63	3724.33	5048.25	6602.63	7556.34	22958.7	GO:0004467|long-chain fatty acid-CoA ligase activity;GO:0005524|ATP binding;GO:0005737|cytoplasm;GO:0005739|mitochondrion;GO:0005829|cytosol;GO:0006631|fatty acid metabolic process;GO:0007283|spermatogenesis;GO:0016020|membrane;GO:0030154|cell differentiation;GO:0031957|very long-chain fatty acid-CoA ligase activity;GO:0035338|long-chain fatty-acyl-CoA biosynthetic process;GO:0042759|long-chain f…	GO:0006631|fatty acid metabolic process;GO:0007283|spermatogenesis;GO:0030154|cell differentiation;GO:0035338|long-chain fatty-acyl-CoA biosynthetic process;GO:0042759|long-chain fatty acid biosynthetic process	GO:0005737|cytoplasm;GO:0005739|mitochondrion;GO:0005829|cytosol;GO:0016020|membrane	GO:0004467|long-chain fatty acid-CoA ligase activity;GO:0005524|ATP binding;GO:0031957|very long-chain fatty acid-CoA ligase activity;GO:0047617|fatty acyl-CoA hydrolase activity;GO:0047676|arachidonate-CoA ligase activity	hsa00071 Fatty acid degradation;hsa03320 PPAR signaling pathway;hsa01212 Fatty acid metabolism;hsa01100 Metabolic pathways;hsa00061 Fatty acid biosynthesis;hsa04920 Adipocytokine signaling pathway	R-HSA-8978868 Fatty acid metabolism;R-HSA-75105 Fatty acyl-CoA biosynthesis;R-HSA-75876 Synthesis of very long-chain fatty acyl-CoAs	WP5061 Fatty acid transporters;WP3942 PPAR signaling pathway	Cytoplasm;Mitochondrion;Membrane
A0A140VJH9	DYNLRB2	A0A140VJH9;H3BQI1;Q8TF09	83657	3178.13	1952.08	1547.68	9668.4	6449.64	5645.49	GO:0003777|microtubule motor activity;GO:0005737|cytoplasm;GO:0005813|centrosome;GO:0005868|cytoplasmic dynein complex;GO:0005874|microtubule;GO:0005929|cilium;GO:0007018|microtubule-based movement;GO:0045505|dynein intermediate chain binding;GO:0097542|ciliary tip	GO:0007018|microtubule-based movement	GO:0005737|cytoplasm;GO:0005813|centrosome;GO:0005868|cytoplasmic dynein complex;GO:0005874|microtubule;GO:0005929|cilium;GO:0097542|ciliary tip	GO:0003777|microtubule motor activity;GO:0045505|dynein intermediate chain binding	hsa04814 Motor proteins;hsa05132 Salmonella infection	R-HSA-5617833 Cilium Assembly;R-HSA-5620924 Intraflagellar transport;R-HSA-1852241 Organelle biogenesis and maintenance	WP4352 Ciliary landscape;WP4532 Intraflagellar transport proteins binding to dynein;WP4906 3q29 copy number variation syndrome	Cytoplasm;Centrosome
A0A140VJJ4	GARIN3	A0A140VJJ4;Q8TC56	153745	102229	461377	92259.3	128753	352274	266582	GO:0005634|nucleus;GO:0005794|Golgi apparatus;GO:0015030|Cajal body	-	GO:0005634|nucleus;GO:0005794|Golgi apparatus;GO:0015030|Cajal body	-	-	-	-	Cytoplasm;Golgi apparatus
A0A140VJM8	KLHL10	A0A140VJM8;Q6JEL2	317719	7731.91	31523	16792.7	23854.3	22831.1	46147.8	GO:0000902|cell morphogenesis;GO:0005515|protein binding;GO:0005737|cytoplasm;GO:0007286|spermatid development;GO:0008584|male gonad development;GO:0009566|fertilization;GO:0016567|protein ubiquitination;GO:0031463|Cul3-RING ubiquitin ligase complex;GO:0043161|proteasome-mediated ubiquitin-dependent protein catabolic process;GO:0048808|male genitalia morphogenesis;GO:0048873|homeostasis of number…	GO:0000902|cell morphogenesis;GO:0007286|spermatid development;GO:0008584|male gonad development;GO:0009566|fertilization;GO:0016567|protein ubiquitination;GO:0043161|proteasome-mediated ubiquitin-dependent protein catabolic process;GO:0048808|male genitalia morphogenesis;GO:0048873|homeostasis of number of cells within a tissue	GO:0005737|cytoplasm;GO:0031463|Cul3-RING ubiquitin ligase complex	GO:0005515|protein binding;GO:1990756|ubiquitin-like ligase-substrate adaptor activity	-	-	-	Cytoplasm
A0A140VJM9	LDHAL6B	A0A140VJM9;Q9BYZ2	92483	24773.5	48251.2	24036.5	56550.2	63917	82250.7	GO:0004459|L-lactate dehydrogenase activity;GO:0005515|protein binding;GO:0005634|nucleus;GO:0005737|cytoplasm;GO:0005739|mitochondrion;GO:0005759|mitochondrial matrix;GO:0006089|lactate metabolic process;GO:0006090|pyruvate metabolic process;GO:1990204|oxidoreductase complex	GO:0006089|lactate metabolic process;GO:0006090|pyruvate metabolic process	GO:0005634|nucleus;GO:0005737|cytoplasm;GO:0005739|mitochondrion;GO:0005759|mitochondrial matrix;GO:1990204|oxidoreductase complex	GO:0004459|L-lactate dehydrogenase activity;GO:0005515|protein binding	hsa00010 Glycolysis / Gluconeogenesis;hsa04066 HIF-1 signaling pathway;hsa00620 Pyruvate metabolism;hsa05230 Central carbon metabolism in cancer;hsa00640 Propanoate metabolism;hsa01100 Metabolic pathways;hsa04922 Glucagon signaling pathway;hsa00270 Cysteine and methionine metabolism	R-HSA-70268 Pyruvate metabolism;R-HSA-1428517 Aerobic respiration and respiratory electron transport	WP534 Glycolysis and gluconeogenesis	Cytoplasm;Mitochondrion
A0A140VJR3	PGK2	A0A140VJR3;P07205	5232	30248.4	29700.6	41244.8	34404.3	65997.8	72005	GO:0004618|phosphoglycerate kinase activity;GO:0005515|protein binding;GO:0005524|ATP binding;GO:0005634|nucleus;GO:0005829|cytosol;GO:0006094|gluconeogenesis;GO:0006096|glycolytic process;GO:0016310|phosphorylation;GO:0030317|flagellated sperm motility;GO:0035686|sperm fibrous sheath;GO:0043531|ADP binding;GO:0061621|canonical glycolysis;GO:0070062|extracellular exosome	GO:0006094|gluconeogenesis;GO:0006096|glycolytic process;GO:0016310|phosphorylation;GO:0030317|flagellated sperm motility;GO:0061621|canonical glycolysis	GO:0005634|nucleus;GO:0005829|cytosol;GO:0035686|sperm fibrous sheath;GO:0070062|extracellular exosome	GO:0004618|phosphoglycerate kinase activity;GO:0005515|protein binding;GO:0005524|ATP binding;GO:0043531|ADP binding	hsa01200 Carbon metabolism;hsa00010 Glycolysis / Gluconeogenesis;hsa04066 HIF-1 signaling pathway;hsa01230 Biosynthesis of amino acids;hsa01100 Metabolic pathways	R-HSA-70171 Glycolysis;R-HSA-70326 Glucose metabolism;R-HSA-70263 Gluconeogenesis;R-HSA-71387 Metabolism of carbohydrates	WP534 Glycolysis and gluconeogenesis;WP1946 Cori cycle;WP4018 Clear cell renal cell carcinoma pathways	Extracellular region;Cytoplasm
A0A140VJS3	PSMC5	A0A140VJS3;A0A994J6V8;P62195	5705	700.351	1549.57	352.994	1152.09	1818.76	4868.56	GO:0000502|proteasome complex;GO:0005515|protein binding;GO:0005524|ATP binding;GO:0005634|nucleus;GO:0005654|nucleoplasm;GO:0005737|cytoplasm;GO:0005829|cytosol;GO:0006357|regulation of transcription by RNA polymerase II;GO:0008134|transcription factor binding;GO:0008540|proteasome regulatory particle, base subcomplex;GO:0016020|membrane;GO:0016887|ATP hydrolysis activity;GO:0022624|proteasome a…	GO:0006357|regulation of transcription by RNA polymerase II;GO:0043069|negative regulation of programmed cell death;GO:0043161|proteasome-mediated ubiquitin-dependent protein catabolic process;GO:0045892|negative regulation of DNA-templated transcription;GO:0045893|positive regulation of DNA-templated transcription;GO:1901800|positive regulation of proteasomal protein catabolic process	GO:0000502|proteasome complex;GO:0005634|nucleus;GO:0005654|nucleoplasm;GO:0005737|cytoplasm;GO:0005829|cytosol;GO:0008540|proteasome regulatory particle, base subcomplex;GO:0016020|membrane;GO:0022624|proteasome accessory complex;GO:0031410|cytoplasmic vesicle;GO:0070062|extracellular exosome;GO:0072562|blood microparticle	GO:0005515|protein binding;GO:0005524|ATP binding;GO:0008134|transcription factor binding;GO:0016887|ATP hydrolysis activity;GO:0031531|thyrotropin-releasing hormone receptor binding;GO:0036402|proteasome-activating activity;GO:0140296|general transcription initiation factor binding;GO:0140297|DNA-binding transcription factor binding	hsa05012 Parkinson disease;hsa05020 Prion disease;hsa05014 Amyotrophic lateral sclerosis;hsa05016 Huntington disease;hsa05022 Pathways of neurodegeneration - multiple diseases;hsa05010 Alzheimer disease;hsa03050 Proteasome;hsa05017 Spinocerebellar ataxia;hsa05169 Epstein-Barr virus infection	R-HSA-9010553 Regulation of expression of SLITs and ROBOs;R-HSA-376176 Signaling by ROBO receptors;R-HSA-68886 M Phase;R-HSA-71291 Metabolism of amino acids and derivatives;R-HSA-8939236 RUNX1 regulates transcription of genes involved in differentiation of HSCs;R-HSA-68867 Assembly of the pre-replicative complex;R-HSA-69002 DNA Replication Pre-Initiation;R-HSA-201681 TCF dependent signaling in re…	WP2359 Parkin-ubiquitin proteasomal system pathway;WP183 Proteasome degradation;WP5124 Alzheimer's disease;WP2059 Alzheimer's disease and miRNA effects;WP2876 Pregnane X receptor pathway;WP2882 Nuclear receptors meta-pathway	Extracellular region;Cytoplasm;Membrane
A0A140VJT8	RNH1	A0A140VJT8;P13489	6050	29219.4	152946	70921.2	118780	255537	283465	GO:0005515|protein binding;GO:0005634|nucleus;GO:0005654|nucleoplasm;GO:0005737|cytoplasm;GO:0005829|cytosol;GO:0005886|plasma membrane;GO:0006402|mRNA catabolic process;GO:0008428|ribonuclease inhibitor activity;GO:0016477|cell migration;GO:0030027|lamellipodium;GO:0032311|angiogenin-PRI complex;GO:0034315|regulation of Arp2/3 complex-mediated actin nucleation;GO:0045765|regulation of angiogenes…	GO:0006402|mRNA catabolic process;GO:0016477|cell migration;GO:0034315|regulation of Arp2/3 complex-mediated actin nucleation;GO:0045765|regulation of angiogenesis	GO:0005634|nucleus;GO:0005654|nucleoplasm;GO:0005737|cytoplasm;GO:0005829|cytosol;GO:0005886|plasma membrane;GO:0030027|lamellipodium;GO:0032311|angiogenin-PRI complex;GO:0070062|extracellular exosome	GO:0005515|protein binding;GO:0008428|ribonuclease inhibitor activity	-	-	-	Extracellular region;Cytoplasm;Membrane
A0A140VJU7	SLCO6A1	A0A140VJU7;Q86UG4	133482	6455.95	19458.5	20011.4	10370.3	22125.6	30426.6	GO:0005515|protein binding;GO:0015347|sodium-independent organic anion transmembrane transporter activity;GO:0016323|basolateral plasma membrane;GO:0043252|sodium-independent organic anion transport;GO:0055085|transmembrane transport	GO:0043252|sodium-independent organic anion transport;GO:0055085|transmembrane transport	GO:0016323|basolateral plasma membrane	GO:0005515|protein binding;GO:0015347|sodium-independent organic anion transmembrane transporter activity	-	-	-	Membrane
A0A140VJV5	CBY2	A0A140VJV5;Q8NA61	220082	2864.21	18537.3	9191.5	5799.18	4569.9	26577.5	GO:0005515|protein binding;GO:0031410|cytoplasmic vesicle;GO:0042802|identical protein binding	-	GO:0031410|cytoplasmic vesicle	GO:0005515|protein binding;GO:0042802|identical protein binding	-	-	-	Cytoplasm
A0A140VJW5	DARS1	A0A140VJW5;P14868	1615	3021.01	3721.19	3687.34	5594.2	8533.97	14823.9	GO:0003723|RNA binding;GO:0004046|aminoacylase activity;GO:0004815|aspartate-tRNA ligase activity;GO:0005515|protein binding;GO:0005524|ATP binding;GO:0005737|cytoplasm;GO:0005829|cytosol;GO:0006412|translation;GO:0006422|aspartyl-tRNA aminoacylation;GO:0016020|membrane;GO:0017101|aminoacyl-tRNA synthetase multienzyme complex;GO:0045202|synapse;GO:0065003|protein-containing complex assembly;GO:00…	GO:0006412|translation;GO:0006422|aspartyl-tRNA aminoacylation;GO:0065003|protein-containing complex assembly	GO:0005737|cytoplasm;GO:0005829|cytosol;GO:0016020|membrane;GO:0017101|aminoacyl-tRNA synthetase multienzyme complex;GO:0045202|synapse;GO:0070062|extracellular exosome	GO:0003723|RNA binding;GO:0004046|aminoacylase activity;GO:0004815|aspartate-tRNA ligase activity;GO:0005515|protein binding;GO:0005524|ATP binding	hsa00970 Aminoacyl-tRNA biosynthesis	R-HSA-2408522 Selenoamino acid metabolism;R-HSA-72766 Translation;R-HSA-71291 Metabolism of amino acids and derivatives;R-HSA-379716 Cytosolic tRNA aminoacylation;R-HSA-379724 tRNA Aminoacylation;R-HSA-9856649 Transcriptional and post-translational regulation of MITF-M expression and activity;R-HSA-9730414 MITF-M-regulated melanocyte development	WP106 Alanine and aspartate metabolism	Extracellular region;Cytoplasm;Membrane
A0A140VJW9	SPMIP8	A0A140VJW9;Q6URK8	374739	1575.43	3421.58	2829.68	2638.25	5130.06	5593.59	GO:0005515|protein binding;GO:0030317|flagellated sperm motility;GO:0036126|sperm flagellum;GO:0160111|axonemal A tubule inner sheath	GO:0030317|flagellated sperm motility	GO:0036126|sperm flagellum;GO:0160111|axonemal A tubule inner sheath	GO:0005515|protein binding	-	-	-	Cytoplasm
A0A140VJX1	ACAT1	A0A140VJX1;A0A5F9ZHJ7;A0A5F9ZHL1;P24752	38	14881.7	7596.2	2069.8	16381.8	26168.8	25339.4	GO:0001889|liver development;GO:0003985|acetyl-CoA C-acetyltransferase activity;GO:0005739|mitochondrion;GO:0005759|mitochondrial matrix;GO:0005783|endoplasmic reticulum;GO:0006085|acetyl-CoA biosynthetic process;GO:0006550|isoleucine catabolic process;GO:0006635|fatty acid beta-oxidation;GO:0009725|response to hormone;GO:0014070|response to organic cyclic compound;GO:0015936|coenzyme A metabolic…	GO:0001889|liver development;GO:0006085|acetyl-CoA biosynthetic process;GO:0006550|isoleucine catabolic process;GO:0006635|fatty acid beta-oxidation;GO:0009725|response to hormone;GO:0014070|response to organic cyclic compound;GO:0015936|coenzyme A metabolic process;GO:0015937|coenzyme A biosynthetic process;GO:0042594|response to starvation;GO:0046356|acetyl-CoA catabolic process;GO:0046952|keto…	GO:0005739|mitochondrion;GO:0005759|mitochondrial matrix;GO:0005783|endoplasmic reticulum;GO:0070062|extracellular exosome	GO:0003985|acetyl-CoA C-acetyltransferase activity;GO:0016453|C-acetyltransferase activity;GO:0019899|enzyme binding;GO:0030955|potassium ion binding;GO:0034736|cholesterol O-acyltransferase activity;GO:0042802|identical protein binding;GO:0120225|coenzyme A binding	hsa01200 Carbon metabolism;hsa00071 Fatty acid degradation;hsa00620 Pyruvate metabolism;hsa01212 Fatty acid metabolism;hsa00280 Valine, leucine and isoleucine degradation;hsa01100 Metabolic pathways;hsa00650 Butanoate metabolism;hsa00630 Glyoxylate and dicarboxylate metabolism;hsa00380 Tryptophan metabolism;hsa00900 Terpenoid backbone biosynthesis;hsa00310 Lysine degradation;hsa04975 Fat digestio…	R-HSA-71291 Metabolism of amino acids and derivatives;R-HSA-1428517 Aerobic respiration and respiratory electron transport;R-HSA-9837999 Mitochondrial protein degradation;R-HSA-71403 Citric acid cycle (TCA cycle);R-HSA-9854311 Maturation of TCA enzymes and regulation of TCA cycle;R-HSA-74182 Ketone body metabolism;R-HSA-70895 Branched-chain amino acid catabolism	WP143 Fatty acid beta-oxidation;WP465 Tryptophan metabolism;WP4846 SARS-CoV-2 and COVID-19 pathway;WP4190 Mevalonate arm of cholesterol biosynthesis pathway	Extracellular region;Cytoplasm;Mitochondrion;Endoplasmic reticulum
A0A140VJY5	TTC21A	A0A140VJY5;A0A804HK20;Q8NDW8	199223	604.645	7269.38	2874.12	1582.25	1910.26	2696.9	GO:0005929|cilium;GO:0007286|spermatid development;GO:0030317|flagellated sperm motility;GO:0030991|intraciliary transport particle A;GO:0035721|intraciliary retrograde transport;GO:0061512|protein localization to cilium	GO:0007286|spermatid development;GO:0030317|flagellated sperm motility;GO:0035721|intraciliary retrograde transport;GO:0061512|protein localization to cilium	GO:0005929|cilium;GO:0030991|intraciliary transport particle A	-	-	-	-	-
A0A140VJY8	TXNDC2	A0A140VJY8;B4DZQ3;F5H6S7;Q86VQ3	84203	661.883	179.019	560.725	2610.4	614.138	2248.35	GO:0004791|thioredoxin-disulfide reductase (NADPH) activity;GO:0005515|protein binding;GO:0005737|cytoplasm;GO:0007283|spermatogenesis;GO:0030154|cell differentiation;GO:0045454|cell redox homeostasis;GO:0098869|cellular oxidant detoxification	GO:0007283|spermatogenesis;GO:0030154|cell differentiation;GO:0045454|cell redox homeostasis;GO:0098869|cellular oxidant detoxification	GO:0005737|cytoplasm	GO:0004791|thioredoxin-disulfide reductase (NADPH) activity;GO:0005515|protein binding	-	-	-	Cytoplasm
A0A140VK18	FSCN3	A0A140VK18;Q9NQT6	29999	7927.81	52287.7	24015.9	45016.3	73982.2	75835.2	GO:0001726|ruffle;GO:0005737|cytoplasm;GO:0005856|cytoskeleton;GO:0005902|microvillus;GO:0007163|establishment or maintenance of cell polarity;GO:0015629|actin cytoskeleton;GO:0016477|cell migration;GO:0030027|lamellipodium;GO:0030175|filopodium;GO:0030426|growth cone;GO:0030674|protein-macromolecule adaptor activity;GO:0031253|cell projection membrane;GO:0051015|actin filament binding;GO:0051017…	GO:0007163|establishment or maintenance of cell polarity;GO:0016477|cell migration;GO:0051017|actin filament bundle assembly	GO:0001726|ruffle;GO:0005737|cytoplasm;GO:0005856|cytoskeleton;GO:0005902|microvillus;GO:0015629|actin cytoskeleton;GO:0030027|lamellipodium;GO:0030175|filopodium;GO:0030426|growth cone;GO:0031253|cell projection membrane	GO:0030674|protein-macromolecule adaptor activity;GO:0051015|actin filament binding	-	-	-	Cytoplasm;Membrane
A0A140VK41	PRPS2	A0A140VK41;P11908	5634	502.275	3470.6	2129.71	4862.15	6421.74	12736.5	GO:0000287|magnesium ion binding;GO:0002189|ribose phosphate diphosphokinase complex;GO:0004749|ribose phosphate diphosphokinase activity;GO:0005515|protein binding;GO:0005524|ATP binding;GO:0005737|cytoplasm;GO:0005829|cytosol;GO:0006015|5-phosphoribose 1-diphosphate biosynthetic process;GO:0006098|pentose-phosphate shunt;GO:0006139|nucleobase-containing compound metabolic process;GO:0006164|pur…	GO:0006015|5-phosphoribose 1-diphosphate biosynthetic process;GO:0006098|pentose-phosphate shunt;GO:0006139|nucleobase-containing compound metabolic process;GO:0006164|purine nucleotide biosynthetic process;GO:0009156|ribonucleoside monophosphate biosynthetic process;GO:0016310|phosphorylation	GO:0002189|ribose phosphate diphosphokinase complex;GO:0005737|cytoplasm;GO:0005829|cytosol	GO:0000287|magnesium ion binding;GO:0004749|ribose phosphate diphosphokinase activity;GO:0005515|protein binding;GO:0005524|ATP binding;GO:0016301|kinase activity;GO:0042802|identical protein binding;GO:0042803|protein homodimerization activity	hsa01200 Carbon metabolism;hsa01230 Biosynthesis of amino acids;hsa00030 Pentose phosphate pathway;hsa01100 Metabolic pathways;hsa00230 Purine metabolism	R-HSA-71387 Metabolism of carbohydrates;R-HSA-71336 Pentose phosphate pathway	WP404 Nucleotide metabolism	Cytoplasm
A0A140VK83	PPP1R7	A0A140VK83;C9J177;C9JD73;Q15435	5510	334.423	401.575	610.149	698.336	923.963	2020.66	GO:0005515|protein binding;GO:0005634|nucleus;GO:0005694|chromosome;GO:0005737|cytoplasm;GO:0019888|protein phosphatase regulator activity;GO:0030234|enzyme regulator activity;GO:0070062|extracellular exosome	-	GO:0005634|nucleus;GO:0005694|chromosome;GO:0005737|cytoplasm;GO:0070062|extracellular exosome	GO:0005515|protein binding;GO:0019888|protein phosphatase regulator activity;GO:0030234|enzyme regulator activity	-	-	WP4861 Endoplasmic reticulum stress response in coronavirus infection	Extracellular region;Cytoplasm
A0A140VK95	TCP11	A0A140VK95;A0A6E1WXZ9;B7ZAT8;Q8WWU5	6954	7297.05	20098.7	8839.01	16920.5	64972.5	93420.8	GO:0001669|acrosomal vesicle;GO:0005515|protein binding;GO:0007189|adenylate cyclase-activating G protein-coupled receptor signaling pathway;GO:0007281|germ cell development;GO:0007283|spermatogenesis;GO:0010737|protein kinase A signaling;GO:0016020|membrane;GO:0036126|sperm flagellum;GO:0097225|sperm midpiece;GO:1902490|regulation of sperm capacitation	GO:0007189|adenylate cyclase-activating G protein-coupled receptor signaling pathway;GO:0007281|germ cell development;GO:0007283|spermatogenesis;GO:0010737|protein kinase A signaling;GO:1902490|regulation of sperm capacitation	GO:0001669|acrosomal vesicle;GO:0016020|membrane;GO:0036126|sperm flagellum;GO:0097225|sperm midpiece	GO:0005515|protein binding	-	-	-	Cytoplasm;Membrane
A0A140VK96	H1-7	A0A140VK96;Q75WM6	341567	37729.3	118166	57870.8	50719.3	51631	95683.9	GO:0000785|chromatin;GO:0003690|double-stranded DNA binding;GO:0005515|protein binding;GO:0005524|ATP binding;GO:0005634|nucleus;GO:0007290|spermatid nucleus elongation;GO:0030261|chromosome condensation;GO:0031492|nucleosomal DNA binding;GO:0035092|sperm DNA condensation;GO:0045910|negative regulation of DNA recombination	GO:0007290|spermatid nucleus elongation;GO:0030261|chromosome condensation;GO:0035092|sperm DNA condensation;GO:0045910|negative regulation of DNA recombination	GO:0000785|chromatin;GO:0005634|nucleus	GO:0003690|double-stranded DNA binding;GO:0005515|protein binding;GO:0005524|ATP binding;GO:0031492|nucleosomal DNA binding	-	-	-	-
A0A140VKA6	ST13	A0A140VKA6;B4E0U6;B7ZA40;F6VDH7;H7C3I1;P50502;Q0IJ56;Q1XBU6;Q3KNR6;Q8IZP2	6767	1374.35	1006.15	2862.22	1226.41	9132.13	5165.88	GO:0005515|protein binding;GO:0005737|cytoplasm;GO:0005829|cytosol;GO:0006457|protein folding;GO:0009617|response to bacterium;GO:0030544|Hsp70 protein binding;GO:0030674|protein-macromolecule adaptor activity;GO:0046983|protein dimerization activity;GO:0051085|chaperone cofactor-dependent protein refolding;GO:0070062|extracellular exosome	GO:0006457|protein folding;GO:0009617|response to bacterium;GO:0051085|chaperone cofactor-dependent protein refolding	GO:0005737|cytoplasm;GO:0005829|cytosol;GO:0070062|extracellular exosome	GO:0005515|protein binding;GO:0030544|Hsp70 protein binding;GO:0030674|protein-macromolecule adaptor activity;GO:0046983|protein dimerization activity	-	R-HSA-3371556 Cellular response to heat stress;R-HSA-3371453 Regulation of HSF1-mediated heat shock response	-	Extracellular region;Cytoplasm
Q8IZP2	ST13P4	A0A140VKA6;B4E0U6;B7ZA40;F6VDH7;H7C3I1;P50502;Q0IJ56;Q1XBU6;Q3KNR6;Q8IZP2	145165	1374.35	1006.15	2862.22	1226.41	9132.13	5165.88	GO:0005737|cytoplasm;GO:0046983|protein dimerization activity;GO:0070062|extracellular exosome	-	GO:0005737|cytoplasm;GO:0070062|extracellular exosome	GO:0046983|protein dimerization activity	-	-	-	Extracellular region;Cytoplasm
A0A140VKA7	LDHC	A0A140VKA7;D6NKH9;F5H245;G9BCY7;P07864	3948	97348.6	114273	67704	121649	189270	274271	GO:0004459|L-lactate dehydrogenase activity;GO:0005515|protein binding;GO:0005634|nucleus;GO:0005739|mitochondrion;GO:0005829|cytosol;GO:0006089|lactate metabolic process;GO:0006090|pyruvate metabolic process;GO:0006754|ATP biosynthetic process;GO:0019244|lactate biosynthetic process from pyruvate;GO:0030317|flagellated sperm motility;GO:0031514|motile cilium;GO:0042867|pyruvate catabolic process…	GO:0006089|lactate metabolic process;GO:0006090|pyruvate metabolic process;GO:0006754|ATP biosynthetic process;GO:0019244|lactate biosynthetic process from pyruvate;GO:0030317|flagellated sperm motility;GO:0042867|pyruvate catabolic process	GO:0005634|nucleus;GO:0005739|mitochondrion;GO:0005829|cytosol;GO:0031514|motile cilium;GO:0070062|extracellular exosome;GO:1990204|oxidoreductase complex	GO:0004459|L-lactate dehydrogenase activity;GO:0005515|protein binding	hsa00010 Glycolysis / Gluconeogenesis;hsa04066 HIF-1 signaling pathway;hsa00620 Pyruvate metabolism;hsa05230 Central carbon metabolism in cancer;hsa00640 Propanoate metabolism;hsa01100 Metabolic pathways;hsa04922 Glucagon signaling pathway;hsa00270 Cysteine and methionine metabolism	R-HSA-70268 Pyruvate metabolism;R-HSA-1428517 Aerobic respiration and respiratory electron transport	WP534 Glycolysis and gluconeogenesis;WP4018 Clear cell renal cell carcinoma pathways	Extracellular region;Cytoplasm;Mitochondrion
A0A140VKB2	ROPN1	A0A140VKB2;Q9HAT0	54763	1.12947e+06	2815751	1.84326e+06	4.1805e+06	9790042	10351928	GO:0001932|regulation of protein phosphorylation;GO:0005515|protein binding;GO:0005634|nucleus;GO:0005737|cytoplasm;GO:0030317|flagellated sperm motility;GO:0031514|motile cilium;GO:0042802|identical protein binding;GO:0044782|cilium organization;GO:0048240|sperm capacitation;GO:0061512|protein localization to cilium	GO:0001932|regulation of protein phosphorylation;GO:0030317|flagellated sperm motility;GO:0044782|cilium organization;GO:0048240|sperm capacitation;GO:0061512|protein localization to cilium	GO:0005634|nucleus;GO:0005737|cytoplasm;GO:0031514|motile cilium	GO:0005515|protein binding;GO:0042802|identical protein binding	-	R-HSA-195258 RHO GTPase Effectors	-	Cytoplasm
A0A140VKE7	HSPA4L	A0A140VKE7;E9PDE8;O95757	22824	1462.27	2799.43	3919.28	2037.04	2663.94	8976.9	GO:0000774|adenyl-nucleotide exchange factor activity;GO:0005524|ATP binding;GO:0005634|nucleus;GO:0005737|cytoplasm;GO:0005829|cytosol;GO:0006457|protein folding;GO:0006986|response to unfolded protein;GO:0140662|ATP-dependent protein folding chaperone	GO:0006457|protein folding;GO:0006986|response to unfolded protein	GO:0005634|nucleus;GO:0005737|cytoplasm;GO:0005829|cytosol	GO:0000774|adenyl-nucleotide exchange factor activity;GO:0005524|ATP binding;GO:0140662|ATP-dependent protein folding chaperone	hsa04141 Protein processing in endoplasmic reticulum	R-HSA-3371556 Cellular response to heat stress;R-HSA-3371453 Regulation of HSF1-mediated heat shock response	-	Cytoplasm
A0A140VKF4	SPATA18	A0A140VKF4;Q8TC71	132671	4061.06	18298.6	4791.52	20174.5	27993.7	80397.5	GO:0005515|protein binding;GO:0005737|cytoplasm;GO:0005739|mitochondrion;GO:0005741|mitochondrial outer membrane;GO:0006974|DNA damage response;GO:0035694|mitochondrial protein catabolic process;GO:0035695|mitophagy by internal vacuole formation;GO:0042802|identical protein binding;GO:0043231|intracellular membrane-bounded organelle;GO:0043232|intracellular non-membrane-bounded organelle;GO:01406…	GO:0006974|DNA damage response;GO:0035694|mitochondrial protein catabolic process;GO:0035695|mitophagy by internal vacuole formation;GO:1900210|positive regulation of cardiolipin metabolic process	GO:0005737|cytoplasm;GO:0005739|mitochondrion;GO:0005741|mitochondrial outer membrane;GO:0043231|intracellular membrane-bounded organelle;GO:0043232|intracellular non-membrane-bounded organelle	GO:0005515|protein binding;GO:0042802|identical protein binding;GO:0140693|molecular condensate scaffold activity;GO:1901612|cardiolipin binding	-	-	-	Cytoplasm;Mitochondrion;Membrane
A0A161I202	LTF	A0A161I202;E7EQB2;E7ER44;P02788;V9HWI4	4057	5159908	7302519	2371185	9068250	6835626	8443010	GO:0001503|ossification;GO:0001530|lipopolysaccharide binding;GO:0001817|regulation of cytokine production;GO:0002227|innate immune response in mucosa;GO:0003677|DNA binding;GO:0004252|serine-type endopeptidase activity;GO:0004869|cysteine-type endopeptidase inhibitor activity;GO:0005506|iron ion binding;GO:0005515|protein binding;GO:0005576|extracellular region;GO:0005615|extracellular space;GO:…	GO:0001503|ossification;GO:0001817|regulation of cytokine production;GO:0002227|innate immune response in mucosa;GO:0006508|proteolysis;GO:0006826|iron ion transport;GO:0006959|humoral immune response;GO:0019731|antibacterial humoral response;GO:0019732|antifungal humoral response;GO:0031640|killing of cells of another organism;GO:0031665|negative regulation of lipopolysaccharide-mediated signali…	GO:0005576|extracellular region;GO:0005615|extracellular space;GO:0005634|nucleus;GO:0005737|cytoplasm;GO:0005769|early endosome;GO:0005886|plasma membrane;GO:0009986|cell surface;GO:0030141|secretory granule;GO:0032991|protein-containing complex;GO:0035580|specific granule lumen;GO:0042581|specific granule;GO:0055037|recycling endosome;GO:0070062|extracellular exosome;GO:0097013|phagocytic vesic…	GO:0001530|lipopolysaccharide binding;GO:0003677|DNA binding;GO:0004252|serine-type endopeptidase activity;GO:0004869|cysteine-type endopeptidase inhibitor activity;GO:0005506|iron ion binding;GO:0005515|protein binding;GO:0008201|heparin binding;GO:0043539|protein serine/threonine kinase activator activity;GO:0140912|membrane destabilizing activity	-	R-HSA-977225 Amyloid fiber formation;R-HSA-9635486 Infection with Mycobacterium tuberculosis;R-HSA-9824439 Bacterial Infection Pathways;R-HSA-6798695 Neutrophil degranulation;R-HSA-6803157 Antimicrobial peptides	WP4478 LTF danger signal response pathway;WP4673 Male infertility	Extracellular region;Cytoplasm;Membrane
A0A172Q397	SPA17	A0A172Q397;Q05D07;Q15506	53340	13206.9	5769.1	4695.27	33118.4	19968.8	65219.6	GO:0003351|epithelial cilium movement involved in extracellular fluid movement;GO:0005515|protein binding;GO:0005516|calmodulin binding;GO:0005576|extracellular region;GO:0005737|cytoplasm;GO:0005929|cilium;GO:0007283|spermatogenesis;GO:0007338|single fertilization;GO:0007339|binding of sperm to zona pellucida;GO:0009897|external side of plasma membrane;GO:0031514|motile cilium;GO:0035686|sperm f…	GO:0003351|epithelial cilium movement involved in extracellular fluid movement;GO:0007283|spermatogenesis;GO:0007338|single fertilization;GO:0007339|binding of sperm to zona pellucida	GO:0005576|extracellular region;GO:0005737|cytoplasm;GO:0005929|cilium;GO:0009897|external side of plasma membrane;GO:0031514|motile cilium;GO:0035686|sperm fibrous sheath;GO:0043005|neuron projection;GO:0097228|sperm principal piece	GO:0005515|protein binding;GO:0005516|calmodulin binding	-	-	-	Extracellular region;Cytoplasm;Membrane
A0A1B0GTB1	EFHC1	A0A1B0GTB1;B2CKC5;Q5JVL4	114327	19976.9	51950.8	27432.2	71131.3	85236.4	199328	GO:0000281|mitotic cytokinesis;GO:0000922|spindle pole;GO:0005509|calcium ion binding;GO:0005515|protein binding;GO:0005813|centrosome;GO:0005879|axonemal microtubule;GO:0005930|axoneme;GO:0007052|mitotic spindle organization;GO:0021795|cerebral cortex cell migration;GO:0030317|flagellated sperm motility;GO:0036126|sperm flagellum;GO:0043014|alpha-tubulin binding;GO:0043025|neuronal cell body;GO:…	GO:0000281|mitotic cytokinesis;GO:0007052|mitotic spindle organization;GO:0021795|cerebral cortex cell migration;GO:0030317|flagellated sperm motility;GO:0051302|regulation of cell division;GO:0060285|cilium-dependent cell motility	GO:0000922|spindle pole;GO:0005813|centrosome;GO:0005879|axonemal microtubule;GO:0005930|axoneme;GO:0036126|sperm flagellum;GO:0043025|neuronal cell body;GO:0072686|mitotic spindle;GO:0160111|axonemal A tubule inner sheath	GO:0005509|calcium ion binding;GO:0005515|protein binding;GO:0043014|alpha-tubulin binding	-	-	WP4803 Ciliopathies	Cytoplasm;Centrosome
A0A1B0GVI3	KRT10	A0A1B0GVI3;P13645	3858	7854.19	15532.6	6433.71	21616.4	26041	31472.7	GO:0001533|cornified envelope;GO:0005515|protein binding;GO:0005615|extracellular space;GO:0005634|nucleus;GO:0005737|cytoplasm;GO:0005829|cytosol;GO:0005856|cytoskeleton;GO:0005882|intermediate filament;GO:0008544|epidermis development;GO:0009986|cell surface;GO:0016020|membrane;GO:0018149|peptide cross-linking;GO:0030216|keratinocyte differentiation;GO:0030280|structural constituent of skin epi…	GO:0008544|epidermis development;GO:0018149|peptide cross-linking;GO:0030216|keratinocyte differentiation;GO:0030855|epithelial cell differentiation;GO:0045109|intermediate filament organization;GO:0045684|positive regulation of epidermis development;GO:0051290|protein heterotetramerization	GO:0001533|cornified envelope;GO:0005615|extracellular space;GO:0005634|nucleus;GO:0005737|cytoplasm;GO:0005829|cytosol;GO:0005856|cytoskeleton;GO:0005882|intermediate filament;GO:0009986|cell surface;GO:0016020|membrane;GO:0045095|keratin filament;GO:0070062|extracellular exosome	GO:0005515|protein binding;GO:0030280|structural constituent of skin epidermis;GO:0046982|protein heterodimerization activity	hsa04915 Estrogen signaling pathway;hsa05150 Staphylococcus aureus infection	R-HSA-9725554 Differentiation of keratinocytes in interfollicular epidermis in mammalian skin;R-HSA-9734767 Developmental Cell Lineages;R-HSA-6809371 Formation of the cornified envelope;R-HSA-6805567 Keratinization	-	Extracellular region;Cytoplasm;Membrane
A0A1B0GVQ3	CCDC200	A0A1B0GVQ3;A0A1B0GVX4;A0A1B0GVZ7	100874261	190.003	741.38	236.209	416.136		523.418	NA|NA	-	-	-	-	-	-	-
A0A1B1RVA9	LPL	A0A1B1RVA9;A8K2M5;B3KRV7;P06858;Q53HW6	4023	1749.45	1279.48	1422.96	928.213	1788.29	1435.59	GO:0004465|lipoprotein lipase activity;GO:0004620|phospholipase activity;GO:0004806|triacylglycerol lipase activity;GO:0005102|signaling receptor binding;GO:0005509|calcium ion binding;GO:0005515|protein binding;GO:0005576|extracellular region;GO:0005615|extracellular space;GO:0005886|plasma membrane;GO:0006631|fatty acid metabolic process;GO:0006633|fatty acid biosynthetic process;GO:0006641|tri…	GO:0006631|fatty acid metabolic process;GO:0006633|fatty acid biosynthetic process;GO:0006641|triglyceride metabolic process;GO:0006644|phospholipid metabolic process;GO:0009617|response to bacterium;GO:0009749|response to glucose;GO:0010744|positive regulation of macrophage derived foam cell differentiation;GO:0010884|positive regulation of lipid storage;GO:0010886|positive regulation of cholest…	GO:0005576|extracellular region;GO:0005615|extracellular space;GO:0005886|plasma membrane;GO:0009986|cell surface;GO:0034361|very-low-density lipoprotein particle;GO:0042627|chylomicron;GO:1902494|catalytic complex	GO:0004465|lipoprotein lipase activity;GO:0004620|phospholipase activity;GO:0004806|triacylglycerol lipase activity;GO:0005102|signaling receptor binding;GO:0005509|calcium ion binding;GO:0005515|protein binding;GO:0008201|heparin binding;GO:0008970|phospholipase A1 activity;GO:0034185|apolipoprotein binding;GO:0042803|protein homodimerization activity;GO:0043395|heparan sulfate proteoglycan bind…	hsa05010 Alzheimer disease;hsa03320 PPAR signaling pathway;hsa04979 Cholesterol metabolism;hsa00561 Glycerolipid metabolism	R-HSA-174824 Plasma lipoprotein assembly, remodeling, and clearance;R-HSA-8963899 Plasma lipoprotein remodeling;R-HSA-8963901 Chylomicron remodeling;R-HSA-8963889 Assembly of active LPL and LIPC lipase complexes;R-HSA-196854 Metabolism of vitamins and cofactors;R-HSA-975634 Retinoid metabolism and transport;R-HSA-6806667 Metabolism of fat-soluble vitamins;R-HSA-2187338 Visual phototransduction;R-…	WP143 Fatty acid beta-oxidation;WP5124 Alzheimer's disease;WP2059 Alzheimer's disease and miRNA effects;WP3942 PPAR signaling pathway;WP1982 Sterol regulatory element-binding proteins (SREBP) signaling;WP325 Triacylglyceride synthesis;WP3601 Lipid particles composition;WP4542 Overview of leukocyte-intrinsic Hippo pathway functions;WP5110 Familial hyperlipidemia type 3;WP5112 Familial hyperlipidem…	Extracellular region;Membrane
A0A1C7CYW8	DNAH10	A0A1C7CYW8;A0A669KB38;Q8IVF4	196385	6556.64	32947.6	13010.8	30743.3	28743.4	73651	GO:0005524|ATP binding;GO:0005874|microtubule;GO:0005930|axoneme;GO:0008569|minus-end-directed microtubule motor activity;GO:0016887|ATP hydrolysis activity;GO:0030286|dynein complex;GO:0045505|dynein intermediate chain binding;GO:0051959|dynein light intermediate chain binding;GO:0060294|cilium movement involved in cell motility;GO:0097729|9+2 motile cilium	GO:0060294|cilium movement involved in cell motility	GO:0005874|microtubule;GO:0005930|axoneme;GO:0030286|dynein complex;GO:0097729|9+2 motile cilium	GO:0005524|ATP binding;GO:0008569|minus-end-directed microtubule motor activity;GO:0016887|ATP hydrolysis activity;GO:0045505|dynein intermediate chain binding;GO:0051959|dynein light intermediate chain binding	hsa05014 Amyotrophic lateral sclerosis;hsa05016 Huntington disease;hsa05022 Pathways of neurodegeneration - multiple diseases;hsa04814 Motor proteins	-	-	Cytoplasm
A0A1L1UHR1	VDAC1	A0A1L1UHR1;P21796	7416	8655.91	15950.3	7866.74	17655.8	31907.2	51254.3	GO:0001662|behavioral fear response;GO:0005515|protein binding;GO:0005524|ATP binding;GO:0005634|nucleus;GO:0005739|mitochondrion;GO:0005741|mitochondrial outer membrane;GO:0005757|mitochondrial permeability transition pore complex;GO:0005886|plasma membrane;GO:0006090|pyruvate metabolic process;GO:0006820|monoatomic anion transport;GO:0006869|lipid transport;GO:0006915|apoptotic process;GO:00072…	GO:0001662|behavioral fear response;GO:0006090|pyruvate metabolic process;GO:0006820|monoatomic anion transport;GO:0006869|lipid transport;GO:0006915|apoptotic process;GO:0007270|neuron-neuron synaptic transmission;GO:0007612|learning;GO:0030855|epithelial cell differentiation;GO:0036444|calcium import into the mitochondrion;GO:0043065|positive regulation of apoptotic process;GO:0043066|negative …	GO:0005634|nucleus;GO:0005739|mitochondrion;GO:0005741|mitochondrial outer membrane;GO:0005757|mitochondrial permeability transition pore complex;GO:0005886|plasma membrane;GO:0016020|membrane;GO:0031966|mitochondrial membrane;GO:0042645|mitochondrial nucleoid;GO:0045121|membrane raft;GO:0045202|synapse;GO:0046930|pore complex;GO:0070062|extracellular exosome	GO:0005515|protein binding;GO:0005524|ATP binding;GO:0008142|oxysterol binding;GO:0008308|voltage-gated monoatomic anion channel activity;GO:0015288|porin activity;GO:0015485|cholesterol binding;GO:0019901|protein kinase binding;GO:0031210|phosphatidylcholine binding;GO:0042802|identical protein binding;GO:0044325|transmembrane transporter binding;GO:0097001|ceramide binding	hsa04613 Neutrophil extracellular trap formation;hsa05012 Parkinson disease;hsa04217 Necroptosis;hsa05020 Prion disease;hsa05014 Amyotrophic lateral sclerosis;hsa05016 Huntington disease;hsa05022 Pathways of neurodegeneration - multiple diseases;hsa05010 Alzheimer disease;hsa05131 Shigellosis;hsa05415 Diabetic cardiomyopathy;hsa05017 Spinocerebellar ataxia;hsa05208 Chemical carcinogenesis - react…	R-HSA-9663891 Selective autophagy;R-HSA-9612973 Autophagy;R-HSA-5689880 Ub-specific processing proteases;R-HSA-1632852 Macroautophagy;R-HSA-5688426 Deubiquitination;R-HSA-70268 Pyruvate metabolism;R-HSA-5205685 PINK1-PRKN Mediated Mitophagy;R-HSA-1428517 Aerobic respiration and respiratory electron transport;R-HSA-9609507 Protein localization;R-HSA-5205647 Mitophagy;R-HSA-1268020 Mitochondrial pr…	WP5124 Alzheimer's disease;WP2059 Alzheimer's disease and miRNA effects	Extracellular region;Cytoplasm;Mitochondrion;Membrane
A0A1S5UZ39	HBA2	A0A1S5UZ39;D1MGQ2;P69905	3040	51878.7	392529	16916.5	57328.6	104609	115202	GO:0001664|G protein-coupled receptor binding;GO:0004601|peroxidase activity;GO:0005344|oxygen carrier activity;GO:0005506|iron ion binding;GO:0005515|protein binding;GO:0005576|extracellular region;GO:0005615|extracellular space;GO:0005829|cytosol;GO:0005833|hemoglobin complex;GO:0015670|carbon dioxide transport;GO:0015671|oxygen transport;GO:0016020|membrane;GO:0019825|oxygen binding;GO:0020037…	GO:0015670|carbon dioxide transport;GO:0015671|oxygen transport;GO:0030185|nitric oxide transport;GO:0042542|response to hydrogen peroxide;GO:0042744|hydrogen peroxide catabolic process;GO:0098869|cellular oxidant detoxification	GO:0005576|extracellular region;GO:0005615|extracellular space;GO:0005829|cytosol;GO:0005833|hemoglobin complex;GO:0016020|membrane;GO:0031838|haptoglobin-hemoglobin complex;GO:0070062|extracellular exosome;GO:0071682|endocytic vesicle lumen;GO:0072562|blood microparticle	GO:0001664|G protein-coupled receptor binding;GO:0004601|peroxidase activity;GO:0005344|oxygen carrier activity;GO:0005506|iron ion binding;GO:0005515|protein binding;GO:0019825|oxygen binding;GO:0020037|heme binding;GO:0031720|haptoglobin binding;GO:0043177|organic acid binding	hsa05143 African trypanosomiasis;hsa05144 Malaria	R-HSA-9711123 Cellular response to chemical stress;R-HSA-2173782 Binding and Uptake of Ligands by Scavenger Receptors;R-HSA-1237044 Erythrocytes take up carbon dioxide and release oxygen;R-HSA-1480926 O2/CO2 exchange in erythrocytes;R-HSA-2168880 Scavenging of heme from plasma;R-HSA-9707564 Cytoprotection by HMOX1;R-HSA-9707616 Heme signaling	-	Extracellular region;Cytoplasm;Membrane
D1MGQ2	HBA1	A0A1S5UZ39;D1MGQ2;P69905	3039	51878.7	392529	16916.5	57328.6	104609	115202	GO:0001664|G protein-coupled receptor binding;GO:0004601|peroxidase activity;GO:0005344|oxygen carrier activity;GO:0005506|iron ion binding;GO:0005515|protein binding;GO:0005576|extracellular region;GO:0005615|extracellular space;GO:0005829|cytosol;GO:0005833|hemoglobin complex;GO:0015670|carbon dioxide transport;GO:0015671|oxygen transport;GO:0016020|membrane;GO:0019825|oxygen binding;GO:0020037…	GO:0015670|carbon dioxide transport;GO:0015671|oxygen transport;GO:0030185|nitric oxide transport;GO:0042542|response to hydrogen peroxide;GO:0042744|hydrogen peroxide catabolic process;GO:0098869|cellular oxidant detoxification	GO:0005576|extracellular region;GO:0005615|extracellular space;GO:0005829|cytosol;GO:0005833|hemoglobin complex;GO:0016020|membrane;GO:0031838|haptoglobin-hemoglobin complex;GO:0070062|extracellular exosome;GO:0071682|endocytic vesicle lumen;GO:0072562|blood microparticle	GO:0001664|G protein-coupled receptor binding;GO:0004601|peroxidase activity;GO:0005344|oxygen carrier activity;GO:0005506|iron ion binding;GO:0005515|protein binding;GO:0019825|oxygen binding;GO:0020037|heme binding;GO:0031720|haptoglobin binding;GO:0043177|organic acid binding	hsa05143 African trypanosomiasis;hsa05144 Malaria	R-HSA-9711123 Cellular response to chemical stress;R-HSA-2173782 Binding and Uptake of Ligands by Scavenger Receptors;R-HSA-1237044 Erythrocytes take up carbon dioxide and release oxygen;R-HSA-1480926 O2/CO2 exchange in erythrocytes;R-HSA-2168880 Scavenging of heme from plasma;R-HSA-9707564 Cytoprotection by HMOX1;R-HSA-9707616 Heme signaling	WP176 Folate metabolism;WP1533 Vitamin B12 metabolism;WP15 Selenium micronutrient network	Extracellular region;Cytoplasm;Membrane
A0A1U9X7W7	HSPA1L	A0A1U9X7W7;A0A1U9X7X4;A0A1U9X7X9;B4DI54;P34931;Q53FA3	3305	180263	393502	278634	374597	365615	998731	GO:0002199|zona pellucida receptor complex;GO:0005515|protein binding;GO:0005524|ATP binding;GO:0005634|nucleus;GO:0005654|nucleoplasm;GO:0005737|cytoplasm;GO:0005759|mitochondrial matrix;GO:0005829|cytosol;GO:0006986|response to unfolded protein;GO:0007339|binding of sperm to zona pellucida;GO:0008180|COP9 signalosome;GO:0016887|ATP hydrolysis activity;GO:0031072|heat shock protein binding;GO:00…	GO:0006986|response to unfolded protein;GO:0007339|binding of sperm to zona pellucida;GO:0042026|protein refolding;GO:0051085|chaperone cofactor-dependent protein refolding;GO:1903955|positive regulation of protein targeting to mitochondrion	GO:0002199|zona pellucida receptor complex;GO:0005634|nucleus;GO:0005654|nucleoplasm;GO:0005737|cytoplasm;GO:0005759|mitochondrial matrix;GO:0005829|cytosol;GO:0008180|COP9 signalosome;GO:0044297|cell body;GO:0072562|blood microparticle	GO:0005515|protein binding;GO:0005524|ATP binding;GO:0016887|ATP hydrolysis activity;GO:0031072|heat shock protein binding;GO:0031625|ubiquitin protein ligase binding;GO:0044183|protein folding chaperone;GO:0051082|unfolded protein binding;GO:0140662|ATP-dependent protein folding chaperone	hsa05020 Prion disease;hsa04141 Protein processing in endoplasmic reticulum;hsa04612 Antigen processing and presentation;hsa05134 Legionellosis;hsa04915 Estrogen signaling pathway;hsa05417 Lipid and atherosclerosis;hsa04213 Longevity regulating pathway - multiple species;hsa04144 Endocytosis;hsa05145 Toxoplasmosis;hsa05162 Measles;hsa03040 Spliceosome;hsa04010 MAPK signaling pathway	R-HSA-3371497 HSP90 chaperone cycle for steroid hormone receptors (SHR) in the presence of ligand;R-HSA-1169410 Antiviral mechanism by IFN-stimulated genes;R-HSA-9833482 PKR-mediated signaling;R-HSA-3371556 Cellular response to heat stress;R-HSA-913531 Interferon Signaling;R-HSA-3371571 HSF1-dependent transactivation;R-HSA-3371568 Attenuation phase;R-HSA-3371453 Regulation of HSF1-mediated heat s…	WP2359 Parkin-ubiquitin proteasomal system pathway;WP382 MAPK signaling pathway	Extracellular region;Cytoplasm;Mitochondrion
A0A1U9X9A3	VARS1	A0A1U9X9A3	7407	26583.2	61473.7	24315.5	72936.6	42800.4	81077.1	GO:0002161|aminoacyl-tRNA editing activity;GO:0004832|valine-tRNA ligase activity;GO:0005515|protein binding;GO:0005524|ATP binding;GO:0005829|cytosol;GO:0006418|tRNA aminoacylation for protein translation;GO:0006438|valyl-tRNA aminoacylation;GO:0106074|aminoacyl-tRNA metabolism involved in translational fidelity	GO:0006418|tRNA aminoacylation for protein translation;GO:0006438|valyl-tRNA aminoacylation;GO:0106074|aminoacyl-tRNA metabolism involved in translational fidelity	GO:0005829|cytosol	GO:0002161|aminoacyl-tRNA editing activity;GO:0004832|valine-tRNA ligase activity;GO:0005515|protein binding;GO:0005524|ATP binding	hsa00970 Aminoacyl-tRNA biosynthesis	R-HSA-72766 Translation;R-HSA-379716 Cytosolic tRNA aminoacylation;R-HSA-379724 tRNA Aminoacylation	WP3925 Amino acid metabolism	Cytoplasm
A0A1W6AYU6	GPI	A0A1W6AYU6;A0A2U3TZU2;B4DE36;B4DVJ0;P06744	2821	12202.8	40675.8	15863.8	23766.5	37445.1	103642	GO:0001701|in utero embryonic development;GO:0001707|mesoderm formation;GO:0002639|positive regulation of immunoglobulin production;GO:0004347|glucose-6-phosphate isomerase activity;GO:0005125|cytokine activity;GO:0005515|protein binding;GO:0005576|extracellular region;GO:0005829|cytosol;GO:0005975|carbohydrate metabolic process;GO:0006002|fructose 6-phosphate metabolic process;GO:0006094|glucone…	GO:0001701|in utero embryonic development;GO:0001707|mesoderm formation;GO:0002639|positive regulation of immunoglobulin production;GO:0005975|carbohydrate metabolic process;GO:0006002|fructose 6-phosphate metabolic process;GO:0006094|gluconeogenesis;GO:0006096|glycolytic process;GO:0006959|humoral immune response;GO:0007165|signal transduction;GO:0007599|hemostasis;GO:0007611|learning or memory;…	GO:0005576|extracellular region;GO:0005829|cytosol;GO:0016020|membrane;GO:0034774|secretory granule lumen;GO:0060170|ciliary membrane;GO:0070062|extracellular exosome;GO:1904813|ficolin-1-rich granule lumen	GO:0004347|glucose-6-phosphate isomerase activity;GO:0005125|cytokine activity;GO:0005515|protein binding;GO:0008083|growth factor activity;GO:0031625|ubiquitin protein ligase binding;GO:0048029|monosaccharide binding;GO:0097367|carbohydrate derivative binding	hsa01200 Carbon metabolism;hsa00010 Glycolysis / Gluconeogenesis;hsa00030 Pentose phosphate pathway;hsa01100 Metabolic pathways;hsa00520 Amino sugar and nucleotide sugar metabolism;hsa01250 Biosynthesis of nucleotide sugars;hsa00500 Starch and sucrose metabolism	R-HSA-70171 Glycolysis;R-HSA-70326 Glucose metabolism;R-HSA-70263 Gluconeogenesis;R-HSA-6798695 Neutrophil degranulation;R-HSA-71387 Metabolism of carbohydrates;R-HSA-5628897 TP53 Regulates Metabolic Genes;R-HSA-3700989 Transcriptional Regulation by TP53	WP534 Glycolysis and gluconeogenesis;WP4629 Aerobic glycolysis;WP1946 Cori cycle;WP4018 Clear cell renal cell carcinoma pathways;WP4290 Metabolic reprogramming in colon cancer	Extracellular region;Cytoplasm;Membrane
A0A218MIY9	TSGA10	A0A218MIY9;B2R8F9;B8ZZZ9;F8WA32;Q9BZW7	80705	816.149	1774.25	1083.97	2522.25	5469.56	3542.49	GO:0003674|molecular_function;GO:0005515|protein binding;GO:0005575|cellular_component;GO:0005737|cytoplasm;GO:0005814|centriole;GO:0007283|spermatogenesis;GO:0031514|motile cilium	GO:0007283|spermatogenesis	GO:0005575|cellular_component;GO:0005737|cytoplasm;GO:0005814|centriole;GO:0031514|motile cilium	GO:0003674|molecular_function;GO:0005515|protein binding	-	-	-	Cytoplasm
A0A286LWX1	AOX1	A0A286LWX1;B4DNI5;Q06278	316	5634.86	37887.2	19124.3	95760.8	49388.9	68182.2	GO:0004031|aldehyde oxidase activity;GO:0005506|iron ion binding;GO:0005829|cytosol;GO:0006629|lipid metabolic process;GO:0006805|xenobiotic metabolic process;GO:0042802|identical protein binding;GO:0042803|protein homodimerization activity;GO:0043546|molybdopterin cofactor binding;GO:0050660|flavin adenine dinucleotide binding;GO:0051287|NAD binding;GO:0051537|2 iron, 2 sulfur cluster binding;GO…	GO:0006629|lipid metabolic process;GO:0006805|xenobiotic metabolic process	GO:0005829|cytosol;GO:0070062|extracellular exosome	GO:0004031|aldehyde oxidase activity;GO:0005506|iron ion binding;GO:0042802|identical protein binding;GO:0042803|protein homodimerization activity;GO:0043546|molybdopterin cofactor binding;GO:0050660|flavin adenine dinucleotide binding;GO:0051287|NAD binding;GO:0051537|2 iron, 2 sulfur cluster binding;GO:0071949|FAD binding	hsa00280 Valine, leucine and isoleucine degradation;hsa01100 Metabolic pathways;hsa00350 Tyrosine metabolism;hsa00380 Tryptophan metabolism;hsa00982 Drug metabolism - cytochrome P450;hsa00760 Nicotinate and nicotinamide metabolism;hsa00830 Retinol metabolism;hsa04630 JAK-STAT signaling pathway	R-HSA-196854 Metabolism of vitamins and cofactors;R-HSA-196849 Metabolism of water-soluble vitamins and cofactors	WP465 Tryptophan metabolism;WP4224 Purine metabolism and related disorders	Extracellular region;Cytoplasm
A0A2R8Y5J6	SGCE	A0A2R8Y5J6;A0A2R8Y5M2;A0A2R8Y5Q3;A0A2R8Y5R7;A0A2R8Y5X5;A0A2R8Y652;A0A2R8Y7J1;A0A2R8Y7Q5;A0A2R8YD68;A0A2R8YE99;A0A2R8YEY2;A0A2U3TZN7	8910	296.696	1198.36	864.474	2483.67		2504.94	GO:0005794|Golgi apparatus;GO:0005856|cytoskeleton;GO:0005886|plasma membrane;GO:0007160|cell-matrix adhesion;GO:0007517|muscle organ development;GO:0016010|dystrophin-associated glycoprotein complex;GO:0016012|sarcoglycan complex;GO:0032590|dendrite membrane;GO:0042383|sarcolemma	GO:0007160|cell-matrix adhesion;GO:0007517|muscle organ development	GO:0005794|Golgi apparatus;GO:0005856|cytoskeleton;GO:0005886|plasma membrane;GO:0016010|dystrophin-associated glycoprotein complex;GO:0016012|sarcoglycan complex;GO:0032590|dendrite membrane;GO:0042383|sarcolemma	-	hsa05410 Hypertrophic cardiomyopathy;hsa05416 Viral myocarditis;hsa05414 Dilated cardiomyopathy;hsa04820 Cytoskeleton in muscle cells;hsa05412 Arrhythmogenic right ventricular cardiomyopathy	-	-	Cytoplasm;Membrane;Golgi apparatus
A0A2R8Y5Y7	RPL9	A0A2R8Y5Y7;D6RAN4;P32969;Q2NKY6;Q53Z07	6133	262.321	1046.9	246.31	1939.03	3059.68	540.415	GO:0002181|cytoplasmic translation;GO:0003723|RNA binding;GO:0003735|structural constituent of ribosome;GO:0005515|protein binding;GO:0005634|nucleus;GO:0005737|cytoplasm;GO:0005829|cytosol;GO:0005840|ribosome;GO:0005925|focal adhesion;GO:0006412|translation;GO:0016020|membrane;GO:0019843|rRNA binding;GO:0022625|cytosolic large ribosomal subunit;GO:0022626|cytosolic ribosome	GO:0002181|cytoplasmic translation;GO:0006412|translation	GO:0005634|nucleus;GO:0005737|cytoplasm;GO:0005829|cytosol;GO:0005840|ribosome;GO:0005925|focal adhesion;GO:0016020|membrane;GO:0022625|cytosolic large ribosomal subunit;GO:0022626|cytosolic ribosome	GO:0003723|RNA binding;GO:0003735|structural constituent of ribosome;GO:0005515|protein binding;GO:0019843|rRNA binding	hsa03010 Ribosome;hsa05171 Coronavirus disease - COVID-19	R-HSA-156842 Eukaryotic Translation Elongation;R-HSA-72764 Eukaryotic Translation Termination;R-HSA-156902 Peptide chain elongation;R-HSA-9010553 Regulation of expression of SLITs and ROBOs;R-HSA-168255 Influenza Infection;R-HSA-975956 Nonsense Mediated Decay (NMD) independent of the Exon Junction Complex (EJC);R-HSA-2408557 Selenocysteine synthesis;R-HSA-376176 Signaling by ROBO receptors;R-HSA-…	WP477 Cytoplasmic ribosomal proteins	Cytoplasm;Ribosome;Membrane
A0A2R8Y6Y7	SUCLA2	A0A2R8Y6Y7;A0A2R8YDQ9;B4DRV2;B7ZAF6;E5KS55;E5KS60;Q6N0B1;Q7Z503;Q9P2R7	8803	3176.28	11654.1	4082.31	10903.1	16524.6	25084	GO:0000287|magnesium ion binding;GO:0004775|succinate-CoA ligase (ADP-forming) activity;GO:0005515|protein binding;GO:0005524|ATP binding;GO:0005739|mitochondrion;GO:0005759|mitochondrial matrix;GO:0006099|tricarboxylic acid cycle;GO:0006104|succinyl-CoA metabolic process;GO:0006105|succinate metabolic process;GO:0006781|succinyl-CoA pathway;GO:0009361|succinate-CoA ligase complex (ADP-forming);G…	GO:0006099|tricarboxylic acid cycle;GO:0006104|succinyl-CoA metabolic process;GO:0006105|succinate metabolic process;GO:0006781|succinyl-CoA pathway;GO:1901289|succinyl-CoA catabolic process	GO:0005739|mitochondrion;GO:0005759|mitochondrial matrix;GO:0009361|succinate-CoA ligase complex (ADP-forming);GO:0042709|succinate-CoA ligase complex;GO:0070062|extracellular exosome	GO:0000287|magnesium ion binding;GO:0004775|succinate-CoA ligase (ADP-forming) activity;GO:0005515|protein binding;GO:0005524|ATP binding	hsa01200 Carbon metabolism;hsa00020 Citrate cycle (TCA cycle);hsa00640 Propanoate metabolism;hsa01100 Metabolic pathways	R-HSA-1428517 Aerobic respiration and respiratory electron transport;R-HSA-71403 Citric acid cycle (TCA cycle)	WP78 TCA cycle (aka Krebs or citric acid cycle)	Extracellular region;Cytoplasm;Mitochondrion
A0A2R8Y849	RPS24	A0A2R8Y849;A0A2R8YD14;E7ETK0;P62847	6229	5229.23	67317.7	29281.5	42313.5	39551.7	39229.4	GO:0002181|cytoplasmic translation;GO:0003723|RNA binding;GO:0003735|structural constituent of ribosome;GO:0005634|nucleus;GO:0005654|nucleoplasm;GO:0005730|nucleolus;GO:0005737|cytoplasm;GO:0005783|endoplasmic reticulum;GO:0005829|cytosol;GO:0006364|rRNA processing;GO:0006412|translation;GO:0015935|small ribosomal subunit;GO:0016020|membrane;GO:0022626|cytosolic ribosome;GO:0022627|cytosolic sma…	GO:0002181|cytoplasmic translation;GO:0006364|rRNA processing;GO:0006412|translation;GO:0034101|erythrocyte homeostasis;GO:0042274|ribosomal small subunit biogenesis	GO:0005634|nucleus;GO:0005654|nucleoplasm;GO:0005730|nucleolus;GO:0005737|cytoplasm;GO:0005783|endoplasmic reticulum;GO:0005829|cytosol;GO:0015935|small ribosomal subunit;GO:0016020|membrane;GO:0022626|cytosolic ribosome;GO:0022627|cytosolic small ribosomal subunit;GO:0032040|small-subunit processome	GO:0003723|RNA binding;GO:0003735|structural constituent of ribosome;GO:0031369|translation initiation factor binding	hsa03010 Ribosome;hsa05171 Coronavirus disease - COVID-19	R-HSA-156842 Eukaryotic Translation Elongation;R-HSA-72764 Eukaryotic Translation Termination;R-HSA-156902 Peptide chain elongation;R-HSA-9010553 Regulation of expression of SLITs and ROBOs;R-HSA-168255 Influenza Infection;R-HSA-975956 Nonsense Mediated Decay (NMD) independent of the Exon Junction Complex (EJC);R-HSA-2408557 Selenocysteine synthesis;R-HSA-376176 Signaling by ROBO receptors;R-HSA-…	WP477 Cytoplasmic ribosomal proteins	Cytoplasm;Ribosome;Endoplasmic reticulum;Membrane;Nucleolus
A0A384DVU0	PNPLA6	A0A384DVU0;Q8IY17	10908	472.888	2789.87	950.898	1678.19	2348.02	2129.79	GO:0004622|lysophospholipase activity;GO:0005783|endoplasmic reticulum;GO:0005789|endoplasmic reticulum membrane;GO:0005829|cytosol;GO:0016020|membrane;GO:0046470|phosphatidylcholine metabolic process;GO:0046475|glycerophospholipid catabolic process	GO:0046470|phosphatidylcholine metabolic process;GO:0046475|glycerophospholipid catabolic process	GO:0005783|endoplasmic reticulum;GO:0005789|endoplasmic reticulum membrane;GO:0005829|cytosol;GO:0016020|membrane	GO:0004622|lysophospholipase activity	hsa00564 Glycerophospholipid metabolism	R-HSA-1483255 PI Metabolism;R-HSA-1483257 Phospholipid metabolism	-	Cytoplasm;Endoplasmic reticulum;Membrane
A0A384MDK7	PCMT1	A0A384MDK7;P22061	5110	6398.23	6689.08	2299.65	11682.4	6532.38	15083.3	GO:0004719|protein-L-isoaspartate (D-aspartate) O-methyltransferase activity;GO:0005515|protein binding;GO:0005737|cytoplasm;GO:0005829|cytosol;GO:0006479|protein methylation;GO:0030091|protein repair;GO:0045296|cadherin binding;GO:0070062|extracellular exosome;GO:1903561|extracellular vesicle	GO:0006479|protein methylation;GO:0030091|protein repair	GO:0005737|cytoplasm;GO:0005829|cytosol;GO:0070062|extracellular exosome;GO:1903561|extracellular vesicle	GO:0004719|protein-L-isoaspartate (D-aspartate) O-methyltransferase activity;GO:0005515|protein binding;GO:0045296|cadherin binding	-	-	-	Extracellular region;Cytoplasm
A0A384MDV6	CPZ	A0A384MDV6	8532	2496.55	10678.1	2960.98	5201.12	6244.74	9780.47	GO:0004181|metallocarboxypeptidase activity;GO:0005615|extracellular space;GO:0006508|proteolysis;GO:0006518|peptide metabolic process;GO:0008270|zinc ion binding;GO:0016055|Wnt signaling pathway;GO:0016485|protein processing	GO:0006508|proteolysis;GO:0006518|peptide metabolic process;GO:0016055|Wnt signaling pathway;GO:0016485|protein processing	GO:0005615|extracellular space	GO:0004181|metallocarboxypeptidase activity;GO:0008270|zinc ion binding	-	-	-	Extracellular region
A0A384MDY8	CTTN	A0A384MDY8;Q14247;Q53HG7;Q76MU0	2017	451.369	1013.05	365.665	6042.9	2485.84	6067.79	GO:0001726|ruffle;GO:0002102|podosome;GO:0005515|protein binding;GO:0005522|profilin binding;GO:0005737|cytoplasm;GO:0005783|endoplasmic reticulum;GO:0005794|Golgi apparatus;GO:0005829|cytosol;GO:0005856|cytoskeleton;GO:0005884|actin filament;GO:0005886|plasma membrane;GO:0005905|clathrin-coated pit;GO:0005925|focal adhesion;GO:0005938|cell cortex;GO:0006886|intracellular protein transport;GO:000…	GO:0006886|intracellular protein transport;GO:0006898|receptor-mediated endocytosis;GO:0006930|substrate-dependent cell migration, cell extension;GO:0007165|signal transduction;GO:0030036|actin cytoskeleton organization;GO:0030516|regulation of axon extension;GO:0030838|positive regulation of actin filament polymerization;GO:0045987|positive regulation of smooth muscle contraction;GO:0048041|foca…	GO:0001726|ruffle;GO:0002102|podosome;GO:0005737|cytoplasm;GO:0005783|endoplasmic reticulum;GO:0005794|Golgi apparatus;GO:0005829|cytosol;GO:0005856|cytoskeleton;GO:0005884|actin filament;GO:0005886|plasma membrane;GO:0005905|clathrin-coated pit;GO:0005925|focal adhesion;GO:0005938|cell cortex;GO:0008076|voltage-gated potassium channel complex;GO:0030027|lamellipodium;GO:0030139|endocytic vesicle…	GO:0005515|protein binding;GO:0005522|profilin binding;GO:0045296|cadherin binding	hsa05130 Pathogenic Escherichia coli infection;hsa05131 Shigellosis;hsa05100 Bacterial invasion of epithelial cells;hsa05205 Proteoglycans in cancer;hsa04530 Tight junction	R-HSA-195258 RHO GTPase Effectors;R-HSA-8856828 Clathrin-mediated endocytosis;R-HSA-5627123 RHO GTPases activate PAKs	WP2272 Pathogenic Escherichia coli infection;WP3646 Hepatitis C and hepatocellular carcinoma	Cytoplasm;Endoplasmic reticulum;Membrane;Golgi apparatus
A0A384ME20	EFCAB6	A0A384ME20;Q5THR3	64800	1857.04	5533.19	2784.6	7668.19	8871.05	20431.1	GO:0005509|calcium ion binding;GO:0005515|protein binding;GO:0005654|nucleoplasm;GO:0030317|flagellated sperm motility;GO:0036126|sperm flagellum;GO:0160111|axonemal A tubule inner sheath	GO:0030317|flagellated sperm motility	GO:0005654|nucleoplasm;GO:0036126|sperm flagellum;GO:0160111|axonemal A tubule inner sheath	GO:0005509|calcium ion binding;GO:0005515|protein binding	-	-	WP138 Androgen receptor signaling pathway	Cytoplasm
A0A384ME37	RPL13A	A0A384ME37;A0A7I2V5L3;M0QYS1;P40429;Q53H34;Q9BSQ6	23521	3602.2	5458.42	4208.12	4113.67	5303.91	5312.05	GO:0002181|cytoplasmic translation;GO:0003723|RNA binding;GO:0003729|mRNA binding;GO:0003735|structural constituent of ribosome;GO:0005634|nucleus;GO:0005730|nucleolus;GO:0005737|cytoplasm;GO:0005829|cytosol;GO:0005840|ribosome;GO:0005925|focal adhesion;GO:0006412|translation;GO:0015934|large ribosomal subunit;GO:0016020|membrane;GO:0017148|negative regulation of translation;GO:0022625|cytosolic …	GO:0002181|cytoplasmic translation;GO:0006412|translation;GO:0017148|negative regulation of translation;GO:0032496|response to lipopolysaccharide;GO:0042592|homeostatic process;GO:0048246|macrophage chemotaxis;GO:0060425|lung morphogenesis;GO:0071346|cellular response to type II interferon;GO:1901194|negative regulation of formation of translation preinitiation complex	GO:0005634|nucleus;GO:0005730|nucleolus;GO:0005737|cytoplasm;GO:0005829|cytosol;GO:0005840|ribosome;GO:0005925|focal adhesion;GO:0015934|large ribosomal subunit;GO:0016020|membrane;GO:0022625|cytosolic large ribosomal subunit;GO:0022626|cytosolic ribosome;GO:0045202|synapse;GO:0097452|GAIT complex;GO:1990904|ribonucleoprotein complex	GO:0003723|RNA binding;GO:0003729|mRNA binding;GO:0003735|structural constituent of ribosome	hsa03010 Ribosome;hsa05171 Coronavirus disease - COVID-19	R-HSA-156842 Eukaryotic Translation Elongation;R-HSA-72764 Eukaryotic Translation Termination;R-HSA-156902 Peptide chain elongation;R-HSA-9010553 Regulation of expression of SLITs and ROBOs;R-HSA-168255 Influenza Infection;R-HSA-975956 Nonsense Mediated Decay (NMD) independent of the Exon Junction Complex (EJC);R-HSA-2408557 Selenocysteine synthesis;R-HSA-376176 Signaling by ROBO receptors;R-HSA-…	WP477 Cytoplasmic ribosomal proteins;WP3888 VEGFA-VEGFR2 signaling pathway	Cytoplasm;Ribosome;Membrane;Nucleolus
A0A384ME54	ERLIN2	A0A384ME54;E5RHW4;O94905	11160	7716.42	13482.3	9357.14	13727	16328.6	29454.4	GO:0005515|protein binding;GO:0005783|endoplasmic reticulum;GO:0005789|endoplasmic reticulum membrane;GO:0005829|cytosol;GO:0005886|plasma membrane;GO:0008203|cholesterol metabolic process;GO:0015485|cholesterol binding;GO:0031625|ubiquitin protein ligase binding;GO:0032933|SREBP signaling pathway;GO:0032991|protein-containing complex;GO:0036503|ERAD pathway;GO:0045121|membrane raft;GO:0045540|re…	GO:0008203|cholesterol metabolic process;GO:0032933|SREBP signaling pathway;GO:0036503|ERAD pathway;GO:0045540|regulation of cholesterol biosynthetic process;GO:0045541|negative regulation of cholesterol biosynthetic process;GO:0045717|negative regulation of fatty acid biosynthetic process	GO:0005783|endoplasmic reticulum;GO:0005789|endoplasmic reticulum membrane;GO:0005829|cytosol;GO:0005886|plasma membrane;GO:0032991|protein-containing complex;GO:0045121|membrane raft	GO:0005515|protein binding;GO:0015485|cholesterol binding;GO:0031625|ubiquitin protein ligase binding	-	R-HSA-5678895 Defective CFTR causes cystic fibrosis;R-HSA-5619084 ABC transporter disorders;R-HSA-382556 ABC-family proteins mediated transport;R-HSA-5619115 Disorders of transmembrane transporters;R-HSA-5663202 Diseases of signal transduction by growth factor receptors and second messengers;R-HSA-1839124 FGFR1 mutant receptor activation;R-HSA-5655302 Signaling by FGFR1 in disease;R-HSA-1226099 S…	-	Cytoplasm;Endoplasmic reticulum;Membrane
A0A384MEB7	TEKT4	A0A384MEB7;Q8WW24	150483	23744	74647.8	22166.3	113509	107600	184049	GO:0005515|protein binding;GO:0005634|nucleus;GO:0005879|axonemal microtubule;GO:0015630|microtubule cytoskeleton;GO:0030317|flagellated sperm motility;GO:0036126|sperm flagellum;GO:0060271|cilium assembly;GO:0060294|cilium movement involved in cell motility;GO:0160111|axonemal A tubule inner sheath	GO:0030317|flagellated sperm motility;GO:0060271|cilium assembly;GO:0060294|cilium movement involved in cell motility	GO:0005634|nucleus;GO:0005879|axonemal microtubule;GO:0015630|microtubule cytoskeleton;GO:0036126|sperm flagellum;GO:0160111|axonemal A tubule inner sheath	GO:0005515|protein binding	-	-	-	Cytoplasm
A0A384MEE3	TUBB2B	A0A384MEE3;Q13885;Q9BVA1	347733	17016.2	19897.6	29037.6	28630	64640.8	76608.7	GO:0000226|microtubule cytoskeleton organization;GO:0000278|mitotic cell cycle;GO:0001764|neuron migration;GO:0003924|GTPase activity;GO:0005200|structural constituent of cytoskeleton;GO:0005515|protein binding;GO:0005525|GTP binding;GO:0005634|nucleus;GO:0005737|cytoplasm;GO:0005874|microtubule;GO:0007017|microtubule-based process;GO:0015630|microtubule cytoskeleton;GO:0021987|cerebral cortex de…	GO:0000226|microtubule cytoskeleton organization;GO:0000278|mitotic cell cycle;GO:0001764|neuron migration;GO:0007017|microtubule-based process;GO:0021987|cerebral cortex development;GO:0050804|modulation of chemical synaptic transmission;GO:1902669|positive regulation of axon guidance;GO:1990403|embryonic brain development	GO:0005634|nucleus;GO:0005737|cytoplasm;GO:0005874|microtubule;GO:0015630|microtubule cytoskeleton;GO:0045171|intercellular bridge;GO:0072686|mitotic spindle;GO:0098685|Schaffer collateral - CA1 synapse	GO:0003924|GTPase activity;GO:0005200|structural constituent of cytoskeleton;GO:0005515|protein binding;GO:0005525|GTP binding;GO:0046872|metal ion binding;GO:0046982|protein heterodimerization activity	hsa05012 Parkinson disease;hsa05020 Prion disease;hsa05014 Amyotrophic lateral sclerosis;hsa05016 Huntington disease;hsa05022 Pathways of neurodegeneration - multiple diseases;hsa04814 Motor proteins;hsa05132 Salmonella infection;hsa05010 Alzheimer disease;hsa05130 Pathogenic Escherichia coli infection;hsa04540 Gap junction;hsa04145 Phagosome	R-HSA-68886 M Phase;R-HSA-9609690 HCMV Early Events;R-HSA-9609646 HCMV Infection;R-HSA-389960 Formation of tubulin folding intermediates by CCT/TriC;R-HSA-389958 Cooperation of Prefoldin and TriC/CCT in actin and tubulin folding;R-HSA-389957 Prefoldin mediated transfer of substrate to CCT/TriC;R-HSA-9646399 Aggrephagy;R-HSA-3371497 HSP90 chaperone cycle for steroid hormone receptors (SHR) in the …	WP2359 Parkin-ubiquitin proteasomal system pathway;WP2272 Pathogenic Escherichia coli infection;WP5124 Alzheimer's disease;WP2059 Alzheimer's disease and miRNA effects	Cytoplasm
Q13885	TUBB2A	A0A384MEE3;Q13885;Q9BVA1	7280	17016.2	19897.6	29037.6	28630	64640.8	76608.7	GO:0000226|microtubule cytoskeleton organization;GO:0000278|mitotic cell cycle;GO:0003924|GTPase activity;GO:0005200|structural constituent of cytoskeleton;GO:0005515|protein binding;GO:0005525|GTP binding;GO:0005634|nucleus;GO:0005737|cytoplasm;GO:0005874|microtubule;GO:0015630|microtubule cytoskeleton;GO:0021987|cerebral cortex development;GO:0045171|intercellular bridge;GO:0046872|metal ion bi…	GO:0000226|microtubule cytoskeleton organization;GO:0000278|mitotic cell cycle;GO:0021987|cerebral cortex development	GO:0005634|nucleus;GO:0005737|cytoplasm;GO:0005874|microtubule;GO:0015630|microtubule cytoskeleton;GO:0045171|intercellular bridge;GO:0070062|extracellular exosome;GO:0072686|mitotic spindle;GO:1903561|extracellular vesicle	GO:0003924|GTPase activity;GO:0005200|structural constituent of cytoskeleton;GO:0005515|protein binding;GO:0005525|GTP binding;GO:0046872|metal ion binding	hsa05012 Parkinson disease;hsa05020 Prion disease;hsa05014 Amyotrophic lateral sclerosis;hsa05016 Huntington disease;hsa05022 Pathways of neurodegeneration - multiple diseases;hsa04814 Motor proteins;hsa05132 Salmonella infection;hsa05010 Alzheimer disease;hsa05130 Pathogenic Escherichia coli infection;hsa04540 Gap junction;hsa04145 Phagosome	R-HSA-68886 M Phase;R-HSA-9609690 HCMV Early Events;R-HSA-9609646 HCMV Infection;R-HSA-389960 Formation of tubulin folding intermediates by CCT/TriC;R-HSA-389958 Cooperation of Prefoldin and TriC/CCT in actin and tubulin folding;R-HSA-389957 Prefoldin mediated transfer of substrate to CCT/TriC;R-HSA-9646399 Aggrephagy;R-HSA-3371497 HSP90 chaperone cycle for steroid hormone receptors (SHR) in the …	WP2359 Parkin-ubiquitin proteasomal system pathway;WP2272 Pathogenic Escherichia coli infection;WP5124 Alzheimer's disease;WP2059 Alzheimer's disease and miRNA effects	Extracellular region;Cytoplasm
A0A384MQY7	AKAP4	A0A384MQY7;A8K8U8;Q5JQC9	8852	993791	2475746	1.52158e+06	2.69448e+06	3765813	5.38171e+06	GO:0005515|protein binding;GO:0005634|nucleus;GO:0005737|cytoplasm;GO:0005856|cytoskeleton;GO:0005952|cAMP-dependent protein kinase complex;GO:0007165|signal transduction;GO:0007178|cell surface receptor protein serine/threonine kinase signaling pathway;GO:0007283|spermatogenesis;GO:0007338|single fertilization;GO:0008104|protein localization;GO:0030018|Z disc;GO:0030317|flagellated sperm motilit…	GO:0007165|signal transduction;GO:0007178|cell surface receptor protein serine/threonine kinase signaling pathway;GO:0007283|spermatogenesis;GO:0007338|single fertilization;GO:0008104|protein localization;GO:0030317|flagellated sperm motility;GO:0045184|establishment of protein localization;GO:0051649|establishment of localization in cell;GO:0120316|sperm flagellum assembly	GO:0005634|nucleus;GO:0005737|cytoplasm;GO:0005856|cytoskeleton;GO:0005952|cAMP-dependent protein kinase complex;GO:0030018|Z disc;GO:0031514|motile cilium;GO:0035686|sperm fibrous sheath;GO:0036126|sperm flagellum;GO:0048471|perinuclear region of cytoplasm;GO:0097225|sperm midpiece;GO:0097228|sperm principal piece;GO:0097229|sperm end piece;GO:0120212|sperm head-tail coupling apparatus	GO:0005515|protein binding;GO:0051018|protein kinase A binding	-	-	WP35 G protein signaling pathways	Cytoplasm
A0A384MR44	ECH1	A0A384MR44;Q13011	1891	7137.13	3773.67	3696.6	4681.23	14158.9	31253.8	GO:0005515|protein binding;GO:0005739|mitochondrion;GO:0005759|mitochondrial matrix;GO:0005777|peroxisome;GO:0005782|peroxisomal matrix;GO:0005829|cytosol;GO:0006635|fatty acid beta-oxidation;GO:0016020|membrane;GO:0051750|delta(3,5)-delta(2,4)-dienoyl-CoA isomerase activity;GO:0070062|extracellular exosome	GO:0006635|fatty acid beta-oxidation	GO:0005739|mitochondrion;GO:0005759|mitochondrial matrix;GO:0005777|peroxisome;GO:0005782|peroxisomal matrix;GO:0005829|cytosol;GO:0016020|membrane;GO:0070062|extracellular exosome	GO:0005515|protein binding;GO:0051750|delta(3,5)-delta(2,4)-dienoyl-CoA isomerase activity	hsa04146 Peroxisome	R-HSA-9609507 Protein localization;R-HSA-9837999 Mitochondrial protein degradation;R-HSA-9033241 Peroxisomal protein import	WP357 Fatty acid biosynthesis;WP4754 IL-18 signaling pathway	Extracellular region;Cytoplasm;Mitochondrion;Peroxisome;Membrane
A0A384MR50	CAPZB	A0A384MR50;B1AK87;B1AK88;B2R7T8;B4DWA6;P47756	832	18707.6	322945	153369	427929	221786	353430	GO:0000902|cell morphogenesis;GO:0003779|actin binding;GO:0005515|protein binding;GO:0005829|cytosol;GO:0005856|cytoskeleton;GO:0005903|brush border;GO:0007010|cytoskeleton organization;GO:0008154|actin polymerization or depolymerization;GO:0008290|F-actin capping protein complex;GO:0010591|regulation of lamellipodium assembly;GO:0014069|postsynaptic density;GO:0015629|actin cytoskeleton;GO:00160…	GO:0000902|cell morphogenesis;GO:0007010|cytoskeleton organization;GO:0008154|actin polymerization or depolymerization;GO:0010591|regulation of lamellipodium assembly;GO:0022604|regulation of cell morphogenesis;GO:0030032|lamellipodium assembly;GO:0051016|barbed-end actin filament capping;GO:0051490|negative regulation of filopodium assembly	GO:0005829|cytosol;GO:0005856|cytoskeleton;GO:0005903|brush border;GO:0008290|F-actin capping protein complex;GO:0014069|postsynaptic density;GO:0015629|actin cytoskeleton;GO:0016020|membrane;GO:0030017|sarcomere;GO:0030027|lamellipodium;GO:0030863|cortical cytoskeleton;GO:0070062|extracellular exosome;GO:0071203|WASH complex;GO:0098685|Schaffer collateral - CA1 synapse;GO:0098686|hippocampal mos…	GO:0003779|actin binding;GO:0005515|protein binding;GO:0045296|cadherin binding;GO:0051015|actin filament binding	hsa04814 Motor proteins;hsa04144 Endocytosis;hsa04820 Cytoskeleton in muscle cells	R-HSA-3371497 HSP90 chaperone cycle for steroid hormone receptors (SHR) in the presence of ligand;R-HSA-6807878 COPI-mediated anterograde transport;R-HSA-446203 Asparagine N-linked glycosylation;R-HSA-6811436 COPI-independent Golgi-to-ER retrograde traffic;R-HSA-8856688 Golgi-to-ER retrograde transport;R-HSA-199977 ER to Golgi Anterograde Transport;R-HSA-948021 Transport to the Golgi and subseque…	WP3888 VEGFA-VEGFR2 signaling pathway	Extracellular region;Cytoplasm;Membrane
A0A384MTI6	NSF	A0A384MTI6;A0A994J5K9;A0A994J5X2;A0A994J5X9;B7Z5J7;I3L0N3;K7EQD6;P46459	4905	7507.36	51138.7	36326.6	52677.4	89387.3	179089	GO:0000149|SNARE binding;GO:0001921|positive regulation of receptor recycling;GO:0005515|protein binding;GO:0005524|ATP binding;GO:0005765|lysosomal membrane;GO:0005794|Golgi apparatus;GO:0005795|Golgi stack;GO:0005829|cytosol;GO:0005886|plasma membrane;GO:0006813|potassium ion transport;GO:0006886|intracellular protein transport;GO:0006887|exocytosis;GO:0006891|intra-Golgi vesicle-mediated trans…	GO:0001921|positive regulation of receptor recycling;GO:0006813|potassium ion transport;GO:0006886|intracellular protein transport;GO:0006887|exocytosis;GO:0006891|intra-Golgi vesicle-mediated transport;GO:0016192|vesicle-mediated transport;GO:0017157|regulation of exocytosis;GO:0035494|SNARE complex disassembly;GO:0043001|Golgi to plasma membrane protein transport;GO:0045026|plasma membrane fusi…	GO:0005765|lysosomal membrane;GO:0005794|Golgi apparatus;GO:0005795|Golgi stack;GO:0005829|cytosol;GO:0005886|plasma membrane;GO:0014069|postsynaptic density;GO:0043198|dendritic shaft	GO:0000149|SNARE binding;GO:0005515|protein binding;GO:0005524|ATP binding;GO:0016887|ATP hydrolysis activity;GO:0017075|syntaxin-1 binding;GO:0019901|protein kinase binding;GO:0030165|PDZ domain binding;GO:0035255|ionotropic glutamate receptor binding;GO:0044877|protein-containing complex binding;GO:0046872|metal ion binding;GO:0140545|ATP-dependent protein disaggregase activity	hsa04962 Vasopressin-regulated water reabsorption;hsa04721 Synaptic vesicle cycle;hsa04727 GABAergic synapse	R-HSA-6807878 COPI-mediated anterograde transport;R-HSA-446203 Asparagine N-linked glycosylation;R-HSA-8856688 Golgi-to-ER retrograde transport;R-HSA-6811434 COPI-dependent Golgi-to-ER retrograde traffic;R-HSA-199977 ER to Golgi Anterograde Transport;R-HSA-948021 Transport to the Golgi and subsequent modification;R-HSA-6811442 Intra-Golgi and retrograde Golgi-to-ER traffic;R-HSA-112314 Neurotrans…	WP2267 Synaptic vesicle pathway;WP2380 Brain-derived neurotrophic factor (BDNF) signaling pathway	Cytoplasm;Lysosome;Membrane;Golgi apparatus
A0A384MTR5	RUVBL1	A0A384MTR5;B5BUB1;Q9Y265	8607	30759.2	55241.6	35065.2	40877.2	58294.7	116606	GO:0000492|box C/D snoRNP assembly;GO:0000723|telomere maintenance;GO:0000786|nucleosome;GO:0000812|Swr1 complex;GO:0001094|TFIID-class transcription factor complex binding;GO:0003678|DNA helicase activity;GO:0003713|transcription coactivator activity;GO:0005515|protein binding;GO:0005524|ATP binding;GO:0005634|nucleus;GO:0005654|nucleoplasm;GO:0005813|centrosome;GO:0005829|cytosol;GO:0006275|reg…	GO:0000492|box C/D snoRNP assembly;GO:0000723|telomere maintenance;GO:0006275|regulation of DNA replication;GO:0006281|DNA repair;GO:0006282|regulation of DNA repair;GO:0006310|DNA recombination;GO:0006338|chromatin remodeling;GO:0006355|regulation of DNA-templated transcription;GO:0006357|regulation of transcription by RNA polymerase II;GO:0007283|spermatogenesis;GO:0032508|DNA duplex unwinding;…	GO:0000786|nucleosome;GO:0000812|Swr1 complex;GO:0005634|nucleus;GO:0005654|nucleoplasm;GO:0005813|centrosome;GO:0005829|cytosol;GO:0016020|membrane;GO:0016363|nuclear matrix;GO:0031011|Ino80 complex;GO:0035267|NuA4 histone acetyltransferase complex;GO:0070062|extracellular exosome;GO:0071339|MLL1 complex;GO:0097255|R2TP complex;GO:0101031|protein folding chaperone complex;GO:0120293|dynein axone…	GO:0001094|TFIID-class transcription factor complex binding;GO:0003678|DNA helicase activity;GO:0003713|transcription coactivator activity;GO:0005515|protein binding;GO:0005524|ATP binding;GO:0016887|ATP hydrolysis activity;GO:0017025|TBP-class protein binding;GO:0043531|ADP binding;GO:0045296|cadherin binding;GO:0051117|ATPase binding	hsa03082 ATP-dependent chromatin remodeling;hsa04310 Wnt signaling pathway	R-HSA-201681 TCF dependent signaling in response to WNT;R-HSA-195721 Signaling by WNT;R-HSA-201722 Formation of the beta-catenin:TCF transactivating complex;R-HSA-5689880 Ub-specific processing proteases;R-HSA-5688426 Deubiquitination;R-HSA-157579 Telomere Maintenance;R-HSA-3214847 HATs acetylate histones;R-HSA-5689603 UCH proteinases;R-HSA-606279 Deposition of new CENPA-containing nucleosomes at…	WP2361 Gastric cancer network 1;WP4258 lncRNA in canonical Wnt signaling and colorectal cancer	Extracellular region;Cytoplasm;Centrosome;Membrane
A0A384MTW7	NME1	A0A384MTW7;E7ERL0;J3KPD9;P15531;P22392;Q32Q12;Q6FHN3	4830	1253.71	3491.01	1662.69	4796.41	8464.79	19527.7	GO:0000287|magnesium ion binding;GO:0003723|RNA binding;GO:0004536|DNA nuclease activity;GO:0004550|nucleoside diphosphate kinase activity;GO:0005515|protein binding;GO:0005524|ATP binding;GO:0005525|GTP binding;GO:0005634|nucleus;GO:0005737|cytoplasm;GO:0005769|early endosome;GO:0005829|cytosol;GO:0006183|GTP biosynthetic process;GO:0006228|UTP biosynthetic process;GO:0006241|CTP biosynthetic pr…	GO:0006183|GTP biosynthetic process;GO:0006228|UTP biosynthetic process;GO:0006241|CTP biosynthetic process;GO:0006259|DNA metabolic process;GO:0006897|endocytosis;GO:0007399|nervous system development;GO:0007595|lactation;GO:0008285|negative regulation of cell population proliferation;GO:0016310|phosphorylation;GO:0030154|cell differentiation;GO:0042981|regulation of apoptotic process;GO:0043388…	GO:0005634|nucleus;GO:0005737|cytoplasm;GO:0005769|early endosome;GO:0005829|cytosol;GO:0016020|membrane;GO:0032587|ruffle membrane;GO:0070062|extracellular exosome	GO:0000287|magnesium ion binding;GO:0003723|RNA binding;GO:0004536|DNA nuclease activity;GO:0004550|nucleoside diphosphate kinase activity;GO:0005515|protein binding;GO:0005524|ATP binding;GO:0005525|GTP binding;GO:0008408|3'-5' exonuclease activity;GO:0042802|identical protein binding;GO:0043024|ribosomal small subunit binding	hsa01100 Metabolic pathways;hsa00240 Pyrimidine metabolism;hsa00230 Purine metabolism;hsa01232 Nucleotide metabolism;hsa00983 Drug metabolism - other enzymes;hsa01240 Biosynthesis of cofactors	R-HSA-499943 Interconversion of nucleotide di- and triphosphates;R-HSA-9755088 Ribavirin ADME;R-HSA-15869 Metabolism of nucleotides;R-HSA-9748787 Azathioprine ADME;R-HSA-9748784 Drug ADME	WP4022 Pyrimidine metabolism;WP2853 Endoderm differentiation	Extracellular region;Cytoplasm;Membrane
J3KPD9	NME1-NME2	A0A384MTW7;E7ERL0;J3KPD9;P15531;P22392;Q32Q12;Q6FHN3	654364	1253.71	3491.01	1662.69	4796.41	8464.79	19527.7	NA|NA	-	-	-	hsa01100 Metabolic pathways;hsa00240 Pyrimidine metabolism;hsa00230 Purine metabolism;hsa01232 Nucleotide metabolism;hsa00983 Drug metabolism - other enzymes;hsa01240 Biosynthesis of cofactors	R-HSA-6798695 Neutrophil degranulation;R-HSA-499943 Interconversion of nucleotide di- and triphosphates;R-HSA-9755088 Ribavirin ADME;R-HSA-15869 Metabolism of nucleotides;R-HSA-9748787 Azathioprine ADME;R-HSA-9748784 Drug ADME	WP4022 Pyrimidine metabolism	-
P22392	NME2	A0A384MTW7;E7ERL0;J3KPD9;P15531;P22392;Q32Q12;Q6FHN3	4831	1253.71	3491.01	1662.69	4796.41	8464.79	19527.7	GO:0001726|ruffle;GO:0003677|DNA binding;GO:0003713|transcription coactivator activity;GO:0004550|nucleoside diphosphate kinase activity;GO:0004673|protein histidine kinase activity;GO:0005515|protein binding;GO:0005524|ATP binding;GO:0005576|extracellular region;GO:0005634|nucleus;GO:0005737|cytoplasm;GO:0005829|cytosol;GO:0006183|GTP biosynthetic process;GO:0006228|UTP biosynthetic process;GO:0…	GO:0006183|GTP biosynthetic process;GO:0006228|UTP biosynthetic process;GO:0006241|CTP biosynthetic process;GO:0007155|cell adhesion;GO:0007229|integrin-mediated signaling pathway;GO:0009142|nucleoside triphosphate biosynthetic process;GO:0018106|peptidyl-histidine phosphorylation;GO:0042981|regulation of apoptotic process;GO:0043066|negative regulation of apoptotic process;GO:0045618|positive re…	GO:0001726|ruffle;GO:0005576|extracellular region;GO:0005634|nucleus;GO:0005737|cytoplasm;GO:0005829|cytosol;GO:0030027|lamellipodium;GO:0034774|secretory granule lumen;GO:0048471|perinuclear region of cytoplasm;GO:0070062|extracellular exosome;GO:0071944|cell periphery;GO:1904813|ficolin-1-rich granule lumen	GO:0003677|DNA binding;GO:0003713|transcription coactivator activity;GO:0004550|nucleoside diphosphate kinase activity;GO:0004673|protein histidine kinase activity;GO:0005515|protein binding;GO:0005524|ATP binding;GO:0019003|GDP binding;GO:0042802|identical protein binding;GO:0046872|metal ion binding;GO:0051880|G-quadruplex DNA binding	hsa01100 Metabolic pathways;hsa00240 Pyrimidine metabolism;hsa00230 Purine metabolism;hsa01232 Nucleotide metabolism;hsa00983 Drug metabolism - other enzymes;hsa01240 Biosynthesis of cofactors	R-HSA-6798695 Neutrophil degranulation;R-HSA-499943 Interconversion of nucleotide di- and triphosphates;R-HSA-9755088 Ribavirin ADME;R-HSA-15869 Metabolism of nucleotides;R-HSA-9748787 Azathioprine ADME;R-HSA-9748784 Drug ADME	WP404 Nucleotide metabolism;WP4022 Pyrimidine metabolism	Extracellular region;Cytoplasm
A0A384N6A4	HSPE1	A0A384N6A4;B8ZZL8;P61604;Q9UNM1	3336	18826.2	19526.5	11096.9	51678.2	58884.3	111822	GO:0001649|osteoblast differentiation;GO:0003723|RNA binding;GO:0005515|protein binding;GO:0005524|ATP binding;GO:0005739|mitochondrion;GO:0005759|mitochondrial matrix;GO:0006457|protein folding;GO:0006919|activation of cysteine-type endopeptidase activity involved in apoptotic process;GO:0006986|response to unfolded protein;GO:0016020|membrane;GO:0044183|protein folding chaperone;GO:0046872|meta…	GO:0001649|osteoblast differentiation;GO:0006457|protein folding;GO:0006919|activation of cysteine-type endopeptidase activity involved in apoptotic process;GO:0006986|response to unfolded protein;GO:0051085|chaperone cofactor-dependent protein refolding	GO:0005739|mitochondrion;GO:0005759|mitochondrial matrix;GO:0016020|membrane;GO:0070062|extracellular exosome	GO:0003723|RNA binding;GO:0005515|protein binding;GO:0005524|ATP binding;GO:0044183|protein folding chaperone;GO:0046872|metal ion binding;GO:0051082|unfolded protein binding;GO:0051087|protein-folding chaperone binding	-	R-HSA-9012999 RHO GTPase cycle;R-HSA-9013408 RHOG GTPase cycle	-	Extracellular region;Cytoplasm;Mitochondrion;Membrane
A0A384NKS6	CLU	A0A384NKS6;P10909	1191	163579	127517	125596	127262	302181	293766	GO:0000902|cell morphogenesis;GO:0001540|amyloid-beta binding;GO:0001774|microglial cell activation;GO:0001836|release of cytochrome c from mitochondria;GO:0002434|immune complex clearance;GO:0005102|signaling receptor binding;GO:0005515|protein binding;GO:0005576|extracellular region;GO:0005615|extracellular space;GO:0005634|nucleus;GO:0005737|cytoplasm;GO:0005739|mitochondrion;GO:0005743|mitoch…	GO:0000902|cell morphogenesis;GO:0001774|microglial cell activation;GO:0001836|release of cytochrome c from mitochondria;GO:0002434|immune complex clearance;GO:0006629|lipid metabolic process;GO:0006956|complement activation;GO:0006958|complement activation, classical pathway;GO:0009615|response to virus;GO:0010628|positive regulation of gene expression;GO:0017038|protein import;GO:0031333|negati…	GO:0005576|extracellular region;GO:0005615|extracellular space;GO:0005634|nucleus;GO:0005737|cytoplasm;GO:0005739|mitochondrion;GO:0005743|mitochondrial inner membrane;GO:0005794|Golgi apparatus;GO:0005829|cytosol;GO:0005856|cytoskeleton;GO:0009986|cell surface;GO:0016020|membrane;GO:0031093|platelet alpha granule lumen;GO:0032991|protein-containing complex;GO:0034366|spherical high-density lipop…	GO:0001540|amyloid-beta binding;GO:0005102|signaling receptor binding;GO:0005515|protein binding;GO:0031625|ubiquitin protein ligase binding;GO:0044877|protein-containing complex binding;GO:0046982|protein heterodimerization activity;GO:0048018|receptor ligand activity;GO:0048156|tau protein binding;GO:0050750|low-density lipoprotein particle receptor binding;GO:0051082|unfolded protein binding;G…	hsa04610 Complement and coagulation cascades	R-HSA-114608 Platelet degranulation;R-HSA-76005 Response to elevated platelet cytosolic Ca2+;R-HSA-76002 Platelet activation, signaling and aggregation;R-HSA-6803157 Antimicrobial peptides;R-HSA-977606 Regulation of Complement cascade;R-HSA-166658 Complement cascade	WP558 Complement and coagulation cascades;WP4673 Male infertility;WP5090 Complement system in neuronal development and plasticity	Extracellular region;Cytoplasm;Mitochondrion;Endoplasmic reticulum;Membrane;Golgi apparatus
A0A384NL22	PSMB3	A0A384NL22;P49720	5691	4049.32	12731.6	4454.1	9039.17	8411.58	17918.6	GO:0000502|proteasome complex;GO:0005515|protein binding;GO:0005634|nucleus;GO:0005654|nucleoplasm;GO:0005737|cytoplasm;GO:0005829|cytosol;GO:0005839|proteasome core complex;GO:0019774|proteasome core complex, beta-subunit complex;GO:0043161|proteasome-mediated ubiquitin-dependent protein catabolic process;GO:0070062|extracellular exosome	GO:0043161|proteasome-mediated ubiquitin-dependent protein catabolic process	GO:0000502|proteasome complex;GO:0005634|nucleus;GO:0005654|nucleoplasm;GO:0005737|cytoplasm;GO:0005829|cytosol;GO:0005839|proteasome core complex;GO:0019774|proteasome core complex, beta-subunit complex;GO:0070062|extracellular exosome	GO:0005515|protein binding	hsa05012 Parkinson disease;hsa05020 Prion disease;hsa05014 Amyotrophic lateral sclerosis;hsa05016 Huntington disease;hsa05022 Pathways of neurodegeneration - multiple diseases;hsa05010 Alzheimer disease;hsa03050 Proteasome;hsa05017 Spinocerebellar ataxia	R-HSA-9010553 Regulation of expression of SLITs and ROBOs;R-HSA-376176 Signaling by ROBO receptors;R-HSA-68886 M Phase;R-HSA-71291 Metabolism of amino acids and derivatives;R-HSA-8939236 RUNX1 regulates transcription of genes involved in differentiation of HSCs;R-HSA-68867 Assembly of the pre-replicative complex;R-HSA-69002 DNA Replication Pre-Initiation;R-HSA-201681 TCF dependent signaling in re…	WP183 Proteasome degradation;WP5124 Alzheimer's disease;WP2059 Alzheimer's disease and miRNA effects	Extracellular region;Cytoplasm
A0A384NL93	COX5B	A0A384NL93;P10606	1329	27286.4	25957.7	45947.3	53582.6	188264	214782	GO:0004129|cytochrome-c oxidase activity;GO:0005515|protein binding;GO:0005739|mitochondrion;GO:0005743|mitochondrial inner membrane;GO:0006123|mitochondrial electron transport, cytochrome c to oxygen;GO:0007585|respiratory gaseous exchange by respiratory system;GO:0031966|mitochondrial membrane;GO:0045277|respiratory chain complex IV;GO:0045333|cellular respiration;GO:0046872|metal ion binding;G…	GO:0006123|mitochondrial electron transport, cytochrome c to oxygen;GO:0007585|respiratory gaseous exchange by respiratory system;GO:0045333|cellular respiration;GO:1902600|proton transmembrane transport	GO:0005739|mitochondrion;GO:0005743|mitochondrial inner membrane;GO:0031966|mitochondrial membrane;GO:0045277|respiratory chain complex IV	GO:0004129|cytochrome-c oxidase activity;GO:0005515|protein binding;GO:0046872|metal ion binding	hsa05012 Parkinson disease;hsa05020 Prion disease;hsa05014 Amyotrophic lateral sclerosis;hsa05016 Huntington disease;hsa05022 Pathways of neurodegeneration - multiple diseases;hsa05010 Alzheimer disease;hsa05415 Diabetic cardiomyopathy;hsa01100 Metabolic pathways;hsa05208 Chemical carcinogenesis - reactive oxygen species;hsa04714 Thermogenesis;hsa00190 Oxidative phosphorylation;hsa04260 Cardiac m…	R-HSA-9711123 Cellular response to chemical stress;R-HSA-1428517 Aerobic respiration and respiratory electron transport;R-HSA-9837999 Mitochondrial protein degradation;R-HSA-9707564 Cytoprotection by HMOX1;R-HSA-5628897 TP53 Regulates Metabolic Genes;R-HSA-3700989 Transcriptional Regulation by TP53;R-HSA-9864848 Complex IV assembly;R-HSA-611105 Respiratory electron transport	WP111 Electron transport chain: OXPHOS system in mitochondria;WP4922 Mitochondrial complex IV assembly;WP4396 Nonalcoholic fatty liver disease	Cytoplasm;Mitochondrion;Membrane
A0A384NPM7	SCCPDH	A0A384NPM7;Q8NBX0	51097	110724	224685	96644.2	350960	344002	632831	GO:0005576|extracellular region;GO:0005634|nucleus;GO:0005739|mitochondrion;GO:0005811|lipid droplet;GO:0009247|glycolipid biosynthetic process;GO:0016020|membrane;GO:0016491|oxidoreductase activity;GO:0030496|midbody;GO:0031093|platelet alpha granule lumen	GO:0009247|glycolipid biosynthetic process	GO:0005576|extracellular region;GO:0005634|nucleus;GO:0005739|mitochondrion;GO:0005811|lipid droplet;GO:0016020|membrane;GO:0030496|midbody;GO:0031093|platelet alpha granule lumen	GO:0016491|oxidoreductase activity	-	R-HSA-114608 Platelet degranulation;R-HSA-76005 Response to elevated platelet cytosolic Ca2+;R-HSA-76002 Platelet activation, signaling and aggregation	-	Extracellular region;Cytoplasm;Mitochondrion;Membrane
A0A384NYW6	PLXNA4	A0A384NYW6;Q9HCM2	91584	34067.5	50099.9	88028.1	34053	22054.4	14799.3	GO:0002116|semaphorin receptor complex;GO:0005515|protein binding;GO:0005886|plasma membrane;GO:0007162|negative regulation of cell adhesion;GO:0007411|axon guidance;GO:0007416|synapse assembly;GO:0008045|motor neuron axon guidance;GO:0008360|regulation of cell shape;GO:0017154|semaphorin receptor activity;GO:0021612|facial nerve structural organization;GO:0021615|glossopharyngeal nerve morphogen…	GO:0007162|negative regulation of cell adhesion;GO:0007411|axon guidance;GO:0007416|synapse assembly;GO:0008045|motor neuron axon guidance;GO:0008360|regulation of cell shape;GO:0021612|facial nerve structural organization;GO:0021615|glossopharyngeal nerve morphogenesis;GO:0021637|trigeminal nerve structural organization;GO:0021644|vagus nerve morphogenesis;GO:0021784|postganglionic parasympathet…	GO:0002116|semaphorin receptor complex;GO:0005886|plasma membrane;GO:0150053|cerebellar climbing fiber to Purkinje cell synapse	GO:0005515|protein binding;GO:0017154|semaphorin receptor activity	hsa04360 Axon guidance	R-HSA-399954 Sema3A PAK dependent Axon repulsion;R-HSA-373755 Semaphorin interactions;R-HSA-399955 SEMA3A-Plexin repulsion signaling by inhibiting Integrin adhesion;R-HSA-399956 CRMPs in Sema3A signaling;R-HSA-416700 Other semaphorin interactions;R-HSA-9614085 FOXO-mediated transcription;R-HSA-9615017 FOXO-mediated transcription of oxidative stress, metabolic and neuronal genes	-	Membrane
A0A384P5L2	CRYZ	A0A384P5L2;Q08257	1429	192.458	6242.63	653.765	819.516	7019.74	4192.78	GO:0003730|mRNA 3'-UTR binding;GO:0003960|NADPH:quinone reductase activity;GO:0005739|mitochondrion;GO:0005829|cytosol;GO:0007601|visual perception;GO:0008270|zinc ion binding;GO:0042178|xenobiotic catabolic process;GO:0042802|identical protein binding;GO:0051289|protein homotetramerization;GO:0070062|extracellular exosome;GO:0070402|NADPH binding	GO:0007601|visual perception;GO:0042178|xenobiotic catabolic process;GO:0051289|protein homotetramerization	GO:0005739|mitochondrion;GO:0005829|cytosol;GO:0070062|extracellular exosome	GO:0003730|mRNA 3'-UTR binding;GO:0003960|NADPH:quinone reductase activity;GO:0008270|zinc ion binding;GO:0042802|identical protein binding;GO:0070402|NADPH binding	-	-	-	Extracellular region;Cytoplasm;Mitochondrion
A0A3B3IT15	COPA	A0A3B3IT15;P53621	1314	4908.56	64004.8	18744.7	47283.2	69019	125470	GO:0000139|Golgi membrane;GO:0005179|hormone activity;GO:0005198|structural molecule activity;GO:0005515|protein binding;GO:0005615|extracellular space;GO:0005737|cytoplasm;GO:0005789|endoplasmic reticulum membrane;GO:0005829|cytosol;GO:0006886|intracellular protein transport;GO:0006888|endoplasmic reticulum to Golgi vesicle-mediated transport;GO:0006890|retrograde vesicle-mediated transport, Gol…	GO:0006886|intracellular protein transport;GO:0006888|endoplasmic reticulum to Golgi vesicle-mediated transport;GO:0006890|retrograde vesicle-mediated transport, Golgi to endoplasmic reticulum;GO:0006891|intra-Golgi vesicle-mediated transport;GO:0007165|signal transduction;GO:0030157|pancreatic juice secretion	GO:0000139|Golgi membrane;GO:0005615|extracellular space;GO:0005737|cytoplasm;GO:0005789|endoplasmic reticulum membrane;GO:0005829|cytosol;GO:0016020|membrane;GO:0030126|COPI vesicle coat;GO:0030133|transport vesicle;GO:0030426|growth cone;GO:0070062|extracellular exosome	GO:0005179|hormone activity;GO:0005198|structural molecule activity;GO:0005515|protein binding	-	R-HSA-6807878 COPI-mediated anterograde transport;R-HSA-446203 Asparagine N-linked glycosylation;R-HSA-8856688 Golgi-to-ER retrograde transport;R-HSA-6811434 COPI-dependent Golgi-to-ER retrograde traffic;R-HSA-199977 ER to Golgi Anterograde Transport;R-HSA-948021 Transport to the Golgi and subsequent modification;R-HSA-6811442 Intra-Golgi and retrograde Golgi-to-ER traffic	-	Extracellular region;Cytoplasm;Endoplasmic reticulum;Membrane;Golgi apparatus
A0A3B3ITT5	RPL29	A0A3B3ITT5;P47914;Q6IPI1	6159	654.725	1786.89	548.097	1977.92	2169.31	2207.2	GO:0002181|cytoplasmic translation;GO:0003723|RNA binding;GO:0003735|structural constituent of ribosome;GO:0005737|cytoplasm;GO:0005829|cytosol;GO:0006412|translation;GO:0007566|embryo implantation;GO:0008201|heparin binding;GO:0016020|membrane;GO:0022625|cytosolic large ribosomal subunit;GO:0022626|cytosolic ribosome;GO:0045296|cadherin binding	GO:0002181|cytoplasmic translation;GO:0006412|translation;GO:0007566|embryo implantation	GO:0005737|cytoplasm;GO:0005829|cytosol;GO:0016020|membrane;GO:0022625|cytosolic large ribosomal subunit;GO:0022626|cytosolic ribosome	GO:0003723|RNA binding;GO:0003735|structural constituent of ribosome;GO:0008201|heparin binding;GO:0045296|cadherin binding	hsa03010 Ribosome;hsa05171 Coronavirus disease - COVID-19	R-HSA-156842 Eukaryotic Translation Elongation;R-HSA-72764 Eukaryotic Translation Termination;R-HSA-156902 Peptide chain elongation;R-HSA-9010553 Regulation of expression of SLITs and ROBOs;R-HSA-168255 Influenza Infection;R-HSA-975956 Nonsense Mediated Decay (NMD) independent of the Exon Junction Complex (EJC);R-HSA-2408557 Selenocysteine synthesis;R-HSA-376176 Signaling by ROBO receptors;R-HSA-…	WP477 Cytoplasmic ribosomal proteins	Cytoplasm;Ribosome;Membrane
A0A3Q8AIR8	PRMT1	A0A3Q8AIR8;A0A3Q8AM27;A0A3Q8APW9;A0A3Q8APX7;A0A3Q8ATF5;A0A3Q8B022;A0A3Q8B4N0;A0A3S6H758;A0A3S6H765;A0A3S6H7E9;A0A3S6H7G3;A0A3S6H7X4;A0A3S6H7Z6;A0A3S6H812;A0A3S6H8A6;B4DJ87;E9PIX6;E9PKG1;E9PNR9;E9PQ98;H0YDE4;Q59GT2;Q5U8W9;Q99873;Q9NR22	3276	6821.98	25195.3	8431.86	16546.1	8655.13	5602.23	GO:0001701|in utero embryonic development;GO:0003723|RNA binding;GO:0005515|protein binding;GO:0005634|nucleus;GO:0005654|nucleoplasm;GO:0005737|cytoplasm;GO:0005765|lysosomal membrane;GO:0005829|cytosol;GO:0006338|chromatin remodeling;GO:0006355|regulation of DNA-templated transcription;GO:0006479|protein methylation;GO:0006974|DNA damage response;GO:0007166|cell surface receptor signaling pathw…	GO:0001701|in utero embryonic development;GO:0006338|chromatin remodeling;GO:0006355|regulation of DNA-templated transcription;GO:0006479|protein methylation;GO:0006974|DNA damage response;GO:0007166|cell surface receptor signaling pathway;GO:0008284|positive regulation of cell population proliferation;GO:0008380|RNA splicing;GO:0018216|peptidyl-arginine methylation;GO:0019082|viral protein proce…	GO:0005634|nucleus;GO:0005654|nucleoplasm;GO:0005737|cytoplasm;GO:0005765|lysosomal membrane;GO:0005829|cytosol;GO:0034709|methylosome	GO:0003723|RNA binding;GO:0005515|protein binding;GO:0008168|methyltransferase activity;GO:0008170|N-methyltransferase activity;GO:0008276|protein methyltransferase activity;GO:0008327|methyl-CpG binding;GO:0016274|protein-arginine N-methyltransferase activity;GO:0019899|enzyme binding;GO:0035241|protein-arginine omega-N monomethyltransferase activity;GO:0035242|protein-arginine omega-N asymmetri…	hsa04922 Glucagon signaling pathway;hsa04068 FoxO signaling pathway	R-HSA-9679506 SARS-CoV Infections;R-HSA-9694516 SARS-CoV-2 Infection;R-HSA-8878171 Transcriptional regulation by RUNX1;R-HSA-8936459 RUNX1 regulates genes involved in megakaryocyte differentiation and platelet function;R-HSA-9018519 Estrogen-dependent gene expression;R-HSA-3247509 Chromatin modifying enzymes;R-HSA-4839726 Chromatin organization;R-HSA-8939211 ESR-mediated signaling;R-HSA-3214858 R…	WP585 Interferon type I signaling pathways;WP4947 Nitric oxide metabolism in cystic fibrosis;WP465 Tryptophan metabolism;WP4950 16p11.2 distal deletion syndrome;WP1541 Energy metabolism;WP411 mRNA processing	Cytoplasm;Lysosome;Membrane
Q9NR22	PRMT8	A0A3Q8AIR8;A0A3Q8AM27;A0A3Q8APW9;A0A3Q8APX7;A0A3Q8ATF5;A0A3Q8B022;A0A3Q8B4N0;A0A3S6H758;A0A3S6H765;A0A3S6H7E9;A0A3S6H7G3;A0A3S6H7X4;A0A3S6H7Z6;A0A3S6H812;A0A3S6H8A6;B4DJ87;E9PIX6;E9PKG1;E9PNR9;E9PQ98;H0YDE4;Q59GT2;Q5U8W9;Q99873;Q9NR22	56341	6821.98	25195.3	8431.86	16546.1	8655.13	5602.23	GO:0005515|protein binding;GO:0005886|plasma membrane;GO:0006338|chromatin remodeling;GO:0006355|regulation of DNA-templated transcription;GO:0006479|protein methylation;GO:0008757|S-adenosylmethionine-dependent methyltransferase activity;GO:0009898|cytoplasmic side of plasma membrane;GO:0018216|peptidyl-arginine methylation;GO:0019899|enzyme binding;GO:0035241|protein-arginine omega-N monomethyl…	GO:0006338|chromatin remodeling;GO:0006355|regulation of DNA-templated transcription;GO:0006479|protein methylation;GO:0018216|peptidyl-arginine methylation;GO:0051260|protein homooligomerization;GO:1905274|regulation of modification of postsynaptic actin cytoskeleton	GO:0005886|plasma membrane;GO:0009898|cytoplasmic side of plasma membrane;GO:0098794|postsynapse;GO:0098978|glutamatergic synapse	GO:0005515|protein binding;GO:0008757|S-adenosylmethionine-dependent methyltransferase activity;GO:0019899|enzyme binding;GO:0035241|protein-arginine omega-N monomethyltransferase activity;GO:0035242|protein-arginine omega-N asymmetric methyltransferase activity;GO:0042054|histone methyltransferase activity;GO:0042802|identical protein binding;GO:0042803|protein homodimerization activity;GO:01409…	-	-	WP4947 Nitric oxide metabolism in cystic fibrosis	Membrane
A0A3Q8TMU7	MUC6	A0A3Q8TMU7;Q6W4X9	4588	8862.65	32453.9	17711.2	50791.9	45874	40233	GO:0005201|extracellular matrix structural constituent;GO:0005615|extracellular space;GO:0005796|Golgi lumen;GO:0005886|plasma membrane;GO:0030277|maintenance of gastrointestinal epithelium;GO:0031012|extracellular matrix	GO:0030277|maintenance of gastrointestinal epithelium	GO:0005615|extracellular space;GO:0005796|Golgi lumen;GO:0005886|plasma membrane;GO:0031012|extracellular matrix	GO:0005201|extracellular matrix structural constituent	-	R-HSA-5621481 C-type lectin receptors (CLRs);R-HSA-5668914 Diseases of metabolism;R-HSA-5083625 Defective GALNT3 causes HFTC;R-HSA-5083636 Defective GALNT12 causes CRCS1;R-HSA-5083632 Defective C1GALT1C1 causes TNPS;R-HSA-977068 Termination of O-glycan biosynthesis;R-HSA-913709 O-linked glycosylation of mucins;R-HSA-5621480 Dectin-2 family;R-HSA-3906995 Diseases associated with O-glycosylation of…	-	Extracellular region;Cytoplasm;Membrane;Golgi apparatus
A0A481SHK9	HBB	A0A481SHK9;C8C504;D9YZU5;P68871	3043	103013	312160	54266.5	88579.3	360681	319932	GO:0004601|peroxidase activity;GO:0005344|oxygen carrier activity;GO:0005515|protein binding;GO:0005576|extracellular region;GO:0005615|extracellular space;GO:0005829|cytosol;GO:0005833|hemoglobin complex;GO:0008217|regulation of blood pressure;GO:0015670|carbon dioxide transport;GO:0015671|oxygen transport;GO:0019825|oxygen binding;GO:0020037|heme binding;GO:0030185|nitric oxide transport;GO:003…	GO:0008217|regulation of blood pressure;GO:0015670|carbon dioxide transport;GO:0015671|oxygen transport;GO:0030185|nitric oxide transport;GO:0042542|response to hydrogen peroxide;GO:0042744|hydrogen peroxide catabolic process;GO:0045429|positive regulation of nitric oxide biosynthetic process;GO:0070293|renal absorption;GO:0070527|platelet aggregation;GO:0097746|blood vessel diameter maintenance;…	GO:0005576|extracellular region;GO:0005615|extracellular space;GO:0005829|cytosol;GO:0005833|hemoglobin complex;GO:0031838|haptoglobin-hemoglobin complex;GO:0070062|extracellular exosome;GO:0071682|endocytic vesicle lumen;GO:0072562|blood microparticle;GO:1904724|tertiary granule lumen;GO:1904813|ficolin-1-rich granule lumen	GO:0004601|peroxidase activity;GO:0005344|oxygen carrier activity;GO:0005515|protein binding;GO:0019825|oxygen binding;GO:0020037|heme binding;GO:0030492|hemoglobin binding;GO:0031720|haptoglobin binding;GO:0031721|hemoglobin alpha binding;GO:0043177|organic acid binding;GO:0046872|metal ion binding	hsa05143 African trypanosomiasis;hsa05144 Malaria	R-HSA-9612973 Autophagy;R-HSA-9613829 Chaperone Mediated Autophagy;R-HSA-9615710 Late endosomal microautophagy;R-HSA-9711123 Cellular response to chemical stress;R-HSA-6798695 Neutrophil degranulation;R-HSA-983231 Factors involved in megakaryocyte development and platelet production;R-HSA-2173782 Binding and Uptake of Ligands by Scavenger Receptors;R-HSA-1237044 Erythrocytes take up carbon dioxid…	WP176 Folate metabolism;WP1533 Vitamin B12 metabolism;WP15 Selenium micronutrient network;WP5115 Network map of SARS-CoV-2 signaling pathway	Extracellular region;Cytoplasm
A0A494C1B8	TPP2	A0A494C1B8;B7Z920;P29144;Q5VZU9	7174	7003.92	26110.1	22726.1	32460.9	26372.2	59044	GO:0000209|protein polyubiquitination;GO:0004175|endopeptidase activity;GO:0004177|aminopeptidase activity;GO:0004252|serine-type endopeptidase activity;GO:0005515|protein binding;GO:0005654|nucleoplasm;GO:0005737|cytoplasm;GO:0005829|cytosol;GO:0006508|proteolysis;GO:0008240|tripeptidyl-peptidase activity;GO:0016604|nuclear body;GO:0042802|identical protein binding;GO:0080144|intracellular amino…	GO:0000209|protein polyubiquitination;GO:0006508|proteolysis;GO:0080144|intracellular amino acid homeostasis	GO:0005654|nucleoplasm;GO:0005737|cytoplasm;GO:0005829|cytosol;GO:0016604|nuclear body	GO:0004175|endopeptidase activity;GO:0004177|aminopeptidase activity;GO:0004252|serine-type endopeptidase activity;GO:0005515|protein binding;GO:0008240|tripeptidyl-peptidase activity;GO:0042802|identical protein binding	-	R-HSA-983169 Class I MHC mediated antigen processing & presentation;R-HSA-983168 Antigen processing: Ubiquitination & Proteasome degradation	-	Cytoplasm
A0A494C1Q3	CCDC39	A0A494C1Q3;Q9UFE4	339829	3255.8	2018.86	3339.83	3380.42			GO:0001947|heart looping;GO:0003341|cilium movement;GO:0003356|regulation of cilium beat frequency;GO:0005576|extracellular region;GO:0005829|cytosol;GO:0005929|cilium;GO:0005930|axoneme;GO:0007420|brain development;GO:0030317|flagellated sperm motility;GO:0030324|lung development;GO:0035469|determination of pancreatic left/right asymmetry;GO:0036159|inner dynein arm assembly;GO:0044458|motile ci…	GO:0001947|heart looping;GO:0003341|cilium movement;GO:0003356|regulation of cilium beat frequency;GO:0007420|brain development;GO:0030317|flagellated sperm motility;GO:0030324|lung development;GO:0035469|determination of pancreatic left/right asymmetry;GO:0036159|inner dynein arm assembly;GO:0044458|motile cilium assembly;GO:0051649|establishment of localization in cell;GO:0060285|cilium-depende…	GO:0005576|extracellular region;GO:0005829|cytosol;GO:0005929|cilium;GO:0005930|axoneme	-	-	-	-	Extracellular region;Cytoplasm
A0A499FIY3	DNALI1	A0A499FIY3;O14645	7802	1196.77	4228.74	1611.56	4134.94	2927.03	2033.34	GO:0005515|protein binding;GO:0005737|cytoplasm;GO:0005929|cilium;GO:0005930|axoneme;GO:0030286|dynein complex;GO:0031514|motile cilium;GO:0036126|sperm flagellum;GO:0045504|dynein heavy chain binding;GO:0097546|ciliary base;GO:0097729|9+2 motile cilium;GO:0120293|dynein axonemal particle;GO:0120316|sperm flagellum assembly	GO:0120316|sperm flagellum assembly	GO:0005737|cytoplasm;GO:0005929|cilium;GO:0005930|axoneme;GO:0030286|dynein complex;GO:0031514|motile cilium;GO:0036126|sperm flagellum;GO:0097546|ciliary base;GO:0097729|9+2 motile cilium;GO:0120293|dynein axonemal particle	GO:0005515|protein binding;GO:0045504|dynein heavy chain binding	hsa05014 Amyotrophic lateral sclerosis;hsa05016 Huntington disease;hsa05022 Pathways of neurodegeneration - multiple diseases;hsa04814 Motor proteins	-	-	Cytoplasm
A0A669KB53	STAT1	A0A669KB53;A0A669KB56;A0A669KB68;A0A669KBA4;A0A669KBI6;A0A8V8TN81;J3KPM9;P42224	6772	1325.23	8045.05	2064.59	7915.33	22380.1	22722	GO:0000122|negative regulation of transcription by RNA polymerase II;GO:0000785|chromatin;GO:0000977|RNA polymerase II transcription regulatory region sequence-specific DNA binding;GO:0000978|RNA polymerase II cis-regulatory region sequence-specific DNA binding;GO:0000979|RNA polymerase II core promoter sequence-specific DNA binding;GO:0000981|DNA-binding transcription factor activity, RNA polyme…	GO:0000122|negative regulation of transcription by RNA polymerase II;GO:0001937|negative regulation of endothelial cell proliferation;GO:0002053|positive regulation of mesenchymal cell proliferation;GO:0002230|positive regulation of defense response to virus by host;GO:0003340|negative regulation of mesenchymal to epithelial transition involved in metanephros morphogenesis;GO:0006357|regulation o…	GO:0000785|chromatin;GO:0005634|nucleus;GO:0005654|nucleoplasm;GO:0005730|nucleolus;GO:0005737|cytoplasm;GO:0005829|cytosol;GO:0030424|axon;GO:0030425|dendrite;GO:0032991|protein-containing complex;GO:0048471|perinuclear region of cytoplasm;GO:0070721|ISGF3 complex;GO:0090575|RNA polymerase II transcription regulator complex	GO:0000977|RNA polymerase II transcription regulatory region sequence-specific DNA binding;GO:0000978|RNA polymerase II cis-regulatory region sequence-specific DNA binding;GO:0000979|RNA polymerase II core promoter sequence-specific DNA binding;GO:0000981|DNA-binding transcription factor activity, RNA polymerase II-specific;GO:0001222|transcription corepressor binding;GO:0001223|transcription coa…	hsa05171 Coronavirus disease - COVID-19;hsa04217 Necroptosis;hsa05164 Influenza A;hsa05169 Epstein-Barr virus infection;hsa04919 Thyroid hormone signaling pathway;hsa04621 NOD-like receptor signaling pathway;hsa04659 Th17 cell differentiation;hsa05145 Toxoplasmosis;hsa05167 Kaposi sarcoma-associated herpesvirus infection;hsa04933 AGE-RAGE signaling pathway in diabetic complications;hsa05321 Infla…	R-HSA-9679506 SARS-CoV Infections;R-HSA-9694516 SARS-CoV-2 Infection;R-HSA-157118 Signaling by NOTCH;R-HSA-1169410 Antiviral mechanism by IFN-stimulated genes;R-HSA-9705683 SARS-CoV-2-host interactions;R-HSA-9833482 PKR-mediated signaling;R-HSA-913531 Interferon Signaling;R-HSA-8939902 Regulation of RUNX2 expression and activity;R-HSA-1169408 ISG15 antiviral mechanism;R-HSA-9700206 Signaling by A…	WP3888 VEGFA-VEGFR2 signaling pathway;WP585 Interferon type I signaling pathways;WP5097 CCL18 signaling pathway;WP2037 Prolactin signaling pathway;WP4495 IL-10 anti-inflammatory signaling pathway ;WP22 IL-9 signaling pathway;WP4217 Ebola virus pathway in host;WP127 IL-5 signaling pathway;WP2526 PDGF pathway;WP49 IL-2 signaling pathway;WP2332 Interleukin-11 signaling pathway;WP2203 Thymic stromal …	Cytoplasm;Nucleolus
A0A6Q8PEZ3	PTBP2	A0A6Q8PEZ3;A0A6Q8PFC0;A0A6Q8PFE6;A0A6Q8PH82;A0A7I2RVZ4;B4DSI2;B4DSS8;B4DSU5;Q9UKA9	58155	581.61	1562.04	541.194				GO:0003723|RNA binding;GO:0003729|mRNA binding;GO:0005515|protein binding;GO:0005634|nucleus;GO:0005681|spliceosomal complex;GO:0006376|mRNA splice site recognition;GO:0033119|negative regulation of RNA splicing;GO:0043484|regulation of RNA splicing;GO:2000177|regulation of neural precursor cell proliferation	GO:0006376|mRNA splice site recognition;GO:0033119|negative regulation of RNA splicing;GO:0043484|regulation of RNA splicing;GO:2000177|regulation of neural precursor cell proliferation	GO:0005634|nucleus;GO:0005681|spliceosomal complex	GO:0003723|RNA binding;GO:0003729|mRNA binding;GO:0005515|protein binding	-	-	WP1992 Genes targeted by miRNAs in adipocytes;WP411 mRNA processing	-
A0A6Q8PGA8	GARS1	A0A6Q8PGA8;A0A6Q8PGI6;A0A6Q8PGW4;A0A6Q8PGZ8;A0A6Q8PHH9;P41250	2617	17388.7	78388.7	37927.4	70740.3	56317.9	124730	GO:0004081|bis(5'-nucleosyl)-tetraphosphatase (asymmetrical) activity;GO:0004820|glycine-tRNA ligase activity;GO:0005515|protein binding;GO:0005524|ATP binding;GO:0005737|cytoplasm;GO:0005739|mitochondrion;GO:0005759|mitochondrial matrix;GO:0005829|cytosol;GO:0006418|tRNA aminoacylation for protein translation;GO:0015966|diadenosine tetraphosphate biosynthetic process;GO:0030141|secretory granule…	GO:0006418|tRNA aminoacylation for protein translation;GO:0015966|diadenosine tetraphosphate biosynthetic process;GO:0070150|mitochondrial glycyl-tRNA aminoacylation	GO:0005737|cytoplasm;GO:0005739|mitochondrion;GO:0005759|mitochondrial matrix;GO:0005829|cytosol;GO:0030141|secretory granule;GO:0030424|axon;GO:0070062|extracellular exosome	GO:0004081|bis(5'-nucleosyl)-tetraphosphatase (asymmetrical) activity;GO:0004820|glycine-tRNA ligase activity;GO:0005515|protein binding;GO:0005524|ATP binding;GO:0042802|identical protein binding;GO:0046983|protein dimerization activity;GO:0141192|ATP:ATP adenylyltransferase activity	hsa00970 Aminoacyl-tRNA biosynthesis	R-HSA-72766 Translation;R-HSA-379716 Cytosolic tRNA aminoacylation;R-HSA-379724 tRNA Aminoacylation;R-HSA-379726 Mitochondrial tRNA aminoacylation	-	Extracellular region;Cytoplasm;Mitochondrion
A0A7I2UT39	CABCOCO1	A0A7I2UT39	219621	597.143	8841.42	3881.95	3890.99	1521.52	2589.73	GO:0005509|calcium ion binding;GO:0005515|protein binding;GO:0005737|cytoplasm;GO:0005813|centrosome;GO:0036126|sperm flagellum	-	GO:0005737|cytoplasm;GO:0005813|centrosome;GO:0036126|sperm flagellum	GO:0005509|calcium ion binding;GO:0005515|protein binding	-	-	-	Cytoplasm;Centrosome
A0A7I2V2G1	STAT3	A0A7I2V2G1;A0A7I2V2T1;A0A7I2V395;A0A7I2V3V0;A0A7I2V444;A0A7I2V4C8;A0A7I2V4R3;A0A7I2V552;A0A7I2YQI1;A0A7I2YQR5;B4DVR6;B5BTZ6;B7ZA24;G8JLH9;P40763	6774	314.645	985.129	445.052	1578.61	3371.57	3495.5	GO:0000122|negative regulation of transcription by RNA polymerase II;GO:0000785|chromatin;GO:0000976|transcription cis-regulatory region binding;GO:0000978|RNA polymerase II cis-regulatory region sequence-specific DNA binding;GO:0000981|DNA-binding transcription factor activity, RNA polymerase II-specific;GO:0001228|DNA-binding transcription activator activity, RNA polymerase II-specific;GO:00016…	GO:0000122|negative regulation of transcription by RNA polymerase II;GO:0001659|temperature homeostasis;GO:0001754|eye photoreceptor cell differentiation;GO:0006355|regulation of DNA-templated transcription;GO:0006357|regulation of transcription by RNA polymerase II;GO:0006606|protein import into nucleus;GO:0006952|defense response;GO:0006954|inflammatory response;GO:0007165|signal transduction;G…	GO:0000785|chromatin;GO:0005634|nucleus;GO:0005654|nucleoplasm;GO:0005667|transcription regulator complex;GO:0005737|cytoplasm;GO:0005829|cytosol;GO:0005886|plasma membrane;GO:0090575|RNA polymerase II transcription regulator complex	GO:0000976|transcription cis-regulatory region binding;GO:0000978|RNA polymerase II cis-regulatory region sequence-specific DNA binding;GO:0000981|DNA-binding transcription factor activity, RNA polymerase II-specific;GO:0001228|DNA-binding transcription activator activity, RNA polymerase II-specific;GO:0003677|DNA binding;GO:0003700|DNA-binding transcription factor activity;GO:0004879|nuclear rec…	hsa05171 Coronavirus disease - COVID-19;hsa04217 Necroptosis;hsa04066 HIF-1 signaling pathway;hsa05203 Viral carcinogenesis;hsa05417 Lipid and atherosclerosis;hsa05169 Epstein-Barr virus infection;hsa05205 Proteoglycans in cancer;hsa04920 Adipocytokine signaling pathway;hsa05207 Chemical carcinogenesis - receptor activation;hsa04659 Th17 cell differentiation;hsa01521 EGFR tyrosine kinase inhibito…	R-HSA-2559582 Senescence-Associated Secretory Phenotype (SASP);R-HSA-1169410 Antiviral mechanism by IFN-stimulated genes;R-HSA-9616222 Transcriptional regulation of granulopoiesis;R-HSA-390466 Chaperonin-mediated protein folding;R-HSA-391251 Protein folding;R-HSA-2559583 Cellular Senescence;R-HSA-9833482 PKR-mediated signaling;R-HSA-913531 Interferon Signaling;R-HSA-390471 Association of TriC/CCT…	WP4018 Clear cell renal cell carcinoma pathways;WP3888 VEGFA-VEGFR2 signaling pathway;WP138 Androgen receptor signaling pathway;WP3995 Prion disease pathway;WP585 Interferon type I signaling pathways;WP2037 Prolactin signaling pathway;WP4829 mBDNF and proBDNF regulation of GABA neurotransmission;WP2815 Mammary gland development pathway - Involution (Stage 4 of 4);WP1528 Physiological and patholog…	Cytoplasm;Membrane
A0A7I2V3K7	DNAJB1	A0A7I2V3K7;M0QXK0;M0R080;P25685;Q6FHS4;Q6FI51	3337	1978.25	651.343	2410.28	717.362	807.57	1799.55	GO:0000122|negative regulation of transcription by RNA polymerase II;GO:0001671|ATPase activator activity;GO:0003714|transcription corepressor activity;GO:0005515|protein binding;GO:0005634|nucleus;GO:0005654|nucleoplasm;GO:0005730|nucleolus;GO:0005737|cytoplasm;GO:0005829|cytosol;GO:0006986|response to unfolded protein;GO:0014069|postsynaptic density;GO:0030544|Hsp70 protein binding;GO:0030900|f…	GO:0000122|negative regulation of transcription by RNA polymerase II;GO:0006986|response to unfolded protein;GO:0030900|forebrain development;GO:0032781|positive regulation of ATP-dependent activity;GO:0034605|cellular response to heat;GO:0051085|chaperone cofactor-dependent protein refolding;GO:0090084|negative regulation of inclusion body assembly;GO:1900034|regulation of cellular response to h…	GO:0005634|nucleus;GO:0005654|nucleoplasm;GO:0005730|nucleolus;GO:0005737|cytoplasm;GO:0005829|cytosol;GO:0014069|postsynaptic density;GO:0043025|neuronal cell body;GO:0043197|dendritic spine;GO:0061827|sperm head;GO:0070062|extracellular exosome;GO:0098978|glutamatergic synapse	GO:0001671|ATPase activator activity;GO:0003714|transcription corepressor activity;GO:0005515|protein binding;GO:0030544|Hsp70 protein binding;GO:0044183|protein folding chaperone;GO:0045296|cadherin binding;GO:0051082|unfolded protein binding;GO:0051087|protein-folding chaperone binding;GO:0051117|ATPase binding;GO:0140416|transcription regulator inhibitor activity	hsa04141 Protein processing in endoplasmic reticulum;hsa05164 Influenza A	R-HSA-3371497 HSP90 chaperone cycle for steroid hormone receptors (SHR) in the presence of ligand;R-HSA-3371556 Cellular response to heat stress;R-HSA-3371571 HSF1-dependent transactivation;R-HSA-3371568 Attenuation phase;R-HSA-5687128 MAPK6/MAPK4 signaling;R-HSA-3371453 Regulation of HSF1-mediated heat shock response;R-HSA-5683057 MAPK family signaling cascades	WP2884 NRF2 pathway;WP2882 Nuclear receptors meta-pathway	Extracellular region;Cytoplasm;Nucleolus
A0A7I2V5H3	PRKRA	A0A7I2V5H3;A0A7I2YQ87;O75569	8575	1120.63	2396.21	2817.03	3269.42	2580.11	8701.93	GO:0003723|RNA binding;GO:0003725|double-stranded RNA binding;GO:0005515|protein binding;GO:0005634|nucleus;GO:0005654|nucleoplasm;GO:0005737|cytoplasm;GO:0005829|cytosol;GO:0006955|immune response;GO:0008047|enzyme activator activity;GO:0008285|negative regulation of cell population proliferation;GO:0009615|response to virus;GO:0016020|membrane;GO:0016442|RISC complex;GO:0019899|enzyme binding;G…	GO:0006955|immune response;GO:0008285|negative regulation of cell population proliferation;GO:0009615|response to virus;GO:0030422|siRNA processing;GO:0031054|pre-miRNA processing;GO:0034599|cellular response to oxidative stress;GO:0035196|miRNA processing;GO:0042473|outer ear morphogenesis;GO:0042474|middle ear morphogenesis;GO:0048705|skeletal system morphogenesis;GO:0050821|protein stabilizati…	GO:0005634|nucleus;GO:0005654|nucleoplasm;GO:0005737|cytoplasm;GO:0005829|cytosol;GO:0016020|membrane;GO:0016442|RISC complex;GO:0048471|perinuclear region of cytoplasm;GO:0070578|RISC-loading complex	GO:0003723|RNA binding;GO:0003725|double-stranded RNA binding;GO:0005515|protein binding;GO:0008047|enzyme activator activity;GO:0019899|enzyme binding;GO:0030295|protein kinase activator activity;GO:0035197|siRNA binding;GO:0042802|identical protein binding;GO:0042803|protein homodimerization activity;GO:0070883|pre-miRNA binding	-	R-HSA-211000 Gene Silencing by RNA;R-HSA-1169410 Antiviral mechanism by IFN-stimulated genes;R-HSA-9833482 PKR-mediated signaling;R-HSA-913531 Interferon Signaling;R-HSA-203927 MicroRNA (miRNA) biogenesis	WP3888 VEGFA-VEGFR2 signaling pathway;WP4217 Ebola virus pathway in host	Cytoplasm;Membrane
A0A7I2V5J4	PRKACA	A0A7I2V5J4;A0A8V8TL59;A8K8B9;P17612	5566	22030.8	30927	25979.1	58555.6	59369.3	94882.1	GO:0000287|magnesium ion binding;GO:0001669|acrosomal vesicle;GO:0001707|mesoderm formation;GO:0001843|neural tube closure;GO:0002027|regulation of heart rate;GO:0003091|renal water homeostasis;GO:0004672|protein kinase activity;GO:0004674|protein serine/threonine kinase activity;GO:0004679|AMP-activated protein kinase activity;GO:0004691|cAMP-dependent protein kinase activity;GO:0004712|protein …	GO:0001707|mesoderm formation;GO:0001843|neural tube closure;GO:0002027|regulation of heart rate;GO:0003091|renal water homeostasis;GO:0006397|mRNA processing;GO:0006468|protein phosphorylation;GO:0006611|protein export from nucleus;GO:0007165|signal transduction;GO:0007189|adenylate cyclase-activating G protein-coupled receptor signaling pathway;GO:0007193|adenylate cyclase-inhibiting G protein-…	GO:0001669|acrosomal vesicle;GO:0005634|nucleus;GO:0005654|nucleoplasm;GO:0005737|cytoplasm;GO:0005759|mitochondrial matrix;GO:0005813|centrosome;GO:0005829|cytosol;GO:0005886|plasma membrane;GO:0005930|axoneme;GO:0005952|cAMP-dependent protein kinase complex;GO:0016607|nuclear speck;GO:0031588|nucleotide-activated protein kinase complex;GO:0031594|neuromuscular junction;GO:0034704|calcium channe…	GO:0000287|magnesium ion binding;GO:0004672|protein kinase activity;GO:0004674|protein serine/threonine kinase activity;GO:0004679|AMP-activated protein kinase activity;GO:0004691|cAMP-dependent protein kinase activity;GO:0004712|protein serine/threonine/tyrosine kinase activity;GO:0005515|protein binding;GO:0005524|ATP binding;GO:0019901|protein kinase binding;GO:0019904|protein domain specific …	hsa05012 Parkinson disease;hsa05034 Alcoholism;hsa05020 Prion disease;hsa05203 Viral carcinogenesis;hsa04540 Gap junction;hsa04922 Glucagon signaling pathway;hsa04962 Vasopressin-regulated water reabsorption;hsa04915 Estrogen signaling pathway;hsa05166 Human T-cell leukemia virus 1 infection;hsa04918 Thyroid hormone synthesis;hsa05205 Proteoglycans in cancer;hsa04213 Longevity regulating pathway …	R-HSA-376176 Signaling by ROBO receptors;R-HSA-68886 M Phase;R-HSA-5610787 Hedgehog 'off' state;R-HSA-70171 Glycolysis;R-HSA-69275 G2/M Transition;R-HSA-453274 Mitotic G2-G2/M phases;R-HSA-5358351 Signaling by Hedgehog;R-HSA-70326 Glucose metabolism;R-HSA-5617833 Cilium Assembly;R-HSA-1852241 Organelle biogenesis and maintenance;R-HSA-5610780 Degradation of GLI1 by the proteasome;R-HSA-5610783 De…	WP706 Sudden infant death syndrome (SIDS) susceptibility pathways;WP2636 Common pathways underlying drug addiction;WP2035 Follicle stimulating hormone (FSH) signaling pathway;WP4321 Thermogenesis;WP4249 Hedgehog signaling pathway;WP35 G protein signaling pathways;WP4549 Fragile X syndrome;WP4566 Translation inhibitors in chronically activated PDGFRA cells;WP1982 Sterol regulatory element-binding …	Extracellular region;Cytoplasm;Mitochondrion;Centrosome;Membrane
A0A7P0S5H5	RPS20	A0A7P0S5H5	6224		110.755	2379.37	1042.56	7923.15	16582	GO:0002181|cytoplasmic translation;GO:0003723|RNA binding;GO:0003735|structural constituent of ribosome;GO:0005515|protein binding;GO:0005654|nucleoplasm;GO:0005737|cytoplasm;GO:0005829|cytosol;GO:0006412|translation;GO:0016020|membrane;GO:0022626|cytosolic ribosome;GO:0022627|cytosolic small ribosomal subunit;GO:0045202|synapse;GO:0070062|extracellular exosome;GO:0097371|MDM2/MDM4 family protein…	GO:0002181|cytoplasmic translation;GO:0006412|translation;GO:1901798|positive regulation of signal transduction by p53 class mediator	GO:0005654|nucleoplasm;GO:0005737|cytoplasm;GO:0005829|cytosol;GO:0016020|membrane;GO:0022626|cytosolic ribosome;GO:0022627|cytosolic small ribosomal subunit;GO:0045202|synapse;GO:0070062|extracellular exosome	GO:0003723|RNA binding;GO:0003735|structural constituent of ribosome;GO:0005515|protein binding;GO:0097371|MDM2/MDM4 family protein binding;GO:1990948|ubiquitin ligase inhibitor activity	hsa03010 Ribosome;hsa05171 Coronavirus disease - COVID-19	R-HSA-156842 Eukaryotic Translation Elongation;R-HSA-72764 Eukaryotic Translation Termination;R-HSA-156902 Peptide chain elongation;R-HSA-9010553 Regulation of expression of SLITs and ROBOs;R-HSA-168255 Influenza Infection;R-HSA-975956 Nonsense Mediated Decay (NMD) independent of the Exon Junction Complex (EJC);R-HSA-2408557 Selenocysteine synthesis;R-HSA-376176 Signaling by ROBO receptors;R-HSA-…	WP477 Cytoplasmic ribosomal proteins	Extracellular region;Cytoplasm;Ribosome;Membrane
A0A7P0T823	HSP90B1	A0A7P0T823;A0A7P0TAE1;A0A7P0TAT8;H0YIV0;P14625;Q5CAQ5;V9HWP2	7184	95937.3	153343	68449.1	163224	197299	307930	GO:0001666|response to hypoxia;GO:0003723|RNA binding;GO:0005509|calcium ion binding;GO:0005515|protein binding;GO:0005524|ATP binding;GO:0005576|extracellular region;GO:0005634|nucleus;GO:0005783|endoplasmic reticulum;GO:0005788|endoplasmic reticulum lumen;GO:0005789|endoplasmic reticulum membrane;GO:0005790|smooth endoplasmic reticulum;GO:0005829|cytosol;GO:0005925|focal adhesion;GO:0006457|pro…	GO:0001666|response to hypoxia;GO:0006457|protein folding;GO:0015031|protein transport;GO:0030970|retrograde protein transport, ER to cytosol;GO:0031247|actin rod assembly;GO:0034975|protein folding in endoplasmic reticulum;GO:0034976|response to endoplasmic reticulum stress;GO:0036503|ERAD pathway;GO:0043066|negative regulation of apoptotic process;GO:0051208|sequestering of calcium ion;GO:00712…	GO:0005576|extracellular region;GO:0005634|nucleus;GO:0005783|endoplasmic reticulum;GO:0005788|endoplasmic reticulum lumen;GO:0005789|endoplasmic reticulum membrane;GO:0005790|smooth endoplasmic reticulum;GO:0005829|cytosol;GO:0005925|focal adhesion;GO:0016020|membrane;GO:0030496|midbody;GO:0032991|protein-containing complex;GO:0033018|sarcoplasmic reticulum lumen;GO:0034663|endoplasmic reticulum…	GO:0003723|RNA binding;GO:0005509|calcium ion binding;GO:0005515|protein binding;GO:0005524|ATP binding;GO:0016887|ATP hydrolysis activity;GO:0019903|protein phosphatase binding;GO:0050750|low-density lipoprotein particle receptor binding;GO:0051082|unfolded protein binding;GO:0140662|ATP-dependent protein folding chaperone	hsa05132 Salmonella infection;hsa04141 Protein processing in endoplasmic reticulum;hsa04915 Estrogen signaling pathway;hsa05417 Lipid and atherosclerosis;hsa05418 Fluid shear stress and atherosclerosis;hsa04918 Thyroid hormone synthesis;hsa05207 Chemical carcinogenesis - receptor activation;hsa04657 IL-17 signaling pathway;hsa05215 Prostate cancer;hsa05200 Pathways in cancer;hsa04151 PI3K-Akt sig…	R-HSA-2173782 Binding and Uptake of Ligands by Scavenger Receptors;R-HSA-449147 Signaling by Interleukins;R-HSA-381183 ATF6 (ATF6-alpha) activates chaperone genes;R-HSA-381033 ATF6 (ATF6-alpha) activates chaperones;R-HSA-6785807 Interleukin-4 and Interleukin-13 signaling;R-HSA-3000480 Scavenging by Class A Receptors;R-HSA-381119 Unfolded Protein Response (UPR);R-HSA-168898 Toll-like Receptor Casc…	WP3995 Prion disease pathway;WP706 Sudden infant death syndrome (SIDS) susceptibility pathways;WP3613 Photodynamic therapy-induced unfolded protein response;WP3932 Focal adhesion: PI3K-Akt-mTOR-signaling pathway;WP4172 PI3K-Akt signaling pathway	Extracellular region;Cytoplasm;Endoplasmic reticulum;Membrane
A0A7P0T840	CANX	A0A7P0T840;A0A7P0T8G1;A0A7P0T937;A0A7P0T9L0;A0A7P0TAE9;A0A7P0TB65;A0A7P0Z4D6;P27824	821	5093.52	14930.7	8395.23	26394.3	27218.4	43764.9	GO:0003723|RNA binding;GO:0005509|calcium ion binding;GO:0005515|protein binding;GO:0005783|endoplasmic reticulum;GO:0005788|endoplasmic reticulum lumen;GO:0005789|endoplasmic reticulum membrane;GO:0006457|protein folding;GO:0009306|protein secretion;GO:0016020|membrane;GO:0019082|viral protein processing;GO:0030246|carbohydrate binding;GO:0031965|nuclear membrane;GO:0031966|mitochondrial membran…	GO:0006457|protein folding;GO:0009306|protein secretion;GO:0019082|viral protein processing;GO:0034975|protein folding in endoplasmic reticulum;GO:0036503|ERAD pathway;GO:0048488|synaptic vesicle endocytosis;GO:0072583|clathrin-dependent endocytosis	GO:0005783|endoplasmic reticulum;GO:0005788|endoplasmic reticulum lumen;GO:0005789|endoplasmic reticulum membrane;GO:0016020|membrane;GO:0031965|nuclear membrane;GO:0031966|mitochondrial membrane;GO:0033162|melanosome membrane;GO:0044233|mitochondria-associated endoplasmic reticulum membrane contact site;GO:0044322|endoplasmic reticulum quality control compartment;GO:0070062|extracellular exosome…	GO:0003723|RNA binding;GO:0005509|calcium ion binding;GO:0005515|protein binding;GO:0030246|carbohydrate binding;GO:0051082|unfolded protein binding	hsa04141 Protein processing in endoplasmic reticulum;hsa04612 Antigen processing and presentation;hsa04145 Phagosome;hsa05166 Human T-cell leukemia virus 1 infection;hsa04918 Thyroid hormone synthesis	R-HSA-168255 Influenza Infection;R-HSA-9678108 SARS-CoV-1 Infection;R-HSA-9679506 SARS-CoV Infections;R-HSA-9694516 SARS-CoV-2 Infection;R-HSA-446203 Asparagine N-linked glycosylation;R-HSA-901042 Calnexin/calreticulin cycle;R-HSA-9694635 Translation of Structural Proteins;R-HSA-532668 N-glycan trimming in the ER and Calnexin/Calreticulin cycle;R-HSA-2132295 MHC class II antigen presentation;R-HS…	-	Extracellular region;Cytoplasm;Mitochondrion;Endoplasmic reticulum;Membrane;Nuclear membrane
A0A7P0T861	CALR	A0A7P0T861;B4DHR1;K7EL50;P27797;Q53G71;V9HW88	811	392464	1.12072e+06	1.12767e+06	805315	964152	2115924	GO:0000122|negative regulation of transcription by RNA polymerase II;GO:0001669|acrosomal vesicle;GO:0001849|complement component C1q complex binding;GO:0002502|peptide antigen assembly with MHC class I protein complex;GO:0003677|DNA binding;GO:0003723|RNA binding;GO:0003729|mRNA binding;GO:0005049|nuclear export signal receptor activity;GO:0005178|integrin binding;GO:0005506|iron ion binding;GO:…	GO:0000122|negative regulation of transcription by RNA polymerase II;GO:0002502|peptide antigen assembly with MHC class I protein complex;GO:0006355|regulation of DNA-templated transcription;GO:0006457|protein folding;GO:0006611|protein export from nucleus;GO:0006874|intracellular calcium ion homeostasis;GO:0007283|spermatogenesis;GO:0008284|positive regulation of cell population proliferation;GO…	GO:0001669|acrosomal vesicle;GO:0005576|extracellular region;GO:0005615|extracellular space;GO:0005634|nucleus;GO:0005635|nuclear envelope;GO:0005737|cytoplasm;GO:0005783|endoplasmic reticulum;GO:0005788|endoplasmic reticulum lumen;GO:0005789|endoplasmic reticulum membrane;GO:0005790|smooth endoplasmic reticulum;GO:0005829|cytosol;GO:0005840|ribosome;GO:0005925|focal adhesion;GO:0009897|external …	GO:0001849|complement component C1q complex binding;GO:0003677|DNA binding;GO:0003723|RNA binding;GO:0003729|mRNA binding;GO:0005049|nuclear export signal receptor activity;GO:0005178|integrin binding;GO:0005506|iron ion binding;GO:0005509|calcium ion binding;GO:0005515|protein binding;GO:0008270|zinc ion binding;GO:0030246|carbohydrate binding;GO:0031625|ubiquitin protein ligase binding;GO:00422…	hsa04141 Protein processing in endoplasmic reticulum;hsa04612 Antigen processing and presentation;hsa04145 Phagosome;hsa05166 Human T-cell leukemia virus 1 infection;hsa05169 Epstein-Barr virus infection;hsa05142 Chagas disease;hsa05163 Human cytomegalovirus infection;hsa04148 Efferocytosis;hsa05170 Human immunodeficiency virus 1 infection;hsa05168 Herpes simplex virus 1 infection	R-HSA-168255 Influenza Infection;R-HSA-446203 Asparagine N-linked glycosylation;R-HSA-1236974 ER-Phagosome pathway;R-HSA-901042 Calnexin/calreticulin cycle;R-HSA-1236975 Antigen processing-Cross presentation;R-HSA-532668 N-glycan trimming in the ER and Calnexin/Calreticulin cycle;R-HSA-2173782 Binding and Uptake of Ligands by Scavenger Receptors;R-HSA-983169 Class I MHC mediated antigen processin…	WP3888 VEGFA-VEGFR2 signaling pathway;WP138 Androgen receptor signaling pathway;WP3613 Photodynamic therapy-induced unfolded protein response;WP536 Calcium regulation in cardiac cells;WP2806 Complement system	Extracellular region;Cytoplasm;Ribosome;Endoplasmic reticulum;Lysosome;Membrane
A0A7P0T8L6	ACSL3	A0A7P0T8L6;A0A7P0TA76;B2RBE0;B3KMA6;B3KN05;O95573	2181	31952	207215	84305.6	136089	69463.1	232827	GO:0001676|long-chain fatty acid metabolic process;GO:0004467|long-chain fatty acid-CoA ligase activity;GO:0005515|protein binding;GO:0005524|ATP binding;GO:0005741|mitochondrial outer membrane;GO:0005778|peroxisomal membrane;GO:0005783|endoplasmic reticulum;GO:0005789|endoplasmic reticulum membrane;GO:0005794|Golgi apparatus;GO:0005811|lipid droplet;GO:0005886|plasma membrane;GO:0006631|fatty ac…	GO:0001676|long-chain fatty acid metabolic process;GO:0006631|fatty acid metabolic process;GO:0030182|neuron differentiation;GO:0034379|very-low-density lipoprotein particle assembly;GO:0035336|long-chain fatty-acyl-CoA metabolic process;GO:0035338|long-chain fatty-acyl-CoA biosynthetic process;GO:0042998|positive regulation of Golgi to plasma membrane protein transport;GO:0044539|long-chain fatt…	GO:0005741|mitochondrial outer membrane;GO:0005778|peroxisomal membrane;GO:0005783|endoplasmic reticulum;GO:0005789|endoplasmic reticulum membrane;GO:0005794|Golgi apparatus;GO:0005811|lipid droplet;GO:0005886|plasma membrane;GO:0016020|membrane;GO:0048471|perinuclear region of cytoplasm	GO:0004467|long-chain fatty acid-CoA ligase activity;GO:0005515|protein binding;GO:0005524|ATP binding;GO:0019901|protein kinase binding;GO:0019904|protein domain specific binding;GO:0031956|medium-chain fatty acid-CoA ligase activity;GO:0047676|arachidonate-CoA ligase activity;GO:0090433|palmitoyl-CoA ligase activity	hsa00071 Fatty acid degradation;hsa03320 PPAR signaling pathway;hsa01212 Fatty acid metabolism;hsa04146 Peroxisome;hsa01100 Metabolic pathways;hsa04216 Ferroptosis;hsa00061 Fatty acid biosynthesis;hsa04920 Adipocytokine signaling pathway;hsa04714 Thermogenesis	R-HSA-8978868 Fatty acid metabolism;R-HSA-75105 Fatty acyl-CoA biosynthesis;R-HSA-75876 Synthesis of very long-chain fatty acyl-CoAs;R-HSA-400451 Free fatty acids regulate insulin secretion;R-HSA-163685 Integration of energy metabolism;R-HSA-422356 Regulation of insulin secretion	WP143 Fatty acid beta-oxidation;WP368 Mitochondrial long chain fatty acid beta-oxidation;WP4352 Ciliary landscape;WP5061 Fatty acid transporters;WP357 Fatty acid biosynthesis;WP3942 PPAR signaling pathway;WP4313 Ferroptosis;WP4723 Omega-3 / omega-6 fatty acid synthesis;WP4724 Omega-9 fatty acid synthesis;WP4321 Thermogenesis;WP4718 Cholesterol metabolism with Bloch and Kandutsch-Russell pathways	Cytoplasm;Mitochondrion;Endoplasmic reticulum;Peroxisome;Membrane;Golgi apparatus
A0A7P0T9E7	CRAT	A0A7P0T9E7;A0A7P0T9R9;A0A7P0TAR1;P43155	1384	4862.93	7072.31	1935.2	9555.57	7276.74	26939.4	GO:0003997|acyl-CoA oxidase activity;GO:0004092|carnitine O-acetyltransferase activity;GO:0005739|mitochondrion;GO:0005743|mitochondrial inner membrane;GO:0005777|peroxisome;GO:0005782|peroxisomal matrix;GO:0005783|endoplasmic reticulum;GO:0005829|cytosol;GO:0008458|carnitine O-octanoyltransferase activity;GO:0019254|carnitine metabolic process, CoA-linked;GO:0033540|fatty acid beta-oxidation usi…	GO:0019254|carnitine metabolic process, CoA-linked;GO:0033540|fatty acid beta-oxidation using acyl-CoA oxidase;GO:0046459|short-chain fatty acid metabolic process;GO:0051791|medium-chain fatty acid metabolic process	GO:0005739|mitochondrion;GO:0005743|mitochondrial inner membrane;GO:0005777|peroxisome;GO:0005782|peroxisomal matrix;GO:0005783|endoplasmic reticulum;GO:0005829|cytosol	GO:0003997|acyl-CoA oxidase activity;GO:0004092|carnitine O-acetyltransferase activity;GO:0008458|carnitine O-octanoyltransferase activity	hsa04146 Peroxisome	R-HSA-9609507 Protein localization;R-HSA-9033241 Peroxisomal protein import;R-HSA-8978868 Fatty acid metabolism;R-HSA-390918 Peroxisomal lipid metabolism	WP143 Fatty acid beta-oxidation	Cytoplasm;Mitochondrion;Endoplasmic reticulum;Peroxisome;Membrane
A0A7P0TAT3	LZTFL1	A0A7P0TAT3;A0A8V8TP88;Q9NQ48	54585		1.2211	0.778896				GO:0002177|manchette;GO:0005515|protein binding;GO:0005737|cytoplasm;GO:0005829|cytosol;GO:0005929|cilium;GO:0007283|spermatogenesis;GO:0030317|flagellated sperm motility;GO:0042802|identical protein binding;GO:0044877|protein-containing complex binding;GO:1903565|negative regulation of protein localization to cilium;GO:1903568|negative regulation of protein localization to ciliary membrane	GO:0007283|spermatogenesis;GO:0030317|flagellated sperm motility;GO:1903565|negative regulation of protein localization to cilium;GO:1903568|negative regulation of protein localization to ciliary membrane	GO:0002177|manchette;GO:0005737|cytoplasm;GO:0005829|cytosol;GO:0005929|cilium	GO:0005515|protein binding;GO:0042802|identical protein binding;GO:0044877|protein-containing complex binding	-	R-HSA-5617833 Cilium Assembly;R-HSA-1852241 Organelle biogenesis and maintenance;R-HSA-5620922 BBSome-mediated cargo-targeting to cilium;R-HSA-5620920 Cargo trafficking to the periciliary membrane	WP4352 Ciliary landscape;WP4803 Ciliopathies;WP4536 Genes related to primary cilium development (based on CRISPR)	Cytoplasm
A0A7P0Z497	PPIB	A0A7P0Z497;P23284;V9HWC6	5479	6701.54	13731.1	4975.37	9141.67	17575.7	44268.3	GO:0000413|protein peptidyl-prolyl isomerization;GO:0003723|RNA binding;GO:0003755|peptidyl-prolyl cis-trans isomerase activity;GO:0005515|protein binding;GO:0005518|collagen binding;GO:0005634|nucleus;GO:0005654|nucleoplasm;GO:0005737|cytoplasm;GO:0005783|endoplasmic reticulum;GO:0005788|endoplasmic reticulum lumen;GO:0005790|smooth endoplasmic reticulum;GO:0005829|cytosol;GO:0005925|focal adhes…	GO:0000413|protein peptidyl-prolyl isomerization;GO:0006457|protein folding;GO:0030593|neutrophil chemotaxis;GO:0040018|positive regulation of multicellular organism growth;GO:0044794|positive regulation by host of viral process;GO:0044829|positive regulation by host of viral genome replication;GO:0050821|protein stabilization;GO:0060348|bone development;GO:0061077|chaperone-mediated protein fold…	GO:0005634|nucleus;GO:0005654|nucleoplasm;GO:0005737|cytoplasm;GO:0005783|endoplasmic reticulum;GO:0005788|endoplasmic reticulum lumen;GO:0005790|smooth endoplasmic reticulum;GO:0005829|cytosol;GO:0005925|focal adhesion;GO:0016020|membrane;GO:0032991|protein-containing complex;GO:0034663|endoplasmic reticulum chaperone complex;GO:0042470|melanosome;GO:0043231|intracellular membrane-bounded organe…	GO:0003723|RNA binding;GO:0003755|peptidyl-prolyl cis-trans isomerase activity;GO:0005515|protein binding;GO:0005518|collagen binding;GO:0016018|cyclosporin A binding;GO:0051082|unfolded protein binding;GO:0070063|RNA polymerase binding	-	R-HSA-9692914 SARS-CoV-1-host interactions;R-HSA-9678108 SARS-CoV-1 Infection;R-HSA-9679506 SARS-CoV Infections;R-HSA-9692916 SARS-CoV-1 activates/modulates innate immune responses;R-HSA-1650814 Collagen biosynthesis and modifying enzymes;R-HSA-1474290 Collagen formation;R-HSA-1474244 Extracellular matrix organization	WP2037 Prolactin signaling pathway;WP4786 Type I collagen synthesis in the context of osteogenesis imperfecta	Extracellular region;Cytoplasm;Endoplasmic reticulum;Membrane
A0A804HIC4	EVI5	A0A804HIC4;A0A9L9PXE3;A0A9L9PXL1;A0A9L9PXM6;A0A9L9PYE8;O60447;Q59FE7	7813	1395.98	1586.43	2958.17	3512.08	10878.3	17924.7	GO:0005096|GTPase activator activity;GO:0005515|protein binding;GO:0005634|nucleus;GO:0005813|centrosome;GO:0005819|spindle;GO:0005829|cytosol;GO:0031267|small GTPase binding;GO:0042147|retrograde transport, endosome to Golgi;GO:0043547|positive regulation of GTPase activity;GO:0051301|cell division	GO:0042147|retrograde transport, endosome to Golgi;GO:0043547|positive regulation of GTPase activity;GO:0051301|cell division	GO:0005634|nucleus;GO:0005813|centrosome;GO:0005819|spindle;GO:0005829|cytosol	GO:0005096|GTPase activator activity;GO:0005515|protein binding;GO:0031267|small GTPase binding	-	-	-	Cytoplasm;Centrosome
A0A8I5KP73	IFT122	A0A8I5KP73;A0A8I5KQ16;A0A8I5KS77;A0A8I5KSG5;A0A8I5KSN5;A0A8I5KSV0;A0A8I5KT04;A0A8I5KTI2;A0A8I5KTL4;A0A8I5KUU2;A0A8I5KUY3;A0A8I5KVC7;A0A8I5KWK4;A0A8I5KX14;A0A8I5KXT5;A0A8I5KYB6;A0A8I5KYT5;A0A8I5KYX1;A0A8I5QJE0;A0A8I5QKJ5;A0A8I5QKR8;A0A8I5QKV2;A0A8I5QKX8;A0A8I5QKY6;A0A8I5QL12;A0A8I5QL25;A0A8J9A3C6;B3KMY4;B3KVL1;B4DST2;Q7L8K0;Q8NDL0;Q9H7P3;Q9HBG6;Q9NUW6	55764	3009.26	13466.3	5570.09	16345.7	18330.5	45541.5	GO:0001843|neural tube closure;GO:0005515|protein binding;GO:0005737|cytoplasm;GO:0005929|cilium;GO:0010172|embryonic body morphogenesis;GO:0016020|membrane;GO:0021513|spinal cord dorsal/ventral patterning;GO:0030991|intraciliary transport particle A;GO:0032391|photoreceptor connecting cilium;GO:0035050|embryonic heart tube development;GO:0035115|embryonic forelimb morphogenesis;GO:0035556|intrac…	GO:0001843|neural tube closure;GO:0010172|embryonic body morphogenesis;GO:0021513|spinal cord dorsal/ventral patterning;GO:0035050|embryonic heart tube development;GO:0035115|embryonic forelimb morphogenesis;GO:0035556|intracellular signal transduction;GO:0035720|intraciliary anterograde transport;GO:0035721|intraciliary retrograde transport;GO:0042073|intraciliary transport;GO:0045879|negative r…	GO:0005737|cytoplasm;GO:0005929|cilium;GO:0016020|membrane;GO:0030991|intraciliary transport particle A;GO:0032391|photoreceptor connecting cilium;GO:0036064|ciliary basal body;GO:0097542|ciliary tip;GO:0097730|non-motile cilium	GO:0005515|protein binding	-	R-HSA-5610787 Hedgehog 'off' state;R-HSA-5358351 Signaling by Hedgehog;R-HSA-5617833 Cilium Assembly;R-HSA-5620924 Intraflagellar transport;R-HSA-1852241 Organelle biogenesis and maintenance	WP4352 Ciliary landscape;WP4532 Intraflagellar transport proteins binding to dynein;WP4803 Ciliopathies;WP4536 Genes related to primary cilium development (based on CRISPR)	Cytoplasm;Membrane
Q7L8K0	DKFZp434K016	A0A8I5KP73;A0A8I5KQ16;A0A8I5KS77;A0A8I5KSG5;A0A8I5KSN5;A0A8I5KSV0;A0A8I5KT04;A0A8I5KTI2;A0A8I5KTL4;A0A8I5KUU2;A0A8I5KUY3;A0A8I5KVC7;A0A8I5KWK4;A0A8I5KX14;A0A8I5KXT5;A0A8I5KYB6;A0A8I5KYT5;A0A8I5KYX1;A0A8I5QJE0;A0A8I5QKJ5;A0A8I5QKR8;A0A8I5QKV2;A0A8I5QKX8;A0A8I5QKY6;A0A8I5QL12;A0A8I5QL25;A0A8J9A3C6;B3KMY4;B3KVL1;B4DST2;Q7L8K0;Q8NDL0;Q9H7P3;Q9HBG6;Q9NUW6		3009.26	13466.3	5570.09	16345.7	18330.5	45541.5	-	-	-	-	-	-	-	-
Q8NDL0	DKFZp434O139	A0A8I5KP73;A0A8I5KQ16;A0A8I5KS77;A0A8I5KSG5;A0A8I5KSN5;A0A8I5KSV0;A0A8I5KT04;A0A8I5KTI2;A0A8I5KTL4;A0A8I5KUU2;A0A8I5KUY3;A0A8I5KVC7;A0A8I5KWK4;A0A8I5KX14;A0A8I5KXT5;A0A8I5KYB6;A0A8I5KYT5;A0A8I5KYX1;A0A8I5QJE0;A0A8I5QKJ5;A0A8I5QKR8;A0A8I5QKV2;A0A8I5QKX8;A0A8I5QKY6;A0A8I5QL12;A0A8I5QL25;A0A8J9A3C6;B3KMY4;B3KVL1;B4DST2;Q7L8K0;Q8NDL0;Q9H7P3;Q9HBG6;Q9NUW6		3009.26	13466.3	5570.09	16345.7	18330.5	45541.5	-	-	-	-	-	-	-	-
Q9H7P3	FLJ00025	A0A8I5KP73;A0A8I5KQ16;A0A8I5KS77;A0A8I5KSG5;A0A8I5KSN5;A0A8I5KSV0;A0A8I5KT04;A0A8I5KTI2;A0A8I5KTL4;A0A8I5KUU2;A0A8I5KUY3;A0A8I5KVC7;A0A8I5KWK4;A0A8I5KX14;A0A8I5KXT5;A0A8I5KYB6;A0A8I5KYT5;A0A8I5KYX1;A0A8I5QJE0;A0A8I5QKJ5;A0A8I5QKR8;A0A8I5QKV2;A0A8I5QKX8;A0A8I5QKY6;A0A8I5QL12;A0A8I5QL25;A0A8J9A3C6;B3KMY4;B3KVL1;B4DST2;Q7L8K0;Q8NDL0;Q9H7P3;Q9HBG6;Q9NUW6		3009.26	13466.3	5570.09	16345.7	18330.5	45541.5	-	-	-	-	-	-	-	-
A0A8I5KRB0	SPMIP6	A0A8I5KRB0;Q8NCR6	84688	1603.59	4100.5	973.26	1989	1968.89	7958.19	GO:0002177|manchette;GO:0005515|protein binding;GO:0005634|nucleus;GO:0005654|nucleoplasm;GO:0005739|mitochondrion;GO:0005829|cytosol;GO:0007283|spermatogenesis;GO:0030154|cell differentiation;GO:0030317|flagellated sperm motility;GO:0043014|alpha-tubulin binding;GO:0048471|perinuclear region of cytoplasm;GO:0065003|protein-containing complex assembly;GO:0097225|sperm midpiece;GO:0160111|axonemal…	GO:0007283|spermatogenesis;GO:0030154|cell differentiation;GO:0030317|flagellated sperm motility;GO:0065003|protein-containing complex assembly	GO:0002177|manchette;GO:0005634|nucleus;GO:0005654|nucleoplasm;GO:0005739|mitochondrion;GO:0005829|cytosol;GO:0048471|perinuclear region of cytoplasm;GO:0097225|sperm midpiece;GO:0160111|axonemal A tubule inner sheath	GO:0005515|protein binding;GO:0043014|alpha-tubulin binding	-	-	-	Cytoplasm;Mitochondrion
A0A8V8NBT1	NUP160	A0A8V8NBT1;E9PR16;G3V198;Q12769	23279	2293.26	30632	15655.1	9613.67	11105.6	24604.3	GO:0000776|kinetochore;GO:0005515|protein binding;GO:0005635|nuclear envelope;GO:0005643|nuclear pore;GO:0005829|cytosol;GO:0006406|mRNA export from nucleus;GO:0006913|nucleocytoplasmic transport;GO:0015031|protein transport;GO:0017056|structural constituent of nuclear pore;GO:0031080|nuclear pore outer ring;GO:0072006|nephron development	GO:0006406|mRNA export from nucleus;GO:0006913|nucleocytoplasmic transport;GO:0015031|protein transport;GO:0072006|nephron development	GO:0000776|kinetochore;GO:0005635|nuclear envelope;GO:0005643|nuclear pore;GO:0005829|cytosol;GO:0031080|nuclear pore outer ring	GO:0005515|protein binding;GO:0017056|structural constituent of nuclear pore	hsa05014 Amyotrophic lateral sclerosis;hsa03013 Nucleocytoplasmic transport	R-HSA-168255 Influenza Infection;R-HSA-168273 Influenza Viral RNA Transcription and Replication;R-HSA-68886 M Phase;R-HSA-9609690 HCMV Early Events;R-HSA-9609646 HCMV Infection;R-HSA-195258 RHO GTPase Effectors;R-HSA-68875 Mitotic Prophase;R-HSA-9679506 SARS-CoV Infections;R-HSA-211000 Gene Silencing by RNA;R-HSA-5578749 Transcriptional regulation by small RNAs;R-HSA-9694516 SARS-CoV-2 Infection;…	-	Cytoplasm
A0A8V8TMY4	PFKP	A0A8V8TMY4;Q01813	5214	52059.7	79055.5	61354.8	103943	103691	148546	GO:0003872|6-phosphofructokinase activity;GO:0005515|protein binding;GO:0005634|nucleus;GO:0005737|cytoplasm;GO:0005829|cytosol;GO:0005945|6-phosphofructokinase complex;GO:0006002|fructose 6-phosphate metabolic process;GO:0016020|membrane;GO:0016310|phosphorylation;GO:0030388|fructose 1,6-bisphosphate metabolic process;GO:0042802|identical protein binding;GO:0044877|protein-containing complex bin…	GO:0006002|fructose 6-phosphate metabolic process;GO:0016310|phosphorylation;GO:0030388|fructose 1,6-bisphosphate metabolic process;GO:0061621|canonical glycolysis;GO:1990830|cellular response to leukemia inhibitory factor	GO:0005634|nucleus;GO:0005737|cytoplasm;GO:0005829|cytosol;GO:0005945|6-phosphofructokinase complex;GO:0016020|membrane;GO:0070062|extracellular exosome	GO:0003872|6-phosphofructokinase activity;GO:0005515|protein binding;GO:0042802|identical protein binding;GO:0044877|protein-containing complex binding;GO:0045296|cadherin binding;GO:0046872|metal ion binding;GO:0070095|fructose-6-phosphate binding	hsa01200 Carbon metabolism;hsa00010 Glycolysis / Gluconeogenesis;hsa04066 HIF-1 signaling pathway;hsa01230 Biosynthesis of amino acids;hsa00030 Pentose phosphate pathway;hsa00051 Fructose and mannose metabolism;hsa05230 Central carbon metabolism in cancer;hsa01100 Metabolic pathways;hsa04922 Glucagon signaling pathway;hsa00052 Galactose metabolism;hsa04152 AMPK signaling pathway;hsa04919 Thyroid …	R-HSA-70171 Glycolysis;R-HSA-70326 Glucose metabolism;R-HSA-71387 Metabolism of carbohydrates	WP534 Glycolysis and gluconeogenesis;WP1946 Cori cycle;WP4018 Clear cell renal cell carcinoma pathways	Extracellular region;Cytoplasm;Membrane
A0A8V8TN60	CAMK2D	A0A8V8TN60;A0A8V8TN65;A0A8V8TN88;A0A8V8TNA1;A0A8V8TNA7;A0A8V8TND4;A0A8V8TPJ8;A0A8V8TPK3;A0A8V8TPY4;A0A994J516;A0A994J5B0;A0A994J7X8;B7Z2B0;D6R938;E9PBG7;E9PF82;Q13557	817	907.786	7977.53	2506.69	12775.9	11443.7	12772.9	GO:0001558|regulation of cell growth;GO:0002026|regulation of the force of heart contraction;GO:0003254|regulation of membrane depolarization;GO:0004674|protein serine/threonine kinase activity;GO:0004683|calcium/calmodulin-dependent protein kinase activity;GO:0005515|protein binding;GO:0005516|calmodulin binding;GO:0005524|ATP binding;GO:0005634|nucleus;GO:0005654|nucleoplasm;GO:0005737|cytoplas…	GO:0001558|regulation of cell growth;GO:0002026|regulation of the force of heart contraction;GO:0003254|regulation of membrane depolarization;GO:0006357|regulation of transcription by RNA polymerase II;GO:0006468|protein phosphorylation;GO:0007165|signal transduction;GO:0008016|regulation of heart contraction;GO:0010613|positive regulation of cardiac muscle hypertrophy;GO:0010649|regulation of ce…	GO:0005634|nucleus;GO:0005654|nucleoplasm;GO:0005737|cytoplasm;GO:0005829|cytosol;GO:0005954|calcium- and calmodulin-dependent protein kinase complex;GO:0014069|postsynaptic density;GO:0016020|membrane;GO:0030666|endocytic vesicle membrane;GO:0033017|sarcoplasmic reticulum membrane;GO:0042383|sarcolemma;GO:0043005|neuron projection	GO:0004674|protein serine/threonine kinase activity;GO:0004683|calcium/calmodulin-dependent protein kinase activity;GO:0005515|protein binding;GO:0005516|calmodulin binding;GO:0005524|ATP binding;GO:0019871|sodium channel inhibitor activity;GO:0031432|titin binding;GO:0042802|identical protein binding;GO:0042803|protein homodimerization activity;GO:0044325|transmembrane transporter binding;GO:010…	hsa05012 Parkinson disease;hsa04217 Necroptosis;hsa04066 HIF-1 signaling pathway;hsa05022 Pathways of neurodegeneration - multiple diseases;hsa05415 Diabetic cardiomyopathy;hsa04922 Glucagon signaling pathway;hsa05417 Lipid and atherosclerosis;hsa05205 Proteoglycans in cancer;hsa04921 Oxytocin signaling pathway;hsa04971 Gastric acid secretion;hsa04720 Long-term potentiation;hsa05031 Amphetamine a…	R-HSA-3371556 Cellular response to heat stress;R-HSA-913531 Interferon Signaling;R-HSA-3371571 HSF1-dependent transactivation;R-HSA-9609736 Assembly and cell surface presentation of NMDA receptors;R-HSA-438064 Post NMDA receptor activation events;R-HSA-442755 Activation of NMDA receptors and postsynaptic events;R-HSA-5683057 MAPK family signaling cascades;R-HSA-5673001 RAF/MAP kinase cascade;R-HS…	WP1528 Physiological and pathological hypertrophy of the heart;WP1991 SRF and miRs in smooth muscle differentiation and proliferation;WP289 Myometrial relaxation and contraction pathways;WP4756 Renin-angiotensin-aldosterone system (RAAS);WP5083 Neuroinflammation and glutamatergic signaling;WP536 Calcium regulation in cardiac cells;WP1544 MicroRNAs in cardiomyocyte hypertrophy;WP4341 Non-genomic a…	Cytoplasm;Endoplasmic reticulum;Membrane
A0A994J3H1	PPP2R1A	A0A994J3H1;A0A994J3N8;A8K7B7;B4DDF7;B4DQY1;C9J9C1;P30153	5518	9066.67	38011.6	13449.4	21683.5	78872.9	117523	GO:0000159|protein phosphatase type 2A complex;GO:0000775|chromosome, centromeric region;GO:0004722|protein serine/threonine phosphatase activity;GO:0005515|protein binding;GO:0005634|nucleus;GO:0005737|cytoplasm;GO:0005739|mitochondrion;GO:0005829|cytosol;GO:0006470|protein dephosphorylation;GO:0007059|chromosome segregation;GO:0007143|female meiotic nuclear division;GO:0015630|microtubule cytos…	GO:0006470|protein dephosphorylation;GO:0007059|chromosome segregation;GO:0007143|female meiotic nuclear division;GO:0035331|negative regulation of hippo signaling;GO:0035556|intracellular signal transduction;GO:0040008|regulation of growth;GO:0043029|T cell homeostasis;GO:0045595|regulation of cell differentiation;GO:0051232|meiotic spindle elongation;GO:0051306|mitotic sister chromatid separati…	GO:0000159|protein phosphatase type 2A complex;GO:0000775|chromosome, centromeric region;GO:0005634|nucleus;GO:0005737|cytoplasm;GO:0005739|mitochondrion;GO:0005829|cytosol;GO:0015630|microtubule cytoskeleton;GO:0016020|membrane;GO:0016328|lateral plasma membrane;GO:0030425|dendrite;GO:0043005|neuron projection;GO:0043025|neuronal cell body;GO:0070062|extracellular exosome;GO:0090443|FAR/SIN/STRI…	GO:0004722|protein serine/threonine phosphatase activity;GO:0005515|protein binding;GO:0019888|protein phosphatase regulator activity;GO:0046982|protein heterodimerization activity;GO:1990405|protein antigen binding	hsa04530 Tight junction;hsa03015 mRNA surveillance pathway;hsa04152 AMPK signaling pathway;hsa04390 Hippo signaling pathway;hsa04114 Oocyte meiosis;hsa04728 Dopaminergic synapse;hsa05142 Chagas disease;hsa04261 Adrenergic signaling in cardiomyocytes;hsa05160 Hepatitis C;hsa04350 TGF-beta signaling pathway;hsa04730 Long-term depression;hsa04071 Sphingolipid signaling pathway;hsa04660 T cell recept…	R-HSA-927802 Nonsense-Mediated Decay (NMD);R-HSA-975957 Nonsense Mediated Decay (NMD) enhanced by the Exon Junction Complex (EJC);R-HSA-68886 M Phase;R-HSA-201681 TCF dependent signaling in response to WNT;R-HSA-195258 RHO GTPase Effectors;R-HSA-68875 Mitotic Prophase;R-HSA-195721 Signaling by WNT;R-HSA-1169410 Antiviral mechanism by IFN-stimulated genes;R-HSA-68882 Mitotic Anaphase;R-HSA-2555396…	WP4949 16p11.2 proximal deletion syndrome;WP500 Glycogen synthesis and degradation;WP5117 Cohesin complex - Cornelia de Lange syndrome;WP3932 Focal adhesion: PI3K-Akt-mTOR-signaling pathway;WP399 Wnt signaling pathway and pluripotency;WP4172 PI3K-Akt signaling pathway	Extracellular region;Cytoplasm;Mitochondrion;Membrane
A0A9L9PXS3	GPX4	A0A9L9PXS3;K7ERP4;P36969;R4GNE4	2879	46559.1	125302	84420.9	169706	571020	855236	GO:0004602|glutathione peroxidase activity;GO:0005515|protein binding;GO:0005634|nucleus;GO:0005635|nuclear envelope;GO:0005739|mitochondrion;GO:0005829|cytosol;GO:0006325|chromatin organization;GO:0006644|phospholipid metabolic process;GO:0006915|apoptotic process;GO:0006979|response to oxidative stress;GO:0007283|spermatogenesis;GO:0008430|selenium binding;GO:0016358|dendrite development;GO:001…	GO:0006325|chromatin organization;GO:0006644|phospholipid metabolic process;GO:0006915|apoptotic process;GO:0006979|response to oxidative stress;GO:0007283|spermatogenesis;GO:0016358|dendrite development;GO:0019369|arachidonate metabolic process;GO:0019372|lipoxygenase pathway;GO:0021549|cerebellum development;GO:0032355|response to estradiol;GO:0032496|response to lipopolysaccharide;GO:0035264|m…	GO:0005634|nucleus;GO:0005635|nuclear envelope;GO:0005739|mitochondrion;GO:0005829|cytosol;GO:0032991|protein-containing complex;GO:0070062|extracellular exosome	GO:0004602|glutathione peroxidase activity;GO:0005515|protein binding;GO:0008430|selenium binding;GO:0042802|identical protein binding;GO:0047066|phospholipid-hydroperoxide glutathione peroxidase activity	hsa00480 Glutathione metabolism;hsa01100 Metabolic pathways;hsa04216 Ferroptosis;hsa00590 Arachidonic acid metabolism	R-HSA-8978868 Fatty acid metabolism;R-HSA-2142753 Arachidonic acid metabolism;R-HSA-9018677 Biosynthesis of DHA-derived SPMs;R-HSA-9018678 Biosynthesis of specialized proresolving mediators (SPMs)	WP4313 Ferroptosis;WP100 Glutathione metabolism;WP176 Folate metabolism;WP15 Selenium micronutrient network;WP702 Metapathway biotransformation Phase I and II;WP3940 One-carbon metabolism and related pathways;WP4698 Vitamin D-sensitive calcium signaling in depression	Extracellular region;Cytoplasm;Mitochondrion
A0AUY0	RABL2A	A0AUY0;Q6IC14;Q9UBK7	11159	976.299	1050.31	562.131	1583.93	2333.79	4480.58	GO:0003924|GTPase activity;GO:0005515|protein binding;GO:0005525|GTP binding;GO:0006886|intracellular protein transport;GO:0012505|endomembrane system	GO:0006886|intracellular protein transport	GO:0012505|endomembrane system	GO:0003924|GTPase activity;GO:0005515|protein binding;GO:0005525|GTP binding	-	-	WP4536 Genes related to primary cilium development (based on CRISPR)	-
A0AVT1	UBA6	A0AVT1	55236	1879.44	6712.75	2712.32	7517.09	6866.9	27436.6	GO:0004792|thiosulfate sulfurtransferase activity;GO:0004839|ubiquitin activating enzyme activity;GO:0005515|protein binding;GO:0005524|ATP binding;GO:0005737|cytoplasm;GO:0005829|cytosol;GO:0006511|ubiquitin-dependent protein catabolic process;GO:0007612|learning;GO:0007626|locomotory behavior;GO:0016567|protein ubiquitination;GO:0016779|nucleotidyltransferase activity;GO:0019780|FAT10 activatin…	GO:0006511|ubiquitin-dependent protein catabolic process;GO:0007612|learning;GO:0007626|locomotory behavior;GO:0016567|protein ubiquitination;GO:0021764|amygdala development;GO:0021766|hippocampus development;GO:0060996|dendritic spine development	GO:0005737|cytoplasm;GO:0005829|cytosol	GO:0004792|thiosulfate sulfurtransferase activity;GO:0004839|ubiquitin activating enzyme activity;GO:0005515|protein binding;GO:0005524|ATP binding;GO:0016779|nucleotidyltransferase activity;GO:0019780|FAT10 activating enzyme activity	hsa04120 Ubiquitin mediated proteolysis	R-HSA-8852135 Protein ubiquitination;R-HSA-983169 Class I MHC mediated antigen processing & presentation;R-HSA-8866652 Synthesis of active ubiquitin: roles of E1 and E2 enzymes;R-HSA-983168 Antigen processing: Ubiquitination & Proteasome degradation	-	Cytoplasm
A0ZT99	TSSK2	A0ZT99;Q96PF2	23617	4435.87	11581.8	12831.2	20883.7	29321.5	84963.3	GO:0000287|magnesium ion binding;GO:0001669|acrosomal vesicle;GO:0004674|protein serine/threonine kinase activity;GO:0005515|protein binding;GO:0005524|ATP binding;GO:0005634|nucleus;GO:0005737|cytoplasm;GO:0005814|centriole;GO:0006338|chromatin remodeling;GO:0006468|protein phosphorylation;GO:0007286|spermatid development;GO:0018105|peptidyl-serine phosphorylation;GO:0044024|histone H2AS1 kinase…	GO:0006338|chromatin remodeling;GO:0006468|protein phosphorylation;GO:0007286|spermatid development;GO:0018105|peptidyl-serine phosphorylation;GO:0046777|protein autophosphorylation	GO:0001669|acrosomal vesicle;GO:0005634|nucleus;GO:0005737|cytoplasm;GO:0005814|centriole	GO:0000287|magnesium ion binding;GO:0004674|protein serine/threonine kinase activity;GO:0005515|protein binding;GO:0005524|ATP binding;GO:0044024|histone H2AS1 kinase activity;GO:0044877|protein-containing complex binding;GO:0106310|protein serine kinase activity	-	-	WP4657 22q11.2 copy number variation syndrome	Cytoplasm
A1JUI8	CCT6A	A1JUI8;B2R9K8;B4DPJ8;P40227;Q59ET3	908	758.51	1291.31	857.036	868.691	1798.87	3436.34	GO:0003723|RNA binding;GO:0005515|protein binding;GO:0005524|ATP binding;GO:0005737|cytoplasm;GO:0005829|cytosol;GO:0005832|chaperonin-containing T-complex;GO:0005874|microtubule;GO:0006457|protein folding;GO:0016887|ATP hydrolysis activity;GO:0032212|positive regulation of telomere maintenance via telomerase;GO:0044183|protein folding chaperone;GO:0050821|protein stabilization;GO:0051082|unfolde…	GO:0006457|protein folding;GO:0032212|positive regulation of telomere maintenance via telomerase;GO:0050821|protein stabilization;GO:0051086|chaperone mediated protein folding independent of cofactor;GO:0061077|chaperone-mediated protein folding;GO:1904851|positive regulation of establishment of protein localization to telomere;GO:1904871|positive regulation of protein localization to Cajal body;…	GO:0005737|cytoplasm;GO:0005829|cytosol;GO:0005832|chaperonin-containing T-complex;GO:0005874|microtubule;GO:0070062|extracellular exosome	GO:0003723|RNA binding;GO:0005515|protein binding;GO:0005524|ATP binding;GO:0016887|ATP hydrolysis activity;GO:0044183|protein folding chaperone;GO:0051082|unfolded protein binding;GO:0071987|WD40-repeat domain binding;GO:0140662|ATP-dependent protein folding chaperone	-	R-HSA-389960 Formation of tubulin folding intermediates by CCT/TriC;R-HSA-389958 Cooperation of Prefoldin and TriC/CCT in actin and tubulin folding;R-HSA-389957 Prefoldin mediated transfer of substrate to CCT/TriC;R-HSA-390450 Folding of actin by CCT/TriC;R-HSA-390466 Chaperonin-mediated protein folding;R-HSA-391251 Protein folding;R-HSA-390471 Association of TriC/CCT with target proteins during …	WP4949 16p11.2 proximal deletion syndrome	Extracellular region;Cytoplasm
A1L407	H1-6	A1L407;P22492	3010	2253.9	1307.33	1605.54	3977.15	1126.74	1605.79	GO:0000786|nucleosome;GO:0003690|double-stranded DNA binding;GO:0005634|nucleus;GO:0006334|nucleosome assembly;GO:0007283|spermatogenesis;GO:0030154|cell differentiation;GO:0030261|chromosome condensation;GO:0030527|structural constituent of chromatin;GO:0031492|nucleosomal DNA binding;GO:0045910|negative regulation of DNA recombination	GO:0006334|nucleosome assembly;GO:0007283|spermatogenesis;GO:0030154|cell differentiation;GO:0030261|chromosome condensation;GO:0045910|negative regulation of DNA recombination	GO:0000786|nucleosome;GO:0005634|nucleus	GO:0003690|double-stranded DNA binding;GO:0030527|structural constituent of chromatin;GO:0031492|nucleosomal DNA binding	-	-	-	-
A2A2F0	RALGAPB	A2A2F0;Q86X10	57148	972.222	569.936	80.4845	383.425	239.559	763.254	GO:0005096|GTPase activator activity;GO:0005515|protein binding;GO:0032484|Ral protein signal transduction;GO:0046982|protein heterodimerization activity;GO:0051056|regulation of small GTPase mediated signal transduction;GO:0090630|activation of GTPase activity	GO:0032484|Ral protein signal transduction;GO:0051056|regulation of small GTPase mediated signal transduction;GO:0090630|activation of GTPase activity	-	GO:0005096|GTPase activator activity;GO:0005515|protein binding;GO:0046982|protein heterodimerization activity	hsa04014 Ras signaling pathway	R-HSA-1445148 Translocation of SLC2A4 (GLUT4) to the plasma membrane	-	-
A2A3R6	RPS6	A2A3R6;P62753;Q96DV6	6194	3052.65	5192.87	3439.19	10796.6	10572.4	6983.36	GO:0000082|G1/S transition of mitotic cell cycle;GO:0001890|placenta development;GO:0002181|cytoplasmic translation;GO:0002309|T cell proliferation involved in immune response;GO:0003723|RNA binding;GO:0003735|structural constituent of ribosome;GO:0005515|protein binding;GO:0005634|nucleus;GO:0005654|nucleoplasm;GO:0005730|nucleolus;GO:0005737|cytoplasm;GO:0005783|endoplasmic reticulum;GO:0005829…	GO:0000082|G1/S transition of mitotic cell cycle;GO:0001890|placenta development;GO:0002181|cytoplasmic translation;GO:0002309|T cell proliferation involved in immune response;GO:0006364|rRNA processing;GO:0006412|translation;GO:0006924|activation-induced cell death of T cells;GO:0007369|gastrulation;GO:0008284|positive regulation of cell population proliferation;GO:0022605|mammalian oogenesis st…	GO:0005634|nucleus;GO:0005654|nucleoplasm;GO:0005730|nucleolus;GO:0005737|cytoplasm;GO:0005783|endoplasmic reticulum;GO:0005829|cytosol;GO:0015935|small ribosomal subunit;GO:0016020|membrane;GO:0022626|cytosolic ribosome;GO:0022627|cytosolic small ribosomal subunit;GO:0030425|dendrite;GO:0032040|small-subunit processome;GO:0036464|cytoplasmic ribonucleoprotein granule;GO:0044297|cell body;GO:0048…	GO:0003723|RNA binding;GO:0003735|structural constituent of ribosome;GO:0005515|protein binding;GO:0019901|protein kinase binding	hsa03010 Ribosome;hsa05171 Coronavirus disease - COVID-19;hsa04066 HIF-1 signaling pathway;hsa05205 Proteoglycans in cancer;hsa04714 Thermogenesis;hsa04910 Insulin signaling pathway;hsa01521 EGFR tyrosine kinase inhibitor resistance;hsa04371 Apelin signaling pathway;hsa04151 PI3K-Akt signaling pathway;hsa04150 mTOR signaling pathway	R-HSA-156842 Eukaryotic Translation Elongation;R-HSA-72764 Eukaryotic Translation Termination;R-HSA-156902 Peptide chain elongation;R-HSA-9010553 Regulation of expression of SLITs and ROBOs;R-HSA-168255 Influenza Infection;R-HSA-975956 Nonsense Mediated Decay (NMD) independent of the Exon Junction Complex (EJC);R-HSA-2408557 Selenocysteine synthesis;R-HSA-376176 Signaling by ROBO receptors;R-HSA-…	WP477 Cytoplasmic ribosomal proteins;WP3888 VEGFA-VEGFR2 signaling pathway;WP4206 Hereditary leiomyomatosis and renal cell carcinoma pathway;WP585 Interferon type I signaling pathways;WP2037 Prolactin signaling pathway;WP2035 Follicle stimulating hormone (FSH) signaling pathway;WP4321 Thermogenesis;WP127 IL-5 signaling pathway;WP49 IL-2 signaling pathway;WP2332 Interleukin-11 signaling pathway;WP…	Cytoplasm;Ribosome;Endoplasmic reticulum;Membrane;Nucleolus
A4D1U3	SSBP1	A4D1U3;Q04837;Q567R6	6742	2256.66	18296.2	11083.7	10030.6	10917.8	23919	GO:0003682|chromatin binding;GO:0003697|single-stranded DNA binding;GO:0003723|RNA binding;GO:0005515|protein binding;GO:0005634|nucleus;GO:0005739|mitochondrion;GO:0005759|mitochondrial matrix;GO:0006264|mitochondrial DNA replication;GO:0006268|DNA unwinding involved in DNA replication;GO:0042645|mitochondrial nucleoid;GO:0042802|identical protein binding;GO:0042803|protein homodimerization acti…	GO:0006264|mitochondrial DNA replication;GO:0006268|DNA unwinding involved in DNA replication;GO:0051096|positive regulation of helicase activity;GO:0051289|protein homotetramerization;GO:0090297|positive regulation of mitochondrial DNA replication	GO:0005634|nucleus;GO:0005739|mitochondrion;GO:0005759|mitochondrial matrix;GO:0042645|mitochondrial nucleoid;GO:0070062|extracellular exosome	GO:0003682|chromatin binding;GO:0003697|single-stranded DNA binding;GO:0003723|RNA binding;GO:0005515|protein binding;GO:0042802|identical protein binding;GO:0042803|protein homodimerization activity	hsa03430 Mismatch repair;hsa03030 DNA replication;hsa03440 Homologous recombination	R-HSA-1852241 Organelle biogenesis and maintenance;R-HSA-9837999 Mitochondrial protein degradation;R-HSA-2151201 Transcriptional activation of mitochondrial biogenesis;R-HSA-1592230 Mitochondrial biogenesis	-	Extracellular region;Cytoplasm;Mitochondrion
A5D8V7	ODAD3	A5D8V7;B3KPH7;B4DG09;B7ZMB9;K7EN59;K7EPK8	115948	5730.76	7504.98	8064.76	3298.54	4814.57	7134.25	GO:0003341|cilium movement;GO:0005515|protein binding;GO:0005576|extracellular region;GO:0005814|centriole;GO:0005929|cilium;GO:0005930|axoneme;GO:0007283|spermatogenesis;GO:0007368|determination of left/right symmetry;GO:0007420|brain development;GO:0030317|flagellated sperm motility;GO:0035253|ciliary rootlet;GO:0035264|multicellular organism growth;GO:0036064|ciliary basal body;GO:0036158|oute…	GO:0003341|cilium movement;GO:0007283|spermatogenesis;GO:0007368|determination of left/right symmetry;GO:0007420|brain development;GO:0030317|flagellated sperm motility;GO:0035264|multicellular organism growth;GO:0036158|outer dynein arm assembly;GO:0060287|epithelial cilium movement involved in determination of left/right asymmetry;GO:0061371|determination of heart left/right asymmetry;GO:009066…	GO:0005576|extracellular region;GO:0005814|centriole;GO:0005929|cilium;GO:0005930|axoneme;GO:0035253|ciliary rootlet;GO:0036064|ciliary basal body;GO:0097542|ciliary tip;GO:0120228|outer dynein arm docking complex	GO:0005515|protein binding	-	-	WP4803 Ciliopathies	Extracellular region;Cytoplasm
B4E0X1	B2M	A6XND9;B4E0X1;F5H6I0;H0YLF3;P61769	567	1049.16	1186.56	1873.22	32088	6693.63	15717.7	GO:0000139|Golgi membrane;GO:0001913|T cell mediated cytotoxicity;GO:0001916|positive regulation of T cell mediated cytotoxicity;GO:0002237|response to molecule of bacterial origin;GO:0002481|antigen processing and presentation of exogenous protein antigen via MHC class Ib, TAP-dependent;GO:0002502|peptide antigen assembly with MHC class I protein complex;GO:0002503|peptide antigen assembly with …	GO:0001913|T cell mediated cytotoxicity;GO:0001916|positive regulation of T cell mediated cytotoxicity;GO:0002237|response to molecule of bacterial origin;GO:0002481|antigen processing and presentation of exogenous protein antigen via MHC class Ib, TAP-dependent;GO:0002502|peptide antigen assembly with MHC class I protein complex;GO:0002503|peptide antigen assembly with MHC class II protein compl…	GO:0000139|Golgi membrane;GO:0005576|extracellular region;GO:0005615|extracellular space;GO:0005765|lysosomal membrane;GO:0005783|endoplasmic reticulum;GO:0005788|endoplasmic reticulum lumen;GO:0005794|Golgi apparatus;GO:0005829|cytosol;GO:0005886|plasma membrane;GO:0005925|focal adhesion;GO:0009897|external side of plasma membrane;GO:0012507|ER to Golgi transport vesicle membrane;GO:0016020|memb…	GO:0005198|structural molecule activity;GO:0005515|protein binding;GO:0023026|MHC class II protein complex binding;GO:0042605|peptide antigen binding;GO:0042802|identical protein binding;GO:0042803|protein homodimerization activity	hsa04612 Antigen processing and presentation;hsa05166 Human T-cell leukemia virus 1 infection;hsa05169 Epstein-Barr virus infection;hsa05163 Human cytomegalovirus infection;hsa05170 Human immunodeficiency virus 1 infection;hsa05168 Herpes simplex virus 1 infection	R-HSA-977225 Amyloid fiber formation;R-HSA-9679506 SARS-CoV Infections;R-HSA-9694516 SARS-CoV-2 Infection;R-HSA-9705683 SARS-CoV-2-host interactions;R-HSA-162909 Host Interactions of HIV factors;R-HSA-913531 Interferon Signaling;R-HSA-9635486 Infection with Mycobacterium tuberculosis;R-HSA-162906 HIV Infection;R-HSA-9824439 Bacterial Infection Pathways;R-HSA-1236974 ER-Phagosome pathway;R-HSA-679…	WP4754 IL-18 signaling pathway	Extracellular region;Cytoplasm;Endoplasmic reticulum;Lysosome;Membrane;Golgi apparatus
A8K088	EIF4A1	A8K088;A8K7F6;P60842	1973	1609.46	8009.03	2825.66	8186.92	8492.12	9304.1	GO:0000339|RNA cap binding;GO:0002183|cytoplasmic translational initiation;GO:0003723|RNA binding;GO:0003724|RNA helicase activity;GO:0003725|double-stranded RNA binding;GO:0003729|mRNA binding;GO:0003743|translation initiation factor activity;GO:0004386|helicase activity;GO:0005515|protein binding;GO:0005524|ATP binding;GO:0005737|cytoplasm;GO:0005829|cytosol;GO:0005886|plasma membrane;GO:000641…	GO:0002183|cytoplasmic translational initiation;GO:0006413|translational initiation;GO:0045944|positive regulation of transcription by RNA polymerase II	GO:0005737|cytoplasm;GO:0005829|cytosol;GO:0005886|plasma membrane;GO:0016020|membrane;GO:0016281|eukaryotic translation initiation factor 4F complex;GO:0048471|perinuclear region of cytoplasm;GO:0070062|extracellular exosome;GO:0097165|nuclear stress granule	GO:0000339|RNA cap binding;GO:0003723|RNA binding;GO:0003724|RNA helicase activity;GO:0003725|double-stranded RNA binding;GO:0003729|mRNA binding;GO:0003743|translation initiation factor activity;GO:0004386|helicase activity;GO:0005515|protein binding;GO:0005524|ATP binding;GO:0008135|translation factor activity, RNA binding;GO:0016887|ATP hydrolysis activity	-	R-HSA-156827 L13a-mediated translational silencing of Ceruloplasmin expression;R-HSA-72706 GTP hydrolysis and joining of the 60S ribosomal subunit;R-HSA-72613 Eukaryotic Translation Initiation;R-HSA-72737 Cap-dependent Translation Initiation;R-HSA-72766 Translation;R-HSA-72649 Translation initiation complex formation;R-HSA-72702 Ribosomal scanning and start codon recognition;R-HSA-1169410 Antivir…	WP107 Translation factors;WP585 Interferon type I signaling pathways;WP4549 Fragile X syndrome;WP4566 Translation inhibitors in chronically activated PDGFRA cells	Extracellular region;Cytoplasm;Membrane
A8K237	CYB5R2	A8K237;Q6BCY4	51700	6378.31	4825.69	3812.51	1721.35	10086.9	19562.3	GO:0004128|cytochrome-b5 reductase activity, acting on NAD(P)H;GO:0005515|protein binding;GO:0005634|nucleus;GO:0005739|mitochondrion;GO:0005789|endoplasmic reticulum membrane;GO:0015701|bicarbonate transport;GO:0016020|membrane;GO:0016126|sterol biosynthetic process;GO:0071949|FAD binding	GO:0015701|bicarbonate transport;GO:0016126|sterol biosynthetic process	GO:0005634|nucleus;GO:0005739|mitochondrion;GO:0005789|endoplasmic reticulum membrane;GO:0016020|membrane	GO:0004128|cytochrome-b5 reductase activity, acting on NAD(P)H;GO:0005515|protein binding;GO:0071949|FAD binding	hsa00520 Amino sugar and nucleotide sugar metabolism	R-HSA-1237044 Erythrocytes take up carbon dioxide and release oxygen;R-HSA-1480926 O2/CO2 exchange in erythrocytes	WP43 Oxidation by cytochrome P450	Cytoplasm;Mitochondrion;Endoplasmic reticulum;Membrane
A8K2W7	GSPT1	A8K2W7;B2RCT6;P15170;Q7KZX8	2935	2091.13	16783.3	10027.9	16555.4	15975.1	19482	GO:0000082|G1/S transition of mitotic cell cycle;GO:0000184|nuclear-transcribed mRNA catabolic process, nonsense-mediated decay;GO:0003723|RNA binding;GO:0003747|translation release factor activity;GO:0003924|GTPase activity;GO:0005515|protein binding;GO:0005525|GTP binding;GO:0005737|cytoplasm;GO:0005829|cytosol;GO:0006412|translation;GO:0006415|translational termination;GO:0006449|regulation of…	GO:0000082|G1/S transition of mitotic cell cycle;GO:0000184|nuclear-transcribed mRNA catabolic process, nonsense-mediated decay;GO:0006412|translation;GO:0006415|translational termination;GO:0006449|regulation of translational termination;GO:0006479|protein methylation	GO:0005737|cytoplasm;GO:0005829|cytosol;GO:0018444|translation release factor complex;GO:0022626|cytosolic ribosome	GO:0003723|RNA binding;GO:0003747|translation release factor activity;GO:0003924|GTPase activity;GO:0005515|protein binding;GO:0005525|GTP binding	hsa03015 mRNA surveillance pathway	R-HSA-72764 Eukaryotic Translation Termination;R-HSA-9010553 Regulation of expression of SLITs and ROBOs;R-HSA-975956 Nonsense Mediated Decay (NMD) independent of the Exon Junction Complex (EJC);R-HSA-376176 Signaling by ROBO receptors;R-HSA-927802 Nonsense-Mediated Decay (NMD);R-HSA-975957 Nonsense Mediated Decay (NMD) enhanced by the Exon Junction Complex (EJC);R-HSA-72766 Translation	-	Cytoplasm;Ribosome
A8K486	PPIA	A8K486;P62937;V9HWF5	5478	3540.92	3431.59	5350.23	4160.71	14478.5	13186.6	GO:0000413|protein peptidyl-prolyl isomerization;GO:0001933|negative regulation of protein phosphorylation;GO:0001934|positive regulation of protein phosphorylation;GO:0003723|RNA binding;GO:0003755|peptidyl-prolyl cis-trans isomerase activity;GO:0005178|integrin binding;GO:0005515|protein binding;GO:0005576|extracellular region;GO:0005615|extracellular space;GO:0005634|nucleus;GO:0005737|cytopla…	GO:0000413|protein peptidyl-prolyl isomerization;GO:0001933|negative regulation of protein phosphorylation;GO:0001934|positive regulation of protein phosphorylation;GO:0006457|protein folding;GO:0006469|negative regulation of protein kinase activity;GO:0006915|apoptotic process;GO:0019076|viral release from host cell;GO:0030168|platelet activation;GO:0030182|neuron differentiation;GO:0030593|neut…	GO:0005576|extracellular region;GO:0005615|extracellular space;GO:0005634|nucleus;GO:0005737|cytoplasm;GO:0005829|cytosol;GO:0005925|focal adhesion;GO:0016020|membrane;GO:0031982|vesicle;GO:0032991|protein-containing complex;GO:0034774|secretory granule lumen;GO:0070062|extracellular exosome;GO:1904813|ficolin-1-rich granule lumen	GO:0003723|RNA binding;GO:0003755|peptidyl-prolyl cis-trans isomerase activity;GO:0005178|integrin binding;GO:0005515|protein binding;GO:0016018|cyclosporin A binding;GO:0046790|virion binding;GO:0051082|unfolded protein binding;GO:1904399|heparan sulfate binding	hsa04217 Necroptosis;hsa03250 Viral life cycle - HIV-1	R-HSA-9692914 SARS-CoV-1-host interactions;R-HSA-9678108 SARS-CoV-1 Infection;R-HSA-9679506 SARS-CoV Infections;R-HSA-162909 Host Interactions of HIV factors;R-HSA-162906 HIV Infection;R-HSA-6798695 Neutrophil degranulation;R-HSA-1168372 Downstream signaling events of B Cell Receptor (BCR);R-HSA-162588 Budding and maturation of HIV virion;R-HSA-983705 Signaling by the B Cell Receptor (BCR);R-HSA-…	WP2037 Prolactin signaling pathway	Extracellular region;Cytoplasm;Membrane
A8K4Y7	H3-3A	A8K4Y7;B2R4P9;B4E380;K7EK07;P68431;P84243;Q16695;Q71DI3	3020	14933.1	7771.54	5625.31	13926.9	6503.42	29919.7	GO:0000781|chromosome, telomeric region;GO:0000786|nucleosome;GO:0000939|inner kinetochore;GO:0000978|RNA polymerase II cis-regulatory region sequence-specific DNA binding;GO:0000979|RNA polymerase II core promoter sequence-specific DNA binding;GO:0001556|oocyte maturation;GO:0001649|osteoblast differentiation;GO:0001740|Barr body;GO:0005515|protein binding;GO:0005576|extracellular region;GO:0005…	GO:0001556|oocyte maturation;GO:0001649|osteoblast differentiation;GO:0006334|nucleosome assembly;GO:0006997|nucleus organization;GO:0007286|spermatid development;GO:0007338|single fertilization;GO:0007566|embryo implantation;GO:0008283|cell population proliferation;GO:0008584|male gonad development;GO:0030307|positive regulation of cell growth;GO:0031508|pericentric heterochromatin formation;GO:…	GO:0000781|chromosome, telomeric region;GO:0000786|nucleosome;GO:0000939|inner kinetochore;GO:0001740|Barr body;GO:0005576|extracellular region;GO:0005634|nucleus;GO:0005654|nucleoplasm;GO:0032991|protein-containing complex;GO:0070062|extracellular exosome	GO:0000978|RNA polymerase II cis-regulatory region sequence-specific DNA binding;GO:0000979|RNA polymerase II core promoter sequence-specific DNA binding;GO:0005515|protein binding;GO:0030527|structural constituent of chromatin;GO:0031492|nucleosomal DNA binding;GO:0046982|protein heterodimerization activity	hsa04613 Neutrophil extracellular trap formation;hsa05322 Systemic lupus erythematosus;hsa05034 Alcoholism;hsa05131 Shigellosis;hsa05202 Transcriptional misregulation in cancer	R-HSA-68886 M Phase;R-HSA-8939236 RUNX1 regulates transcription of genes involved in differentiation of HSCs;R-HSA-68867 Assembly of the pre-replicative complex;R-HSA-69002 DNA Replication Pre-Initiation;R-HSA-201681 TCF dependent signaling in response to WNT;R-HSA-977225 Amyloid fiber formation;R-HSA-69306 DNA Replication;R-HSA-195258 RHO GTPase Effectors;R-HSA-68875 Mitotic Prophase;R-HSA-68616…	WP4553 FBXL10 enhancement of MAP/ERK signaling in diffuse large B-cell lymphoma;WP4352 Ciliary landscape;WP4320 Effect of progerin on genes involved in Hutchinson-Gilford progeria syndrome;WP2369 Histone modifications;WP2361 Gastric cancer network 1;WP4204 Tumor suppressor activity of SMARCB1;WP5114 Nucleotide excision repair in xeroderma pigmentosum	Extracellular region
K7EK07	H3-3B	A8K4Y7;B2R4P9;B4E380;K7EK07;P68431;P84243;Q16695;Q71DI3	3021	14933.1	7771.54	5625.31	13926.9	6503.42	29919.7	GO:0000781|chromosome, telomeric region;GO:0000786|nucleosome;GO:0000939|inner kinetochore;GO:0000978|RNA polymerase II cis-regulatory region sequence-specific DNA binding;GO:0000979|RNA polymerase II core promoter sequence-specific DNA binding;GO:0001556|oocyte maturation;GO:0001649|osteoblast differentiation;GO:0001740|Barr body;GO:0005515|protein binding;GO:0005576|extracellular region;GO:0005…	GO:0001556|oocyte maturation;GO:0001649|osteoblast differentiation;GO:0006334|nucleosome assembly;GO:0006997|nucleus organization;GO:0007286|spermatid development;GO:0007338|single fertilization;GO:0007566|embryo implantation;GO:0008283|cell population proliferation;GO:0008584|male gonad development;GO:0030307|positive regulation of cell growth;GO:0031508|pericentric heterochromatin formation;GO:…	GO:0000781|chromosome, telomeric region;GO:0000786|nucleosome;GO:0000939|inner kinetochore;GO:0001740|Barr body;GO:0005576|extracellular region;GO:0005634|nucleus;GO:0005654|nucleoplasm;GO:0032991|protein-containing complex;GO:0070062|extracellular exosome	GO:0000978|RNA polymerase II cis-regulatory region sequence-specific DNA binding;GO:0000979|RNA polymerase II core promoter sequence-specific DNA binding;GO:0005515|protein binding;GO:0030527|structural constituent of chromatin;GO:0031492|nucleosomal DNA binding;GO:0046982|protein heterodimerization activity	hsa04613 Neutrophil extracellular trap formation;hsa05322 Systemic lupus erythematosus;hsa05034 Alcoholism;hsa05131 Shigellosis;hsa05202 Transcriptional misregulation in cancer	R-HSA-68886 M Phase;R-HSA-8939236 RUNX1 regulates transcription of genes involved in differentiation of HSCs;R-HSA-68867 Assembly of the pre-replicative complex;R-HSA-69002 DNA Replication Pre-Initiation;R-HSA-201681 TCF dependent signaling in response to WNT;R-HSA-977225 Amyloid fiber formation;R-HSA-69306 DNA Replication;R-HSA-195258 RHO GTPase Effectors;R-HSA-68875 Mitotic Prophase;R-HSA-68616…	WP4553 FBXL10 enhancement of MAP/ERK signaling in diffuse large B-cell lymphoma;WP4320 Effect of progerin on genes involved in Hutchinson-Gilford progeria syndrome;WP2369 Histone modifications;WP4204 Tumor suppressor activity of SMARCB1;WP5114 Nucleotide excision repair in xeroderma pigmentosum	Extracellular region
P68431	H3C1	A8K4Y7;B2R4P9;B4E380;K7EK07;P68431;P84243;Q16695;Q71DI3	8350	14933.1	7771.54	5625.31	13926.9	6503.42	29919.7	GO:0000786|nucleosome;GO:0003677|DNA binding;GO:0005515|protein binding;GO:0005576|extracellular region;GO:0005634|nucleus;GO:0005654|nucleoplasm;GO:0006325|chromatin organization;GO:0006334|nucleosome assembly;GO:0010467|gene expression;GO:0016020|membrane;GO:0030527|structural constituent of chromatin;GO:0032200|telomere organization;GO:0032991|protein-containing complex;GO:0040029|epigenetic r…	GO:0006325|chromatin organization;GO:0006334|nucleosome assembly;GO:0010467|gene expression;GO:0032200|telomere organization;GO:0040029|epigenetic regulation of gene expression	GO:0000786|nucleosome;GO:0005576|extracellular region;GO:0005634|nucleus;GO:0005654|nucleoplasm;GO:0016020|membrane;GO:0032991|protein-containing complex;GO:0070062|extracellular exosome	GO:0003677|DNA binding;GO:0005515|protein binding;GO:0030527|structural constituent of chromatin;GO:0045296|cadherin binding;GO:0046982|protein heterodimerization activity	hsa04613 Neutrophil extracellular trap formation;hsa05322 Systemic lupus erythematosus;hsa05034 Alcoholism;hsa05131 Shigellosis;hsa05202 Transcriptional misregulation in cancer	R-HSA-68886 M Phase;R-HSA-9609690 HCMV Early Events;R-HSA-9609646 HCMV Infection;R-HSA-8939236 RUNX1 regulates transcription of genes involved in differentiation of HSCs;R-HSA-68867 Assembly of the pre-replicative complex;R-HSA-69002 DNA Replication Pre-Initiation;R-HSA-201681 TCF dependent signaling in response to WNT;R-HSA-977225 Amyloid fiber formation;R-HSA-69306 DNA Replication;R-HSA-195258 …	WP4553 FBXL10 enhancement of MAP/ERK signaling in diffuse large B-cell lymphoma;WP4320 Effect of progerin on genes involved in Hutchinson-Gilford progeria syndrome;WP2369 Histone modifications	Extracellular region;Membrane
Q16695	H3-4	A8K4Y7;B2R4P9;B4E380;K7EK07;P68431;P84243;Q16695;Q71DI3	8290	14933.1	7771.54	5625.31	13926.9	6503.42	29919.7	GO:0000781|chromosome, telomeric region;GO:0000786|nucleosome;GO:0003677|DNA binding;GO:0005515|protein binding;GO:0005634|nucleus;GO:0005654|nucleoplasm;GO:0006325|chromatin organization;GO:0006334|nucleosome assembly;GO:0030527|structural constituent of chromatin;GO:0046982|protein heterodimerization activity;GO:0070062|extracellular exosome	GO:0006325|chromatin organization;GO:0006334|nucleosome assembly	GO:0000781|chromosome, telomeric region;GO:0000786|nucleosome;GO:0005634|nucleus;GO:0005654|nucleoplasm;GO:0070062|extracellular exosome	GO:0003677|DNA binding;GO:0005515|protein binding;GO:0030527|structural constituent of chromatin;GO:0046982|protein heterodimerization activity	hsa04613 Neutrophil extracellular trap formation;hsa05322 Systemic lupus erythematosus;hsa05034 Alcoholism;hsa05131 Shigellosis;hsa05202 Transcriptional misregulation in cancer	R-HSA-68886 M Phase;R-HSA-201681 TCF dependent signaling in response to WNT;R-HSA-68875 Mitotic Prophase;R-HSA-2299718 Condensation of Prophase Chromosomes;R-HSA-195721 Signaling by WNT;R-HSA-201722 Formation of the beta-catenin:TCF transactivating complex;R-HSA-9670095 Inhibition of DNA recombination at telomere;R-HSA-912446 Meiotic recombination;R-HSA-171306 Packaging Of Telomere Ends;R-HSA-110…	WP2035 Follicle stimulating hormone (FSH) signaling pathway;WP4673 Male infertility	Extracellular region
Q71DI3	H3C14	A8K4Y7;B2R4P9;B4E380;K7EK07;P68431;P84243;Q16695;Q71DI3	126961	14933.1	7771.54	5625.31	13926.9	6503.42	29919.7	GO:0000786|nucleosome;GO:0003677|DNA binding;GO:0005515|protein binding;GO:0005576|extracellular region;GO:0005634|nucleus;GO:0005654|nucleoplasm;GO:0006325|chromatin organization;GO:0006334|nucleosome assembly;GO:0030527|structural constituent of chromatin;GO:0046982|protein heterodimerization activity;GO:0070062|extracellular exosome	GO:0006325|chromatin organization;GO:0006334|nucleosome assembly	GO:0000786|nucleosome;GO:0005576|extracellular region;GO:0005634|nucleus;GO:0005654|nucleoplasm;GO:0070062|extracellular exosome	GO:0003677|DNA binding;GO:0005515|protein binding;GO:0030527|structural constituent of chromatin;GO:0046982|protein heterodimerization activity	hsa04613 Neutrophil extracellular trap formation;hsa05322 Systemic lupus erythematosus;hsa05034 Alcoholism;hsa05131 Shigellosis;hsa05202 Transcriptional misregulation in cancer	R-HSA-68886 M Phase;R-HSA-9609690 HCMV Early Events;R-HSA-9609646 HCMV Infection;R-HSA-8939236 RUNX1 regulates transcription of genes involved in differentiation of HSCs;R-HSA-68867 Assembly of the pre-replicative complex;R-HSA-69002 DNA Replication Pre-Initiation;R-HSA-201681 TCF dependent signaling in response to WNT;R-HSA-977225 Amyloid fiber formation;R-HSA-69306 DNA Replication;R-HSA-195258 …	WP4553 FBXL10 enhancement of MAP/ERK signaling in diffuse large B-cell lymphoma;WP4320 Effect of progerin on genes involved in Hutchinson-Gilford progeria syndrome;WP2369 Histone modifications	Extracellular region
A8K4Z4	RPLP0	A8K4Z4;F8VU65;F8VWS0;P05388;Q53HW2;Q6NSF2	6175	56158.4	88031	46760.2	85168.1	154142	459899	GO:0002181|cytoplasmic translation;GO:0003723|RNA binding;GO:0003735|structural constituent of ribosome;GO:0005515|protein binding;GO:0005634|nucleus;GO:0005737|cytoplasm;GO:0005783|endoplasmic reticulum;GO:0005829|cytosol;GO:0005925|focal adhesion;GO:0006412|translation;GO:0014069|postsynaptic density;GO:0016020|membrane;GO:0022625|cytosolic large ribosomal subunit;GO:0022626|cytosolic ribosome;…	GO:0002181|cytoplasmic translation;GO:0006412|translation	GO:0005634|nucleus;GO:0005737|cytoplasm;GO:0005783|endoplasmic reticulum;GO:0005829|cytosol;GO:0005925|focal adhesion;GO:0014069|postsynaptic density;GO:0016020|membrane;GO:0022625|cytosolic large ribosomal subunit;GO:0022626|cytosolic ribosome;GO:0036464|cytoplasmic ribonucleoprotein granule;GO:0070062|extracellular exosome;GO:0098794|postsynapse;GO:1990904|ribonucleoprotein complex	GO:0003723|RNA binding;GO:0003735|structural constituent of ribosome;GO:0005515|protein binding;GO:0070180|large ribosomal subunit rRNA binding	hsa03010 Ribosome;hsa05171 Coronavirus disease - COVID-19	R-HSA-156842 Eukaryotic Translation Elongation;R-HSA-72764 Eukaryotic Translation Termination;R-HSA-156902 Peptide chain elongation;R-HSA-9010553 Regulation of expression of SLITs and ROBOs;R-HSA-168255 Influenza Infection;R-HSA-975956 Nonsense Mediated Decay (NMD) independent of the Exon Junction Complex (EJC);R-HSA-2408557 Selenocysteine synthesis;R-HSA-376176 Signaling by ROBO receptors;R-HSA-…	WP477 Cytoplasmic ribosomal proteins	Extracellular region;Cytoplasm;Ribosome;Endoplasmic reticulum;Membrane
A8K517	RPS23	A8K517;P62266	6228	4565.01	20604.7	10723.7	26919.2	23091.1	37918.2	GO:0002181|cytoplasmic translation;GO:0003723|RNA binding;GO:0003735|structural constituent of ribosome;GO:0005515|protein binding;GO:0005654|nucleoplasm;GO:0005730|nucleolus;GO:0005737|cytoplasm;GO:0005783|endoplasmic reticulum;GO:0005791|rough endoplasmic reticulum;GO:0005829|cytosol;GO:0005840|ribosome;GO:0006412|translation;GO:0016020|membrane;GO:0022626|cytosolic ribosome;GO:0022627|cytosoli…	GO:0002181|cytoplasmic translation;GO:0006412|translation;GO:0034063|stress granule assembly;GO:0042274|ribosomal small subunit biogenesis;GO:1990145|maintenance of translational fidelity	GO:0005654|nucleoplasm;GO:0005730|nucleolus;GO:0005737|cytoplasm;GO:0005783|endoplasmic reticulum;GO:0005791|rough endoplasmic reticulum;GO:0005829|cytosol;GO:0005840|ribosome;GO:0016020|membrane;GO:0022626|cytosolic ribosome;GO:0022627|cytosolic small ribosomal subunit;GO:0032040|small-subunit processome;GO:0045202|synapse	GO:0003723|RNA binding;GO:0003735|structural constituent of ribosome;GO:0005515|protein binding	hsa03010 Ribosome;hsa05171 Coronavirus disease - COVID-19	R-HSA-156842 Eukaryotic Translation Elongation;R-HSA-72764 Eukaryotic Translation Termination;R-HSA-156902 Peptide chain elongation;R-HSA-9010553 Regulation of expression of SLITs and ROBOs;R-HSA-168255 Influenza Infection;R-HSA-975956 Nonsense Mediated Decay (NMD) independent of the Exon Junction Complex (EJC);R-HSA-2408557 Selenocysteine synthesis;R-HSA-376176 Signaling by ROBO receptors;R-HSA-…	WP477 Cytoplasmic ribosomal proteins	Cytoplasm;Ribosome;Endoplasmic reticulum;Membrane;Nucleolus
A8K572	EFHC2	A8K572;A8KAA2;Q5JST6	80258	5455.39	27385.8	7008.06	41149.6	33230.1	74876.1	GO:0005509|calcium ion binding;GO:0005515|protein binding;GO:0005874|microtubule;GO:0005879|axonemal microtubule;GO:0010975|regulation of neuron projection development;GO:0030317|flagellated sperm motility;GO:0036064|ciliary basal body;GO:0036126|sperm flagellum;GO:0160111|axonemal A tubule inner sheath;GO:1990830|cellular response to leukemia inhibitory factor	GO:0010975|regulation of neuron projection development;GO:0030317|flagellated sperm motility;GO:1990830|cellular response to leukemia inhibitory factor	GO:0005874|microtubule;GO:0005879|axonemal microtubule;GO:0036064|ciliary basal body;GO:0036126|sperm flagellum;GO:0160111|axonemal A tubule inner sheath	GO:0005509|calcium ion binding;GO:0005515|protein binding	-	-	WP4352 Ciliary landscape	Cytoplasm
A8K5W7	IARS2	A8K5W7;Q9NSE4	55699	26581.1	53021.6	22091.6	75592.5	77000.2	307916	GO:0000049|tRNA binding;GO:0002161|aminoacyl-tRNA editing activity;GO:0004822|isoleucine-tRNA ligase activity;GO:0005524|ATP binding;GO:0005739|mitochondrion;GO:0005759|mitochondrial matrix;GO:0006418|tRNA aminoacylation for protein translation;GO:0006428|isoleucyl-tRNA aminoacylation;GO:0032543|mitochondrial translation;GO:0106074|aminoacyl-tRNA metabolism involved in translational fidelity	GO:0006418|tRNA aminoacylation for protein translation;GO:0006428|isoleucyl-tRNA aminoacylation;GO:0032543|mitochondrial translation;GO:0106074|aminoacyl-tRNA metabolism involved in translational fidelity	GO:0005739|mitochondrion;GO:0005759|mitochondrial matrix	GO:0000049|tRNA binding;GO:0002161|aminoacyl-tRNA editing activity;GO:0004822|isoleucine-tRNA ligase activity;GO:0005524|ATP binding	hsa00970 Aminoacyl-tRNA biosynthesis	R-HSA-72766 Translation;R-HSA-9837999 Mitochondrial protein degradation;R-HSA-379724 tRNA Aminoacylation;R-HSA-379726 Mitochondrial tRNA aminoacylation	-	Cytoplasm;Mitochondrion
B2RDW1	RPS27A	A8K674;B2RDW1;B4DV12;F5GXK7;F5GYU3;F5H265;F5H2Z3;F5H388;F5H6Q2;F5H747;J3QKN0;J3QS39;J3QTR3;L8B196;L8B4I8;L8B4J3;L8B4M0;L8B4R0;L8B4Z6;P0CG47;P0CG48;P62979;P62987;Q3MIH3;Q5PY61;Q5RKT7;Q5U5U6;Q5UGI3;Q96C32;Q96MH4	6233	38907	46920.2	33384.1	73911.2	87570.7	215170	GO:0002181|cytoplasmic translation;GO:0003723|RNA binding;GO:0003735|structural constituent of ribosome;GO:0005515|protein binding;GO:0005615|extracellular space;GO:0005634|nucleus;GO:0005654|nucleoplasm;GO:0005730|nucleolus;GO:0005737|cytoplasm;GO:0005741|mitochondrial outer membrane;GO:0005789|endoplasmic reticulum membrane;GO:0005829|cytosol;GO:0005886|plasma membrane;GO:0006412|translation;GO…	GO:0002181|cytoplasmic translation;GO:0006412|translation;GO:0016567|protein ubiquitination;GO:0019941|modification-dependent protein catabolic process;GO:0042274|ribosomal small subunit biogenesis	GO:0005615|extracellular space;GO:0005634|nucleus;GO:0005654|nucleoplasm;GO:0005730|nucleolus;GO:0005737|cytoplasm;GO:0005741|mitochondrial outer membrane;GO:0005789|endoplasmic reticulum membrane;GO:0005829|cytosol;GO:0005886|plasma membrane;GO:0010008|endosome membrane;GO:0015935|small ribosomal subunit;GO:0016020|membrane;GO:0022626|cytosolic ribosome;GO:0022627|cytosolic small ribosomal subun…	GO:0003723|RNA binding;GO:0003735|structural constituent of ribosome;GO:0005515|protein binding;GO:0031386|protein tag activity;GO:0031625|ubiquitin protein ligase binding;GO:0046872|metal ion binding	hsa03010 Ribosome;hsa05171 Coronavirus disease - COVID-19;hsa05012 Parkinson disease;hsa05022 Pathways of neurodegeneration - multiple diseases;hsa05131 Shigellosis;hsa04120 Ubiquitin mediated proteolysis;hsa04137 Mitophagy - animal;hsa04140 Autophagy - animal;hsa05167 Kaposi sarcoma-associated herpesvirus infection	R-HSA-156842 Eukaryotic Translation Elongation;R-HSA-72764 Eukaryotic Translation Termination;R-HSA-156902 Peptide chain elongation;R-HSA-9010553 Regulation of expression of SLITs and ROBOs;R-HSA-168255 Influenza Infection;R-HSA-975956 Nonsense Mediated Decay (NMD) independent of the Exon Junction Complex (EJC);R-HSA-2408557 Selenocysteine synthesis;R-HSA-376176 Signaling by ROBO receptors;R-HSA-…	WP477 Cytoplasmic ribosomal proteins;WP3594 Circadian rhythm genes	Extracellular region;Cytoplasm;Ribosome;Mitochondrion;Endoplasmic reticulum;Membrane;Nucleolus
B4DV12	UBB	A8K674;B2RDW1;B4DV12;F5GXK7;F5GYU3;F5H265;F5H2Z3;F5H388;F5H6Q2;F5H747;J3QKN0;J3QS39;J3QTR3;L8B196;L8B4I8;L8B4J3;L8B4M0;L8B4R0;L8B4Z6;P0CG47;P0CG48;P62979;P62987;Q3MIH3;Q5PY61;Q5RKT7;Q5U5U6;Q5UGI3;Q96C32;Q96MH4	7314	38907	46920.2	33384.1	73911.2	87570.7	215170	GO:0005515|protein binding;GO:0005615|extracellular space;GO:0005634|nucleus;GO:0005654|nucleoplasm;GO:0005737|cytoplasm;GO:0005739|mitochondrion;GO:0005741|mitochondrial outer membrane;GO:0005789|endoplasmic reticulum membrane;GO:0005829|cytosol;GO:0005886|plasma membrane;GO:0007141|male meiosis I;GO:0007144|female meiosis I;GO:0008585|female gonad development;GO:0010008|endosome membrane;GO:001…	GO:0007141|male meiosis I;GO:0007144|female meiosis I;GO:0008585|female gonad development;GO:0016567|protein ubiquitination;GO:0019941|modification-dependent protein catabolic process;GO:0021888|hypothalamus gonadotrophin-releasing hormone neuron development;GO:0031398|positive regulation of protein ubiquitination;GO:0043523|regulation of neuron apoptotic process;GO:0047497|mitochondrion transpor…	GO:0005615|extracellular space;GO:0005634|nucleus;GO:0005654|nucleoplasm;GO:0005737|cytoplasm;GO:0005739|mitochondrion;GO:0005741|mitochondrial outer membrane;GO:0005789|endoplasmic reticulum membrane;GO:0005829|cytosol;GO:0005886|plasma membrane;GO:0010008|endosome membrane;GO:0030666|endocytic vesicle membrane;GO:0031982|vesicle;GO:0043005|neuron projection;GO:0043025|neuronal cell body;GO:0070…	GO:0005515|protein binding;GO:0031386|protein tag activity;GO:0031625|ubiquitin protein ligase binding	hsa05012 Parkinson disease;hsa05022 Pathways of neurodegeneration - multiple diseases;hsa05131 Shigellosis;hsa04120 Ubiquitin mediated proteolysis;hsa04137 Mitophagy - animal;hsa04140 Autophagy - animal;hsa05167 Kaposi sarcoma-associated herpesvirus infection	R-HSA-9010553 Regulation of expression of SLITs and ROBOs;R-HSA-376176 Signaling by ROBO receptors;R-HSA-68886 M Phase;R-HSA-8939236 RUNX1 regulates transcription of genes involved in differentiation of HSCs;R-HSA-68867 Assembly of the pre-replicative complex;R-HSA-9692914 SARS-CoV-1-host interactions;R-HSA-9678108 SARS-CoV-1 Infection;R-HSA-9646399 Aggrephagy;R-HSA-69002 DNA Replication Pre-Init…	WP183 Proteasome degradation;WP2371 Parkinson's disease pathway	Extracellular region;Cytoplasm;Mitochondrion;Endoplasmic reticulum;Membrane
F5GXK7	UBC	A8K674;B2RDW1;B4DV12;F5GXK7;F5GYU3;F5H265;F5H2Z3;F5H388;F5H6Q2;F5H747;J3QKN0;J3QS39;J3QTR3;L8B196;L8B4I8;L8B4J3;L8B4M0;L8B4R0;L8B4Z6;P0CG47;P0CG48;P62979;P62987;Q3MIH3;Q5PY61;Q5RKT7;Q5U5U6;Q5UGI3;Q96C32;Q96MH4	7316	38907	46920.2	33384.1	73911.2	87570.7	215170	GO:0003723|RNA binding;GO:0005515|protein binding;GO:0005615|extracellular space;GO:0005634|nucleus;GO:0005654|nucleoplasm;GO:0005737|cytoplasm;GO:0005741|mitochondrial outer membrane;GO:0005789|endoplasmic reticulum membrane;GO:0005829|cytosol;GO:0005886|plasma membrane;GO:0010008|endosome membrane;GO:0016567|protein ubiquitination;GO:0019941|modification-dependent protein catabolic process;GO:0…	GO:0016567|protein ubiquitination;GO:0019941|modification-dependent protein catabolic process	GO:0005615|extracellular space;GO:0005634|nucleus;GO:0005654|nucleoplasm;GO:0005737|cytoplasm;GO:0005741|mitochondrial outer membrane;GO:0005789|endoplasmic reticulum membrane;GO:0005829|cytosol;GO:0005886|plasma membrane;GO:0010008|endosome membrane;GO:0030666|endocytic vesicle membrane;GO:0031982|vesicle;GO:0070062|extracellular exosome	GO:0003723|RNA binding;GO:0005515|protein binding;GO:0031386|protein tag activity;GO:0031625|ubiquitin protein ligase binding	hsa05012 Parkinson disease;hsa05022 Pathways of neurodegeneration - multiple diseases;hsa03320 PPAR signaling pathway;hsa05131 Shigellosis;hsa04120 Ubiquitin mediated proteolysis;hsa04137 Mitophagy - animal;hsa04140 Autophagy - animal;hsa05167 Kaposi sarcoma-associated herpesvirus infection	R-HSA-9010553 Regulation of expression of SLITs and ROBOs;R-HSA-376176 Signaling by ROBO receptors;R-HSA-68886 M Phase;R-HSA-8939236 RUNX1 regulates transcription of genes involved in differentiation of HSCs;R-HSA-68867 Assembly of the pre-replicative complex;R-HSA-9692914 SARS-CoV-1-host interactions;R-HSA-9678108 SARS-CoV-1 Infection;R-HSA-9646399 Aggrephagy;R-HSA-69002 DNA Replication Pre-Init…	WP183 Proteasome degradation;WP466 DNA replication;WP3594 Circadian rhythm genes	Extracellular region;Cytoplasm;Mitochondrion;Endoplasmic reticulum;Membrane
P62987	UBA52	A8K674;B2RDW1;B4DV12;F5GXK7;F5GYU3;F5H265;F5H2Z3;F5H388;F5H6Q2;F5H747;J3QKN0;J3QS39;J3QTR3;L8B196;L8B4I8;L8B4J3;L8B4M0;L8B4R0;L8B4Z6;P0CG47;P0CG48;P62979;P62987;Q3MIH3;Q5PY61;Q5RKT7;Q5U5U6;Q5UGI3;Q96C32;Q96MH4	7311	38907	46920.2	33384.1	73911.2	87570.7	215170	GO:0002181|cytoplasmic translation;GO:0003735|structural constituent of ribosome;GO:0005515|protein binding;GO:0005615|extracellular space;GO:0005634|nucleus;GO:0005654|nucleoplasm;GO:0005737|cytoplasm;GO:0005741|mitochondrial outer membrane;GO:0005765|lysosomal membrane;GO:0005783|endoplasmic reticulum;GO:0005789|endoplasmic reticulum membrane;GO:0005829|cytosol;GO:0005886|plasma membrane;GO:000…	GO:0002181|cytoplasmic translation;GO:0006412|translation;GO:0016567|protein ubiquitination;GO:0019941|modification-dependent protein catabolic process;GO:0036211|protein modification process	GO:0005615|extracellular space;GO:0005634|nucleus;GO:0005654|nucleoplasm;GO:0005737|cytoplasm;GO:0005741|mitochondrial outer membrane;GO:0005765|lysosomal membrane;GO:0005783|endoplasmic reticulum;GO:0005789|endoplasmic reticulum membrane;GO:0005829|cytosol;GO:0005886|plasma membrane;GO:0010008|endosome membrane;GO:0022625|cytosolic large ribosomal subunit;GO:0022626|cytosolic ribosome;GO:0030666…	GO:0003735|structural constituent of ribosome;GO:0005515|protein binding;GO:0031386|protein tag activity;GO:0031625|ubiquitin protein ligase binding	hsa03010 Ribosome;hsa05171 Coronavirus disease - COVID-19;hsa05012 Parkinson disease;hsa05022 Pathways of neurodegeneration - multiple diseases;hsa05131 Shigellosis;hsa04120 Ubiquitin mediated proteolysis;hsa04137 Mitophagy - animal;hsa04140 Autophagy - animal;hsa05167 Kaposi sarcoma-associated herpesvirus infection	R-HSA-156842 Eukaryotic Translation Elongation;R-HSA-72764 Eukaryotic Translation Termination;R-HSA-156902 Peptide chain elongation;R-HSA-9010553 Regulation of expression of SLITs and ROBOs;R-HSA-168255 Influenza Infection;R-HSA-975956 Nonsense Mediated Decay (NMD) independent of the Exon Junction Complex (EJC);R-HSA-2408557 Selenocysteine synthesis;R-HSA-376176 Signaling by ROBO receptors;R-HSA-…	WP477 Cytoplasmic ribosomal proteins;WP466 DNA replication;WP3594 Circadian rhythm genes	Extracellular region;Cytoplasm;Ribosome;Mitochondrion;Endoplasmic reticulum;Lysosome;Membrane
A8K690	STIP1	A8K690;P31948;V9HW72	10963	1438.78	3183.5	3380.82	2696.8	9540.83	20471.2	GO:0003723|RNA binding;GO:0005515|protein binding;GO:0005634|nucleus;GO:0005794|Golgi apparatus;GO:0005829|cytosol;GO:0032991|protein-containing complex;GO:0051879|Hsp90 protein binding;GO:0098761|cellular response to interleukin-7;GO:0101031|protein folding chaperone complex;GO:0120293|dynein axonemal particle	GO:0098761|cellular response to interleukin-7	GO:0005634|nucleus;GO:0005794|Golgi apparatus;GO:0005829|cytosol;GO:0032991|protein-containing complex;GO:0101031|protein folding chaperone complex;GO:0120293|dynein axonemal particle	GO:0003723|RNA binding;GO:0005515|protein binding;GO:0051879|Hsp90 protein binding	hsa05020 Prion disease	R-HSA-3371497 HSP90 chaperone cycle for steroid hormone receptors (SHR) in the presence of ligand;R-HSA-9012999 RHO GTPase cycle;R-HSA-9696273 RND1 GTPase cycle	WP3888 VEGFA-VEGFR2 signaling pathway	Cytoplasm;Golgi apparatus
A8K7F7	FBXO7	A8K7F7;Q9Y3I1	25793	2634.6	3743.53	4351.23	2130.19	2949.75		GO:0000151|ubiquitin ligase complex;GO:0000422|autophagy of mitochondrion;GO:0004842|ubiquitin-protein transferase activity;GO:0005515|protein binding;GO:0005634|nucleus;GO:0005654|nucleoplasm;GO:0005737|cytoplasm;GO:0005739|mitochondrion;GO:0005829|cytosol;GO:0006511|ubiquitin-dependent protein catabolic process;GO:0006626|protein targeting to mitochondrion;GO:0010975|regulation of neuron projec…	GO:0000422|autophagy of mitochondrion;GO:0006511|ubiquitin-dependent protein catabolic process;GO:0006626|protein targeting to mitochondrion;GO:0010975|regulation of neuron projection development;GO:0016567|protein ubiquitination;GO:0030098|lymphocyte differentiation;GO:0031647|regulation of protein stability;GO:0040012|regulation of locomotion;GO:0043161|proteasome-mediated ubiquitin-dependent p…	GO:0000151|ubiquitin ligase complex;GO:0005634|nucleus;GO:0005654|nucleoplasm;GO:0005737|cytoplasm;GO:0005739|mitochondrion;GO:0005829|cytosol;GO:0019005|SCF ubiquitin ligase complex;GO:0032991|protein-containing complex;GO:0097409|glial cytoplasmic inclusion;GO:0097414|classical Lewy body;GO:0097462|Lewy neurite;GO:1990037|Lewy body core;GO:1990038|Lewy body corona	GO:0004842|ubiquitin-protein transferase activity;GO:0005515|protein binding;GO:0019901|protein kinase binding;GO:0031625|ubiquitin protein ligase binding;GO:0043130|ubiquitin binding;GO:0046982|protein heterodimerization activity;GO:1990756|ubiquitin-like ligase-substrate adaptor activity	-	R-HSA-983169 Class I MHC mediated antigen processing & presentation;R-HSA-8951664 Neddylation;R-HSA-983168 Antigen processing: Ubiquitination & Proteasome degradation	-	Cytoplasm;Mitochondrion
B0AZL8	PPEF1	A8K870;B0AZL8;O14829	5475	3347.7	15304.5	7004.29	19001.4	16894.9	33257.6	GO:0004722|protein serine/threonine phosphatase activity;GO:0005506|iron ion binding;GO:0005509|calcium ion binding;GO:0005515|protein binding;GO:0005634|nucleus;GO:0005829|cytosol;GO:0006470|protein dephosphorylation;GO:0017018|myosin phosphatase activity;GO:0030145|manganese ion binding;GO:0050906|detection of stimulus involved in sensory perception	GO:0006470|protein dephosphorylation;GO:0050906|detection of stimulus involved in sensory perception	GO:0005634|nucleus;GO:0005829|cytosol	GO:0004722|protein serine/threonine phosphatase activity;GO:0005506|iron ion binding;GO:0005509|calcium ion binding;GO:0005515|protein binding;GO:0017018|myosin phosphatase activity;GO:0030145|manganese ion binding	-	R-HSA-2514859 Inactivation, recovery and regulation of the phototransduction cascade;R-HSA-2514856 The phototransduction cascade;R-HSA-2187338 Visual phototransduction	-	Cytoplasm
A8K897	NUP93	A8K897;Q8N1F7	9688	16167.9	68700.9	32554.5	54570.9	45613.5	191457	GO:0005515|protein binding;GO:0005635|nuclear envelope;GO:0005643|nuclear pore;GO:0005813|centrosome;GO:0005829|cytosol;GO:0006606|protein import into nucleus;GO:0006913|nucleocytoplasmic transport;GO:0006998|nuclear envelope organization;GO:0016020|membrane;GO:0016973|poly(A)+ mRNA export from nucleus;GO:0017056|structural constituent of nuclear pore;GO:0031965|nuclear membrane;GO:0034399|nuclea…	GO:0006606|protein import into nucleus;GO:0006913|nucleocytoplasmic transport;GO:0006998|nuclear envelope organization;GO:0016973|poly(A)+ mRNA export from nucleus;GO:0051292|nuclear pore complex assembly;GO:0060391|positive regulation of SMAD protein signal transduction	GO:0005635|nuclear envelope;GO:0005643|nuclear pore;GO:0005813|centrosome;GO:0005829|cytosol;GO:0016020|membrane;GO:0031965|nuclear membrane;GO:0034399|nuclear periphery	GO:0005515|protein binding;GO:0017056|structural constituent of nuclear pore	hsa05014 Amyotrophic lateral sclerosis;hsa03013 Nucleocytoplasmic transport	R-HSA-168255 Influenza Infection;R-HSA-168273 Influenza Viral RNA Transcription and Replication;R-HSA-68886 M Phase;R-HSA-9609690 HCMV Early Events;R-HSA-9609646 HCMV Infection;R-HSA-68875 Mitotic Prophase;R-HSA-9679506 SARS-CoV Infections;R-HSA-211000 Gene Silencing by RNA;R-HSA-5578749 Transcriptional regulation by small RNAs;R-HSA-9694516 SARS-CoV-2 Infection;R-HSA-9610379 HCMV Late Events;R-H…	-	Cytoplasm;Centrosome;Membrane;Nuclear membrane
A8K8U1	CAND1	A8K8U1;Q86VP6	55832	24916	62173.5	39711.2	38389.2	61934.2	175779	GO:0000151|ubiquitin ligase complex;GO:0005515|protein binding;GO:0005576|extracellular region;GO:0005634|nucleus;GO:0005654|nucleoplasm;GO:0005737|cytoplasm;GO:0005794|Golgi apparatus;GO:0005829|cytosol;GO:0010265|SCF complex assembly;GO:0016020|membrane;GO:0016567|protein ubiquitination;GO:0017025|TBP-class protein binding;GO:0030154|cell differentiation;GO:0031461|cullin-RING ubiquitin ligase …	GO:0010265|SCF complex assembly;GO:0016567|protein ubiquitination;GO:0030154|cell differentiation;GO:0043086|negative regulation of catalytic activity;GO:0045899|positive regulation of RNA polymerase II transcription preinitiation complex assembly	GO:0000151|ubiquitin ligase complex;GO:0005576|extracellular region;GO:0005634|nucleus;GO:0005654|nucleoplasm;GO:0005737|cytoplasm;GO:0005794|Golgi apparatus;GO:0005829|cytosol;GO:0016020|membrane;GO:0031461|cullin-RING ubiquitin ligase complex;GO:0034774|secretory granule lumen;GO:0070062|extracellular exosome;GO:1904813|ficolin-1-rich granule lumen	GO:0005515|protein binding;GO:0017025|TBP-class protein binding	-	R-HSA-6798695 Neutrophil degranulation;R-HSA-8951664 Neddylation;R-HSA-917937 Iron uptake and transport	WP2853 Endoderm differentiation	Extracellular region;Cytoplasm;Membrane;Golgi apparatus
A8K9J7	H2BC5	A8K9J7;B2R4S9;B4DR52;I6L9F7;O60814;P58876;P62807;Q5QNW6;Q93079;Q99877;Q99879;Q99880;U3KQK0	3017	37544.9	28493	33626.1	41908.6	44991.1	111921	GO:0000786|nucleosome;GO:0003674|molecular_function;GO:0003677|DNA binding;GO:0005515|protein binding;GO:0005634|nucleus;GO:0005654|nucleoplasm;GO:0005829|cytosol;GO:0030527|structural constituent of chromatin;GO:0046982|protein heterodimerization activity;GO:0070062|extracellular exosome	-	GO:0000786|nucleosome;GO:0005634|nucleus;GO:0005654|nucleoplasm;GO:0005829|cytosol;GO:0070062|extracellular exosome	GO:0003674|molecular_function;GO:0003677|DNA binding;GO:0005515|protein binding;GO:0030527|structural constituent of chromatin;GO:0046982|protein heterodimerization activity	hsa04613 Neutrophil extracellular trap formation;hsa05322 Systemic lupus erythematosus;hsa05034 Alcoholism;hsa05203 Viral carcinogenesis	R-HSA-68886 M Phase;R-HSA-9609690 HCMV Early Events;R-HSA-9609646 HCMV Infection;R-HSA-8939236 RUNX1 regulates transcription of genes involved in differentiation of HSCs;R-HSA-68867 Assembly of the pre-replicative complex;R-HSA-69002 DNA Replication Pre-Initiation;R-HSA-201681 TCF dependent signaling in response to WNT;R-HSA-977225 Amyloid fiber formation;R-HSA-69306 DNA Replication;R-HSA-195258 …	-	Extracellular region;Cytoplasm
B2R4S9	H2BC8	A8K9J7;B2R4S9;B4DR52;I6L9F7;O60814;P58876;P62807;Q5QNW6;Q93079;Q99877;Q99879;Q99880;U3KQK0	8339	37544.9	28493	33626.1	41908.6	44991.1	111921	GO:0000786|nucleosome;GO:0002227|innate immune response in mucosa;GO:0003677|DNA binding;GO:0005515|protein binding;GO:0005615|extracellular space;GO:0005634|nucleus;GO:0005654|nucleoplasm;GO:0005829|cytosol;GO:0006334|nucleosome assembly;GO:0019731|antibacterial humoral response;GO:0030527|structural constituent of chromatin;GO:0042802|identical protein binding;GO:0046982|protein heterodimerizat…	GO:0002227|innate immune response in mucosa;GO:0006334|nucleosome assembly;GO:0019731|antibacterial humoral response;GO:0050830|defense response to Gram-positive bacterium;GO:0061844|antimicrobial humoral immune response mediated by antimicrobial peptide	GO:0000786|nucleosome;GO:0005615|extracellular space;GO:0005634|nucleus;GO:0005654|nucleoplasm;GO:0005829|cytosol;GO:0070062|extracellular exosome	GO:0003677|DNA binding;GO:0005515|protein binding;GO:0030527|structural constituent of chromatin;GO:0042802|identical protein binding;GO:0046982|protein heterodimerization activity	hsa04613 Neutrophil extracellular trap formation;hsa05322 Systemic lupus erythematosus;hsa05034 Alcoholism;hsa05203 Viral carcinogenesis	R-HSA-68886 M Phase;R-HSA-9609690 HCMV Early Events;R-HSA-9609646 HCMV Infection;R-HSA-8939236 RUNX1 regulates transcription of genes involved in differentiation of HSCs;R-HSA-68867 Assembly of the pre-replicative complex;R-HSA-69002 DNA Replication Pre-Initiation;R-HSA-201681 TCF dependent signaling in response to WNT;R-HSA-977225 Amyloid fiber formation;R-HSA-69306 DNA Replication;R-HSA-195258 …	WP4286 Genotoxicity pathway	Extracellular region;Cytoplasm
I6L9F7	H2BC14	A8K9J7;B2R4S9;B4DR52;I6L9F7;O60814;P58876;P62807;Q5QNW6;Q93079;Q99877;Q99879;Q99880;U3KQK0	8342	37544.9	28493	33626.1	41908.6	44991.1	111921	GO:0000786|nucleosome;GO:0003677|DNA binding;GO:0005634|nucleus;GO:0005654|nucleoplasm;GO:0005829|cytosol;GO:0006334|nucleosome assembly;GO:0030527|structural constituent of chromatin;GO:0046982|protein heterodimerization activity;GO:0070062|extracellular exosome	GO:0006334|nucleosome assembly	GO:0000786|nucleosome;GO:0005634|nucleus;GO:0005654|nucleoplasm;GO:0005829|cytosol;GO:0070062|extracellular exosome	GO:0003677|DNA binding;GO:0030527|structural constituent of chromatin;GO:0046982|protein heterodimerization activity	hsa04613 Neutrophil extracellular trap formation;hsa05322 Systemic lupus erythematosus;hsa05034 Alcoholism;hsa05203 Viral carcinogenesis	R-HSA-68886 M Phase;R-HSA-9609690 HCMV Early Events;R-HSA-9609646 HCMV Infection;R-HSA-8939236 RUNX1 regulates transcription of genes involved in differentiation of HSCs;R-HSA-68867 Assembly of the pre-replicative complex;R-HSA-69002 DNA Replication Pre-Initiation;R-HSA-201681 TCF dependent signaling in response to WNT;R-HSA-977225 Amyloid fiber formation;R-HSA-69306 DNA Replication;R-HSA-195258 …	WP4286 Genotoxicity pathway	Extracellular region;Cytoplasm
O60814	H2BC12	A8K9J7;B2R4S9;B4DR52;I6L9F7;O60814;P58876;P62807;Q5QNW6;Q93079;Q99877;Q99879;Q99880;U3KQK0	85236	37544.9	28493	33626.1	41908.6	44991.1	111921	GO:0000786|nucleosome;GO:0002227|innate immune response in mucosa;GO:0003674|molecular_function;GO:0003677|DNA binding;GO:0005515|protein binding;GO:0005615|extracellular space;GO:0005634|nucleus;GO:0005654|nucleoplasm;GO:0005829|cytosol;GO:0019731|antibacterial humoral response;GO:0030527|structural constituent of chromatin;GO:0031640|killing of cells of another organism;GO:0046982|protein heter…	GO:0002227|innate immune response in mucosa;GO:0019731|antibacterial humoral response;GO:0031640|killing of cells of another organism;GO:0050829|defense response to Gram-negative bacterium;GO:0050830|defense response to Gram-positive bacterium;GO:0061844|antimicrobial humoral immune response mediated by antimicrobial peptide	GO:0000786|nucleosome;GO:0005615|extracellular space;GO:0005634|nucleus;GO:0005654|nucleoplasm;GO:0005829|cytosol	GO:0003674|molecular_function;GO:0003677|DNA binding;GO:0005515|protein binding;GO:0030527|structural constituent of chromatin;GO:0046982|protein heterodimerization activity	hsa04613 Neutrophil extracellular trap formation;hsa05322 Systemic lupus erythematosus;hsa05034 Alcoholism;hsa05203 Viral carcinogenesis	R-HSA-68886 M Phase;R-HSA-9609690 HCMV Early Events;R-HSA-9609646 HCMV Infection;R-HSA-8939236 RUNX1 regulates transcription of genes involved in differentiation of HSCs;R-HSA-68867 Assembly of the pre-replicative complex;R-HSA-69002 DNA Replication Pre-Initiation;R-HSA-201681 TCF dependent signaling in response to WNT;R-HSA-977225 Amyloid fiber formation;R-HSA-69306 DNA Replication;R-HSA-195258 …	-	Extracellular region;Cytoplasm
Q5QNW6	H2BC18	A8K9J7;B2R4S9;B4DR52;I6L9F7;O60814;P58876;P62807;Q5QNW6;Q93079;Q99877;Q99879;Q99880;U3KQK0	440689	37544.9	28493	33626.1	41908.6	44991.1	111921	GO:0000786|nucleosome;GO:0003674|molecular_function;GO:0003677|DNA binding;GO:0005634|nucleus;GO:0005654|nucleoplasm;GO:0005829|cytosol;GO:0030527|structural constituent of chromatin;GO:0046982|protein heterodimerization activity;GO:0070062|extracellular exosome	-	GO:0000786|nucleosome;GO:0005634|nucleus;GO:0005654|nucleoplasm;GO:0005829|cytosol;GO:0070062|extracellular exosome	GO:0003674|molecular_function;GO:0003677|DNA binding;GO:0030527|structural constituent of chromatin;GO:0046982|protein heterodimerization activity	hsa04613 Neutrophil extracellular trap formation;hsa05322 Systemic lupus erythematosus;hsa05034 Alcoholism;hsa05203 Viral carcinogenesis	R-HSA-9609690 HCMV Early Events;R-HSA-9609646 HCMV Infection;R-HSA-9610379 HCMV Late Events;R-HSA-5689880 Ub-specific processing proteases;R-HSA-5688426 Deubiquitination;R-HSA-3214847 HATs acetylate histones;R-HSA-3214815 HDACs deacetylate histones;R-HSA-3247509 Chromatin modifying enzymes;R-HSA-4839726 Chromatin organization	-	Extracellular region;Cytoplasm
Q93079	H2BC9	A8K9J7;B2R4S9;B4DR52;I6L9F7;O60814;P58876;P62807;Q5QNW6;Q93079;Q99877;Q99879;Q99880;U3KQK0	8345	37544.9	28493	33626.1	41908.6	44991.1	111921	GO:0000786|nucleosome;GO:0003677|DNA binding;GO:0005515|protein binding;GO:0005634|nucleus;GO:0005654|nucleoplasm;GO:0005829|cytosol;GO:0006334|nucleosome assembly;GO:0019899|enzyme binding;GO:0030527|structural constituent of chromatin;GO:0032991|protein-containing complex;GO:0044389|ubiquitin-like protein ligase binding;GO:0046982|protein heterodimerization activity;GO:0070062|extracellular exo…	GO:0006334|nucleosome assembly	GO:0000786|nucleosome;GO:0005634|nucleus;GO:0005654|nucleoplasm;GO:0005829|cytosol;GO:0032991|protein-containing complex;GO:0070062|extracellular exosome	GO:0003677|DNA binding;GO:0005515|protein binding;GO:0019899|enzyme binding;GO:0030527|structural constituent of chromatin;GO:0044389|ubiquitin-like protein ligase binding;GO:0046982|protein heterodimerization activity;GO:0097677|STAT family protein binding	hsa04613 Neutrophil extracellular trap formation;hsa05322 Systemic lupus erythematosus;hsa05034 Alcoholism;hsa05203 Viral carcinogenesis	R-HSA-68886 M Phase;R-HSA-9609690 HCMV Early Events;R-HSA-9609646 HCMV Infection;R-HSA-8939236 RUNX1 regulates transcription of genes involved in differentiation of HSCs;R-HSA-68867 Assembly of the pre-replicative complex;R-HSA-69002 DNA Replication Pre-Initiation;R-HSA-201681 TCF dependent signaling in response to WNT;R-HSA-977225 Amyloid fiber formation;R-HSA-69306 DNA Replication;R-HSA-195258 …	WP2858 Ectoderm differentiation	Extracellular region;Cytoplasm
Q99877	H2BC15	A8K9J7;B2R4S9;B4DR52;I6L9F7;O60814;P58876;P62807;Q5QNW6;Q93079;Q99877;Q99879;Q99880;U3KQK0	8341	37544.9	28493	33626.1	41908.6	44991.1	111921	GO:0000786|nucleosome;GO:0003677|DNA binding;GO:0005634|nucleus;GO:0005654|nucleoplasm;GO:0005829|cytosol;GO:0006334|nucleosome assembly;GO:0030527|structural constituent of chromatin;GO:0046982|protein heterodimerization activity;GO:0070062|extracellular exosome	GO:0006334|nucleosome assembly	GO:0000786|nucleosome;GO:0005634|nucleus;GO:0005654|nucleoplasm;GO:0005829|cytosol;GO:0070062|extracellular exosome	GO:0003677|DNA binding;GO:0030527|structural constituent of chromatin;GO:0046982|protein heterodimerization activity	hsa04613 Neutrophil extracellular trap formation;hsa05322 Systemic lupus erythematosus;hsa05034 Alcoholism;hsa05203 Viral carcinogenesis	R-HSA-68886 M Phase;R-HSA-9609690 HCMV Early Events;R-HSA-9609646 HCMV Infection;R-HSA-8939236 RUNX1 regulates transcription of genes involved in differentiation of HSCs;R-HSA-68867 Assembly of the pre-replicative complex;R-HSA-69002 DNA Replication Pre-Initiation;R-HSA-201681 TCF dependent signaling in response to WNT;R-HSA-977225 Amyloid fiber formation;R-HSA-69306 DNA Replication;R-HSA-195258 …	WP410 Exercise-induced circadian regulation;WP4286 Genotoxicity pathway	Extracellular region;Cytoplasm
Q99880	H2BC13	A8K9J7;B2R4S9;B4DR52;I6L9F7;O60814;P58876;P62807;Q5QNW6;Q93079;Q99877;Q99879;Q99880;U3KQK0	8340	37544.9	28493	33626.1	41908.6	44991.1	111921	GO:0000786|nucleosome;GO:0003677|DNA binding;GO:0005515|protein binding;GO:0005634|nucleus;GO:0005654|nucleoplasm;GO:0005829|cytosol;GO:0006334|nucleosome assembly;GO:0030527|structural constituent of chromatin;GO:0046982|protein heterodimerization activity;GO:0070062|extracellular exosome	GO:0006334|nucleosome assembly	GO:0000786|nucleosome;GO:0005634|nucleus;GO:0005654|nucleoplasm;GO:0005829|cytosol;GO:0070062|extracellular exosome	GO:0003677|DNA binding;GO:0005515|protein binding;GO:0030527|structural constituent of chromatin;GO:0046982|protein heterodimerization activity	hsa04613 Neutrophil extracellular trap formation;hsa05322 Systemic lupus erythematosus;hsa05034 Alcoholism;hsa05203 Viral carcinogenesis	R-HSA-68886 M Phase;R-HSA-9609690 HCMV Early Events;R-HSA-9609646 HCMV Infection;R-HSA-8939236 RUNX1 regulates transcription of genes involved in differentiation of HSCs;R-HSA-68867 Assembly of the pre-replicative complex;R-HSA-69002 DNA Replication Pre-Initiation;R-HSA-201681 TCF dependent signaling in response to WNT;R-HSA-977225 Amyloid fiber formation;R-HSA-69306 DNA Replication;R-HSA-195258 …	-	Extracellular region;Cytoplasm
A8K9T3	ACSL1	A8K9T3;B4E0R0;B7Z3Z9;E7EPM6;H0Y9Z9;P33121	2180	13013.3	23130.5	15172.3	13034.5	23963.3	35497	GO:0000038|very long-chain fatty acid metabolic process;GO:0001676|long-chain fatty acid metabolic process;GO:0004467|long-chain fatty acid-CoA ligase activity;GO:0005524|ATP binding;GO:0005739|mitochondrion;GO:0005741|mitochondrial outer membrane;GO:0005778|peroxisomal membrane;GO:0005783|endoplasmic reticulum;GO:0005789|endoplasmic reticulum membrane;GO:0007584|response to nutrient;GO:0008610|l…	GO:0000038|very long-chain fatty acid metabolic process;GO:0001676|long-chain fatty acid metabolic process;GO:0007584|response to nutrient;GO:0008610|lipid biosynthetic process;GO:0010747|positive regulation of long-chain fatty acid import across plasma membrane;GO:0014070|response to organic cyclic compound;GO:0015908|fatty acid transport;GO:0019432|triglyceride biosynthetic process;GO:0033211|a…	GO:0005739|mitochondrion;GO:0005741|mitochondrial outer membrane;GO:0005778|peroxisomal membrane;GO:0005783|endoplasmic reticulum;GO:0005789|endoplasmic reticulum membrane;GO:0016020|membrane	GO:0004467|long-chain fatty acid-CoA ligase activity;GO:0005524|ATP binding;GO:0043539|protein serine/threonine kinase activator activity;GO:0047676|arachidonate-CoA ligase activity;GO:0050197|phytanate-CoA ligase activity;GO:0070251|pristanate-CoA ligase activity;GO:0090434|oleoyl-CoA ligase activity	hsa00071 Fatty acid degradation;hsa03320 PPAR signaling pathway;hsa01212 Fatty acid metabolism;hsa04146 Peroxisome;hsa01100 Metabolic pathways;hsa04216 Ferroptosis;hsa00061 Fatty acid biosynthesis;hsa04920 Adipocytokine signaling pathway;hsa04714 Thermogenesis	R-HSA-8978868 Fatty acid metabolism;R-HSA-75105 Fatty acyl-CoA biosynthesis;R-HSA-75876 Synthesis of very long-chain fatty acyl-CoAs;R-HSA-2046104 alpha-linolenic (omega3) and linoleic (omega6) acid metabolism;R-HSA-2046106 alpha-linolenic acid (ALA) metabolism;R-HSA-1989781 PPARA activates gene expression;R-HSA-400206 Regulation of lipid metabolism by PPARalpha	WP143 Fatty acid beta-oxidation;WP368 Mitochondrial long chain fatty acid beta-oxidation;WP5061 Fatty acid transporters;WP357 Fatty acid biosynthesis;WP3942 PPAR signaling pathway;WP4313 Ferroptosis;WP4723 Omega-3 / omega-6 fatty acid synthesis;WP4724 Omega-9 fatty acid synthesis;WP4321 Thermogenesis;WP4718 Cholesterol metabolism with Bloch and Kandutsch-Russell pathways	Cytoplasm;Mitochondrion;Endoplasmic reticulum;Peroxisome;Membrane
P78334	GABRE	A8MT31;P78334	2564	187.875	5044.25	747.705	742.539		2300.38	GO:0004890|GABA-A receptor activity;GO:0005254|chloride channel activity;GO:0005886|plasma membrane;GO:0007214|gamma-aminobutyric acid signaling pathway;GO:0008503|benzodiazepine receptor activity;GO:0022851|GABA-gated chloride ion channel activity;GO:0032590|dendrite membrane;GO:0034707|chloride channel complex;GO:0043005|neuron projection;GO:0045202|synapse;GO:0045211|postsynaptic membrane;GO:0…	GO:0007214|gamma-aminobutyric acid signaling pathway;GO:0051932|synaptic transmission, GABAergic;GO:0060078|regulation of postsynaptic membrane potential;GO:1902476|chloride transmembrane transport;GO:1904862|inhibitory synapse assembly;GO:2001226|negative regulation of chloride transport	GO:0005886|plasma membrane;GO:0032590|dendrite membrane;GO:0034707|chloride channel complex;GO:0043005|neuron projection;GO:0045202|synapse;GO:0045211|postsynaptic membrane;GO:0098794|postsynapse;GO:1902495|transmembrane transporter complex;GO:1902711|GABA-A receptor complex	GO:0004890|GABA-A receptor activity;GO:0005254|chloride channel activity;GO:0008503|benzodiazepine receptor activity;GO:0022851|GABA-gated chloride ion channel activity	hsa04727 GABAergic synapse;hsa05033 Nicotine addiction;hsa05032 Morphine addiction;hsa04723 Retrograde endocannabinoid signaling;hsa04080 Neuroactive ligand-receptor interaction	-	WP4829 mBDNF and proBDNF regulation of GABA neurotransmission;WP4159 GABA receptor signaling	Membrane
B0I1S9	MYO1B	B0I1S9;E9PDF6;O43795	4430	401.833	8322.15	2029.18	1880.24	1650.53	3520.34	GO:0000146|microfilament motor activity;GO:0005515|protein binding;GO:0005516|calmodulin binding;GO:0005524|ATP binding;GO:0005546|phosphatidylinositol-4,5-bisphosphate binding;GO:0005547|phosphatidylinositol-3,4,5-trisphosphate binding;GO:0005737|cytoplasm;GO:0005769|early endosome;GO:0005884|actin filament;GO:0005886|plasma membrane;GO:0005902|microvillus;GO:0005903|brush border;GO:0006892|post…	GO:0006892|post-Golgi vesicle-mediated transport;GO:0006897|endocytosis;GO:0007015|actin filament organization;GO:0030048|actin filament-based movement;GO:0051017|actin filament bundle assembly	GO:0005737|cytoplasm;GO:0005769|early endosome;GO:0005884|actin filament;GO:0005886|plasma membrane;GO:0005902|microvillus;GO:0005903|brush border;GO:0010008|endosome membrane;GO:0015629|actin cytoskeleton;GO:0016459|myosin complex;GO:0030175|filopodium;GO:0032588|trans-Golgi network membrane;GO:0045177|apical part of cell;GO:0048471|perinuclear region of cytoplasm;GO:0070062|extracellular exosom…	GO:0000146|microfilament motor activity;GO:0005515|protein binding;GO:0005516|calmodulin binding;GO:0005524|ATP binding;GO:0005546|phosphatidylinositol-4,5-bisphosphate binding;GO:0005547|phosphatidylinositol-3,4,5-trisphosphate binding;GO:0045296|cadherin binding;GO:0051015|actin filament binding	hsa04814 Motor proteins;hsa05130 Pathogenic Escherichia coli infection	-	-	Extracellular region;Cytoplasm;Membrane;Golgi apparatus
B0QZ43	ERLIN1	B0QZ43;B2RDK6;O75477	10613	9514.7	4312.07	3596.37	6733.28	1773.44	2298.36	GO:0005515|protein binding;GO:0005783|endoplasmic reticulum;GO:0005789|endoplasmic reticulum membrane;GO:0008203|cholesterol metabolic process;GO:0015485|cholesterol binding;GO:0031625|ubiquitin protein ligase binding;GO:0032933|SREBP signaling pathway;GO:0032991|protein-containing complex;GO:0036503|ERAD pathway;GO:0045121|membrane raft;GO:0045540|regulation of cholesterol biosynthetic process;G…	GO:0008203|cholesterol metabolic process;GO:0032933|SREBP signaling pathway;GO:0036503|ERAD pathway;GO:0045540|regulation of cholesterol biosynthetic process;GO:0045541|negative regulation of cholesterol biosynthetic process;GO:0045717|negative regulation of fatty acid biosynthetic process	GO:0005783|endoplasmic reticulum;GO:0005789|endoplasmic reticulum membrane;GO:0032991|protein-containing complex;GO:0045121|membrane raft	GO:0005515|protein binding;GO:0015485|cholesterol binding;GO:0031625|ubiquitin protein ligase binding	-	R-HSA-5678895 Defective CFTR causes cystic fibrosis;R-HSA-5619084 ABC transporter disorders;R-HSA-382556 ABC-family proteins mediated transport;R-HSA-5619115 Disorders of transmembrane transporters	-	Cytoplasm;Endoplasmic reticulum;Membrane
B0YJC4	VIM	B0YJC4;P08670;V9HWE1	7431	18508.2	22998.4	10402	29924.2	78082.8	153435	GO:0003725|double-stranded RNA binding;GO:0005200|structural constituent of cytoskeleton;GO:0005212|structural constituent of eye lens;GO:0005515|protein binding;GO:0005737|cytoplasm;GO:0005777|peroxisome;GO:0005815|microtubule organizing center;GO:0005829|cytosol;GO:0005856|cytoskeleton;GO:0005882|intermediate filament;GO:0005886|plasma membrane;GO:0005925|focal adhesion;GO:0010628|positive regu…	GO:0010628|positive regulation of gene expression;GO:0010977|negative regulation of neuron projection development;GO:0014002|astrocyte development;GO:0031175|neuron projection development;GO:0032967|positive regulation of collagen biosynthetic process;GO:0043488|regulation of mRNA stability;GO:0045109|intermediate filament organization;GO:0060020|Bergmann glial cell differentiation;GO:0070307|len…	GO:0005737|cytoplasm;GO:0005777|peroxisome;GO:0005815|microtubule organizing center;GO:0005829|cytosol;GO:0005856|cytoskeleton;GO:0005882|intermediate filament;GO:0005886|plasma membrane;GO:0005925|focal adhesion;GO:0016363|nuclear matrix;GO:0030424|axon;GO:0031252|cell leading edge;GO:0045111|intermediate filament cytoskeleton;GO:0045335|phagocytic vesicle;GO:0070062|extracellular exosome	GO:0003725|double-stranded RNA binding;GO:0005200|structural constituent of cytoskeleton;GO:0005212|structural constituent of eye lens;GO:0005515|protein binding;GO:0019904|protein domain specific binding;GO:0042802|identical protein binding;GO:0060090|molecular adaptor activity;GO:0097110|scaffold protein binding;GO:1990254|keratin filament binding	hsa05169 Epstein-Barr virus infection;hsa04820 Cytoskeleton in muscle cells;hsa05206 MicroRNAs in cancer	R-HSA-9646399 Aggrephagy;R-HSA-9663891 Selective autophagy;R-HSA-9612973 Autophagy;R-HSA-1632852 Macroautophagy;R-HSA-9613829 Chaperone Mediated Autophagy;R-HSA-9615710 Late endosomal microautophagy;R-HSA-5357801 Programmed Cell Death;R-HSA-109581 Apoptosis;R-HSA-9706574 RHOBTB GTPase Cycle;R-HSA-449147 Signaling by Interleukins;R-HSA-9013422 RHOBTB1 GTPase cycle;R-HSA-6785807 Interleukin-4 and I…	WP4352 Ciliary landscape;WP3859 TGF-beta signaling in thyroid cells for epithelial-mesenchymal transition;WP5097 CCL18 signaling pathway;WP2814 Mammary gland development pathway - Puberty (Stage 2 of 4);WP2864 Apoptosis-related network due to altered Notch3 in ovarian cancer;WP383 Striated muscle contraction pathway;WP5055 Burn wound healing;WP2328 Allograft Rejection;WP2572 Primary focal segment…	Extracellular region;Cytoplasm;Peroxisome;Membrane
B2R491	RPS4X	B2R491;P62701	6191	1305.3	4764.97	2472.03	6342.21	6662.38	10593.3	GO:0002181|cytoplasmic translation;GO:0003723|RNA binding;GO:0003735|structural constituent of ribosome;GO:0005515|protein binding;GO:0005654|nucleoplasm;GO:0005730|nucleolus;GO:0005829|cytosol;GO:0005840|ribosome;GO:0005925|focal adhesion;GO:0006412|translation;GO:0008284|positive regulation of cell population proliferation;GO:0015935|small ribosomal subunit;GO:0016020|membrane;GO:0019843|rRNA b…	GO:0002181|cytoplasmic translation;GO:0006412|translation;GO:0008284|positive regulation of cell population proliferation;GO:0042274|ribosomal small subunit biogenesis;GO:0045727|positive regulation of translation	GO:0005654|nucleoplasm;GO:0005730|nucleolus;GO:0005829|cytosol;GO:0005840|ribosome;GO:0005925|focal adhesion;GO:0015935|small ribosomal subunit;GO:0016020|membrane;GO:0022626|cytosolic ribosome;GO:0022627|cytosolic small ribosomal subunit;GO:0032040|small-subunit processome;GO:0036464|cytoplasmic ribonucleoprotein granule;GO:0045202|synapse;GO:0070062|extracellular exosome;GO:1990904|ribonucleopr…	GO:0003723|RNA binding;GO:0003735|structural constituent of ribosome;GO:0005515|protein binding;GO:0019843|rRNA binding	hsa03010 Ribosome;hsa05171 Coronavirus disease - COVID-19	R-HSA-156842 Eukaryotic Translation Elongation;R-HSA-72764 Eukaryotic Translation Termination;R-HSA-156902 Peptide chain elongation;R-HSA-9010553 Regulation of expression of SLITs and ROBOs;R-HSA-168255 Influenza Infection;R-HSA-975956 Nonsense Mediated Decay (NMD) independent of the Exon Junction Complex (EJC);R-HSA-2408557 Selenocysteine synthesis;R-HSA-376176 Signaling by ROBO receptors;R-HSA-…	WP477 Cytoplasmic ribosomal proteins	Extracellular region;Cytoplasm;Ribosome;Membrane;Nucleolus
B2R4R0	H4C9	B2R4R0;P62805	8294	280801	431760	194857	684321	615822	1317574	GO:0000781|chromosome, telomeric region;GO:0000786|nucleosome;GO:0003677|DNA binding;GO:0003723|RNA binding;GO:0005515|protein binding;GO:0005576|extracellular region;GO:0005634|nucleus;GO:0005654|nucleoplasm;GO:0006325|chromatin organization;GO:0006334|nucleosome assembly;GO:0016020|membrane;GO:0030527|structural constituent of chromatin;GO:0032200|telomere organization;GO:0032991|protein-contai…	GO:0006325|chromatin organization;GO:0006334|nucleosome assembly;GO:0032200|telomere organization;GO:0045653|negative regulation of megakaryocyte differentiation;GO:0061644|protein localization to CENP-A containing chromatin	GO:0000781|chromosome, telomeric region;GO:0000786|nucleosome;GO:0005576|extracellular region;GO:0005634|nucleus;GO:0005654|nucleoplasm;GO:0016020|membrane;GO:0032991|protein-containing complex;GO:0043505|CENP-A containing nucleosome;GO:0070062|extracellular exosome	GO:0003677|DNA binding;GO:0003723|RNA binding;GO:0005515|protein binding;GO:0030527|structural constituent of chromatin;GO:0046982|protein heterodimerization activity	hsa04613 Neutrophil extracellular trap formation;hsa05322 Systemic lupus erythematosus;hsa05034 Alcoholism;hsa05203 Viral carcinogenesis	R-HSA-68886 M Phase;R-HSA-9609690 HCMV Early Events;R-HSA-9609646 HCMV Infection;R-HSA-8939236 RUNX1 regulates transcription of genes involved in differentiation of HSCs;R-HSA-68867 Assembly of the pre-replicative complex;R-HSA-69002 DNA Replication Pre-Initiation;R-HSA-201681 TCF dependent signaling in response to WNT;R-HSA-977225 Amyloid fiber formation;R-HSA-69306 DNA Replication;R-HSA-195258 …	WP2369 Histone modifications;WP4657 22q11.2 copy number variation syndrome;WP5114 Nucleotide excision repair in xeroderma pigmentosum	Extracellular region;Membrane
B2R4W8	RPS15A	B2R4W8;P62244	6210	3995.6	15736.5	9438.57	12392.3	19175.3	20488.7	GO:0002181|cytoplasmic translation;GO:0003723|RNA binding;GO:0003735|structural constituent of ribosome;GO:0005515|protein binding;GO:0005654|nucleoplasm;GO:0005730|nucleolus;GO:0005737|cytoplasm;GO:0005829|cytosol;GO:0006412|translation;GO:0008284|positive regulation of cell population proliferation;GO:0009615|response to virus;GO:0016020|membrane;GO:0022626|cytosolic ribosome;GO:0022627|cytosol…	GO:0002181|cytoplasmic translation;GO:0006412|translation;GO:0008284|positive regulation of cell population proliferation;GO:0009615|response to virus;GO:0042274|ribosomal small subunit biogenesis;GO:0045787|positive regulation of cell cycle	GO:0005654|nucleoplasm;GO:0005730|nucleolus;GO:0005737|cytoplasm;GO:0005829|cytosol;GO:0016020|membrane;GO:0022626|cytosolic ribosome;GO:0022627|cytosolic small ribosomal subunit;GO:0032040|small-subunit processome;GO:0045202|synapse;GO:0070062|extracellular exosome	GO:0003723|RNA binding;GO:0003735|structural constituent of ribosome;GO:0005515|protein binding	hsa03010 Ribosome;hsa05171 Coronavirus disease - COVID-19	R-HSA-156842 Eukaryotic Translation Elongation;R-HSA-72764 Eukaryotic Translation Termination;R-HSA-156902 Peptide chain elongation;R-HSA-9010553 Regulation of expression of SLITs and ROBOs;R-HSA-168255 Influenza Infection;R-HSA-975956 Nonsense Mediated Decay (NMD) independent of the Exon Junction Complex (EJC);R-HSA-2408557 Selenocysteine synthesis;R-HSA-376176 Signaling by ROBO receptors;R-HSA-…	WP477 Cytoplasmic ribosomal proteins	Extracellular region;Cytoplasm;Ribosome;Membrane;Nucleolus
B2R5T5	PRKAR1A	B2R5T5;P10644;Q68DQ4	5573	2229.19	7272.19	4096.28	5829.47	7068.71	12012.7	GO:0001707|mesoderm formation;GO:0001772|immunological synapse;GO:0001932|regulation of protein phosphorylation;GO:0004862|cAMP-dependent protein kinase inhibitor activity;GO:0005515|protein binding;GO:0005737|cytoplasm;GO:0005771|multivesicular body;GO:0005813|centrosome;GO:0005829|cytosol;GO:0005930|axoneme;GO:0005952|cAMP-dependent protein kinase complex;GO:0006357|regulation of transcription …	GO:0001707|mesoderm formation;GO:0001932|regulation of protein phosphorylation;GO:0006357|regulation of transcription by RNA polymerase II;GO:0007189|adenylate cyclase-activating G protein-coupled receptor signaling pathway;GO:0010629|negative regulation of gene expression;GO:0032024|positive regulation of insulin secretion;GO:0035556|intracellular signal transduction;GO:0045214|sarcomere organiz…	GO:0001772|immunological synapse;GO:0005737|cytoplasm;GO:0005771|multivesicular body;GO:0005813|centrosome;GO:0005829|cytosol;GO:0005930|axoneme;GO:0005952|cAMP-dependent protein kinase complex;GO:0016020|membrane;GO:0031588|nucleotide-activated protein kinase complex;GO:0031594|neuromuscular junction;GO:0032991|protein-containing complex;GO:0044853|plasma membrane raft;GO:0097546|ciliary base;GO…	GO:0004862|cAMP-dependent protein kinase inhibitor activity;GO:0005515|protein binding;GO:0008603|cAMP-dependent protein kinase regulator activity;GO:0019904|protein domain specific binding;GO:0030552|cAMP binding;GO:0031625|ubiquitin protein ligase binding;GO:0034236|protein kinase A catalytic subunit binding	hsa04910 Insulin signaling pathway	R-HSA-5610787 Hedgehog 'off' state;R-HSA-5358351 Signaling by Hedgehog;R-HSA-983231 Factors involved in megakaryocyte development and platelet production;R-HSA-438064 Post NMDA receptor activation events;R-HSA-9700206 Signaling by ALK in cancer;R-HSA-9725370 Signaling by ALK fusions and activated point mutants;R-HSA-442755 Activation of NMDA receptors and postsynaptic events;R-HSA-5663202 Disease…	WP706 Sudden infant death syndrome (SIDS) susceptibility pathways;WP35 G protein signaling pathways;WP4549 Fragile X syndrome;WP3869 Cannabinoid receptor signaling;WP3965 Lipid metabolism pathway;WP289 Myometrial relaxation and contraction pathways;WP4540 Hippo signaling regulation pathways;WP536 Calcium regulation in cardiac cells;WP4541 Hippo-Merlin signaling dysregulation;WP2857 Mesodermal com…	Cytoplasm;Centrosome;Membrane
B2R679	SAR1A	B2R679;Q5SQT9;Q9NR31	56681	2406.69	10186.5	4558.08	6037.99	5748.71	20632.3	GO:0003400|regulation of COPII vesicle coating;GO:0003924|GTPase activity;GO:0003925|G protein activity;GO:0005515|protein binding;GO:0005525|GTP binding;GO:0005765|lysosomal membrane;GO:0005789|endoplasmic reticulum membrane;GO:0005829|cytosol;GO:0006886|intracellular protein transport;GO:0006888|endoplasmic reticulum to Golgi vesicle-mediated transport;GO:0016050|vesicle organization;GO:0030127…	GO:0003400|regulation of COPII vesicle coating;GO:0006886|intracellular protein transport;GO:0006888|endoplasmic reticulum to Golgi vesicle-mediated transport;GO:0016050|vesicle organization;GO:0048208|COPII vesicle coating;GO:0061024|membrane organization;GO:0090110|COPII-coated vesicle cargo loading;GO:1903432|regulation of TORC1 signaling;GO:1904262|negative regulation of TORC1 signaling;GO:19…	GO:0005765|lysosomal membrane;GO:0005789|endoplasmic reticulum membrane;GO:0005829|cytosol;GO:0030127|COPII vesicle coat;GO:0032580|Golgi cisterna membrane;GO:0070971|endoplasmic reticulum exit site	GO:0003924|GTPase activity;GO:0003925|G protein activity;GO:0005515|protein binding;GO:0005525|GTP binding;GO:0140785|amino acid sensor activity	hsa04141 Protein processing in endoplasmic reticulum;hsa05134 Legionellosis	-	WP1982 Sterol regulatory element-binding proteins (SREBP) signaling	Cytoplasm;Endoplasmic reticulum;Lysosome;Membrane;Golgi apparatus
B2RBR9	KPNB1	B2RBR9;Q14974	3837	23643.4	55073.1	30926.5	27896.4	42205.2	66362.8	GO:0003723|RNA binding;GO:0005515|protein binding;GO:0005576|extracellular region;GO:0005634|nucleus;GO:0005635|nuclear envelope;GO:0005643|nuclear pore;GO:0005654|nucleoplasm;GO:0005737|cytoplasm;GO:0005829|cytosol;GO:0006404|RNA import into nucleus;GO:0006606|protein import into nucleus;GO:0006607|NLS-bearing protein import into nucleus;GO:0006610|ribosomal protein import into nucleus;GO:000707…	GO:0006404|RNA import into nucleus;GO:0006606|protein import into nucleus;GO:0006607|NLS-bearing protein import into nucleus;GO:0006610|ribosomal protein import into nucleus;GO:0007079|mitotic chromosome movement towards spindle pole;GO:0007080|mitotic metaphase chromosome alignment;GO:0030953|astral microtubule organization;GO:0040001|establishment of mitotic spindle localization;GO:0090307|mito…	GO:0005576|extracellular region;GO:0005634|nucleus;GO:0005635|nuclear envelope;GO:0005643|nuclear pore;GO:0005654|nucleoplasm;GO:0005737|cytoplasm;GO:0005829|cytosol;GO:0010494|cytoplasmic stress granule;GO:0016020|membrane;GO:0031965|nuclear membrane;GO:0035580|specific granule lumen;GO:0042564|NLS-dependent protein nuclear import complex;GO:0070062|extracellular exosome;GO:0071782|endoplasmic r…	GO:0003723|RNA binding;GO:0005515|protein binding;GO:0008139|nuclear localization sequence binding;GO:0008270|zinc ion binding;GO:0019899|enzyme binding;GO:0019904|protein domain specific binding;GO:0031267|small GTPase binding;GO:0051879|Hsp90 protein binding;GO:0061608|nuclear import signal receptor activity;GO:0061676|importin-alpha family protein binding	hsa03013 Nucleocytoplasmic transport;hsa05207 Chemical carcinogenesis - receptor activation	R-HSA-168255 Influenza Infection;R-HSA-68886 M Phase;R-HSA-68867 Assembly of the pre-replicative complex;R-HSA-9692914 SARS-CoV-1-host interactions;R-HSA-9678108 SARS-CoV-1 Infection;R-HSA-69002 DNA Replication Pre-Initiation;R-HSA-69306 DNA Replication;R-HSA-68616 Assembly of the ORC complex at the origin of replication;R-HSA-9679506 SARS-CoV Infections;R-HSA-1169410 Antiviral mechanism by IFN-s…	WP1982 Sterol regulatory element-binding proteins (SREBP) signaling;WP4657 22q11.2 copy number variation syndrome	Extracellular region;Cytoplasm;Endoplasmic reticulum;Membrane;Nuclear membrane
B3KPA6	ACADVL	B3KPA6;B4DEA8;P49748	37	2509.11	3887.07	4094.62	4567.13	6650.93	16274.7	GO:0000062|fatty-acyl-CoA binding;GO:0001659|temperature homeostasis;GO:0003995|acyl-CoA dehydrogenase activity;GO:0004466|long-chain fatty acyl-CoA dehydrogenase activity;GO:0005515|protein binding;GO:0005654|nucleoplasm;GO:0005730|nucleolus;GO:0005739|mitochondrion;GO:0005743|mitochondrial inner membrane;GO:0005759|mitochondrial matrix;GO:0009409|response to cold;GO:0015980|energy derivation by…	GO:0001659|temperature homeostasis;GO:0009409|response to cold;GO:0015980|energy derivation by oxidation of organic compounds;GO:0030855|epithelial cell differentiation;GO:0033539|fatty acid beta-oxidation using acyl-CoA dehydrogenase;GO:0045717|negative regulation of fatty acid biosynthetic process;GO:0046322|negative regulation of fatty acid oxidation;GO:0090181|regulation of cholesterol metabo…	GO:0005654|nucleoplasm;GO:0005730|nucleolus;GO:0005739|mitochondrion;GO:0005743|mitochondrial inner membrane;GO:0005759|mitochondrial matrix;GO:0031966|mitochondrial membrane;GO:0042645|mitochondrial nucleoid	GO:0000062|fatty-acyl-CoA binding;GO:0003995|acyl-CoA dehydrogenase activity;GO:0004466|long-chain fatty acyl-CoA dehydrogenase activity;GO:0005515|protein binding;GO:0017099|very-long-chain fatty acyl-CoA dehydrogenase activity;GO:0042802|identical protein binding;GO:0050660|flavin adenine dinucleotide binding	hsa00071 Fatty acid degradation;hsa01212 Fatty acid metabolism;hsa01100 Metabolic pathways;hsa04936 Alcoholic liver disease	R-HSA-8978868 Fatty acid metabolism;R-HSA-77286 mitochondrial fatty acid beta-oxidation of saturated fatty acids;R-HSA-77289 Mitochondrial Fatty Acid Beta-Oxidation;R-HSA-381119 Unfolded Protein Response (UPR);R-HSA-381070 IRE1alpha activates chaperones;R-HSA-381038 XBP1(S) activates chaperone genes	WP143 Fatty acid beta-oxidation;WP368 Mitochondrial long chain fatty acid beta-oxidation	Cytoplasm;Mitochondrion;Membrane;Nucleolus
B3KPS3	TUBA1A	B3KPS3;P68363	7846	406857	771491	464072	976188	1.2798e+06	2.00189e+06	GO:0000226|microtubule cytoskeleton organization;GO:0000278|mitotic cell cycle;GO:0000793|condensed chromosome;GO:0001764|neuron migration;GO:0001964|startle response;GO:0005198|structural molecule activity;GO:0005200|structural constituent of cytoskeleton;GO:0005515|protein binding;GO:0005525|GTP binding;GO:0005634|nucleus;GO:0005737|cytoplasm;GO:0005829|cytosol;GO:0005874|microtubule;GO:0005879…	GO:0000226|microtubule cytoskeleton organization;GO:0000278|mitotic cell cycle;GO:0001764|neuron migration;GO:0001964|startle response;GO:0006886|intracellular protein transport;GO:0007017|microtubule-based process;GO:0007098|centrosome cycle;GO:0007224|smoothened signaling pathway;GO:0007613|memory;GO:0008344|adult locomotory behavior;GO:0008542|visual learning;GO:0009612|response to mechanical …	GO:0000793|condensed chromosome;GO:0005634|nucleus;GO:0005737|cytoplasm;GO:0005829|cytosol;GO:0005874|microtubule;GO:0005879|axonemal microtubule;GO:0005886|plasma membrane;GO:0015630|microtubule cytoskeleton;GO:0031594|neuromuscular junction;GO:0036126|sperm flagellum;GO:0036464|cytoplasmic ribonucleoprotein granule;GO:0055037|recycling endosome;GO:0070062|extracellular exosome	GO:0005198|structural molecule activity;GO:0005200|structural constituent of cytoskeleton;GO:0005515|protein binding;GO:0005525|GTP binding;GO:0016787|hydrolase activity;GO:0042802|identical protein binding;GO:0044877|protein-containing complex binding;GO:0046872|metal ion binding;GO:0046982|protein heterodimerization activity	hsa05012 Parkinson disease;hsa05020 Prion disease;hsa05014 Amyotrophic lateral sclerosis;hsa05016 Huntington disease;hsa05022 Pathways of neurodegeneration - multiple diseases;hsa04814 Motor proteins;hsa05132 Salmonella infection;hsa05010 Alzheimer disease;hsa05130 Pathogenic Escherichia coli infection;hsa04540 Gap junction;hsa04145 Phagosome;hsa04530 Tight junction;hsa04210 Apoptosis	R-HSA-68886 M Phase;R-HSA-9609690 HCMV Early Events;R-HSA-9609646 HCMV Infection;R-HSA-389960 Formation of tubulin folding intermediates by CCT/TriC;R-HSA-389958 Cooperation of Prefoldin and TriC/CCT in actin and tubulin folding;R-HSA-389957 Prefoldin mediated transfer of substrate to CCT/TriC;R-HSA-9646399 Aggrephagy;R-HSA-3371497 HSP90 chaperone cycle for steroid hormone receptors (SHR) in the …	WP2359 Parkin-ubiquitin proteasomal system pathway;WP2272 Pathogenic Escherichia coli infection;WP5124 Alzheimer's disease;WP2059 Alzheimer's disease and miRNA effects	Extracellular region;Cytoplasm;Membrane
P68363	TUBA1B	B3KPS3;P68363	10376	406857	771491	464072	976188	1.2798e+06	2.00189e+06	GO:0000226|microtubule cytoskeleton organization;GO:0000278|mitotic cell cycle;GO:0003725|double-stranded RNA binding;GO:0003924|GTPase activity;GO:0005198|structural molecule activity;GO:0005200|structural constituent of cytoskeleton;GO:0005515|protein binding;GO:0005525|GTP binding;GO:0005737|cytoplasm;GO:0005874|microtubule;GO:0005881|cytoplasmic microtubule;GO:0007017|microtubule-based proces…	GO:0000226|microtubule cytoskeleton organization;GO:0000278|mitotic cell cycle;GO:0007017|microtubule-based process;GO:0030705|cytoskeleton-dependent intracellular transport;GO:0051301|cell division;GO:0071353|cellular response to interleukin-4	GO:0005737|cytoplasm;GO:0005874|microtubule;GO:0005881|cytoplasmic microtubule;GO:0015630|microtubule cytoskeleton	GO:0003725|double-stranded RNA binding;GO:0003924|GTPase activity;GO:0005198|structural molecule activity;GO:0005200|structural constituent of cytoskeleton;GO:0005515|protein binding;GO:0005525|GTP binding;GO:0031625|ubiquitin protein ligase binding	hsa05012 Parkinson disease;hsa05020 Prion disease;hsa05014 Amyotrophic lateral sclerosis;hsa05016 Huntington disease;hsa05022 Pathways of neurodegeneration - multiple diseases;hsa04814 Motor proteins;hsa05132 Salmonella infection;hsa05010 Alzheimer disease;hsa05130 Pathogenic Escherichia coli infection;hsa04540 Gap junction;hsa04145 Phagosome;hsa04530 Tight junction;hsa04210 Apoptosis	R-HSA-68886 M Phase;R-HSA-9609690 HCMV Early Events;R-HSA-9609646 HCMV Infection;R-HSA-389960 Formation of tubulin folding intermediates by CCT/TriC;R-HSA-389958 Cooperation of Prefoldin and TriC/CCT in actin and tubulin folding;R-HSA-9646399 Aggrephagy;R-HSA-3371497 HSP90 chaperone cycle for steroid hormone receptors (SHR) in the presence of ligand;R-HSA-195258 RHO GTPase Effectors;R-HSA-8852276…	WP2359 Parkin-ubiquitin proteasomal system pathway;WP2272 Pathogenic Escherichia coli infection;WP5124 Alzheimer's disease;WP2059 Alzheimer's disease and miRNA effects;WP2328 Allograft Rejection	Cytoplasm
F6S232	SAXO1	B3KQ57;F6S232;Q8IYX7	158297	2141.55	6065.93	3228.68	2901.52	2347.86	5659.2	GO:0005515|protein binding;GO:0005813|centrosome;GO:0005814|centriole;GO:0005856|cytoskeleton;GO:0005879|axonemal microtubule;GO:0008017|microtubule binding;GO:0009631|cold acclimation;GO:0030030|cell projection organization;GO:0031514|motile cilium;GO:0036064|ciliary basal body;GO:0036126|sperm flagellum;GO:0045724|positive regulation of cilium assembly;GO:0050821|protein stabilization;GO:007041…	GO:0009631|cold acclimation;GO:0030030|cell projection organization;GO:0045724|positive regulation of cilium assembly;GO:0050821|protein stabilization;GO:0070417|cellular response to cold	GO:0005813|centrosome;GO:0005814|centriole;GO:0005856|cytoskeleton;GO:0005879|axonemal microtubule;GO:0031514|motile cilium;GO:0036064|ciliary basal body;GO:0036126|sperm flagellum	GO:0005515|protein binding;GO:0008017|microtubule binding	-	-	-	Cytoplasm;Centrosome
P30101	PDIA3	B3KQT9;P30101;V9HVY3	2923	34062.6	55916.3	32894.4	70649.9	71451.8	153341	GO:0002250|adaptive immune response;GO:0002502|peptide antigen assembly with MHC class I protein complex;GO:0003723|RNA binding;GO:0003756|protein disulfide isomerase activity;GO:0004197|cysteine-type endopeptidase activity;GO:0004629|phospholipase C activity;GO:0005515|protein binding;GO:0005615|extracellular space;GO:0005634|nucleus;GO:0005783|endoplasmic reticulum;GO:0005788|endoplasmic reticu…	GO:0002250|adaptive immune response;GO:0002502|peptide antigen assembly with MHC class I protein complex;GO:0006457|protein folding;GO:0034975|protein folding in endoplasmic reticulum;GO:0034976|response to endoplasmic reticulum stress;GO:0070527|platelet aggregation;GO:0097191|extrinsic apoptotic signaling pathway;GO:0098761|cellular response to interleukin-7;GO:2001238|positive regulation of ex…	GO:0005615|extracellular space;GO:0005634|nucleus;GO:0005783|endoplasmic reticulum;GO:0005788|endoplasmic reticulum lumen;GO:0005925|focal adhesion;GO:0009986|cell surface;GO:0042470|melanosome;GO:0042824|MHC class I peptide loading complex;GO:0045335|phagocytic vesicle;GO:0055038|recycling endosome membrane;GO:0061779|Tapasin-ERp57 complex;GO:0070062|extracellular exosome	GO:0003723|RNA binding;GO:0003756|protein disulfide isomerase activity;GO:0004197|cysteine-type endopeptidase activity;GO:0004629|phospholipase C activity;GO:0005515|protein binding;GO:0015035|protein-disulfide reductase activity;GO:0015036|disulfide oxidoreductase activity;GO:0042802|identical protein binding	hsa04141 Protein processing in endoplasmic reticulum;hsa04612 Antigen processing and presentation;hsa05169 Epstein-Barr virus infection;hsa05163 Human cytomegalovirus infection;hsa05170 Human immunodeficiency virus 1 infection;hsa05168 Herpes simplex virus 1 infection	R-HSA-446203 Asparagine N-linked glycosylation;R-HSA-1236974 ER-Phagosome pathway;R-HSA-901042 Calnexin/calreticulin cycle;R-HSA-1236975 Antigen processing-Cross presentation;R-HSA-532668 N-glycan trimming in the ER and Calnexin/Calreticulin cycle;R-HSA-983169 Class I MHC mediated antigen processing & presentation;R-HSA-983170 Antigen Presentation: Folding, assembly and peptide loading of class I…	WP3995 Prion disease pathway	Extracellular region;Cytoplasm;Endoplasmic reticulum;Membrane
B3KS36	RPL3	B3KS36;P39023;Q8TBW1;Q96QL0	6122	1434.6	4189.2	2408.49	3736.14	2848.68	4264.83	GO:0002181|cytoplasmic translation;GO:0003723|RNA binding;GO:0003735|structural constituent of ribosome;GO:0005515|protein binding;GO:0005634|nucleus;GO:0005730|nucleolus;GO:0005737|cytoplasm;GO:0005829|cytosol;GO:0005925|focal adhesion;GO:0006412|translation;GO:0022625|cytosolic large ribosomal subunit;GO:0022626|cytosolic ribosome;GO:0032991|protein-containing complex;GO:0070062|extracellular e…	GO:0002181|cytoplasmic translation;GO:0006412|translation;GO:0071353|cellular response to interleukin-4	GO:0005634|nucleus;GO:0005730|nucleolus;GO:0005737|cytoplasm;GO:0005829|cytosol;GO:0005925|focal adhesion;GO:0022625|cytosolic large ribosomal subunit;GO:0022626|cytosolic ribosome;GO:0032991|protein-containing complex;GO:0070062|extracellular exosome	GO:0003723|RNA binding;GO:0003735|structural constituent of ribosome;GO:0005515|protein binding	hsa03010 Ribosome;hsa05171 Coronavirus disease - COVID-19	R-HSA-156842 Eukaryotic Translation Elongation;R-HSA-72764 Eukaryotic Translation Termination;R-HSA-156902 Peptide chain elongation;R-HSA-9010553 Regulation of expression of SLITs and ROBOs;R-HSA-168255 Influenza Infection;R-HSA-975956 Nonsense Mediated Decay (NMD) independent of the Exon Junction Complex (EJC);R-HSA-2408557 Selenocysteine synthesis;R-HSA-376176 Signaling by ROBO receptors;R-HSA-…	WP477 Cytoplasmic ribosomal proteins	Extracellular region;Cytoplasm;Ribosome;Nucleolus
B3KSP9	PTGES3L-AARSD1	B3KSP9;C9J5N1;Q9BTE6	100885850	35080.4	175014	50948.2	152892	43760	94297.4	NA|NA	-	-	-	-	-	-	-
C9J5N1	AARSD1	B3KSP9;C9J5N1;Q9BTE6	80755	35080.4	175014	50948.2	152892	43760	94297.4	GO:0002196|Ser-tRNA(Ala) hydrolase activity;GO:0003674|molecular_function;GO:0003676|nucleic acid binding;GO:0004813|alanine-tRNA ligase activity;GO:0005515|protein binding;GO:0005524|ATP binding;GO:0005634|nucleus;GO:0005737|cytoplasm;GO:0006419|alanyl-tRNA aminoacylation;GO:0006450|regulation of translational fidelity;GO:0008150|biological_process;GO:0046872|metal ion binding;GO:0106074|aminoac…	GO:0006419|alanyl-tRNA aminoacylation;GO:0006450|regulation of translational fidelity;GO:0008150|biological_process;GO:0106074|aminoacyl-tRNA metabolism involved in translational fidelity	GO:0005634|nucleus;GO:0005737|cytoplasm	GO:0002196|Ser-tRNA(Ala) hydrolase activity;GO:0003674|molecular_function;GO:0003676|nucleic acid binding;GO:0004813|alanine-tRNA ligase activity;GO:0005515|protein binding;GO:0005524|ATP binding;GO:0046872|metal ion binding	-	-	-	Cytoplasm
B3KTY7	THSD1	B3KTY7;Q9NS62	55901	379.337	843.771	385.457	1585.32		604.518	GO:0005515|protein binding;GO:0005576|extracellular region;GO:0005768|endosome;GO:0005829|cytosol;GO:0005925|focal adhesion;GO:0010008|endosome membrane;GO:0048041|focal adhesion assembly;GO:0050840|extracellular matrix binding;GO:0071944|cell periphery	GO:0048041|focal adhesion assembly	GO:0005576|extracellular region;GO:0005768|endosome;GO:0005829|cytosol;GO:0005925|focal adhesion;GO:0010008|endosome membrane;GO:0071944|cell periphery	GO:0005515|protein binding;GO:0050840|extracellular matrix binding	-	R-HSA-5668914 Diseases of metabolism;R-HSA-3906995 Diseases associated with O-glycosylation of proteins;R-HSA-5173105 O-linked glycosylation;R-HSA-5083635 Defective B3GALTL causes PpS;R-HSA-5173214 O-glycosylation of TSR domain-containing proteins;R-HSA-3781865 Diseases of glycosylation	-	Extracellular region;Cytoplasm;Membrane
G3V1R7	SLC27A2	B3KW19;G3V1R7;O14975;Q53GS2	11001	471.857	1546.06	1207.58	1008.26	1821.47	2484.33	GO:0001561|fatty acid alpha-oxidation;GO:0001676|long-chain fatty acid metabolic process;GO:0004467|long-chain fatty acid-CoA ligase activity;GO:0005324|long-chain fatty acid transmembrane transporter activity;GO:0005524|ATP binding;GO:0005778|peroxisomal membrane;GO:0005788|endoplasmic reticulum lumen;GO:0005789|endoplasmic reticulum membrane;GO:0005829|cytosol;GO:0005886|plasma membrane;GO:0006…	GO:0001561|fatty acid alpha-oxidation;GO:0001676|long-chain fatty acid metabolic process;GO:0006635|fatty acid beta-oxidation;GO:0006699|bile acid biosynthetic process;GO:0008206|bile acid metabolic process;GO:0042760|very long-chain fatty acid catabolic process;GO:0044539|long-chain fatty acid import into cell;GO:0046949|fatty-acyl-CoA biosynthetic process;GO:0097089|methyl-branched fatty acid m…	GO:0005778|peroxisomal membrane;GO:0005788|endoplasmic reticulum lumen;GO:0005789|endoplasmic reticulum membrane;GO:0005829|cytosol;GO:0005886|plasma membrane;GO:0035579|specific granule membrane;GO:0070062|extracellular exosome	GO:0004467|long-chain fatty acid-CoA ligase activity;GO:0005324|long-chain fatty acid transmembrane transporter activity;GO:0005524|ATP binding;GO:0019899|enzyme binding;GO:0031957|very long-chain fatty acid-CoA ligase activity;GO:0047676|arachidonate-CoA ligase activity;GO:0047747|cholate-CoA ligase activity;GO:0050197|phytanate-CoA ligase activity;GO:0070251|pristanate-CoA ligase activity;GO:19…	hsa03320 PPAR signaling pathway;hsa04146 Peroxisome;hsa04931 Insulin resistance	R-HSA-6798695 Neutrophil degranulation;R-HSA-9609507 Protein localization;R-HSA-9033241 Peroxisomal protein import;R-HSA-8978868 Fatty acid metabolism;R-HSA-75105 Fatty acyl-CoA biosynthesis;R-HSA-390918 Peroxisomal lipid metabolism;R-HSA-193775 Synthesis of bile acids and bile salts via 24-hydroxycholesterol;R-HSA-194068 Bile acid and bile salt metabolism;R-HSA-8957322 Metabolism of steroids;R-H…	WP3942 PPAR signaling pathway;WP5064 7-oxo-C and 7-beta-HC pathways;WP4545 Oxysterols derived from cholesterol	Extracellular region;Cytoplasm;Endoplasmic reticulum;Peroxisome;Membrane
F5GZS7	NRG2	B3KW82;F5GZS7;O14511;Q3MI86	9542		1130.91	3395.59				GO:0005102|signaling receptor binding;GO:0005576|extracellular region;GO:0005615|extracellular space;GO:0005886|plasma membrane;GO:0007165|signal transduction;GO:0007399|nervous system development;GO:0008083|growth factor activity;GO:0035556|intracellular signal transduction;GO:0038130|ERBB4 signaling pathway;GO:0048513|animal organ development	GO:0007165|signal transduction;GO:0007399|nervous system development;GO:0035556|intracellular signal transduction;GO:0038130|ERBB4 signaling pathway;GO:0048513|animal organ development	GO:0005576|extracellular region;GO:0005615|extracellular space;GO:0005886|plasma membrane	GO:0005102|signaling receptor binding;GO:0008083|growth factor activity	hsa05014 Amyotrophic lateral sclerosis;hsa01521 EGFR tyrosine kinase inhibitor resistance;hsa04012 ErbB signaling pathway	R-HSA-1358803 Downregulation of ERBB2:ERBB3 signaling;R-HSA-8863795 Downregulation of ERBB2 signaling;R-HSA-5683057 MAPK family signaling cascades;R-HSA-5673001 RAF/MAP kinase cascade;R-HSA-5684996 MAPK1/MAPK3 signaling;R-HSA-5663202 Diseases of signal transduction by growth factor receptors and second messengers;R-HSA-1227986 Signaling by ERBB2;R-HSA-8848021 Signaling by PTK6;R-HSA-9006927 Signa…	WP4806 EGFR tyrosine kinase inhibitor resistance;WP673 ErbB signaling pathway	Extracellular region;Membrane
B4DUR8	CCT3	B3KX11;B4DUR8;P49368;Q2TU64;Q59H77	7203	17548.6	36962.9	33192.1	26427	87571.5	91798.6	GO:0002199|zona pellucida receptor complex;GO:0003723|RNA binding;GO:0005515|protein binding;GO:0005524|ATP binding;GO:0005829|cytosol;GO:0005832|chaperonin-containing T-complex;GO:0005856|cytoskeleton;GO:0005874|microtubule;GO:0006457|protein folding;GO:0007339|binding of sperm to zona pellucida;GO:0016887|ATP hydrolysis activity;GO:0032212|positive regulation of telomere maintenance via telomer…	GO:0006457|protein folding;GO:0007339|binding of sperm to zona pellucida;GO:0032212|positive regulation of telomere maintenance via telomerase;GO:0050821|protein stabilization;GO:0051086|chaperone mediated protein folding independent of cofactor;GO:0061077|chaperone-mediated protein folding;GO:1904871|positive regulation of protein localization to Cajal body;GO:1904874|positive regulation of telo…	GO:0002199|zona pellucida receptor complex;GO:0005829|cytosol;GO:0005832|chaperonin-containing T-complex;GO:0005856|cytoskeleton;GO:0005874|microtubule;GO:0044297|cell body;GO:0070062|extracellular exosome	GO:0003723|RNA binding;GO:0005515|protein binding;GO:0005524|ATP binding;GO:0016887|ATP hydrolysis activity;GO:0044183|protein folding chaperone;GO:0051082|unfolded protein binding;GO:0140662|ATP-dependent protein folding chaperone	-	R-HSA-389960 Formation of tubulin folding intermediates by CCT/TriC;R-HSA-389958 Cooperation of Prefoldin and TriC/CCT in actin and tubulin folding;R-HSA-389957 Prefoldin mediated transfer of substrate to CCT/TriC;R-HSA-390450 Folding of actin by CCT/TriC;R-HSA-390466 Chaperonin-mediated protein folding;R-HSA-391251 Protein folding;R-HSA-5617833 Cilium Assembly;R-HSA-390471 Association of TriC/CC…	WP4949 16p11.2 proximal deletion syndrome	Extracellular region;Cytoplasm
B3KXY9	HK1	B3KXY9	3098	15719.2	36475.5	25429.1	38206	52991.7	98917.6	GO:0001678|intracellular glucose homeostasis;GO:0002720|positive regulation of cytokine production involved in immune response;GO:0004340|glucokinase activity;GO:0004396|hexokinase activity;GO:0005515|protein binding;GO:0005524|ATP binding;GO:0005536|D-glucose binding;GO:0005739|mitochondrion;GO:0005741|mitochondrial outer membrane;GO:0005829|cytosol;GO:0006002|fructose 6-phosphate metabolic proc…	GO:0001678|intracellular glucose homeostasis;GO:0002720|positive regulation of cytokine production involved in immune response;GO:0006002|fructose 6-phosphate metabolic process;GO:0006006|glucose metabolic process;GO:0006013|mannose metabolic process;GO:0006096|glycolytic process;GO:0006954|inflammatory response;GO:0009298|GDP-mannose biosynthetic process;GO:0032731|positive regulation of interle…	GO:0005739|mitochondrion;GO:0005741|mitochondrial outer membrane;GO:0005829|cytosol;GO:0045121|membrane raft	GO:0004340|glucokinase activity;GO:0004396|hexokinase activity;GO:0005515|protein binding;GO:0005524|ATP binding;GO:0005536|D-glucose binding;GO:0008865|fructokinase activity;GO:0019158|mannokinase activity;GO:0042834|peptidoglycan binding;GO:0047931|glucosamine kinase activity	hsa01200 Carbon metabolism;hsa00010 Glycolysis / Gluconeogenesis;hsa04066 HIF-1 signaling pathway;hsa00051 Fructose and mannose metabolism;hsa05131 Shigellosis;hsa05230 Central carbon metabolism in cancer;hsa01100 Metabolic pathways;hsa00052 Galactose metabolism;hsa00520 Amino sugar and nucleotide sugar metabolism;hsa01250 Biosynthesis of nucleotide sugars;hsa00500 Starch and sucrose metabolism;h…	R-HSA-70171 Glycolysis;R-HSA-70326 Glucose metabolism;R-HSA-446203 Asparagine N-linked glycosylation;R-HSA-71387 Metabolism of carbohydrates;R-HSA-5619115 Disorders of transmembrane transporters;R-HSA-5619102 SLC transporter disorders;R-HSA-446219 Synthesis of substrates in N-glycan biosythesis;R-HSA-446193 Biosynthesis of the N-glycan precursor (dolichol lipid-linked oligosaccharide, LLO) and tr…	WP534 Glycolysis and gluconeogenesis;WP4629 Aerobic glycolysis;WP1946 Cori cycle;WP5049 Glycolysis in senescence;WP4018 Clear cell renal cell carcinoma pathways;WP3614 Photodynamic therapy-induced HIF-1 survival signaling;WP500 Glycogen synthesis and degradation;WP698 Glucuronidation	Cytoplasm;Mitochondrion;Membrane
B4DDK9	MGAT2	B4DDK9;Q10469	4247	256.683	660.788	206.913	930.79		2002.87	GO:0000139|Golgi membrane;GO:0005794|Golgi apparatus;GO:0005795|Golgi stack;GO:0006487|protein N-linked glycosylation;GO:0008455|alpha-1,6-mannosylglycoprotein 2-beta-N-acetylglucosaminyltransferase activity;GO:0009312|oligosaccharide biosynthetic process;GO:0016020|membrane;GO:0018279|protein N-linked glycosylation via asparagine;GO:0019082|viral protein processing;GO:0030145|manganese ion bindi…	GO:0006487|protein N-linked glycosylation;GO:0009312|oligosaccharide biosynthetic process;GO:0018279|protein N-linked glycosylation via asparagine;GO:0019082|viral protein processing	GO:0000139|Golgi membrane;GO:0005794|Golgi apparatus;GO:0005795|Golgi stack;GO:0016020|membrane	GO:0008455|alpha-1,6-mannosylglycoprotein 2-beta-N-acetylglucosaminyltransferase activity;GO:0030145|manganese ion binding;GO:0042803|protein homodimerization activity	hsa01100 Metabolic pathways;hsa00510 N-Glycan biosynthesis;hsa00513 Various types of N-glycan biosynthesis	R-HSA-9679506 SARS-CoV Infections;R-HSA-9694516 SARS-CoV-2 Infection;R-HSA-446203 Asparagine N-linked glycosylation;R-HSA-948021 Transport to the Golgi and subsequent modification;R-HSA-9694635 Translation of Structural Proteins;R-HSA-9772573 Late SARS-CoV-2 Infection Events;R-HSA-9694548 Maturation of spike protein;R-HSA-975578 Reactions specific to the complex N-glycan synthesis pathway;R-HSA-5…	WP4521 Glycosylation and related congenital defects	Cytoplasm;Membrane;Golgi apparatus
B4DDU6	CCT5	B4DDU6;B4DE30;B4DXI1;B4DZT5;B7ZAR1;E7ENZ3;E9PCA1;P48643;Q9BU08;V9HW37	22948	15461.2	21374.5	13348.6	23542	17357.6	23301.2	GO:0003730|mRNA 3'-UTR binding;GO:0005515|protein binding;GO:0005524|ATP binding;GO:0005813|centrosome;GO:0005829|cytosol;GO:0005832|chaperonin-containing T-complex;GO:0005874|microtubule;GO:0006457|protein folding;GO:0007339|binding of sperm to zona pellucida;GO:0009615|response to virus;GO:0016887|ATP hydrolysis activity;GO:0031681|G-protein beta-subunit binding;GO:0032212|positive regulation o…	GO:0006457|protein folding;GO:0007339|binding of sperm to zona pellucida;GO:0009615|response to virus;GO:0032212|positive regulation of telomere maintenance via telomerase;GO:0050821|protein stabilization;GO:0051086|chaperone mediated protein folding independent of cofactor;GO:0061077|chaperone-mediated protein folding;GO:1904871|positive regulation of protein localization to Cajal body;GO:190487…	GO:0005813|centrosome;GO:0005829|cytosol;GO:0005832|chaperonin-containing T-complex;GO:0005874|microtubule;GO:0044297|cell body;GO:0070062|extracellular exosome	GO:0003730|mRNA 3'-UTR binding;GO:0005515|protein binding;GO:0005524|ATP binding;GO:0016887|ATP hydrolysis activity;GO:0031681|G-protein beta-subunit binding;GO:0044183|protein folding chaperone;GO:0048027|mRNA 5'-UTR binding;GO:0048487|beta-tubulin binding;GO:0051082|unfolded protein binding;GO:0140662|ATP-dependent protein folding chaperone	-	R-HSA-389960 Formation of tubulin folding intermediates by CCT/TriC;R-HSA-389958 Cooperation of Prefoldin and TriC/CCT in actin and tubulin folding;R-HSA-389957 Prefoldin mediated transfer of substrate to CCT/TriC;R-HSA-390450 Folding of actin by CCT/TriC;R-HSA-390466 Chaperonin-mediated protein folding;R-HSA-391251 Protein folding;R-HSA-5617833 Cilium Assembly;R-HSA-390471 Association of TriC/CC…	WP4949 16p11.2 proximal deletion syndrome	Extracellular region;Cytoplasm;Centrosome
B4DJ30	GANAB	B4DJ30;Q14697;V9HWJ0	23193	43548.9	104868	62148.7	57655.3	81086.5	143979	GO:0003723|RNA binding;GO:0005515|protein binding;GO:0005788|endoplasmic reticulum lumen;GO:0005794|Golgi apparatus;GO:0005975|carbohydrate metabolic process;GO:0006491|N-glycan processing;GO:0016020|membrane;GO:0017177|glucosidase II complex;GO:0030246|carbohydrate binding;GO:0033919|glucan 1,3-alpha-glucosidase activity;GO:0042470|melanosome;GO:0043231|intracellular membrane-bounded organelle;G…	GO:0005975|carbohydrate metabolic process;GO:0006491|N-glycan processing	GO:0005788|endoplasmic reticulum lumen;GO:0005794|Golgi apparatus;GO:0016020|membrane;GO:0017177|glucosidase II complex;GO:0042470|melanosome;GO:0043231|intracellular membrane-bounded organelle;GO:0070062|extracellular exosome	GO:0003723|RNA binding;GO:0005515|protein binding;GO:0030246|carbohydrate binding;GO:0033919|glucan 1,3-alpha-glucosidase activity;GO:0090599|alpha-glucosidase activity;GO:0106407|Glc2Man9GlcNAc2 oligosaccharide glucosidase activity	hsa04141 Protein processing in endoplasmic reticulum;hsa01100 Metabolic pathways;hsa00510 N-Glycan biosynthesis	R-HSA-9678108 SARS-CoV-1 Infection;R-HSA-9679506 SARS-CoV Infections;R-HSA-9694516 SARS-CoV-2 Infection;R-HSA-446203 Asparagine N-linked glycosylation;R-HSA-901042 Calnexin/calreticulin cycle;R-HSA-9694635 Translation of Structural Proteins;R-HSA-532668 N-glycan trimming in the ER and Calnexin/Calreticulin cycle;R-HSA-9772573 Late SARS-CoV-2 Infection Events;R-HSA-9683701 Translation of Structura…	-	Extracellular region;Cytoplasm;Endoplasmic reticulum;Membrane;Golgi apparatus
B4DJV2	CS	B4DJV2;O75390	1431	159036	311454	117851	424315	346628	581717	GO:0003723|RNA binding;GO:0004108|citrate (Si)-synthase activity;GO:0005634|nucleus;GO:0005739|mitochondrion;GO:0005759|mitochondrial matrix;GO:0005975|carbohydrate metabolic process;GO:0006099|tricarboxylic acid cycle;GO:0006101|citrate metabolic process;GO:0042802|identical protein binding;GO:0070062|extracellular exosome	GO:0005975|carbohydrate metabolic process;GO:0006099|tricarboxylic acid cycle;GO:0006101|citrate metabolic process	GO:0005634|nucleus;GO:0005739|mitochondrion;GO:0005759|mitochondrial matrix;GO:0070062|extracellular exosome	GO:0003723|RNA binding;GO:0004108|citrate (Si)-synthase activity;GO:0042802|identical protein binding	hsa01200 Carbon metabolism;hsa01230 Biosynthesis of amino acids;hsa00020 Citrate cycle (TCA cycle);hsa01100 Metabolic pathways;hsa01210 2-Oxocarboxylic acid metabolism;hsa00630 Glyoxylate and dicarboxylate metabolism	R-HSA-1428517 Aerobic respiration and respiratory electron transport;R-HSA-9609507 Protein localization;R-HSA-9837999 Mitochondrial protein degradation;R-HSA-71403 Citric acid cycle (TCA cycle);R-HSA-1268020 Mitochondrial protein import;R-HSA-9854311 Maturation of TCA enzymes and regulation of TCA cycle	WP3925 Amino acid metabolism;WP78 TCA cycle (aka Krebs or citric acid cycle);WP2453 TCA cycle and deficiency of pyruvate dehydrogenase complex (PDHc)	Extracellular region;Cytoplasm;Mitochondrion
B4DKW2	DHX57	B4DKW2;Q6P158	90957	457.556	1538.52	4682.51	654.521	258.899		GO:0003723|RNA binding;GO:0003724|RNA helicase activity;GO:0004386|helicase activity;GO:0005515|protein binding;GO:0005524|ATP binding;GO:0016887|ATP hydrolysis activity;GO:0046872|metal ion binding	-	-	GO:0003723|RNA binding;GO:0003724|RNA helicase activity;GO:0004386|helicase activity;GO:0005515|protein binding;GO:0005524|ATP binding;GO:0016887|ATP hydrolysis activity;GO:0046872|metal ion binding	-	-	-	-
H3BM89	RPL4	B4DMJ2;H3BM89;P36578;Q59GY2	6124	1585.8	3888.91	1739.91	2834.64	6527.12	11054.7	GO:0002181|cytoplasmic translation;GO:0003723|RNA binding;GO:0003735|structural constituent of ribosome;GO:0005515|protein binding;GO:0005634|nucleus;GO:0005730|nucleolus;GO:0005737|cytoplasm;GO:0005791|rough endoplasmic reticulum;GO:0005829|cytosol;GO:0005925|focal adhesion;GO:0006412|translation;GO:0016020|membrane;GO:0022625|cytosolic large ribosomal subunit;GO:0022626|cytosolic ribosome;GO:00…	GO:0002181|cytoplasmic translation;GO:0006412|translation	GO:0005634|nucleus;GO:0005730|nucleolus;GO:0005737|cytoplasm;GO:0005791|rough endoplasmic reticulum;GO:0005829|cytosol;GO:0005925|focal adhesion;GO:0016020|membrane;GO:0022625|cytosolic large ribosomal subunit;GO:0022626|cytosolic ribosome;GO:0070062|extracellular exosome;GO:1990904|ribonucleoprotein complex	GO:0003723|RNA binding;GO:0003735|structural constituent of ribosome;GO:0005515|protein binding	hsa03010 Ribosome;hsa05171 Coronavirus disease - COVID-19	R-HSA-156842 Eukaryotic Translation Elongation;R-HSA-72764 Eukaryotic Translation Termination;R-HSA-156902 Peptide chain elongation;R-HSA-9010553 Regulation of expression of SLITs and ROBOs;R-HSA-168255 Influenza Infection;R-HSA-975956 Nonsense Mediated Decay (NMD) independent of the Exon Junction Complex (EJC);R-HSA-2408557 Selenocysteine synthesis;R-HSA-376176 Signaling by ROBO receptors;R-HSA-…	WP477 Cytoplasmic ribosomal proteins	Extracellular region;Cytoplasm;Ribosome;Endoplasmic reticulum;Membrane;Nucleolus
O43242	PSMD3	B4DPM7;O43242;Q6IBN0;Q96N86	5709	3285.91	13997.9	6667.8	9192.84	14887	29174	GO:0000502|proteasome complex;GO:0005515|protein binding;GO:0005576|extracellular region;GO:0005634|nucleus;GO:0005654|nucleoplasm;GO:0005829|cytosol;GO:0006511|ubiquitin-dependent protein catabolic process;GO:0008541|proteasome regulatory particle, lid subcomplex;GO:0016020|membrane;GO:0022624|proteasome accessory complex;GO:0030234|enzyme regulator activity;GO:0034774|secretory granule lumen;GO…	GO:0006511|ubiquitin-dependent protein catabolic process;GO:0042176|regulation of protein catabolic process;GO:0043161|proteasome-mediated ubiquitin-dependent protein catabolic process	GO:0000502|proteasome complex;GO:0005576|extracellular region;GO:0005634|nucleus;GO:0005654|nucleoplasm;GO:0005829|cytosol;GO:0008541|proteasome regulatory particle, lid subcomplex;GO:0016020|membrane;GO:0022624|proteasome accessory complex;GO:0034774|secretory granule lumen;GO:0070062|extracellular exosome;GO:1904813|ficolin-1-rich granule lumen	GO:0005515|protein binding;GO:0030234|enzyme regulator activity	hsa05012 Parkinson disease;hsa05020 Prion disease;hsa05014 Amyotrophic lateral sclerosis;hsa05016 Huntington disease;hsa05022 Pathways of neurodegeneration - multiple diseases;hsa05010 Alzheimer disease;hsa03050 Proteasome;hsa05017 Spinocerebellar ataxia;hsa05169 Epstein-Barr virus infection	R-HSA-9010553 Regulation of expression of SLITs and ROBOs;R-HSA-376176 Signaling by ROBO receptors;R-HSA-68886 M Phase;R-HSA-71291 Metabolism of amino acids and derivatives;R-HSA-8939236 RUNX1 regulates transcription of genes involved in differentiation of HSCs;R-HSA-68867 Assembly of the pre-replicative complex;R-HSA-69002 DNA Replication Pre-Initiation;R-HSA-201681 TCF dependent signaling in re…	WP2359 Parkin-ubiquitin proteasomal system pathway;WP183 Proteasome degradation;WP5124 Alzheimer's disease;WP2059 Alzheimer's disease and miRNA effects	Extracellular region;Cytoplasm;Membrane
Q9NVJ2	ARL8B	B4DQT8;B4E1J8;Q9NVJ2	55207	1186.99	2334.36	1231.5	1495.57	616.025	6057.48	GO:0001778|plasma membrane repair;GO:0002505|antigen processing and presentation of polysaccharide antigen via MHC class II;GO:0002747|antigen processing and presentation following phagocytosis;GO:0003924|GTPase activity;GO:0003925|G protein activity;GO:0005515|protein binding;GO:0005525|GTP binding;GO:0005737|cytoplasm;GO:0005764|lysosome;GO:0005765|lysosomal membrane;GO:0005829|cytosol;GO:00070…	GO:0001778|plasma membrane repair;GO:0002505|antigen processing and presentation of polysaccharide antigen via MHC class II;GO:0002747|antigen processing and presentation following phagocytosis;GO:0007059|chromosome segregation;GO:0008089|anterograde axonal transport;GO:0015031|protein transport;GO:0032418|lysosome localization;GO:0034498|early endosome to Golgi transport;GO:0042267|natural kille…	GO:0005737|cytoplasm;GO:0005764|lysosome;GO:0005765|lysosomal membrane;GO:0005829|cytosol;GO:0016020|membrane;GO:0030496|midbody;GO:0031901|early endosome membrane;GO:0031902|late endosome membrane;GO:0045202|synapse;GO:0051233|spindle midzone;GO:0070062|extracellular exosome;GO:0101004|cytolytic granule membrane;GO:1904115|axon cytoplasm	GO:0003924|GTPase activity;GO:0003925|G protein activity;GO:0005515|protein binding;GO:0005525|GTP binding;GO:0019003|GDP binding;GO:0043014|alpha-tubulin binding;GO:0048487|beta-tubulin binding	hsa05132 Salmonella infection	-	WP4352 Ciliary landscape	Extracellular region;Cytoplasm;Lysosome;Membrane
P56589	PEX3	B4DV31;P56589;Q7Z6V3	8504	778.45		490.965	2177.69	358.153	4819.22	GO:0005515|protein binding;GO:0005654|nucleoplasm;GO:0005777|peroxisome;GO:0005778|peroxisomal membrane;GO:0005783|endoplasmic reticulum;GO:0007031|peroxisome organization;GO:0008289|lipid binding;GO:0016020|membrane;GO:0030674|protein-macromolecule adaptor activity;GO:0032991|protein-containing complex;GO:0032994|protein-lipid complex;GO:0045046|protein import into peroxisome membrane	GO:0007031|peroxisome organization;GO:0045046|protein import into peroxisome membrane	GO:0005654|nucleoplasm;GO:0005777|peroxisome;GO:0005778|peroxisomal membrane;GO:0005783|endoplasmic reticulum;GO:0016020|membrane;GO:0032991|protein-containing complex;GO:0032994|protein-lipid complex	GO:0005515|protein binding;GO:0008289|lipid binding;GO:0030674|protein-macromolecule adaptor activity	hsa04146 Peroxisome	R-HSA-382556 ABC-family proteins mediated transport;R-HSA-9609507 Protein localization;R-HSA-1369062 ABC transporters in lipid homeostasis;R-HSA-9603798 Class I peroxisomal membrane protein import	-	Cytoplasm;Endoplasmic reticulum;Peroxisome;Membrane
E9PKU4	RPL8	B4DVG7;E9PKU4;E9PKZ0;G3V1A1;P62917	6132	1151.03	9108.09	3267.39	4507.12	2711.47	7428.96	GO:0002181|cytoplasmic translation;GO:0003723|RNA binding;GO:0003735|structural constituent of ribosome;GO:0005515|protein binding;GO:0005654|nucleoplasm;GO:0005737|cytoplasm;GO:0005829|cytosol;GO:0005925|focal adhesion;GO:0006412|translation;GO:0014069|postsynaptic density;GO:0016020|membrane;GO:0019843|rRNA binding;GO:0022625|cytosolic large ribosomal subunit;GO:0022626|cytosolic ribosome;GO:00…	GO:0002181|cytoplasmic translation;GO:0006412|translation	GO:0005654|nucleoplasm;GO:0005737|cytoplasm;GO:0005829|cytosol;GO:0005925|focal adhesion;GO:0014069|postsynaptic density;GO:0016020|membrane;GO:0022625|cytosolic large ribosomal subunit;GO:0022626|cytosolic ribosome;GO:0098794|postsynapse	GO:0003723|RNA binding;GO:0003735|structural constituent of ribosome;GO:0005515|protein binding;GO:0019843|rRNA binding	hsa03010 Ribosome;hsa05171 Coronavirus disease - COVID-19	R-HSA-156842 Eukaryotic Translation Elongation;R-HSA-72764 Eukaryotic Translation Termination;R-HSA-156902 Peptide chain elongation;R-HSA-9010553 Regulation of expression of SLITs and ROBOs;R-HSA-168255 Influenza Infection;R-HSA-975956 Nonsense Mediated Decay (NMD) independent of the Exon Junction Complex (EJC);R-HSA-2408557 Selenocysteine synthesis;R-HSA-376176 Signaling by ROBO receptors;R-HSA-…	WP477 Cytoplasmic ribosomal proteins	Cytoplasm;Ribosome;Membrane
B4DXC4	ATL3	B4DXC4;F5H6I7;Q6DD88	25923	1353.69	2735.45	2367.14	3818.98	1173.25	1194.18	GO:0003924|GTPase activity;GO:0005515|protein binding;GO:0005525|GTP binding;GO:0005783|endoplasmic reticulum;GO:0007029|endoplasmic reticulum organization;GO:0007030|Golgi organization;GO:0016020|membrane;GO:0042802|identical protein binding;GO:0051260|protein homooligomerization;GO:0071782|endoplasmic reticulum tubular network;GO:0098826|endoplasmic reticulum tubular network membrane;GO:1903373…	GO:0007029|endoplasmic reticulum organization;GO:0007030|Golgi organization;GO:0051260|protein homooligomerization;GO:1903373|positive regulation of endoplasmic reticulum tubular network organization	GO:0005783|endoplasmic reticulum;GO:0016020|membrane;GO:0071782|endoplasmic reticulum tubular network;GO:0098826|endoplasmic reticulum tubular network membrane	GO:0003924|GTPase activity;GO:0005515|protein binding;GO:0005525|GTP binding;GO:0042802|identical protein binding	-	-	-	Cytoplasm;Endoplasmic reticulum;Membrane
B5MDF5	RAN	B5MDF5;P62826	5901	8201.81	25674.5	14327	15100.8	14518.1	24128.7	GO:0000054|ribosomal subunit export from nucleus;GO:0000055|ribosomal large subunit export from nucleus;GO:0000056|ribosomal small subunit export from nucleus;GO:0000070|mitotic sister chromatid segregation;GO:0000278|mitotic cell cycle;GO:0000287|magnesium ion binding;GO:0000785|chromatin;GO:0001673|male germ cell nucleus;GO:0002177|manchette;GO:0003682|chromatin binding;GO:0003723|RNA binding;G…	GO:0000054|ribosomal subunit export from nucleus;GO:0000055|ribosomal large subunit export from nucleus;GO:0000056|ribosomal small subunit export from nucleus;GO:0000070|mitotic sister chromatid segregation;GO:0000278|mitotic cell cycle;GO:0006259|DNA metabolic process;GO:0006606|protein import into nucleus;GO:0006611|protein export from nucleus;GO:0007052|mitotic spindle organization;GO:0007286|…	GO:0000785|chromatin;GO:0001673|male germ cell nucleus;GO:0002177|manchette;GO:0005634|nucleus;GO:0005635|nuclear envelope;GO:0005643|nuclear pore;GO:0005654|nucleoplasm;GO:0005730|nucleolus;GO:0005737|cytoplasm;GO:0005814|centriole;GO:0005829|cytosol;GO:0016020|membrane;GO:0030496|midbody;GO:0032991|protein-containing complex;GO:0036126|sperm flagellum;GO:0042470|melanosome;GO:0042565|RNA nuclea…	GO:0000287|magnesium ion binding;GO:0003682|chromatin binding;GO:0003723|RNA binding;GO:0003924|GTPase activity;GO:0003925|G protein activity;GO:0005049|nuclear export signal receptor activity;GO:0005515|protein binding;GO:0005525|GTP binding;GO:0019003|GDP binding;GO:0019904|protein domain specific binding;GO:0044877|protein-containing complex binding;GO:0045296|cadherin binding;GO:0045505|dynei…	hsa03013 Nucleocytoplasmic transport;hsa05166 Human T-cell leukemia virus 1 infection;hsa03250 Viral life cycle - HIV-1;hsa03008 Ribosome biogenesis in eukaryotes	R-HSA-168255 Influenza Infection;R-HSA-68886 M Phase;R-HSA-211000 Gene Silencing by RNA;R-HSA-5578749 Transcriptional regulation by small RNAs;R-HSA-68882 Mitotic Anaphase;R-HSA-2555396 Mitotic Metaphase and Anaphase;R-HSA-162909 Host Interactions of HIV factors;R-HSA-2995410 Nuclear Envelope (NE) Reassembly;R-HSA-162906 HIV Infection;R-HSA-9615933 Postmitotic nuclear pore complex (NPC) reformati…	WP138 Androgen receptor signaling pathway;WP4657 22q11.2 copy number variation syndrome	Extracellular region;Cytoplasm;Membrane;Nucleolus
B7Z4W6	PCYT2	B7Z4W6;I3L1R7;I3L2Q1;Q99447	5833	10751.5	22827.4	10141.3	10194.9	14438	16418.3	GO:0004306|ethanolamine-phosphate cytidylyltransferase activity;GO:0005515|protein binding;GO:0005575|cellular_component;GO:0005737|cytoplasm;GO:0005789|endoplasmic reticulum membrane;GO:0006646|phosphatidylethanolamine biosynthetic process;GO:0008654|phospholipid biosynthetic process	GO:0006646|phosphatidylethanolamine biosynthetic process;GO:0008654|phospholipid biosynthetic process	GO:0005575|cellular_component;GO:0005737|cytoplasm;GO:0005789|endoplasmic reticulum membrane	GO:0004306|ethanolamine-phosphate cytidylyltransferase activity;GO:0005515|protein binding	hsa01100 Metabolic pathways;hsa00564 Glycerophospholipid metabolism	R-HSA-1483213 Synthesis of PE;R-HSA-1483257 Phospholipid metabolism;R-HSA-1483206 Glycerophospholipid biosynthesis	WP2533 Glycerophospholipid biosynthetic pathway;WP3933 Kennedy pathway from sphingolipids;WP3940 One-carbon metabolism and related pathways;WP4722 Glycerolipids and glycerophospholipids	Cytoplasm;Endoplasmic reticulum;Membrane
Q53FI7	FHL1	B7Z5V0;B7Z6U8;Q53FI7;Q5JXI8	2273	21765.6	28663.4	14167.2	11505.6	31853.1	86213.1	GO:0003254|regulation of membrane depolarization;GO:0003674|molecular_function;GO:0005515|protein binding;GO:0005634|nucleus;GO:0005737|cytoplasm;GO:0005829|cytosol;GO:0005886|plasma membrane;GO:0005925|focal adhesion;GO:0007517|muscle organ development;GO:0009887|animal organ morphogenesis;GO:0010972|negative regulation of G2/M transition of mitotic cell cycle;GO:0030154|cell differentiation;GO:…	GO:0003254|regulation of membrane depolarization;GO:0007517|muscle organ development;GO:0009887|animal organ morphogenesis;GO:0010972|negative regulation of G2/M transition of mitotic cell cycle;GO:0030154|cell differentiation;GO:0030308|negative regulation of cell growth;GO:0043268|positive regulation of potassium ion transport;GO:1901016|regulation of potassium ion transmembrane transporter act…	GO:0005634|nucleus;GO:0005737|cytoplasm;GO:0005829|cytosol;GO:0005886|plasma membrane;GO:0005925|focal adhesion	GO:0003674|molecular_function;GO:0005515|protein binding;GO:0044325|transmembrane transporter binding;GO:0046872|metal ion binding	hsa04820 Cytoskeleton in muscle cells;hsa04630 JAK-STAT signaling pathway	-	WP61 Notch signaling pathway (Netpath)	Cytoplasm;Membrane
B7Z7P8	ETF1	B7Z7P8;P62495	2107	1034.03	3024.62	2351.59	4237.98	10890.6	13429.2	GO:0000184|nuclear-transcribed mRNA catabolic process, nonsense-mediated decay;GO:0002184|cytoplasmic translational termination;GO:0003723|RNA binding;GO:0003747|translation release factor activity;GO:0004045|aminoacyl-tRNA hydrolase activity;GO:0005515|protein binding;GO:0005737|cytoplasm;GO:0005829|cytosol;GO:0006415|translational termination;GO:0006449|regulation of translational termination;G…	GO:0000184|nuclear-transcribed mRNA catabolic process, nonsense-mediated decay;GO:0002184|cytoplasmic translational termination;GO:0006415|translational termination;GO:0006449|regulation of translational termination;GO:0006479|protein methylation	GO:0005737|cytoplasm;GO:0005829|cytosol;GO:0018444|translation release factor complex;GO:0022626|cytosolic ribosome	GO:0003723|RNA binding;GO:0003747|translation release factor activity;GO:0004045|aminoacyl-tRNA hydrolase activity;GO:0005515|protein binding;GO:0008079|translation termination factor activity;GO:0016149|translation release factor activity, codon specific;GO:0043022|ribosome binding;GO:1990825|sequence-specific mRNA binding	hsa03015 mRNA surveillance pathway	R-HSA-72764 Eukaryotic Translation Termination;R-HSA-9010553 Regulation of expression of SLITs and ROBOs;R-HSA-975956 Nonsense Mediated Decay (NMD) independent of the Exon Junction Complex (EJC);R-HSA-376176 Signaling by ROBO receptors;R-HSA-927802 Nonsense-Mediated Decay (NMD);R-HSA-975957 Nonsense Mediated Decay (NMD) enhanced by the Exon Junction Complex (EJC);R-HSA-72766 Translation;R-HSA-962…	WP107 Translation factors	Cytoplasm;Ribosome
B7Z8M7	RAB1A	B7Z8M7;E7END7;E9PLD0;P62820;Q5U0I6;Q6FIG4;Q96RD8;Q9H0U4	5861	4273.8	5682.4	3431.33	12646.2	6348.59	10508.7	GO:0000045|autophagosome assembly;GO:0000139|Golgi membrane;GO:0003924|GTPase activity;GO:0003925|G protein activity;GO:0005515|protein binding;GO:0005525|GTP binding;GO:0005769|early endosome;GO:0005783|endoplasmic reticulum;GO:0005794|Golgi apparatus;GO:0005829|cytosol;GO:0006886|intracellular protein transport;GO:0006888|endoplasmic reticulum to Golgi vesicle-mediated transport;GO:0006897|endo…	GO:0000045|autophagosome assembly;GO:0006886|intracellular protein transport;GO:0006888|endoplasmic reticulum to Golgi vesicle-mediated transport;GO:0006897|endocytosis;GO:0006914|autophagy;GO:0007030|Golgi organization;GO:0016192|vesicle-mediated transport;GO:0016477|cell migration;GO:0019068|virion assembly;GO:0030252|growth hormone secretion;GO:0032402|melanosome transport;GO:0032757|positive …	GO:0000139|Golgi membrane;GO:0005769|early endosome;GO:0005783|endoplasmic reticulum;GO:0005794|Golgi apparatus;GO:0005829|cytosol;GO:0012505|endomembrane system;GO:0030658|transport vesicle membrane;GO:0042470|melanosome;GO:0070062|extracellular exosome	GO:0003924|GTPase activity;GO:0003925|G protein activity;GO:0005515|protein binding;GO:0005525|GTP binding;GO:0045296|cadherin binding	hsa05014 Amyotrophic lateral sclerosis;hsa05022 Pathways of neurodegeneration - multiple diseases;hsa05130 Pathogenic Escherichia coli infection;hsa05134 Legionellosis;hsa04140 Autophagy - animal	R-HSA-68886 M Phase;R-HSA-68875 Mitotic Prophase;R-HSA-6807878 COPI-mediated anterograde transport;R-HSA-446203 Asparagine N-linked glycosylation;R-HSA-8856688 Golgi-to-ER retrograde transport;R-HSA-6811434 COPI-dependent Golgi-to-ER retrograde traffic;R-HSA-199977 ER to Golgi Anterograde Transport;R-HSA-948021 Transport to the Golgi and subsequent modification;R-HSA-6811442 Intra-Golgi and retro…	-	Extracellular region;Cytoplasm;Endoplasmic reticulum;Membrane;Golgi apparatus
E9PLD0	RAB1B	B7Z8M7;E7END7;E9PLD0;P62820;Q5U0I6;Q6FIG4;Q96RD8;Q9H0U4	81876	4273.8	5682.4	3431.33	12646.2	6348.59	10508.7	GO:0000045|autophagosome assembly;GO:0000139|Golgi membrane;GO:0003924|GTPase activity;GO:0003925|G protein activity;GO:0005515|protein binding;GO:0005525|GTP binding;GO:0005789|endoplasmic reticulum membrane;GO:0005794|Golgi apparatus;GO:0005829|cytosol;GO:0006886|intracellular protein transport;GO:0006888|endoplasmic reticulum to Golgi vesicle-mediated transport;GO:0007030|Golgi organization;GO…	GO:0000045|autophagosome assembly;GO:0006886|intracellular protein transport;GO:0006888|endoplasmic reticulum to Golgi vesicle-mediated transport;GO:0007030|Golgi organization;GO:0019068|virion assembly;GO:1903020|positive regulation of glycoprotein metabolic process;GO:2000785|regulation of autophagosome assembly	GO:0000139|Golgi membrane;GO:0005789|endoplasmic reticulum membrane;GO:0005794|Golgi apparatus;GO:0005829|cytosol;GO:0012505|endomembrane system;GO:0030133|transport vesicle;GO:0033116|endoplasmic reticulum-Golgi intermediate compartment membrane;GO:0034045|phagophore assembly site membrane;GO:0048471|perinuclear region of cytoplasm;GO:0070062|extracellular exosome	GO:0003924|GTPase activity;GO:0003925|G protein activity;GO:0005515|protein binding;GO:0005525|GTP binding	hsa05134 Legionellosis	R-HSA-68886 M Phase;R-HSA-68875 Mitotic Prophase;R-HSA-6807878 COPI-mediated anterograde transport;R-HSA-446203 Asparagine N-linked glycosylation;R-HSA-8856688 Golgi-to-ER retrograde transport;R-HSA-6811434 COPI-dependent Golgi-to-ER retrograde traffic;R-HSA-199977 ER to Golgi Anterograde Transport;R-HSA-948021 Transport to the Golgi and subsequent modification;R-HSA-6811442 Intra-Golgi and retro…	-	Extracellular region;Cytoplasm;Endoplasmic reticulum;Membrane;Golgi apparatus
P50991	CCT4	B7Z9L0;P50991	10575	37468.6	39971.7	74030.5	39906.2	126078	156831	GO:0002199|zona pellucida receptor complex;GO:0003723|RNA binding;GO:0005515|protein binding;GO:0005524|ATP binding;GO:0005654|nucleoplasm;GO:0005813|centrosome;GO:0005829|cytosol;GO:0005832|chaperonin-containing T-complex;GO:0005874|microtubule;GO:0006457|protein folding;GO:0007339|binding of sperm to zona pellucida;GO:0016887|ATP hydrolysis activity;GO:0032212|positive regulation of telomere ma…	GO:0006457|protein folding;GO:0007339|binding of sperm to zona pellucida;GO:0032212|positive regulation of telomere maintenance via telomerase;GO:0050821|protein stabilization;GO:0051086|chaperone mediated protein folding independent of cofactor;GO:0061077|chaperone-mediated protein folding;GO:0090666|scaRNA localization to Cajal body;GO:1904871|positive regulation of protein localization to Caja…	GO:0002199|zona pellucida receptor complex;GO:0005654|nucleoplasm;GO:0005813|centrosome;GO:0005829|cytosol;GO:0005832|chaperonin-containing T-complex;GO:0005874|microtubule;GO:0042470|melanosome;GO:0042995|cell projection;GO:0044297|cell body;GO:0070062|extracellular exosome	GO:0003723|RNA binding;GO:0005515|protein binding;GO:0005524|ATP binding;GO:0016887|ATP hydrolysis activity;GO:0044183|protein folding chaperone;GO:0051082|unfolded protein binding;GO:0140662|ATP-dependent protein folding chaperone	-	R-HSA-389960 Formation of tubulin folding intermediates by CCT/TriC;R-HSA-389958 Cooperation of Prefoldin and TriC/CCT in actin and tubulin folding;R-HSA-389957 Prefoldin mediated transfer of substrate to CCT/TriC;R-HSA-390450 Folding of actin by CCT/TriC;R-HSA-390466 Chaperonin-mediated protein folding;R-HSA-391251 Protein folding;R-HSA-5617833 Cilium Assembly;R-HSA-390471 Association of TriC/CC…	WP4949 16p11.2 proximal deletion syndrome	Extracellular region;Cytoplasm;Centrosome
B9EGB4	RSPH6A	B9EGB4;Q9H0K4	81492	23590	78223.6	29033.5	91371.9	42097.8	129995	GO:0001535|radial spoke head;GO:0003341|cilium movement;GO:0005515|protein binding;GO:0005930|axoneme;GO:0035082|axoneme assembly;GO:0036126|sperm flagellum;GO:0120316|sperm flagellum assembly;GO:1905199|manchette disassembly	GO:0003341|cilium movement;GO:0035082|axoneme assembly;GO:0120316|sperm flagellum assembly;GO:1905199|manchette disassembly	GO:0001535|radial spoke head;GO:0005930|axoneme;GO:0036126|sperm flagellum	GO:0005515|protein binding	-	-	-	Cytoplasm
C9JIF9	APEH	C9JIF9;P13798	327	1231.79	22384.2	14157.3	23499.6	13375.7	44301.2	GO:0003723|RNA binding;GO:0004252|serine-type endopeptidase activity;GO:0005515|protein binding;GO:0005576|extracellular region;GO:0005829|cytosol;GO:0006415|translational termination;GO:0006508|proteolysis;GO:0008242|omega peptidase activity;GO:0031965|nuclear membrane;GO:0042802|identical protein binding;GO:0050435|amyloid-beta metabolic process;GO:0070062|extracellular exosome;GO:1904813|ficol…	GO:0006415|translational termination;GO:0006508|proteolysis;GO:0050435|amyloid-beta metabolic process	GO:0005576|extracellular region;GO:0005829|cytosol;GO:0031965|nuclear membrane;GO:0070062|extracellular exosome;GO:1904813|ficolin-1-rich granule lumen	GO:0003723|RNA binding;GO:0004252|serine-type endopeptidase activity;GO:0005515|protein binding;GO:0008242|omega peptidase activity;GO:0042802|identical protein binding	-	R-HSA-72764 Eukaryotic Translation Termination;R-HSA-72766 Translation;R-HSA-6798695 Neutrophil degranulation	-	Extracellular region;Cytoplasm;Membrane;Nuclear membrane
C9K025	RPL35A	C9K025;F8WB72;F8WBS5;P18077	6165	4240.78	1921.64	742.126	3679.23			GO:0000049|tRNA binding;GO:0002181|cytoplasmic translation;GO:0003723|RNA binding;GO:0003735|structural constituent of ribosome;GO:0005515|protein binding;GO:0005737|cytoplasm;GO:0005829|cytosol;GO:0006364|rRNA processing;GO:0006412|translation;GO:0016020|membrane;GO:0022625|cytosolic large ribosomal subunit;GO:0022626|cytosolic ribosome;GO:0042273|ribosomal large subunit biogenesis;GO:0070062|ex…	GO:0002181|cytoplasmic translation;GO:0006364|rRNA processing;GO:0006412|translation;GO:0042273|ribosomal large subunit biogenesis	GO:0005737|cytoplasm;GO:0005829|cytosol;GO:0016020|membrane;GO:0022625|cytosolic large ribosomal subunit;GO:0022626|cytosolic ribosome;GO:0070062|extracellular exosome	GO:0000049|tRNA binding;GO:0003723|RNA binding;GO:0003735|structural constituent of ribosome;GO:0005515|protein binding	hsa03010 Ribosome;hsa05171 Coronavirus disease - COVID-19	R-HSA-156842 Eukaryotic Translation Elongation;R-HSA-72764 Eukaryotic Translation Termination;R-HSA-156902 Peptide chain elongation;R-HSA-9010553 Regulation of expression of SLITs and ROBOs;R-HSA-168255 Influenza Infection;R-HSA-975956 Nonsense Mediated Decay (NMD) independent of the Exon Junction Complex (EJC);R-HSA-2408557 Selenocysteine synthesis;R-HSA-376176 Signaling by ROBO receptors;R-HSA-…	WP477 Cytoplasmic ribosomal proteins	Extracellular region;Cytoplasm;Ribosome;Membrane
D0PNI1	YWHAZ	D0PNI1;E7EX29;P63104	7534	39569.6	54345	40224.8	68686.8	147601	202678	GO:0000122|negative regulation of transcription by RNA polymerase II;GO:0001525|angiogenesis;GO:0003016|respiratory system process;GO:0003723|RNA binding;GO:0005515|protein binding;GO:0005615|extracellular space;GO:0005634|nucleus;GO:0005654|nucleoplasm;GO:0005737|cytoplasm;GO:0005829|cytosol;GO:0005925|focal adhesion;GO:0006468|protein phosphorylation;GO:0006605|protein targeting;GO:0007165|sign…	GO:0000122|negative regulation of transcription by RNA polymerase II;GO:0001525|angiogenesis;GO:0003016|respiratory system process;GO:0006468|protein phosphorylation;GO:0006605|protein targeting;GO:0007165|signal transduction;GO:0008039|synaptic target recognition;GO:0008104|protein localization;GO:0030324|lung development;GO:0031647|regulation of protein stability;GO:0035148|tube formation;GO:00…	GO:0005615|extracellular space;GO:0005634|nucleus;GO:0005654|nucleoplasm;GO:0005737|cytoplasm;GO:0005829|cytosol;GO:0005925|focal adhesion;GO:0031982|vesicle;GO:0042470|melanosome;GO:0070062|extracellular exosome;GO:0072562|blood microparticle;GO:0098686|hippocampal mossy fiber to CA3 synapse;GO:0098978|glutamatergic synapse	GO:0003723|RNA binding;GO:0005515|protein binding;GO:0019901|protein kinase binding;GO:0019904|protein domain specific binding;GO:0031625|ubiquitin protein ligase binding;GO:0042802|identical protein binding;GO:0044325|transmembrane transporter binding;GO:0045296|cadherin binding;GO:0050815|phosphoserine residue binding;GO:0140297|DNA-binding transcription factor binding;GO:0140311|protein seques…	hsa05203 Viral carcinogenesis;hsa04390 Hippo signaling pathway;hsa04114 Oocyte meiosis;hsa05160 Hepatitis C;hsa05161 Hepatitis B;hsa04151 PI3K-Akt signaling pathway;hsa04110 Cell cycle	R-HSA-9692914 SARS-CoV-1-host interactions;R-HSA-9678108 SARS-CoV-1 Infection;R-HSA-201681 TCF dependent signaling in response to WNT;R-HSA-195258 RHO GTPase Effectors;R-HSA-9679506 SARS-CoV Infections;R-HSA-195721 Signaling by WNT;R-HSA-5625740 RHO GTPases activate PKNs;R-HSA-9694516 SARS-CoV-2 Infection;R-HSA-157118 Signaling by NOTCH;R-HSA-9705683 SARS-CoV-2-host interactions;R-HSA-69481 G2/M …	WP2272 Pathogenic Escherichia coli infection;WP2037 Prolactin signaling pathway;WP706 Sudden infant death syndrome (SIDS) susceptibility pathways;WP289 Myometrial relaxation and contraction pathways;WP536 Calcium regulation in cardiac cells;WP4666 Hepatitis B infection;WP179 Cell cycle	Extracellular region;Cytoplasm
D3YTB1	RPL32	D3YTB1;F8W727;P62910	6161	410.581	717.209	875.575	3338.02	545.209	1863.31	GO:0002181|cytoplasmic translation;GO:0003723|RNA binding;GO:0003735|structural constituent of ribosome;GO:0005737|cytoplasm;GO:0005829|cytosol;GO:0006412|translation;GO:0016020|membrane;GO:0022625|cytosolic large ribosomal subunit;GO:0022626|cytosolic ribosome	GO:0002181|cytoplasmic translation;GO:0006412|translation	GO:0005737|cytoplasm;GO:0005829|cytosol;GO:0016020|membrane;GO:0022625|cytosolic large ribosomal subunit;GO:0022626|cytosolic ribosome	GO:0003723|RNA binding;GO:0003735|structural constituent of ribosome	hsa03010 Ribosome;hsa05171 Coronavirus disease - COVID-19	R-HSA-156842 Eukaryotic Translation Elongation;R-HSA-72764 Eukaryotic Translation Termination;R-HSA-156902 Peptide chain elongation;R-HSA-9010553 Regulation of expression of SLITs and ROBOs;R-HSA-168255 Influenza Infection;R-HSA-975956 Nonsense Mediated Decay (NMD) independent of the Exon Junction Complex (EJC);R-HSA-2408557 Selenocysteine synthesis;R-HSA-376176 Signaling by ROBO receptors;R-HSA-…	WP477 Cytoplasmic ribosomal proteins	Cytoplasm;Ribosome;Membrane
D6RAT0	RPS3A	D6RAT0;P61247;Q6NXR8	6189	1432.06	2836.06	1640.81	6118.23	3988.53	3069.29	GO:0002181|cytoplasmic translation;GO:0003723|RNA binding;GO:0003735|structural constituent of ribosome;GO:0005515|protein binding;GO:0005634|nucleus;GO:0005654|nucleoplasm;GO:0005730|nucleolus;GO:0005737|cytoplasm;GO:0005783|endoplasmic reticulum;GO:0005829|cytosol;GO:0005925|focal adhesion;GO:0006412|translation;GO:0006413|translational initiation;GO:0022626|cytosolic ribosome;GO:0022627|cytoso…	GO:0002181|cytoplasmic translation;GO:0006412|translation;GO:0006413|translational initiation;GO:0030154|cell differentiation;GO:0042274|ribosomal small subunit biogenesis;GO:0043066|negative regulation of apoptotic process	GO:0005634|nucleus;GO:0005654|nucleoplasm;GO:0005730|nucleolus;GO:0005737|cytoplasm;GO:0005783|endoplasmic reticulum;GO:0005829|cytosol;GO:0005925|focal adhesion;GO:0022626|cytosolic ribosome;GO:0022627|cytosolic small ribosomal subunit;GO:0032040|small-subunit processome;GO:0045202|synapse;GO:0070062|extracellular exosome;GO:1990904|ribonucleoprotein complex	GO:0003723|RNA binding;GO:0003735|structural constituent of ribosome;GO:0005515|protein binding;GO:0048027|mRNA 5'-UTR binding	hsa03010 Ribosome;hsa05171 Coronavirus disease - COVID-19	R-HSA-156842 Eukaryotic Translation Elongation;R-HSA-72764 Eukaryotic Translation Termination;R-HSA-156902 Peptide chain elongation;R-HSA-9010553 Regulation of expression of SLITs and ROBOs;R-HSA-168255 Influenza Infection;R-HSA-975956 Nonsense Mediated Decay (NMD) independent of the Exon Junction Complex (EJC);R-HSA-2408557 Selenocysteine synthesis;R-HSA-376176 Signaling by ROBO receptors;R-HSA-…	WP477 Cytoplasmic ribosomal proteins	Extracellular region;Cytoplasm;Ribosome;Endoplasmic reticulum;Nucleolus
D6RI10	SPINK2	D6RI10	6691	1058.69	2053.86	1731.03	1457.13	1034.09	3624.05	GO:0001669|acrosomal vesicle;GO:0001675|acrosome assembly;GO:0004866|endopeptidase inhibitor activity;GO:0004867|serine-type endopeptidase inhibitor activity;GO:0005515|protein binding;GO:0005576|extracellular region;GO:0007286|spermatid development;GO:0010466|negative regulation of peptidase activity	GO:0001675|acrosome assembly;GO:0007286|spermatid development;GO:0010466|negative regulation of peptidase activity	GO:0001669|acrosomal vesicle;GO:0005576|extracellular region	GO:0004866|endopeptidase inhibitor activity;GO:0004867|serine-type endopeptidase inhibitor activity;GO:0005515|protein binding	-	-	-	Extracellular region;Cytoplasm
E5RIT6	RPL26L1	E5RIT6;J3QQQ9;J3QQV1;J3QRC4;J3QRI7;P61254;Q6IBH6;Q9UNX3	51121	1056.11	585.281	2147.62	1441.56	2039.27	4422.77	GO:0002181|cytoplasmic translation;GO:0003723|RNA binding;GO:0003735|structural constituent of ribosome;GO:0005515|protein binding;GO:0022625|cytosolic large ribosomal subunit;GO:0042273|ribosomal large subunit biogenesis;GO:0070062|extracellular exosome	GO:0002181|cytoplasmic translation;GO:0042273|ribosomal large subunit biogenesis	GO:0022625|cytosolic large ribosomal subunit;GO:0070062|extracellular exosome	GO:0003723|RNA binding;GO:0003735|structural constituent of ribosome;GO:0005515|protein binding	hsa03010 Ribosome;hsa05171 Coronavirus disease - COVID-19	R-HSA-156842 Eukaryotic Translation Elongation;R-HSA-72764 Eukaryotic Translation Termination;R-HSA-156902 Peptide chain elongation;R-HSA-9010553 Regulation of expression of SLITs and ROBOs;R-HSA-168255 Influenza Infection;R-HSA-975956 Nonsense Mediated Decay (NMD) independent of the Exon Junction Complex (EJC);R-HSA-2408557 Selenocysteine synthesis;R-HSA-376176 Signaling by ROBO receptors;R-HSA-…	-	Extracellular region;Cytoplasm;Ribosome
J3QQV1	RPL26	E5RIT6;J3QQQ9;J3QQV1;J3QRC4;J3QRI7;P61254;Q6IBH6;Q9UNX3	6154	1056.11	585.281	2147.62	1441.56	2039.27	4422.77	GO:0002181|cytoplasmic translation;GO:0003723|RNA binding;GO:0003735|structural constituent of ribosome;GO:0005515|protein binding;GO:0005654|nucleoplasm;GO:0005730|nucleolus;GO:0005737|cytoplasm;GO:0005829|cytosol;GO:0006364|rRNA processing;GO:0006412|translation;GO:0006977|DNA damage response, signal transduction by p53 class mediator resulting in cell cycle arrest;GO:0016020|membrane;GO:002262…	GO:0002181|cytoplasmic translation;GO:0006364|rRNA processing;GO:0006412|translation;GO:0006977|DNA damage response, signal transduction by p53 class mediator resulting in cell cycle arrest;GO:0034644|cellular response to UV;GO:0042273|ribosomal large subunit biogenesis;GO:0045727|positive regulation of translation;GO:0071480|cellular response to gamma radiation;GO:1902164|positive regulation of …	GO:0005654|nucleoplasm;GO:0005730|nucleolus;GO:0005737|cytoplasm;GO:0005829|cytosol;GO:0016020|membrane;GO:0022625|cytosolic large ribosomal subunit;GO:0022626|cytosolic ribosome;GO:0045202|synapse;GO:0070062|extracellular exosome;GO:1990904|ribonucleoprotein complex	GO:0003723|RNA binding;GO:0003735|structural constituent of ribosome;GO:0005515|protein binding;GO:0048027|mRNA 5'-UTR binding	hsa03010 Ribosome;hsa05171 Coronavirus disease - COVID-19	R-HSA-156842 Eukaryotic Translation Elongation;R-HSA-72764 Eukaryotic Translation Termination;R-HSA-156902 Peptide chain elongation;R-HSA-9010553 Regulation of expression of SLITs and ROBOs;R-HSA-168255 Influenza Infection;R-HSA-975956 Nonsense Mediated Decay (NMD) independent of the Exon Junction Complex (EJC);R-HSA-2408557 Selenocysteine synthesis;R-HSA-376176 Signaling by ROBO receptors;R-HSA-…	WP477 Cytoplasmic ribosomal proteins;WP3888 VEGFA-VEGFR2 signaling pathway	Extracellular region;Cytoplasm;Ribosome;Membrane;Nucleolus
E7DVW5	FABP5	E7DVW5;I6L8B7;Q01469	2171	872.146	1900.05	960.415	853.385	1255.51	4520.16	GO:0001972|retinoic acid binding;GO:0005324|long-chain fatty acid transmembrane transporter activity;GO:0005504|fatty acid binding;GO:0005515|protein binding;GO:0005576|extracellular region;GO:0005634|nucleus;GO:0005654|nucleoplasm;GO:0005737|cytoplasm;GO:0005829|cytosol;GO:0005886|plasma membrane;GO:0006006|glucose metabolic process;GO:0006629|lipid metabolic process;GO:0006656|phosphatidylcholi…	GO:0006006|glucose metabolic process;GO:0006629|lipid metabolic process;GO:0006656|phosphatidylcholine biosynthetic process;GO:0008544|epidermis development;GO:0010829|negative regulation of D-glucose transmembrane transport;GO:0015908|fatty acid transport;GO:0015909|long-chain fatty acid transport;GO:0031392|regulation of prostaglandin biosynthetic process;GO:0035360|positive regulation of perox…	GO:0005576|extracellular region;GO:0005634|nucleus;GO:0005654|nucleoplasm;GO:0005737|cytoplasm;GO:0005829|cytosol;GO:0005886|plasma membrane;GO:0014069|postsynaptic density;GO:0030667|secretory granule membrane;GO:0035578|azurophil granule lumen;GO:0045202|synapse;GO:0070062|extracellular exosome;GO:0098978|glutamatergic synapse;GO:0099092|postsynaptic density, intracellular component;GO:0099524|…	GO:0001972|retinoic acid binding;GO:0005324|long-chain fatty acid transmembrane transporter activity;GO:0005504|fatty acid binding;GO:0005515|protein binding;GO:0008289|lipid binding;GO:0042802|identical protein binding	hsa03320 PPAR signaling pathway	R-HSA-9006931 Signaling by Nuclear Receptors;R-HSA-6798695 Neutrophil degranulation;R-HSA-8979227 Triglyceride metabolism;R-HSA-163560 Triglyceride catabolism;R-HSA-9725554 Differentiation of keratinocytes in interfollicular epidermis in mammalian skin;R-HSA-9734767 Developmental Cell Lineages;R-HSA-5362517 Signaling by Retinoic Acid	WP5061 Fatty acid transporters;WP3942 PPAR signaling pathway	Extracellular region;Cytoplasm;Lysosome;Membrane
E9KL44	HADHA	E9KL44;H0YFD6;P40939	3030	321084	566003	335342	577635	635177	1.04723e+06	GO:0000062|fatty-acyl-CoA binding;GO:0003857|3-hydroxyacyl-CoA dehydrogenase activity;GO:0003985|acetyl-CoA C-acetyltransferase activity;GO:0004300|enoyl-CoA hydratase activity;GO:0005515|protein binding;GO:0005739|mitochondrion;GO:0005743|mitochondrial inner membrane;GO:0006635|fatty acid beta-oxidation;GO:0009410|response to xenobiotic stimulus;GO:0016507|mitochondrial fatty acid beta-oxidation…	GO:0006635|fatty acid beta-oxidation;GO:0009410|response to xenobiotic stimulus;GO:0032868|response to insulin;GO:0035965|cardiolipin acyl-chain remodeling	GO:0005739|mitochondrion;GO:0005743|mitochondrial inner membrane;GO:0016507|mitochondrial fatty acid beta-oxidation multienzyme complex;GO:0042645|mitochondrial nucleoid	GO:0000062|fatty-acyl-CoA binding;GO:0003857|3-hydroxyacyl-CoA dehydrogenase activity;GO:0003985|acetyl-CoA C-acetyltransferase activity;GO:0004300|enoyl-CoA hydratase activity;GO:0005515|protein binding;GO:0016509|long-chain-3-hydroxyacyl-CoA dehydrogenase activity;GO:0018812|3-hydroxyacyl-CoA dehydratase activity;GO:0044877|protein-containing complex binding;GO:0070403|NAD+ binding	hsa00071 Fatty acid degradation;hsa01212 Fatty acid metabolism;hsa00640 Propanoate metabolism;hsa00280 Valine, leucine and isoleucine degradation;hsa01100 Metabolic pathways;hsa00650 Butanoate metabolism;hsa00380 Tryptophan metabolism;hsa00062 Fatty acid elongation;hsa00310 Lysine degradation;hsa00410 beta-Alanine metabolism	R-HSA-8978868 Fatty acid metabolism;R-HSA-77286 mitochondrial fatty acid beta-oxidation of saturated fatty acids;R-HSA-77289 Mitochondrial Fatty Acid Beta-Oxidation;R-HSA-1483257 Phospholipid metabolism;R-HSA-1483206 Glycerophospholipid biosynthesis	WP143 Fatty acid beta-oxidation;WP368 Mitochondrial long chain fatty acid beta-oxidation;WP706 Sudden infant death syndrome (SIDS) susceptibility pathways;WP3871 Valproic acid pathway	Cytoplasm;Mitochondrion;Membrane
E9PGT1	TSN	E9PGT1;Q15631	7247	5278.92	4400.26	3158.54	5964.04	7459.46	14812	GO:0001673|male germ cell nucleus;GO:0003677|DNA binding;GO:0003697|single-stranded DNA binding;GO:0003723|RNA binding;GO:0003729|mRNA binding;GO:0004519|endonuclease activity;GO:0005515|protein binding;GO:0005634|nucleus;GO:0005654|nucleoplasm;GO:0005737|cytoplasm;GO:0005783|endoplasmic reticulum;GO:0005829|cytosol;GO:0006310|DNA recombination;GO:0030422|siRNA processing;GO:0035194|regulatory nc…	GO:0006310|DNA recombination;GO:0030422|siRNA processing;GO:0035194|regulatory ncRNA-mediated post-transcriptional gene silencing	GO:0001673|male germ cell nucleus;GO:0005634|nucleus;GO:0005654|nucleoplasm;GO:0005737|cytoplasm;GO:0005783|endoplasmic reticulum;GO:0005829|cytosol;GO:1902555|endoribonuclease complex	GO:0003677|DNA binding;GO:0003697|single-stranded DNA binding;GO:0003723|RNA binding;GO:0003729|mRNA binding;GO:0004519|endonuclease activity;GO:0005515|protein binding;GO:0042802|identical protein binding;GO:0043565|sequence-specific DNA binding	-	R-HSA-211000 Gene Silencing by RNA	-	Cytoplasm;Endoplasmic reticulum
E9PJD9	RPL27A	E9PJD9;E9PLL6;P46776;Q6NZ52;Q9BQQ5	6157	1834	4113.48	1783.28	10130.2	8934.7	17345.6	GO:0002181|cytoplasmic translation;GO:0003723|RNA binding;GO:0003735|structural constituent of ribosome;GO:0005515|protein binding;GO:0005654|nucleoplasm;GO:0005737|cytoplasm;GO:0005783|endoplasmic reticulum;GO:0005829|cytosol;GO:0006412|translation;GO:0016020|membrane;GO:0022625|cytosolic large ribosomal subunit;GO:0022626|cytosolic ribosome	GO:0002181|cytoplasmic translation;GO:0006412|translation	GO:0005654|nucleoplasm;GO:0005737|cytoplasm;GO:0005783|endoplasmic reticulum;GO:0005829|cytosol;GO:0016020|membrane;GO:0022625|cytosolic large ribosomal subunit;GO:0022626|cytosolic ribosome	GO:0003723|RNA binding;GO:0003735|structural constituent of ribosome;GO:0005515|protein binding	hsa03010 Ribosome;hsa05171 Coronavirus disease - COVID-19	R-HSA-156842 Eukaryotic Translation Elongation;R-HSA-72764 Eukaryotic Translation Termination;R-HSA-156902 Peptide chain elongation;R-HSA-9010553 Regulation of expression of SLITs and ROBOs;R-HSA-168255 Influenza Infection;R-HSA-975956 Nonsense Mediated Decay (NMD) independent of the Exon Junction Complex (EJC);R-HSA-2408557 Selenocysteine synthesis;R-HSA-376176 Signaling by ROBO receptors;R-HSA-…	WP477 Cytoplasmic ribosomal proteins	Cytoplasm;Ribosome;Endoplasmic reticulum;Membrane
Q9BQQ5	L27a	E9PJD9;E9PLL6;P46776;Q6NZ52;Q9BQQ5		1834	4113.48	1783.28	10130.2	8934.7	17345.6	-	-	-	-	-	-	-	-
F5GXH2	LDHA	F5GXH2	3939	60637.5	252922	119962	296007	272722	374087	GO:0004459|L-lactate dehydrogenase activity;GO:0005515|protein binding;GO:0005634|nucleus;GO:0005739|mitochondrion;GO:0005829|cytosol;GO:0006089|lactate metabolic process;GO:0006090|pyruvate metabolic process;GO:0006096|glycolytic process;GO:0016020|membrane;GO:0021762|substantia nigra development;GO:0042802|identical protein binding;GO:0045296|cadherin binding;GO:0070062|extracellular exosome;GO…	GO:0006089|lactate metabolic process;GO:0006090|pyruvate metabolic process;GO:0006096|glycolytic process;GO:0021762|substantia nigra development	GO:0005634|nucleus;GO:0005739|mitochondrion;GO:0005829|cytosol;GO:0016020|membrane;GO:0070062|extracellular exosome;GO:1990204|oxidoreductase complex	GO:0004459|L-lactate dehydrogenase activity;GO:0005515|protein binding;GO:0042802|identical protein binding;GO:0045296|cadherin binding	hsa00010 Glycolysis / Gluconeogenesis;hsa04066 HIF-1 signaling pathway;hsa00620 Pyruvate metabolism;hsa05230 Central carbon metabolism in cancer;hsa00640 Propanoate metabolism;hsa01100 Metabolic pathways;hsa04922 Glucagon signaling pathway;hsa00270 Cysteine and methionine metabolism	R-HSA-70268 Pyruvate metabolism;R-HSA-9861718 Regulation of pyruvate metabolism;R-HSA-1428517 Aerobic respiration and respiratory electron transport	WP534 Glycolysis and gluconeogenesis;WP4629 Aerobic glycolysis;WP1946 Cori cycle;WP5049 Glycolysis in senescence;WP4018 Clear cell renal cell carcinoma pathways;WP3888 VEGFA-VEGFR2 signaling pathway;WP4290 Metabolic reprogramming in colon cancer;WP3925 Amino acid metabolism;WP4206 Hereditary leiomyomatosis and renal cell carcinoma pathway;WP3614 Photodynamic therapy-induced HIF-1 survival signali…	Extracellular region;Cytoplasm;Mitochondrion;Membrane
F8VQQ8	UBE2N	F8VQQ8;P61088;V9HW41	7334	39462.8	63316.2	56219.2	49742.6	191102	133957	GO:0000151|ubiquitin ligase complex;GO:0000209|protein polyubiquitination;GO:0000724|double-strand break repair via homologous recombination;GO:0000729|DNA double-strand break processing;GO:0003723|RNA binding;GO:0004842|ubiquitin-protein transferase activity;GO:0005515|protein binding;GO:0005524|ATP binding;GO:0005634|nucleus;GO:0005654|nucleoplasm;GO:0005737|cytoplasm;GO:0005829|cytosol;GO:0006…	GO:0000209|protein polyubiquitination;GO:0000724|double-strand break repair via homologous recombination;GO:0000729|DNA double-strand break processing;GO:0006282|regulation of DNA repair;GO:0006301|postreplication repair;GO:0006513|protein monoubiquitination;GO:0016567|protein ubiquitination;GO:0043123|positive regulation of canonical NF-kappaB signal transduction;GO:0043161|proteasome-mediated u…	GO:0000151|ubiquitin ligase complex;GO:0005634|nucleus;GO:0005654|nucleoplasm;GO:0005737|cytoplasm;GO:0005829|cytosol;GO:0031371|ubiquitin conjugating enzyme complex;GO:0031372|UBC13-MMS2 complex;GO:0032991|protein-containing complex;GO:0070062|extracellular exosome	GO:0003723|RNA binding;GO:0004842|ubiquitin-protein transferase activity;GO:0005515|protein binding;GO:0005524|ATP binding;GO:0031625|ubiquitin protein ligase binding;GO:0043130|ubiquitin binding;GO:0061631|ubiquitin conjugating enzyme activity;GO:0097027|ubiquitin-protein transferase activator activity	hsa05131 Shigellosis;hsa04120 Ubiquitin mediated proteolysis	R-HSA-9646399 Aggrephagy;R-HSA-9663891 Selective autophagy;R-HSA-9679506 SARS-CoV Infections;R-HSA-9612973 Autophagy;R-HSA-9694516 SARS-CoV-2 Infection;R-HSA-1169410 Antiviral mechanism by IFN-stimulated genes;R-HSA-1632852 Macroautophagy;R-HSA-9705683 SARS-CoV-2-host interactions;R-HSA-69481 G2/M Checkpoints;R-HSA-5693565 Recruitment and ATM-mediated phosphorylation of repair and signaling prote…	WP4906 3q29 copy number variation syndrome;WP3656 Interleukin-1 induced activation of NF-kB;WP3877 MYD88 distinct input-output pathway;WP195 IL-1 signaling pathway	Extracellular region;Cytoplasm
F8VVA7	COPZ1	F8VVA7;F8VYK5;F8W651;P61923;Q53FU3	22818	718.507	1136.58		1746.16	1838.9	2732.19	GO:0000139|Golgi membrane;GO:0005789|endoplasmic reticulum membrane;GO:0005829|cytosol;GO:0006886|intracellular protein transport;GO:0006890|retrograde vesicle-mediated transport, Golgi to endoplasmic reticulum;GO:0006891|intra-Golgi vesicle-mediated transport;GO:0030126|COPI vesicle coat;GO:0030133|transport vesicle	GO:0006886|intracellular protein transport;GO:0006890|retrograde vesicle-mediated transport, Golgi to endoplasmic reticulum;GO:0006891|intra-Golgi vesicle-mediated transport	GO:0000139|Golgi membrane;GO:0005789|endoplasmic reticulum membrane;GO:0005829|cytosol;GO:0030126|COPI vesicle coat;GO:0030133|transport vesicle	-	-	R-HSA-6807878 COPI-mediated anterograde transport;R-HSA-446203 Asparagine N-linked glycosylation;R-HSA-8856688 Golgi-to-ER retrograde transport;R-HSA-6811434 COPI-dependent Golgi-to-ER retrograde traffic;R-HSA-199977 ER to Golgi Anterograde Transport;R-HSA-948021 Transport to the Golgi and subsequent modification;R-HSA-6811442 Intra-Golgi and retrograde Golgi-to-ER traffic	-	Cytoplasm;Endoplasmic reticulum;Membrane;Golgi apparatus
F8W7C6	RPL10	F8W7C6;H7C123;H7C2C5;P27635;Q96L21;X1WI28;X5D2T3	6134	738.228	5883.47	3071.68	4953.39	8810.36	11159.9	GO:0000122|negative regulation of transcription by RNA polymerase II;GO:0002181|cytoplasmic translation;GO:0003723|RNA binding;GO:0003735|structural constituent of ribosome;GO:0005515|protein binding;GO:0005634|nucleus;GO:0005783|endoplasmic reticulum;GO:0005790|smooth endoplasmic reticulum;GO:0005829|cytosol;GO:0006412|translation;GO:0006417|regulation of translation;GO:0016020|membrane;GO:00226…	GO:0000122|negative regulation of transcription by RNA polymerase II;GO:0002181|cytoplasmic translation;GO:0006412|translation;GO:0006417|regulation of translation;GO:0043066|negative regulation of apoptotic process;GO:1990403|embryonic brain development	GO:0005634|nucleus;GO:0005783|endoplasmic reticulum;GO:0005790|smooth endoplasmic reticulum;GO:0005829|cytosol;GO:0016020|membrane;GO:0022625|cytosolic large ribosomal subunit;GO:0022626|cytosolic ribosome;GO:0032991|protein-containing complex	GO:0003723|RNA binding;GO:0003735|structural constituent of ribosome;GO:0005515|protein binding;GO:0045182|translation regulator activity	hsa03010 Ribosome;hsa05171 Coronavirus disease - COVID-19	R-HSA-156842 Eukaryotic Translation Elongation;R-HSA-72764 Eukaryotic Translation Termination;R-HSA-156902 Peptide chain elongation;R-HSA-9010553 Regulation of expression of SLITs and ROBOs;R-HSA-168255 Influenza Infection;R-HSA-975956 Nonsense Mediated Decay (NMD) independent of the Exon Junction Complex (EJC);R-HSA-2408557 Selenocysteine synthesis;R-HSA-376176 Signaling by ROBO receptors;R-HSA-…	WP477 Cytoplasmic ribosomal proteins	Cytoplasm;Ribosome;Endoplasmic reticulum;Membrane
Q96L21	RPL10L	F8W7C6;H7C123;H7C2C5;P27635;Q96L21;X1WI28;X5D2T3	140801	738.228	5883.47	3071.68	4953.39	8810.36	11159.9	GO:0000027|ribosomal large subunit assembly;GO:0003735|structural constituent of ribosome;GO:0005634|nucleus;GO:0005783|endoplasmic reticulum;GO:0005829|cytosol;GO:0005840|ribosome;GO:0006412|translation;GO:0007141|male meiosis I;GO:0007283|spermatogenesis;GO:0016020|membrane;GO:0022625|cytosolic large ribosomal subunit;GO:0030154|cell differentiation	GO:0000027|ribosomal large subunit assembly;GO:0006412|translation;GO:0007141|male meiosis I;GO:0007283|spermatogenesis;GO:0030154|cell differentiation	GO:0005634|nucleus;GO:0005783|endoplasmic reticulum;GO:0005829|cytosol;GO:0005840|ribosome;GO:0016020|membrane;GO:0022625|cytosolic large ribosomal subunit	GO:0003735|structural constituent of ribosome	hsa03010 Ribosome;hsa05171 Coronavirus disease - COVID-19	R-HSA-156842 Eukaryotic Translation Elongation;R-HSA-72764 Eukaryotic Translation Termination;R-HSA-156902 Peptide chain elongation;R-HSA-9010553 Regulation of expression of SLITs and ROBOs;R-HSA-168255 Influenza Infection;R-HSA-975956 Nonsense Mediated Decay (NMD) independent of the Exon Junction Complex (EJC);R-HSA-2408557 Selenocysteine synthesis;R-HSA-376176 Signaling by ROBO receptors;R-HSA-…	-	Cytoplasm;Ribosome;Endoplasmic reticulum;Membrane
G3V203	RPL18	G3V203;H0YHA7;J3QQ67;Q07020;Q0QEW2	6141	1936.85	3038.81	1956.56	5084.44	5298.19	9171.38	GO:0002181|cytoplasmic translation;GO:0003723|RNA binding;GO:0003735|structural constituent of ribosome;GO:0005515|protein binding;GO:0005634|nucleus;GO:0005730|nucleolus;GO:0005737|cytoplasm;GO:0005783|endoplasmic reticulum;GO:0005791|rough endoplasmic reticulum;GO:0005829|cytosol;GO:0005925|focal adhesion;GO:0006412|translation;GO:0016020|membrane;GO:0022625|cytosolic large ribosomal subunit;GO…	GO:0002181|cytoplasmic translation;GO:0006412|translation	GO:0005634|nucleus;GO:0005730|nucleolus;GO:0005737|cytoplasm;GO:0005783|endoplasmic reticulum;GO:0005791|rough endoplasmic reticulum;GO:0005829|cytosol;GO:0005925|focal adhesion;GO:0016020|membrane;GO:0022625|cytosolic large ribosomal subunit;GO:0022626|cytosolic ribosome	GO:0003723|RNA binding;GO:0003735|structural constituent of ribosome;GO:0005515|protein binding	hsa03010 Ribosome;hsa05171 Coronavirus disease - COVID-19	R-HSA-156842 Eukaryotic Translation Elongation;R-HSA-72764 Eukaryotic Translation Termination;R-HSA-156902 Peptide chain elongation;R-HSA-9010553 Regulation of expression of SLITs and ROBOs;R-HSA-168255 Influenza Infection;R-HSA-975956 Nonsense Mediated Decay (NMD) independent of the Exon Junction Complex (EJC);R-HSA-2408557 Selenocysteine synthesis;R-HSA-376176 Signaling by ROBO receptors;R-HSA-…	WP477 Cytoplasmic ribosomal proteins	Cytoplasm;Ribosome;Endoplasmic reticulum;Membrane;Nucleolus
G3V217	CCDC63	G3V217;Q8NA47	160762	964.565	1244.01	1628.2	4735.43	2259.45	4960.77	GO:0003341|cilium movement;GO:0005930|axoneme;GO:0007286|spermatid development;GO:0036158|outer dynein arm assembly	GO:0003341|cilium movement;GO:0007286|spermatid development;GO:0036158|outer dynein arm assembly	GO:0005930|axoneme	-	-	-	-	Cytoplasm
H0Y8C6	IPO5	H0Y8C6;O00410	3843	24272.9	107578	91861.6	74777.9	97242.5	218076	GO:0002753|cytoplasmic pattern recognition receptor signaling pathway;GO:0003723|RNA binding;GO:0005095|GTPase inhibitor activity;GO:0005515|protein binding;GO:0005634|nucleus;GO:0005643|nuclear pore;GO:0005654|nucleoplasm;GO:0005730|nucleolus;GO:0005737|cytoplasm;GO:0005794|Golgi apparatus;GO:0005829|cytosol;GO:0006606|protein import into nucleus;GO:0006607|NLS-bearing protein import into nucleu…	GO:0002753|cytoplasmic pattern recognition receptor signaling pathway;GO:0006606|protein import into nucleus;GO:0006607|NLS-bearing protein import into nucleus;GO:0006610|ribosomal protein import into nucleus;GO:0042307|positive regulation of protein import into nucleus;GO:0045736|negative regulation of cyclin-dependent protein serine/threonine kinase activity;GO:0071230|cellular response to amin…	GO:0005634|nucleus;GO:0005643|nuclear pore;GO:0005654|nucleoplasm;GO:0005730|nucleolus;GO:0005737|cytoplasm;GO:0005794|Golgi apparatus;GO:0005829|cytosol;GO:0016020|membrane;GO:0031965|nuclear membrane	GO:0003723|RNA binding;GO:0005095|GTPase inhibitor activity;GO:0005515|protein binding;GO:0008139|nuclear localization sequence binding;GO:0031267|small GTPase binding;GO:0061608|nuclear import signal receptor activity	hsa03013 Nucleocytoplasmic transport	R-HSA-168255 Influenza Infection;R-HSA-168273 Influenza Viral RNA Transcription and Replication	-	Cytoplasm;Membrane;Nuclear membrane;Nucleolus;Golgi apparatus
H0Y938	COPB2	H0Y938;H0YAC7;P35606	9276	3250.97	15553.5	6226.24	8988.04	16898	27569.7	GO:0000139|Golgi membrane;GO:0005198|structural molecule activity;GO:0005515|protein binding;GO:0005789|endoplasmic reticulum membrane;GO:0005829|cytosol;GO:0006886|intracellular protein transport;GO:0006888|endoplasmic reticulum to Golgi vesicle-mediated transport;GO:0006890|retrograde vesicle-mediated transport, Golgi to endoplasmic reticulum;GO:0006891|intra-Golgi vesicle-mediated transport;GO…	GO:0006886|intracellular protein transport;GO:0006888|endoplasmic reticulum to Golgi vesicle-mediated transport;GO:0006890|retrograde vesicle-mediated transport, Golgi to endoplasmic reticulum;GO:0006891|intra-Golgi vesicle-mediated transport	GO:0000139|Golgi membrane;GO:0005789|endoplasmic reticulum membrane;GO:0005829|cytosol;GO:0030126|COPI vesicle coat;GO:0030133|transport vesicle	GO:0005198|structural molecule activity;GO:0005515|protein binding	-	R-HSA-6807878 COPI-mediated anterograde transport;R-HSA-446203 Asparagine N-linked glycosylation;R-HSA-8856688 Golgi-to-ER retrograde transport;R-HSA-6811434 COPI-dependent Golgi-to-ER retrograde traffic;R-HSA-199977 ER to Golgi Anterograde Transport;R-HSA-948021 Transport to the Golgi and subsequent modification;R-HSA-6811442 Intra-Golgi and retrograde Golgi-to-ER traffic	-	Cytoplasm;Endoplasmic reticulum;Membrane;Golgi apparatus
H0YKD8	RPL28	H0YKD8;H0YMF4;P46779	6158	790.98	2202.49	2535.25	3493.42	4730.57	4164.63	GO:0002181|cytoplasmic translation;GO:0003723|RNA binding;GO:0003735|structural constituent of ribosome;GO:0005515|protein binding;GO:0005737|cytoplasm;GO:0005829|cytosol;GO:0006412|translation;GO:0016020|membrane;GO:0022625|cytosolic large ribosomal subunit;GO:0022626|cytosolic ribosome;GO:0030425|dendrite;GO:0036464|cytoplasmic ribonucleoprotein granule;GO:0044297|cell body;GO:0045202|synapse;G…	GO:0002181|cytoplasmic translation;GO:0006412|translation	GO:0005737|cytoplasm;GO:0005829|cytosol;GO:0016020|membrane;GO:0022625|cytosolic large ribosomal subunit;GO:0022626|cytosolic ribosome;GO:0030425|dendrite;GO:0036464|cytoplasmic ribonucleoprotein granule;GO:0044297|cell body;GO:0045202|synapse;GO:0070062|extracellular exosome	GO:0003723|RNA binding;GO:0003735|structural constituent of ribosome;GO:0005515|protein binding	hsa03010 Ribosome;hsa05171 Coronavirus disease - COVID-19	R-HSA-156842 Eukaryotic Translation Elongation;R-HSA-72764 Eukaryotic Translation Termination;R-HSA-156902 Peptide chain elongation;R-HSA-9010553 Regulation of expression of SLITs and ROBOs;R-HSA-168255 Influenza Infection;R-HSA-975956 Nonsense Mediated Decay (NMD) independent of the Exon Junction Complex (EJC);R-HSA-2408557 Selenocysteine synthesis;R-HSA-376176 Signaling by ROBO receptors;R-HSA-…	WP477 Cytoplasmic ribosomal proteins	Extracellular region;Cytoplasm;Ribosome;Membrane
H3BLV9	SRPK1	H3BLV9;Q96SB4	6732	1728.02	31067.6	18881	15379.1	15017.5	19625.9	GO:0000245|spliceosomal complex assembly;GO:0000287|magnesium ion binding;GO:0000785|chromatin;GO:0003723|RNA binding;GO:0004672|protein kinase activity;GO:0004674|protein serine/threonine kinase activity;GO:0005515|protein binding;GO:0005524|ATP binding;GO:0005634|nucleus;GO:0005654|nucleoplasm;GO:0005737|cytoplasm;GO:0005783|endoplasmic reticulum;GO:0005829|cytosol;GO:0005886|plasma membrane;GO…	GO:0000245|spliceosomal complex assembly;GO:0006338|chromatin remodeling;GO:0006468|protein phosphorylation;GO:0007059|chromosome segregation;GO:0008380|RNA splicing;GO:0035092|sperm DNA condensation;GO:0035556|intracellular signal transduction;GO:0045070|positive regulation of viral genome replication;GO:0045071|negative regulation of viral genome replication;GO:0045087|innate immune response;GO…	GO:0000785|chromatin;GO:0005634|nucleus;GO:0005654|nucleoplasm;GO:0005737|cytoplasm;GO:0005783|endoplasmic reticulum;GO:0005829|cytosol;GO:0005886|plasma membrane;GO:0016363|nuclear matrix;GO:0016607|nuclear speck	GO:0000287|magnesium ion binding;GO:0003723|RNA binding;GO:0004672|protein kinase activity;GO:0004674|protein serine/threonine kinase activity;GO:0005515|protein binding;GO:0005524|ATP binding;GO:0044024|histone H2AS1 kinase activity;GO:0106310|protein serine kinase activity	hsa05168 Herpes simplex virus 1 infection	R-HSA-9679506 SARS-CoV Infections;R-HSA-9694516 SARS-CoV-2 Infection;R-HSA-9816359 Maternal to zygotic transition (MZT);R-HSA-9821993 Replacement of protamines by nucleosomes in the male pronucleus;R-HSA-9694635 Translation of Structural Proteins;R-HSA-9772573 Late SARS-CoV-2 Infection Events;R-HSA-9694631 Maturation of nucleoprotein	WP3888 VEGFA-VEGFR2 signaling pathway;WP411 mRNA processing	Cytoplasm;Endoplasmic reticulum;Membrane
[truncated: 137 more rows]
