# Supplementary material for: Alterations in the protein lactylation landscape of sperm from patients with varicocele-associated asthenozoospermia
Source: Front Endocrinol (Lausanne). 2026 Jun 23;17:1791920. doi: 10.3389/fendo.2026.1791920 (PMC13337366; doi:10.3389/fendo.2026.1791920)
Supplement: Supplementary file 3 [file Table3.xlsx]

## Sheet: name
Accession	Gene Symbol	PG.ProteinAccessions	ENTREZID	A-1	A-2	A-3	N-1	N-2	N-3	GO_ID	Biological_process	Cellular_component	Molecular_function	KEGG_Pathway	Reactome	Wikipathway	Cell_location
D0PNI1	YWHAZ	D0PNI1;E7EX29;P63104	7534	39569.6	54345	40224.8	68686.8	147601	202678	GO:0000122|negative regulation of transcription by RNA polymerase II;GO:0001525|angiogenesis;GO:0003016|respiratory system process;GO:0003723|RNA binding;GO:0005515|protein binding;GO:0005615|extracellular space;GO:0005634|nucleus;GO:0005654|nucleoplasm;GO:0005737|cytoplasm;GO:0005829|cytosol;GO:0005925|focal adhesion;GO:0006468|protein phosphorylation;GO:0006605|protein targeting;GO:0007165|sign…	GO:0000122|negative regulation of transcription by RNA polymerase II;GO:0001525|angiogenesis;GO:0003016|respiratory system process;GO:0006468|protein phosphorylation;GO:0006605|protein targeting;GO:0007165|signal transduction;GO:0008039|synaptic target recognition;GO:0008104|protein localization;GO:0030324|lung development;GO:0031647|regulation of protein stability;GO:0035148|tube formation;GO:00…	GO:0005615|extracellular space;GO:0005634|nucleus;GO:0005654|nucleoplasm;GO:0005737|cytoplasm;GO:0005829|cytosol;GO:0005925|focal adhesion;GO:0031982|vesicle;GO:0042470|melanosome;GO:0070062|extracellular exosome;GO:0072562|blood microparticle;GO:0098686|hippocampal mossy fiber to CA3 synapse;GO:0098978|glutamatergic synapse	GO:0003723|RNA binding;GO:0005515|protein binding;GO:0019901|protein kinase binding;GO:0019904|protein domain specific binding;GO:0031625|ubiquitin protein ligase binding;GO:0042802|identical protein binding;GO:0044325|transmembrane transporter binding;GO:0045296|cadherin binding;GO:0050815|phosphoserine residue binding;GO:0140297|DNA-binding transcription factor binding;GO:0140311|protein seques…	hsa05203 Viral carcinogenesis;hsa04390 Hippo signaling pathway;hsa04114 Oocyte meiosis;hsa05160 Hepatitis C;hsa05161 Hepatitis B;hsa04151 PI3K-Akt signaling pathway;hsa04110 Cell cycle	R-HSA-9692914 SARS-CoV-1-host interactions;R-HSA-9678108 SARS-CoV-1 Infection;R-HSA-201681 TCF dependent signaling in response to WNT;R-HSA-195258 RHO GTPase Effectors;R-HSA-9679506 SARS-CoV Infections;R-HSA-195721 Signaling by WNT;R-HSA-5625740 RHO GTPases activate PKNs;R-HSA-9694516 SARS-CoV-2 Infection;R-HSA-157118 Signaling by NOTCH;R-HSA-9705683 SARS-CoV-2-host interactions;R-HSA-69481 G2/M …	WP2272 Pathogenic Escherichia coli infection;WP2037 Prolactin signaling pathway;WP706 Sudden infant death syndrome (SIDS) susceptibility pathways;WP289 Myometrial relaxation and contraction pathways;WP536 Calcium regulation in cardiac cells;WP4666 Hepatitis B infection;WP179 Cell cycle	Extracellular region;Cytoplasm
Q9ULM3	YEATS2	Q9ULM3	55689	277.507	157.758	163.609	456.243	437.943	764.405	GO:0000122|negative regulation of transcription by RNA polymerase II;GO:0003714|transcription corepressor activity;GO:0005515|protein binding;GO:0005634|nucleus;GO:0005654|nucleoplasm;GO:0006338|chromatin remodeling;GO:0006355|regulation of DNA-templated transcription;GO:0006357|regulation of transcription by RNA polymerase II;GO:0017025|TBP-class protein binding;GO:0035267|NuA4 histone acetyltra…	GO:0000122|negative regulation of transcription by RNA polymerase II;GO:0006338|chromatin remodeling;GO:0006355|regulation of DNA-templated transcription;GO:0006357|regulation of transcription by RNA polymerase II;GO:0045995|regulation of embryonic development;GO:0051302|regulation of cell division;GO:0051726|regulation of cell cycle;GO:0090043|regulation of tubulin deacetylation	GO:0005634|nucleus;GO:0005654|nucleoplasm;GO:0035267|NuA4 histone acetyltransferase complex;GO:0072686|mitotic spindle;GO:0140672|ATAC complex	GO:0003714|transcription corepressor activity;GO:0005515|protein binding;GO:0017025|TBP-class protein binding;GO:0042393|histone binding;GO:0140030|modification-dependent protein binding;GO:0140566|histone reader activity	-	R-HSA-3214847 HATs acetylate histones;R-HSA-3247509 Chromatin modifying enzymes;R-HSA-4839726 Chromatin organization;R-HSA-212165 Epigenetic regulation of gene expression;R-HSA-9772755 Formation of WDR5-containing histone-modifying complexes	-	-
B7Z1Y2	ALDOC	A0A024QZ64;B7Z1N6;B7Z1Y2;B7Z3K9;P09972	230	6790.76	5040.9	9496.33	7041.54	23046.2	32707	GO:0004332|fructose-bisphosphate aldolase activity;GO:0005515|protein binding;GO:0005576|extracellular region;GO:0005829|cytosol;GO:0005856|cytoskeleton;GO:0006000|fructose metabolic process;GO:0006094|gluconeogenesis;GO:0006096|glycolytic process;GO:0008092|cytoskeletal protein binding;GO:0030388|fructose 1,6-bisphosphate metabolic process;GO:0030855|epithelial cell differentiation;GO:0034774|se…	GO:0006000|fructose metabolic process;GO:0006094|gluconeogenesis;GO:0006096|glycolytic process;GO:0030388|fructose 1,6-bisphosphate metabolic process;GO:0030855|epithelial cell differentiation	GO:0005576|extracellular region;GO:0005829|cytosol;GO:0005856|cytoskeleton;GO:0034774|secretory granule lumen;GO:0070062|extracellular exosome;GO:1904724|tertiary granule lumen;GO:1904813|ficolin-1-rich granule lumen	GO:0004332|fructose-bisphosphate aldolase activity;GO:0005515|protein binding;GO:0008092|cytoskeletal protein binding	hsa01200 Carbon metabolism;hsa00010 Glycolysis / Gluconeogenesis;hsa04066 HIF-1 signaling pathway;hsa01230 Biosynthesis of amino acids;hsa00030 Pentose phosphate pathway;hsa00051 Fructose and mannose metabolism;hsa01100 Metabolic pathways	R-HSA-70171 Glycolysis;R-HSA-70326 Glucose metabolism;R-HSA-70263 Gluconeogenesis;R-HSA-6798695 Neutrophil degranulation;R-HSA-71387 Metabolism of carbohydrates	WP534 Glycolysis and gluconeogenesis;WP5049 Glycolysis in senescence;WP4018 Clear cell renal cell carcinoma pathways	Extracellular region;Cytoplasm
B7Z3K9		A0A024QZ64;B7Z1N6;B7Z1Y2;B7Z3K9;P09972		6790.76	5040.9	9496.33	7041.54	23046.2	32707	-	-	-	-	-	-	-	-
P09972	ALDOC	A0A024QZ64;B7Z1N6;B7Z1Y2;B7Z3K9;P09972	230	6790.76	5040.9	9496.33	7041.54	23046.2	32707	GO:0004332|fructose-bisphosphate aldolase activity;GO:0005515|protein binding;GO:0005576|extracellular region;GO:0005829|cytosol;GO:0005856|cytoskeleton;GO:0006000|fructose metabolic process;GO:0006094|gluconeogenesis;GO:0006096|glycolytic process;GO:0008092|cytoskeletal protein binding;GO:0030388|fructose 1,6-bisphosphate metabolic process;GO:0030855|epithelial cell differentiation;GO:0034774|se…	GO:0006000|fructose metabolic process;GO:0006094|gluconeogenesis;GO:0006096|glycolytic process;GO:0030388|fructose 1,6-bisphosphate metabolic process;GO:0030855|epithelial cell differentiation	GO:0005576|extracellular region;GO:0005829|cytosol;GO:0005856|cytoskeleton;GO:0034774|secretory granule lumen;GO:0070062|extracellular exosome;GO:1904724|tertiary granule lumen;GO:1904813|ficolin-1-rich granule lumen	GO:0004332|fructose-bisphosphate aldolase activity;GO:0005515|protein binding;GO:0008092|cytoskeletal protein binding	hsa01200 Carbon metabolism;hsa00010 Glycolysis / Gluconeogenesis;hsa04066 HIF-1 signaling pathway;hsa01230 Biosynthesis of amino acids;hsa00030 Pentose phosphate pathway;hsa00051 Fructose and mannose metabolism;hsa01100 Metabolic pathways	R-HSA-70171 Glycolysis;R-HSA-70326 Glucose metabolism;R-HSA-70263 Gluconeogenesis;R-HSA-6798695 Neutrophil degranulation;R-HSA-71387 Metabolism of carbohydrates	WP534 Glycolysis and gluconeogenesis;WP5049 Glycolysis in senescence;WP4018 Clear cell renal cell carcinoma pathways	Extracellular region;Cytoplasm
A0A024R0H7	WDR77	A0A024R0H7;Q9BQA1	79084	1571.85	5581.62	1695.2	3658.76	2644.17	8188.61	GO:0000209|protein polyubiquitination;GO:0000387|spliceosomal snRNP assembly;GO:0005515|protein binding;GO:0005634|nucleus;GO:0005654|nucleoplasm;GO:0005737|cytoplasm;GO:0005794|Golgi apparatus;GO:0005829|cytosol;GO:0006357|regulation of transcription by RNA polymerase II;GO:0006511|ubiquitin-dependent protein catabolic process;GO:0007309|oocyte axis specification;GO:0008284|positive regulation o…	GO:0000209|protein polyubiquitination;GO:0000387|spliceosomal snRNP assembly;GO:0006357|regulation of transcription by RNA polymerase II;GO:0006511|ubiquitin-dependent protein catabolic process;GO:0007309|oocyte axis specification;GO:0008284|positive regulation of cell population proliferation;GO:0045893|positive regulation of DNA-templated transcription;GO:0048026|positive regulation of mRNA spl…	GO:0005634|nucleus;GO:0005654|nucleoplasm;GO:0005737|cytoplasm;GO:0005794|Golgi apparatus;GO:0005829|cytosol;GO:0031465|Cul4B-RING E3 ubiquitin ligase complex;GO:0034709|methylosome	GO:0005515|protein binding;GO:0008327|methyl-CpG binding;GO:0030374|nuclear receptor coactivator activity;GO:1990756|ubiquitin-like ligase-substrate adaptor activity	-	R-HSA-3247509 Chromatin modifying enzymes;R-HSA-4839726 Chromatin organization;R-HSA-3214858 RMTs methylate histone arginines;R-HSA-191859 snRNP Assembly;R-HSA-194441 Metabolism of non-coding RNA	-	Cytoplasm;Golgi apparatus
A0A0A0MR02	VDAC2	A0A024QZT0;A0A0A0MR02;P45880	7417	41686.6	129217	72352.3	148561	345860	628438	GO:0001669|acrosomal vesicle;GO:0005515|protein binding;GO:0005524|ATP binding;GO:0005634|nucleus;GO:0005739|mitochondrion;GO:0005741|mitochondrial outer membrane;GO:0006820|monoatomic anion transport;GO:0007339|binding of sperm to zona pellucida;GO:0008142|oxysterol binding;GO:0008308|voltage-gated monoatomic anion channel activity;GO:0015288|porin activity;GO:0015485|cholesterol binding;GO:0016…	GO:0006820|monoatomic anion transport;GO:0007339|binding of sperm to zona pellucida;GO:0017121|plasma membrane phospholipid scrambling;GO:0032272|negative regulation of protein polymerization;GO:0045332|phospholipid translocation;GO:0097345|mitochondrial outer membrane permeabilization;GO:0098656|monoatomic anion transmembrane transport;GO:1990542|mitochondrial transmembrane transport;GO:2001243|…	GO:0001669|acrosomal vesicle;GO:0005634|nucleus;GO:0005739|mitochondrion;GO:0005741|mitochondrial outer membrane;GO:0016020|membrane;GO:0031966|mitochondrial membrane;GO:0042645|mitochondrial nucleoid;GO:0045121|membrane raft;GO:0046930|pore complex;GO:0097225|sperm midpiece	GO:0005515|protein binding;GO:0005524|ATP binding;GO:0008142|oxysterol binding;GO:0008308|voltage-gated monoatomic anion channel activity;GO:0015288|porin activity;GO:0015485|cholesterol binding;GO:0017128|phospholipid scramblase activity;GO:0031210|phosphatidylcholine binding;GO:0097001|ceramide binding	hsa04613 Neutrophil extracellular trap formation;hsa05012 Parkinson disease;hsa04217 Necroptosis;hsa05020 Prion disease;hsa05016 Huntington disease;hsa05022 Pathways of neurodegeneration - multiple diseases;hsa05010 Alzheimer disease;hsa05415 Diabetic cardiomyopathy;hsa05017 Spinocerebellar ataxia;hsa04216 Ferroptosis;hsa05208 Chemical carcinogenesis - reactive oxygen species;hsa04979 Cholesterol…	R-HSA-9663891 Selective autophagy;R-HSA-9612973 Autophagy;R-HSA-5689880 Ub-specific processing proteases;R-HSA-1632852 Macroautophagy;R-HSA-5688426 Deubiquitination;R-HSA-5205685 PINK1-PRKN Mediated Mitophagy;R-HSA-5205647 Mitophagy;R-HSA-8949215 Mitochondrial calcium ion transport	WP5124 Alzheimer's disease;WP2059 Alzheimer's disease and miRNA effects;WP4313 Ferroptosis	Cytoplasm;Mitochondrion;Membrane
P45880	VDAC2	A0A024QZT0;A0A0A0MR02;P45880	7417	41686.6	129217	72352.3	148561	345860	628438	GO:0001669|acrosomal vesicle;GO:0005515|protein binding;GO:0005524|ATP binding;GO:0005634|nucleus;GO:0005739|mitochondrion;GO:0005741|mitochondrial outer membrane;GO:0006820|monoatomic anion transport;GO:0007339|binding of sperm to zona pellucida;GO:0008142|oxysterol binding;GO:0008308|voltage-gated monoatomic anion channel activity;GO:0015288|porin activity;GO:0015485|cholesterol binding;GO:0016…	GO:0006820|monoatomic anion transport;GO:0007339|binding of sperm to zona pellucida;GO:0017121|plasma membrane phospholipid scrambling;GO:0032272|negative regulation of protein polymerization;GO:0045332|phospholipid translocation;GO:0097345|mitochondrial outer membrane permeabilization;GO:0098656|monoatomic anion transmembrane transport;GO:1990542|mitochondrial transmembrane transport;GO:2001243|…	GO:0001669|acrosomal vesicle;GO:0005634|nucleus;GO:0005739|mitochondrion;GO:0005741|mitochondrial outer membrane;GO:0016020|membrane;GO:0031966|mitochondrial membrane;GO:0042645|mitochondrial nucleoid;GO:0045121|membrane raft;GO:0046930|pore complex;GO:0097225|sperm midpiece	GO:0005515|protein binding;GO:0005524|ATP binding;GO:0008142|oxysterol binding;GO:0008308|voltage-gated monoatomic anion channel activity;GO:0015288|porin activity;GO:0015485|cholesterol binding;GO:0017128|phospholipid scramblase activity;GO:0031210|phosphatidylcholine binding;GO:0097001|ceramide binding	hsa04613 Neutrophil extracellular trap formation;hsa05012 Parkinson disease;hsa04217 Necroptosis;hsa05020 Prion disease;hsa05016 Huntington disease;hsa05022 Pathways of neurodegeneration - multiple diseases;hsa05010 Alzheimer disease;hsa05415 Diabetic cardiomyopathy;hsa05017 Spinocerebellar ataxia;hsa04216 Ferroptosis;hsa05208 Chemical carcinogenesis - reactive oxygen species;hsa04979 Cholesterol…	R-HSA-9663891 Selective autophagy;R-HSA-9612973 Autophagy;R-HSA-5689880 Ub-specific processing proteases;R-HSA-1632852 Macroautophagy;R-HSA-5688426 Deubiquitination;R-HSA-5205685 PINK1-PRKN Mediated Mitophagy;R-HSA-5205647 Mitophagy;R-HSA-8949215 Mitochondrial calcium ion transport	WP5124 Alzheimer's disease;WP2059 Alzheimer's disease and miRNA effects;WP4313 Ferroptosis	Cytoplasm;Mitochondrion;Membrane
Q4G0F5	VPS26B	Q4G0F5	112936	4133.59	6400.76	4447.97	6996.03	1085.46	4085.93	GO:0005515|protein binding;GO:0005768|endosome;GO:0005769|early endosome;GO:0005770|late endosome;GO:0005829|cytosol;GO:0006886|intracellular protein transport;GO:0016241|regulation of macroautophagy;GO:0030904|retromer complex;GO:0030906|retromer, cargo-selective complex;GO:0042147|retrograde transport, endosome to Golgi;GO:0045335|phagocytic vesicle;GO:0071346|cellular response to type II inter…	GO:0006886|intracellular protein transport;GO:0016241|regulation of macroautophagy;GO:0042147|retrograde transport, endosome to Golgi;GO:0071346|cellular response to type II interferon;GO:0098696|regulation of neurotransmitter receptor localization to postsynaptic specialization membrane	GO:0005768|endosome;GO:0005769|early endosome;GO:0005770|late endosome;GO:0005829|cytosol;GO:0030904|retromer complex;GO:0030906|retromer, cargo-selective complex;GO:0045335|phagocytic vesicle;GO:0098837|postsynaptic recycling endosome;GO:0098842|postsynaptic early endosome;GO:0098978|glutamatergic synapse	GO:0005515|protein binding	hsa04144 Endocytosis	-	-	Cytoplasm;Membrane
Q9BQA1	WDR77	A0A024R0H7;Q9BQA1	79084	1571.85	5581.62	1695.2	3658.76	2644.17	8188.61	GO:0000209|protein polyubiquitination;GO:0000387|spliceosomal snRNP assembly;GO:0005515|protein binding;GO:0005634|nucleus;GO:0005654|nucleoplasm;GO:0005737|cytoplasm;GO:0005794|Golgi apparatus;GO:0005829|cytosol;GO:0006357|regulation of transcription by RNA polymerase II;GO:0006511|ubiquitin-dependent protein catabolic process;GO:0007309|oocyte axis specification;GO:0008284|positive regulation o…	GO:0000209|protein polyubiquitination;GO:0000387|spliceosomal snRNP assembly;GO:0006357|regulation of transcription by RNA polymerase II;GO:0006511|ubiquitin-dependent protein catabolic process;GO:0007309|oocyte axis specification;GO:0008284|positive regulation of cell population proliferation;GO:0045893|positive regulation of DNA-templated transcription;GO:0048026|positive regulation of mRNA spl…	GO:0005634|nucleus;GO:0005654|nucleoplasm;GO:0005737|cytoplasm;GO:0005794|Golgi apparatus;GO:0005829|cytosol;GO:0031465|Cul4B-RING E3 ubiquitin ligase complex;GO:0034709|methylosome	GO:0005515|protein binding;GO:0008327|methyl-CpG binding;GO:0030374|nuclear receptor coactivator activity;GO:1990756|ubiquitin-like ligase-substrate adaptor activity	-	R-HSA-3247509 Chromatin modifying enzymes;R-HSA-4839726 Chromatin organization;R-HSA-3214858 RMTs methylate histone arginines;R-HSA-191859 snRNP Assembly;R-HSA-194441 Metabolism of non-coding RNA	-	Cytoplasm;Golgi apparatus
B0YJC4	VIM	B0YJC4;P08670;V9HWE1	7431	18508.2	22998.4	10402	29924.2	78082.8	153435	GO:0003725|double-stranded RNA binding;GO:0005200|structural constituent of cytoskeleton;GO:0005212|structural constituent of eye lens;GO:0005515|protein binding;GO:0005737|cytoplasm;GO:0005777|peroxisome;GO:0005815|microtubule organizing center;GO:0005829|cytosol;GO:0005856|cytoskeleton;GO:0005882|intermediate filament;GO:0005886|plasma membrane;GO:0005925|focal adhesion;GO:0010628|positive regu…	GO:0010628|positive regulation of gene expression;GO:0010977|negative regulation of neuron projection development;GO:0014002|astrocyte development;GO:0031175|neuron projection development;GO:0032967|positive regulation of collagen biosynthetic process;GO:0043488|regulation of mRNA stability;GO:0045109|intermediate filament organization;GO:0060020|Bergmann glial cell differentiation;GO:0070307|len…	GO:0005737|cytoplasm;GO:0005777|peroxisome;GO:0005815|microtubule organizing center;GO:0005829|cytosol;GO:0005856|cytoskeleton;GO:0005882|intermediate filament;GO:0005886|plasma membrane;GO:0005925|focal adhesion;GO:0016363|nuclear matrix;GO:0030424|axon;GO:0031252|cell leading edge;GO:0045111|intermediate filament cytoskeleton;GO:0045335|phagocytic vesicle;GO:0070062|extracellular exosome	GO:0003725|double-stranded RNA binding;GO:0005200|structural constituent of cytoskeleton;GO:0005212|structural constituent of eye lens;GO:0005515|protein binding;GO:0019904|protein domain specific binding;GO:0042802|identical protein binding;GO:0060090|molecular adaptor activity;GO:0097110|scaffold protein binding;GO:1990254|keratin filament binding	hsa05169 Epstein-Barr virus infection;hsa04820 Cytoskeleton in muscle cells;hsa05206 MicroRNAs in cancer	R-HSA-9646399 Aggrephagy;R-HSA-9663891 Selective autophagy;R-HSA-9612973 Autophagy;R-HSA-1632852 Macroautophagy;R-HSA-9613829 Chaperone Mediated Autophagy;R-HSA-9615710 Late endosomal microautophagy;R-HSA-5357801 Programmed Cell Death;R-HSA-109581 Apoptosis;R-HSA-9706574 RHOBTB GTPase Cycle;R-HSA-449147 Signaling by Interleukins;R-HSA-9013422 RHOBTB1 GTPase cycle;R-HSA-6785807 Interleukin-4 and I…	WP4352 Ciliary landscape;WP3859 TGF-beta signaling in thyroid cells for epithelial-mesenchymal transition;WP5097 CCL18 signaling pathway;WP2814 Mammary gland development pathway - Puberty (Stage 2 of 4);WP2864 Apoptosis-related network due to altered Notch3 in ovarian cancer;WP383 Striated muscle contraction pathway;WP5055 Burn wound healing;WP2328 Allograft Rejection;WP2572 Primary focal segment…	Extracellular region;Cytoplasm;Peroxisome;Membrane
A0A7I2V3G1	RHOA	A0A024R324;A0A7I2V3G1;A0A994J514;C9JNR4;C9JX21;P61586	387	2436.79	9069.57	5545.09	6285.4	19973.9	30125.5	GO:0000902|cell morphogenesis;GO:0001764|neuron migration;GO:0001822|kidney development;GO:0001998|angiotensin-mediated vasoconstriction involved in regulation of systemic arterial blood pressure;GO:0002363|alpha-beta T cell lineage commitment;GO:0003100|regulation of systemic arterial blood pressure by endothelin;GO:0003189|aortic valve formation;GO:0003924|GTPase activity;GO:0003925|G protein a…	GO:0000902|cell morphogenesis;GO:0001764|neuron migration;GO:0001822|kidney development;GO:0001998|angiotensin-mediated vasoconstriction involved in regulation of systemic arterial blood pressure;GO:0002363|alpha-beta T cell lineage commitment;GO:0003100|regulation of systemic arterial blood pressure by endothelin;GO:0003189|aortic valve formation;GO:0006357|regulation of transcription by RNA pol…	GO:0005634|nucleus;GO:0005768|endosome;GO:0005789|endoplasmic reticulum membrane;GO:0005829|cytosol;GO:0005856|cytoskeleton;GO:0005886|plasma membrane;GO:0005925|focal adhesion;GO:0005938|cell cortex;GO:0009898|cytoplasmic side of plasma membrane;GO:0030027|lamellipodium;GO:0030054|cell junction;GO:0030496|midbody;GO:0030667|secretory granule membrane;GO:0031982|vesicle;GO:0032154|cleavage furrow…	GO:0003924|GTPase activity;GO:0003925|G protein activity;GO:0005515|protein binding;GO:0005525|GTP binding;GO:0017022|myosin binding;GO:0019901|protein kinase binding	hsa05132 Salmonella infection;hsa05130 Pathogenic Escherichia coli infection;hsa05203 Viral carcinogenesis;hsa05131 Shigellosis;hsa05100 Bacterial invasion of epithelial cells;hsa05417 Lipid and atherosclerosis;hsa05418 Fluid shear stress and atherosclerosis;hsa05205 Proteoglycans in cancer;hsa04022 cGMP-PKG signaling pathway;hsa04530 Tight junction;hsa04520 Adherens junction;hsa04921 Oxytocin si…	R-HSA-376176 Signaling by ROBO receptors;R-HSA-195258 RHO GTPase Effectors;R-HSA-195721 Signaling by WNT;R-HSA-5625740 RHO GTPases activate PKNs;R-HSA-5688426 Deubiquitination;R-HSA-4086400 PCP/CE pathway;R-HSA-6798695 Neutrophil degranulation;R-HSA-5663220 RHO GTPases Activate Formins;R-HSA-3858494 Beta-catenin independent WNT signaling;R-HSA-2173791 TGF-beta receptor signaling in EMT (epithelia…	WP2272 Pathogenic Escherichia coli infection;WP3888 VEGFA-VEGFR2 signaling pathway;WP138 Androgen receptor signaling pathway;WP4829 mBDNF and proBDNF regulation of GABA neurotransmission;WP1528 Physiological and pathological hypertrophy of the heart;WP4962 Airway smooth muscle cell contraction;WP4217 Ebola virus pathway in host;WP2526 PDGF pathway;WP524 G13 signaling pathway;WP3680 Physico-chemic…	Extracellular region;Cytoplasm;Endoplasmic reticulum;Membrane
A0A994J514		A0A024R324;A0A7I2V3G1;A0A994J514;C9JNR4;C9JX21;P61586		2436.79	9069.57	5545.09	6285.4	19973.9	30125.5	-	-	-	-	-	-	-	-
C9JNR4	RHOA	A0A024R324;A0A7I2V3G1;A0A994J514;C9JNR4;C9JX21;P61586	387	2436.79	9069.57	5545.09	6285.4	19973.9	30125.5	GO:0000902|cell morphogenesis;GO:0001764|neuron migration;GO:0001822|kidney development;GO:0001998|angiotensin-mediated vasoconstriction involved in regulation of systemic arterial blood pressure;GO:0002363|alpha-beta T cell lineage commitment;GO:0003100|regulation of systemic arterial blood pressure by endothelin;GO:0003189|aortic valve formation;GO:0003924|GTPase activity;GO:0003925|G protein a…	GO:0000902|cell morphogenesis;GO:0001764|neuron migration;GO:0001822|kidney development;GO:0001998|angiotensin-mediated vasoconstriction involved in regulation of systemic arterial blood pressure;GO:0002363|alpha-beta T cell lineage commitment;GO:0003100|regulation of systemic arterial blood pressure by endothelin;GO:0003189|aortic valve formation;GO:0006357|regulation of transcription by RNA pol…	GO:0005634|nucleus;GO:0005768|endosome;GO:0005789|endoplasmic reticulum membrane;GO:0005829|cytosol;GO:0005856|cytoskeleton;GO:0005886|plasma membrane;GO:0005925|focal adhesion;GO:0005938|cell cortex;GO:0009898|cytoplasmic side of plasma membrane;GO:0030027|lamellipodium;GO:0030054|cell junction;GO:0030496|midbody;GO:0030667|secretory granule membrane;GO:0031982|vesicle;GO:0032154|cleavage furrow…	GO:0003924|GTPase activity;GO:0003925|G protein activity;GO:0005515|protein binding;GO:0005525|GTP binding;GO:0017022|myosin binding;GO:0019901|protein kinase binding	hsa05132 Salmonella infection;hsa05130 Pathogenic Escherichia coli infection;hsa05203 Viral carcinogenesis;hsa05131 Shigellosis;hsa05100 Bacterial invasion of epithelial cells;hsa05417 Lipid and atherosclerosis;hsa05418 Fluid shear stress and atherosclerosis;hsa05205 Proteoglycans in cancer;hsa04022 cGMP-PKG signaling pathway;hsa04530 Tight junction;hsa04520 Adherens junction;hsa04921 Oxytocin si…	R-HSA-376176 Signaling by ROBO receptors;R-HSA-195258 RHO GTPase Effectors;R-HSA-195721 Signaling by WNT;R-HSA-5625740 RHO GTPases activate PKNs;R-HSA-5688426 Deubiquitination;R-HSA-4086400 PCP/CE pathway;R-HSA-6798695 Neutrophil degranulation;R-HSA-5663220 RHO GTPases Activate Formins;R-HSA-3858494 Beta-catenin independent WNT signaling;R-HSA-2173791 TGF-beta receptor signaling in EMT (epithelia…	WP2272 Pathogenic Escherichia coli infection;WP3888 VEGFA-VEGFR2 signaling pathway;WP138 Androgen receptor signaling pathway;WP4829 mBDNF and proBDNF regulation of GABA neurotransmission;WP1528 Physiological and pathological hypertrophy of the heart;WP4962 Airway smooth muscle cell contraction;WP4217 Ebola virus pathway in host;WP2526 PDGF pathway;WP524 G13 signaling pathway;WP3680 Physico-chemic…	Extracellular region;Cytoplasm;Endoplasmic reticulum;Membrane
C9JX21	RHOA	A0A024R324;A0A7I2V3G1;A0A994J514;C9JNR4;C9JX21;P61586	387	2436.79	9069.57	5545.09	6285.4	19973.9	30125.5	GO:0000902|cell morphogenesis;GO:0001764|neuron migration;GO:0001822|kidney development;GO:0001998|angiotensin-mediated vasoconstriction involved in regulation of systemic arterial blood pressure;GO:0002363|alpha-beta T cell lineage commitment;GO:0003100|regulation of systemic arterial blood pressure by endothelin;GO:0003189|aortic valve formation;GO:0003924|GTPase activity;GO:0003925|G protein a…	GO:0000902|cell morphogenesis;GO:0001764|neuron migration;GO:0001822|kidney development;GO:0001998|angiotensin-mediated vasoconstriction involved in regulation of systemic arterial blood pressure;GO:0002363|alpha-beta T cell lineage commitment;GO:0003100|regulation of systemic arterial blood pressure by endothelin;GO:0003189|aortic valve formation;GO:0006357|regulation of transcription by RNA pol…	GO:0005634|nucleus;GO:0005768|endosome;GO:0005789|endoplasmic reticulum membrane;GO:0005829|cytosol;GO:0005856|cytoskeleton;GO:0005886|plasma membrane;GO:0005925|focal adhesion;GO:0005938|cell cortex;GO:0009898|cytoplasmic side of plasma membrane;GO:0030027|lamellipodium;GO:0030054|cell junction;GO:0030496|midbody;GO:0030667|secretory granule membrane;GO:0031982|vesicle;GO:0032154|cleavage furrow…	GO:0003924|GTPase activity;GO:0003925|G protein activity;GO:0005515|protein binding;GO:0005525|GTP binding;GO:0017022|myosin binding;GO:0019901|protein kinase binding	hsa05132 Salmonella infection;hsa05130 Pathogenic Escherichia coli infection;hsa05203 Viral carcinogenesis;hsa05131 Shigellosis;hsa05100 Bacterial invasion of epithelial cells;hsa05417 Lipid and atherosclerosis;hsa05418 Fluid shear stress and atherosclerosis;hsa05205 Proteoglycans in cancer;hsa04022 cGMP-PKG signaling pathway;hsa04530 Tight junction;hsa04520 Adherens junction;hsa04921 Oxytocin si…	R-HSA-376176 Signaling by ROBO receptors;R-HSA-195258 RHO GTPase Effectors;R-HSA-195721 Signaling by WNT;R-HSA-5625740 RHO GTPases activate PKNs;R-HSA-5688426 Deubiquitination;R-HSA-4086400 PCP/CE pathway;R-HSA-6798695 Neutrophil degranulation;R-HSA-5663220 RHO GTPases Activate Formins;R-HSA-3858494 Beta-catenin independent WNT signaling;R-HSA-2173791 TGF-beta receptor signaling in EMT (epithelia…	WP2272 Pathogenic Escherichia coli infection;WP3888 VEGFA-VEGFR2 signaling pathway;WP138 Androgen receptor signaling pathway;WP4829 mBDNF and proBDNF regulation of GABA neurotransmission;WP1528 Physiological and pathological hypertrophy of the heart;WP4962 Airway smooth muscle cell contraction;WP4217 Ebola virus pathway in host;WP2526 PDGF pathway;WP524 G13 signaling pathway;WP3680 Physico-chemic…	Extracellular region;Cytoplasm;Endoplasmic reticulum;Membrane
P61586	RHOA	A0A024R324;A0A7I2V3G1;A0A994J514;C9JNR4;C9JX21;P61586	387	2436.79	9069.57	5545.09	6285.4	19973.9	30125.5	GO:0000902|cell morphogenesis;GO:0001764|neuron migration;GO:0001822|kidney development;GO:0001998|angiotensin-mediated vasoconstriction involved in regulation of systemic arterial blood pressure;GO:0002363|alpha-beta T cell lineage commitment;GO:0003100|regulation of systemic arterial blood pressure by endothelin;GO:0003189|aortic valve formation;GO:0003924|GTPase activity;GO:0003925|G protein a…	GO:0000902|cell morphogenesis;GO:0001764|neuron migration;GO:0001822|kidney development;GO:0001998|angiotensin-mediated vasoconstriction involved in regulation of systemic arterial blood pressure;GO:0002363|alpha-beta T cell lineage commitment;GO:0003100|regulation of systemic arterial blood pressure by endothelin;GO:0003189|aortic valve formation;GO:0006357|regulation of transcription by RNA pol…	GO:0005634|nucleus;GO:0005768|endosome;GO:0005789|endoplasmic reticulum membrane;GO:0005829|cytosol;GO:0005856|cytoskeleton;GO:0005886|plasma membrane;GO:0005925|focal adhesion;GO:0005938|cell cortex;GO:0009898|cytoplasmic side of plasma membrane;GO:0030027|lamellipodium;GO:0030054|cell junction;GO:0030496|midbody;GO:0030667|secretory granule membrane;GO:0031982|vesicle;GO:0032154|cleavage furrow…	GO:0003924|GTPase activity;GO:0003925|G protein activity;GO:0005515|protein binding;GO:0005525|GTP binding;GO:0017022|myosin binding;GO:0019901|protein kinase binding	hsa05132 Salmonella infection;hsa05130 Pathogenic Escherichia coli infection;hsa05203 Viral carcinogenesis;hsa05131 Shigellosis;hsa05100 Bacterial invasion of epithelial cells;hsa05417 Lipid and atherosclerosis;hsa05418 Fluid shear stress and atherosclerosis;hsa05205 Proteoglycans in cancer;hsa04022 cGMP-PKG signaling pathway;hsa04530 Tight junction;hsa04520 Adherens junction;hsa04921 Oxytocin si…	R-HSA-376176 Signaling by ROBO receptors;R-HSA-195258 RHO GTPase Effectors;R-HSA-195721 Signaling by WNT;R-HSA-5625740 RHO GTPases activate PKNs;R-HSA-5688426 Deubiquitination;R-HSA-4086400 PCP/CE pathway;R-HSA-6798695 Neutrophil degranulation;R-HSA-5663220 RHO GTPases Activate Formins;R-HSA-3858494 Beta-catenin independent WNT signaling;R-HSA-2173791 TGF-beta receptor signaling in EMT (epithelia…	WP2272 Pathogenic Escherichia coli infection;WP3888 VEGFA-VEGFR2 signaling pathway;WP138 Androgen receptor signaling pathway;WP4829 mBDNF and proBDNF regulation of GABA neurotransmission;WP1528 Physiological and pathological hypertrophy of the heart;WP4962 Airway smooth muscle cell contraction;WP4217 Ebola virus pathway in host;WP2526 PDGF pathway;WP524 G13 signaling pathway;WP3680 Physico-chemic…	Extracellular region;Cytoplasm;Endoplasmic reticulum;Membrane
Q9Y277	VDAC3	Q9Y277	7419	67635.2	168868	99387.2	189378	381507	892256	GO:0000166|nucleotide binding;GO:0001662|behavioral fear response;GO:0005515|protein binding;GO:0005634|nucleus;GO:0005739|mitochondrion;GO:0005741|mitochondrial outer membrane;GO:0007270|neuron-neuron synaptic transmission;GO:0007283|spermatogenesis;GO:0007612|learning;GO:0008308|voltage-gated monoatomic anion channel activity;GO:0015288|porin activity;GO:0015853|adenine transport;GO:0016020|mem…	GO:0001662|behavioral fear response;GO:0007270|neuron-neuron synaptic transmission;GO:0007283|spermatogenesis;GO:0007612|learning;GO:0015853|adenine transport;GO:0098656|monoatomic anion transmembrane transport;GO:0120317|sperm mitochondrial sheath assembly	GO:0005634|nucleus;GO:0005739|mitochondrion;GO:0005741|mitochondrial outer membrane;GO:0016020|membrane;GO:0045202|synapse;GO:0046930|pore complex;GO:0070062|extracellular exosome	GO:0000166|nucleotide binding;GO:0005515|protein binding;GO:0008308|voltage-gated monoatomic anion channel activity;GO:0015288|porin activity	hsa04613 Neutrophil extracellular trap formation;hsa05012 Parkinson disease;hsa04217 Necroptosis;hsa05020 Prion disease;hsa05016 Huntington disease;hsa05022 Pathways of neurodegeneration - multiple diseases;hsa05010 Alzheimer disease;hsa05203 Viral carcinogenesis;hsa05415 Diabetic cardiomyopathy;hsa05017 Spinocerebellar ataxia;hsa04216 Ferroptosis;hsa05208 Chemical carcinogenesis - reactive oxyge…	R-HSA-9663891 Selective autophagy;R-HSA-9612973 Autophagy;R-HSA-5689880 Ub-specific processing proteases;R-HSA-1632852 Macroautophagy;R-HSA-5688426 Deubiquitination;R-HSA-5205685 PINK1-PRKN Mediated Mitophagy;R-HSA-5205647 Mitophagy;R-HSA-8949215 Mitochondrial calcium ion transport	WP5124 Alzheimer's disease;WP2059 Alzheimer's disease and miRNA effects;WP4313 Ferroptosis;WP4666 Hepatitis B infection	Extracellular region;Cytoplasm;Mitochondrion;Membrane
A0A7I2V2X6	HSPD1	A0A024R3X4;A0A7I2V2X6;A0A7I2V599;P10809	3329	26881	68645.4	11641.3	45302.8	59659.9	119407	GO:0001530|lipopolysaccharide binding;GO:0002039|p53 binding;GO:0002755|MyD88-dependent toll-like receptor signaling pathway;GO:0002842|positive regulation of T cell mediated immune response to tumor cell;GO:0003688|DNA replication origin binding;GO:0003697|single-stranded DNA binding;GO:0003723|RNA binding;GO:0003725|double-stranded RNA binding;GO:0005515|protein binding;GO:0005524|ATP binding;G…	GO:0002755|MyD88-dependent toll-like receptor signaling pathway;GO:0002842|positive regulation of T cell mediated immune response to tumor cell;GO:0006457|protein folding;GO:0006458|'de novo' protein folding;GO:0006919|activation of cysteine-type endopeptidase activity involved in apoptotic process;GO:0006986|response to unfolded protein;GO:0008637|apoptotic mitochondrial changes;GO:0009409|respo…	GO:0005615|extracellular space;GO:0005737|cytoplasm;GO:0005739|mitochondrion;GO:0005743|mitochondrial inner membrane;GO:0005759|mitochondrial matrix;GO:0005769|early endosome;GO:0005829|cytosol;GO:0005886|plasma membrane;GO:0005905|clathrin-coated pit;GO:0009986|cell surface;GO:0016020|membrane;GO:0030135|coated vesicle;GO:0030141|secretory granule;GO:0032991|protein-containing complex;GO:0046696…	GO:0001530|lipopolysaccharide binding;GO:0002039|p53 binding;GO:0003688|DNA replication origin binding;GO:0003697|single-stranded DNA binding;GO:0003723|RNA binding;GO:0003725|double-stranded RNA binding;GO:0005515|protein binding;GO:0005524|ATP binding;GO:0008035|high-density lipoprotein particle binding;GO:0016853|isomerase activity;GO:0016887|ATP hydrolysis activity;GO:0019899|enzyme binding;G…	hsa05134 Legionellosis;hsa05417 Lipid and atherosclerosis;hsa03018 RNA degradation;hsa04940 Type I diabetes mellitus;hsa05152 Tuberculosis	R-HSA-9609507 Protein localization;R-HSA-9837999 Mitochondrial protein degradation;R-HSA-1268020 Mitochondrial protein import;R-HSA-8864260 Transcriptional regulation by the AP-2 (TFAP2) family of transcription factors	WP706 Sudden infant death syndrome (SIDS) susceptibility pathways;WP2864 Apoptosis-related network due to altered Notch3 in ovarian cancer	Extracellular region;Cytoplasm;Mitochondrion;Membrane
A0A7I2V599	HSPD1	A0A024R3X4;A0A7I2V2X6;A0A7I2V599;P10809	3329	26881	68645.4	11641.3	45302.8	59659.9	119407	GO:0001530|lipopolysaccharide binding;GO:0002039|p53 binding;GO:0002755|MyD88-dependent toll-like receptor signaling pathway;GO:0002842|positive regulation of T cell mediated immune response to tumor cell;GO:0003688|DNA replication origin binding;GO:0003697|single-stranded DNA binding;GO:0003723|RNA binding;GO:0003725|double-stranded RNA binding;GO:0005515|protein binding;GO:0005524|ATP binding;G…	GO:0002755|MyD88-dependent toll-like receptor signaling pathway;GO:0002842|positive regulation of T cell mediated immune response to tumor cell;GO:0006457|protein folding;GO:0006458|'de novo' protein folding;GO:0006919|activation of cysteine-type endopeptidase activity involved in apoptotic process;GO:0006986|response to unfolded protein;GO:0008637|apoptotic mitochondrial changes;GO:0009409|respo…	GO:0005615|extracellular space;GO:0005737|cytoplasm;GO:0005739|mitochondrion;GO:0005743|mitochondrial inner membrane;GO:0005759|mitochondrial matrix;GO:0005769|early endosome;GO:0005829|cytosol;GO:0005886|plasma membrane;GO:0005905|clathrin-coated pit;GO:0009986|cell surface;GO:0016020|membrane;GO:0030135|coated vesicle;GO:0030141|secretory granule;GO:0032991|protein-containing complex;GO:0046696…	GO:0001530|lipopolysaccharide binding;GO:0002039|p53 binding;GO:0003688|DNA replication origin binding;GO:0003697|single-stranded DNA binding;GO:0003723|RNA binding;GO:0003725|double-stranded RNA binding;GO:0005515|protein binding;GO:0005524|ATP binding;GO:0008035|high-density lipoprotein particle binding;GO:0016853|isomerase activity;GO:0016887|ATP hydrolysis activity;GO:0019899|enzyme binding;G…	hsa05134 Legionellosis;hsa05417 Lipid and atherosclerosis;hsa03018 RNA degradation;hsa04940 Type I diabetes mellitus;hsa05152 Tuberculosis	R-HSA-9609507 Protein localization;R-HSA-9837999 Mitochondrial protein degradation;R-HSA-1268020 Mitochondrial protein import;R-HSA-8864260 Transcriptional regulation by the AP-2 (TFAP2) family of transcription factors	WP706 Sudden infant death syndrome (SIDS) susceptibility pathways;WP2864 Apoptosis-related network due to altered Notch3 in ovarian cancer	Extracellular region;Cytoplasm;Mitochondrion;Membrane
P10809	HSPD1	A0A024R3X4;A0A7I2V2X6;A0A7I2V599;P10809	3329	26881	68645.4	11641.3	45302.8	59659.9	119407	GO:0001530|lipopolysaccharide binding;GO:0002039|p53 binding;GO:0002755|MyD88-dependent toll-like receptor signaling pathway;GO:0002842|positive regulation of T cell mediated immune response to tumor cell;GO:0003688|DNA replication origin binding;GO:0003697|single-stranded DNA binding;GO:0003723|RNA binding;GO:0003725|double-stranded RNA binding;GO:0005515|protein binding;GO:0005524|ATP binding;G…	GO:0002755|MyD88-dependent toll-like receptor signaling pathway;GO:0002842|positive regulation of T cell mediated immune response to tumor cell;GO:0006457|protein folding;GO:0006458|'de novo' protein folding;GO:0006919|activation of cysteine-type endopeptidase activity involved in apoptotic process;GO:0006986|response to unfolded protein;GO:0008637|apoptotic mitochondrial changes;GO:0009409|respo…	GO:0005615|extracellular space;GO:0005737|cytoplasm;GO:0005739|mitochondrion;GO:0005743|mitochondrial inner membrane;GO:0005759|mitochondrial matrix;GO:0005769|early endosome;GO:0005829|cytosol;GO:0005886|plasma membrane;GO:0005905|clathrin-coated pit;GO:0009986|cell surface;GO:0016020|membrane;GO:0030135|coated vesicle;GO:0030141|secretory granule;GO:0032991|protein-containing complex;GO:0046696…	GO:0001530|lipopolysaccharide binding;GO:0002039|p53 binding;GO:0003688|DNA replication origin binding;GO:0003697|single-stranded DNA binding;GO:0003723|RNA binding;GO:0003725|double-stranded RNA binding;GO:0005515|protein binding;GO:0005524|ATP binding;GO:0008035|high-density lipoprotein particle binding;GO:0016853|isomerase activity;GO:0016887|ATP hydrolysis activity;GO:0019899|enzyme binding;G…	hsa05134 Legionellosis;hsa05417 Lipid and atherosclerosis;hsa03018 RNA degradation;hsa04940 Type I diabetes mellitus;hsa05152 Tuberculosis	R-HSA-9609507 Protein localization;R-HSA-9837999 Mitochondrial protein degradation;R-HSA-1268020 Mitochondrial protein import;R-HSA-8864260 Transcriptional regulation by the AP-2 (TFAP2) family of transcription factors	WP706 Sudden infant death syndrome (SIDS) susceptibility pathways;WP2864 Apoptosis-related network due to altered Notch3 in ovarian cancer	Extracellular region;Cytoplasm;Mitochondrion;Membrane
A0A024QZT0	VDAC2	A0A024QZT0;A0A0A0MR02;P45880	7417	41686.6	129217	72352.3	148561	345860	628438	GO:0001669|acrosomal vesicle;GO:0005515|protein binding;GO:0005524|ATP binding;GO:0005634|nucleus;GO:0005739|mitochondrion;GO:0005741|mitochondrial outer membrane;GO:0006820|monoatomic anion transport;GO:0007339|binding of sperm to zona pellucida;GO:0008142|oxysterol binding;GO:0008308|voltage-gated monoatomic anion channel activity;GO:0015288|porin activity;GO:0015485|cholesterol binding;GO:0016…	GO:0006820|monoatomic anion transport;GO:0007339|binding of sperm to zona pellucida;GO:0017121|plasma membrane phospholipid scrambling;GO:0032272|negative regulation of protein polymerization;GO:0045332|phospholipid translocation;GO:0097345|mitochondrial outer membrane permeabilization;GO:0098656|monoatomic anion transmembrane transport;GO:1990542|mitochondrial transmembrane transport;GO:2001243|…	GO:0001669|acrosomal vesicle;GO:0005634|nucleus;GO:0005739|mitochondrion;GO:0005741|mitochondrial outer membrane;GO:0016020|membrane;GO:0031966|mitochondrial membrane;GO:0042645|mitochondrial nucleoid;GO:0045121|membrane raft;GO:0046930|pore complex;GO:0097225|sperm midpiece	GO:0005515|protein binding;GO:0005524|ATP binding;GO:0008142|oxysterol binding;GO:0008308|voltage-gated monoatomic anion channel activity;GO:0015288|porin activity;GO:0015485|cholesterol binding;GO:0017128|phospholipid scramblase activity;GO:0031210|phosphatidylcholine binding;GO:0097001|ceramide binding	hsa04613 Neutrophil extracellular trap formation;hsa05012 Parkinson disease;hsa04217 Necroptosis;hsa05020 Prion disease;hsa05016 Huntington disease;hsa05022 Pathways of neurodegeneration - multiple diseases;hsa05010 Alzheimer disease;hsa05415 Diabetic cardiomyopathy;hsa05017 Spinocerebellar ataxia;hsa04216 Ferroptosis;hsa05208 Chemical carcinogenesis - reactive oxygen species;hsa04979 Cholesterol…	R-HSA-9663891 Selective autophagy;R-HSA-9612973 Autophagy;R-HSA-5689880 Ub-specific processing proteases;R-HSA-1632852 Macroautophagy;R-HSA-5688426 Deubiquitination;R-HSA-5205685 PINK1-PRKN Mediated Mitophagy;R-HSA-5205647 Mitophagy;R-HSA-8949215 Mitochondrial calcium ion transport	WP5124 Alzheimer's disease;WP2059 Alzheimer's disease and miRNA effects;WP4313 Ferroptosis	Cytoplasm;Mitochondrion;Membrane
B2R5M8	IDH1	A0A024R3Y6;B2R5M8;O75874;Q6FI37	3417	4015.44	11610.8	4498.44	14115.6	32534.2	46714.5	GO:0000287|magnesium ion binding;GO:0004450|isocitrate dehydrogenase (NADP+) activity;GO:0005515|protein binding;GO:0005576|extracellular region;GO:0005737|cytoplasm;GO:0005739|mitochondrion;GO:0005777|peroxisome;GO:0005782|peroxisomal matrix;GO:0005829|cytosol;GO:0006097|glyoxylate cycle;GO:0006099|tricarboxylic acid cycle;GO:0006102|isocitrate metabolic process;GO:0006103|2-oxoglutarate metabol…	GO:0006097|glyoxylate cycle;GO:0006099|tricarboxylic acid cycle;GO:0006102|isocitrate metabolic process;GO:0006103|2-oxoglutarate metabolic process;GO:0006739|NADP metabolic process;GO:0006749|glutathione metabolic process;GO:0006979|response to oxidative stress;GO:0008585|female gonad development;GO:0048545|response to steroid hormone;GO:0060696|regulation of phospholipid catabolic process;GO:00…	GO:0005576|extracellular region;GO:0005737|cytoplasm;GO:0005739|mitochondrion;GO:0005777|peroxisome;GO:0005782|peroxisomal matrix;GO:0005829|cytosol;GO:0034774|secretory granule lumen;GO:0070062|extracellular exosome;GO:1904724|tertiary granule lumen;GO:1904813|ficolin-1-rich granule lumen	GO:0000287|magnesium ion binding;GO:0004450|isocitrate dehydrogenase (NADP+) activity;GO:0005515|protein binding;GO:0042802|identical protein binding;GO:0042803|protein homodimerization activity;GO:0045296|cadherin binding;GO:0050661|NADP binding;GO:0051287|NAD binding	hsa01200 Carbon metabolism;hsa01230 Biosynthesis of amino acids;hsa00020 Citrate cycle (TCA cycle);hsa05230 Central carbon metabolism in cancer;hsa00480 Glutathione metabolism;hsa04146 Peroxisome;hsa01100 Metabolic pathways;hsa01210 2-Oxocarboxylic acid metabolism	R-HSA-9711123 Cellular response to chemical stress;R-HSA-6798695 Neutrophil degranulation;R-HSA-9755511 KEAP1-NFE2L2 pathway;R-HSA-9609507 Protein localization;R-HSA-9759194 Nuclear events mediated by NFE2L2;R-HSA-9033241 Peroxisomal protein import;R-HSA-8978934 Metabolism of cofactors;R-HSA-5668914 Diseases of metabolism;R-HSA-196854 Metabolism of vitamins and cofactors	WP3925 Amino acid metabolism;WP2453 TCA cycle and deficiency of pyruvate dehydrogenase complex (PDHc);WP100 Glutathione metabolism	Extracellular region;Cytoplasm;Mitochondrion;Peroxisome
O75874	IDH1	A0A024R3Y6;B2R5M8;O75874;Q6FI37	3417	4015.44	11610.8	4498.44	14115.6	32534.2	46714.5	GO:0000287|magnesium ion binding;GO:0004450|isocitrate dehydrogenase (NADP+) activity;GO:0005515|protein binding;GO:0005576|extracellular region;GO:0005737|cytoplasm;GO:0005739|mitochondrion;GO:0005777|peroxisome;GO:0005782|peroxisomal matrix;GO:0005829|cytosol;GO:0006097|glyoxylate cycle;GO:0006099|tricarboxylic acid cycle;GO:0006102|isocitrate metabolic process;GO:0006103|2-oxoglutarate metabol…	GO:0006097|glyoxylate cycle;GO:0006099|tricarboxylic acid cycle;GO:0006102|isocitrate metabolic process;GO:0006103|2-oxoglutarate metabolic process;GO:0006739|NADP metabolic process;GO:0006749|glutathione metabolic process;GO:0006979|response to oxidative stress;GO:0008585|female gonad development;GO:0048545|response to steroid hormone;GO:0060696|regulation of phospholipid catabolic process;GO:00…	GO:0005576|extracellular region;GO:0005737|cytoplasm;GO:0005739|mitochondrion;GO:0005777|peroxisome;GO:0005782|peroxisomal matrix;GO:0005829|cytosol;GO:0034774|secretory granule lumen;GO:0070062|extracellular exosome;GO:1904724|tertiary granule lumen;GO:1904813|ficolin-1-rich granule lumen	GO:0000287|magnesium ion binding;GO:0004450|isocitrate dehydrogenase (NADP+) activity;GO:0005515|protein binding;GO:0042802|identical protein binding;GO:0042803|protein homodimerization activity;GO:0045296|cadherin binding;GO:0050661|NADP binding;GO:0051287|NAD binding	hsa01200 Carbon metabolism;hsa01230 Biosynthesis of amino acids;hsa00020 Citrate cycle (TCA cycle);hsa05230 Central carbon metabolism in cancer;hsa00480 Glutathione metabolism;hsa04146 Peroxisome;hsa01100 Metabolic pathways;hsa01210 2-Oxocarboxylic acid metabolism	R-HSA-9711123 Cellular response to chemical stress;R-HSA-6798695 Neutrophil degranulation;R-HSA-9755511 KEAP1-NFE2L2 pathway;R-HSA-9609507 Protein localization;R-HSA-9759194 Nuclear events mediated by NFE2L2;R-HSA-9033241 Peroxisomal protein import;R-HSA-8978934 Metabolism of cofactors;R-HSA-5668914 Diseases of metabolism;R-HSA-196854 Metabolism of vitamins and cofactors	WP3925 Amino acid metabolism;WP2453 TCA cycle and deficiency of pyruvate dehydrogenase complex (PDHc);WP100 Glutathione metabolism	Extracellular region;Cytoplasm;Mitochondrion;Peroxisome
Q6FI37	IDH1	A0A024R3Y6;B2R5M8;O75874;Q6FI37	3417	4015.44	11610.8	4498.44	14115.6	32534.2	46714.5	GO:0000287|magnesium ion binding;GO:0004450|isocitrate dehydrogenase (NADP+) activity;GO:0005515|protein binding;GO:0005576|extracellular region;GO:0005737|cytoplasm;GO:0005739|mitochondrion;GO:0005777|peroxisome;GO:0005782|peroxisomal matrix;GO:0005829|cytosol;GO:0006097|glyoxylate cycle;GO:0006099|tricarboxylic acid cycle;GO:0006102|isocitrate metabolic process;GO:0006103|2-oxoglutarate metabol…	GO:0006097|glyoxylate cycle;GO:0006099|tricarboxylic acid cycle;GO:0006102|isocitrate metabolic process;GO:0006103|2-oxoglutarate metabolic process;GO:0006739|NADP metabolic process;GO:0006749|glutathione metabolic process;GO:0006979|response to oxidative stress;GO:0008585|female gonad development;GO:0048545|response to steroid hormone;GO:0060696|regulation of phospholipid catabolic process;GO:00…	GO:0005576|extracellular region;GO:0005737|cytoplasm;GO:0005739|mitochondrion;GO:0005777|peroxisome;GO:0005782|peroxisomal matrix;GO:0005829|cytosol;GO:0034774|secretory granule lumen;GO:0070062|extracellular exosome;GO:1904724|tertiary granule lumen;GO:1904813|ficolin-1-rich granule lumen	GO:0000287|magnesium ion binding;GO:0004450|isocitrate dehydrogenase (NADP+) activity;GO:0005515|protein binding;GO:0042802|identical protein binding;GO:0042803|protein homodimerization activity;GO:0045296|cadherin binding;GO:0050661|NADP binding;GO:0051287|NAD binding	hsa01200 Carbon metabolism;hsa01230 Biosynthesis of amino acids;hsa00020 Citrate cycle (TCA cycle);hsa05230 Central carbon metabolism in cancer;hsa00480 Glutathione metabolism;hsa04146 Peroxisome;hsa01100 Metabolic pathways;hsa01210 2-Oxocarboxylic acid metabolism	R-HSA-9711123 Cellular response to chemical stress;R-HSA-6798695 Neutrophil degranulation;R-HSA-9755511 KEAP1-NFE2L2 pathway;R-HSA-9609507 Protein localization;R-HSA-9759194 Nuclear events mediated by NFE2L2;R-HSA-9033241 Peroxisomal protein import;R-HSA-8978934 Metabolism of cofactors;R-HSA-5668914 Diseases of metabolism;R-HSA-196854 Metabolism of vitamins and cofactors	WP3925 Amino acid metabolism;WP2453 TCA cycle and deficiency of pyruvate dehydrogenase complex (PDHc);WP100 Glutathione metabolism	Extracellular region;Cytoplasm;Mitochondrion;Peroxisome
A0A1L1UHR1	VDAC1	A0A1L1UHR1;P21796	7416	8655.91	15950.3	7866.74	17655.8	31907.2	51254.3	GO:0001662|behavioral fear response;GO:0005515|protein binding;GO:0005524|ATP binding;GO:0005634|nucleus;GO:0005739|mitochondrion;GO:0005741|mitochondrial outer membrane;GO:0005757|mitochondrial permeability transition pore complex;GO:0005886|plasma membrane;GO:0006090|pyruvate metabolic process;GO:0006820|monoatomic anion transport;GO:0006869|lipid transport;GO:0006915|apoptotic process;GO:00072…	GO:0001662|behavioral fear response;GO:0006090|pyruvate metabolic process;GO:0006820|monoatomic anion transport;GO:0006869|lipid transport;GO:0006915|apoptotic process;GO:0007270|neuron-neuron synaptic transmission;GO:0007612|learning;GO:0030855|epithelial cell differentiation;GO:0036444|calcium import into the mitochondrion;GO:0043065|positive regulation of apoptotic process;GO:0043066|negative …	GO:0005634|nucleus;GO:0005739|mitochondrion;GO:0005741|mitochondrial outer membrane;GO:0005757|mitochondrial permeability transition pore complex;GO:0005886|plasma membrane;GO:0016020|membrane;GO:0031966|mitochondrial membrane;GO:0042645|mitochondrial nucleoid;GO:0045121|membrane raft;GO:0045202|synapse;GO:0046930|pore complex;GO:0070062|extracellular exosome	GO:0005515|protein binding;GO:0005524|ATP binding;GO:0008142|oxysterol binding;GO:0008308|voltage-gated monoatomic anion channel activity;GO:0015288|porin activity;GO:0015485|cholesterol binding;GO:0019901|protein kinase binding;GO:0031210|phosphatidylcholine binding;GO:0042802|identical protein binding;GO:0044325|transmembrane transporter binding;GO:0097001|ceramide binding	hsa04613 Neutrophil extracellular trap formation;hsa05012 Parkinson disease;hsa04217 Necroptosis;hsa05020 Prion disease;hsa05014 Amyotrophic lateral sclerosis;hsa05016 Huntington disease;hsa05022 Pathways of neurodegeneration - multiple diseases;hsa05010 Alzheimer disease;hsa05131 Shigellosis;hsa05415 Diabetic cardiomyopathy;hsa05017 Spinocerebellar ataxia;hsa05208 Chemical carcinogenesis - react…	R-HSA-9663891 Selective autophagy;R-HSA-9612973 Autophagy;R-HSA-5689880 Ub-specific processing proteases;R-HSA-1632852 Macroautophagy;R-HSA-5688426 Deubiquitination;R-HSA-70268 Pyruvate metabolism;R-HSA-5205685 PINK1-PRKN Mediated Mitophagy;R-HSA-1428517 Aerobic respiration and respiratory electron transport;R-HSA-9609507 Protein localization;R-HSA-5205647 Mitophagy;R-HSA-1268020 Mitochondrial pr…	WP5124 Alzheimer's disease;WP2059 Alzheimer's disease and miRNA effects	Extracellular region;Cytoplasm;Mitochondrion;Membrane
P06733	ENO1	A0A024R4F1;P06733	2023	219965	265773	108577	364686	488049	673888	GO:0000015|phosphopyruvate hydratase complex;GO:0000122|negative regulation of transcription by RNA polymerase II;GO:0000287|magnesium ion binding;GO:0000977|RNA polymerase II transcription regulatory region sequence-specific DNA binding;GO:0001222|transcription corepressor binding;GO:0001227|DNA-binding transcription repressor activity, RNA polymerase II-specific;GO:0003714|transcription corepre…	GO:0000122|negative regulation of transcription by RNA polymerase II;GO:0006094|gluconeogenesis;GO:0006096|glycolytic process;GO:0009615|response to virus;GO:0010756|positive regulation of plasminogen activation;GO:0030308|negative regulation of cell growth;GO:0045892|negative regulation of DNA-templated transcription;GO:0045933|positive regulation of muscle contraction;GO:0061621|canonical glyco…	GO:0000015|phosphopyruvate hydratase complex;GO:0005615|extracellular space;GO:0005634|nucleus;GO:0005640|nuclear outer membrane;GO:0005737|cytoplasm;GO:0005829|cytosol;GO:0005886|plasma membrane;GO:0005938|cell cortex;GO:0009986|cell surface;GO:0016020|membrane;GO:0031430|M band;GO:0070062|extracellular exosome	GO:0000287|magnesium ion binding;GO:0000977|RNA polymerase II transcription regulatory region sequence-specific DNA binding;GO:0001222|transcription corepressor binding;GO:0001227|DNA-binding transcription repressor activity, RNA polymerase II-specific;GO:0003714|transcription corepressor activity;GO:0003723|RNA binding;GO:0004634|phosphopyruvate hydratase activity;GO:0005515|protein binding;GO:0…	hsa01200 Carbon metabolism;hsa00010 Glycolysis / Gluconeogenesis;hsa04066 HIF-1 signaling pathway;hsa01230 Biosynthesis of amino acids;hsa01100 Metabolic pathways;hsa04820 Cytoskeleton in muscle cells;hsa03018 RNA degradation	R-HSA-70171 Glycolysis;R-HSA-70326 Glucose metabolism;R-HSA-70263 Gluconeogenesis;R-HSA-9635486 Infection with Mycobacterium tuberculosis;R-HSA-9824439 Bacterial Infection Pathways;R-HSA-71387 Metabolism of carbohydrates;R-HSA-9637690 Response of Mtb to phagocytosis	WP534 Glycolysis and gluconeogenesis;WP4629 Aerobic glycolysis;WP5049 Glycolysis in senescence;WP4018 Clear cell renal cell carcinoma pathways;WP4290 Metabolic reprogramming in colon cancer;WP4754 IL-18 signaling pathway	Extracellular region;Cytoplasm;Membrane;Nuclear membrane
A0A1U9X9A3	VARS1	A0A1U9X9A3	7407	26583.2	61473.7	24315.5	72936.6	42800.4	81077.1	GO:0002161|aminoacyl-tRNA editing activity;GO:0004832|valine-tRNA ligase activity;GO:0005515|protein binding;GO:0005524|ATP binding;GO:0005829|cytosol;GO:0006418|tRNA aminoacylation for protein translation;GO:0006438|valyl-tRNA aminoacylation;GO:0106074|aminoacyl-tRNA metabolism involved in translational fidelity	GO:0006418|tRNA aminoacylation for protein translation;GO:0006438|valyl-tRNA aminoacylation;GO:0106074|aminoacyl-tRNA metabolism involved in translational fidelity	GO:0005829|cytosol	GO:0002161|aminoacyl-tRNA editing activity;GO:0004832|valine-tRNA ligase activity;GO:0005515|protein binding;GO:0005524|ATP binding	hsa00970 Aminoacyl-tRNA biosynthesis	R-HSA-72766 Translation;R-HSA-379716 Cytosolic tRNA aminoacylation;R-HSA-379724 tRNA Aminoacylation	WP3925 Amino acid metabolism	Cytoplasm
P40926	MDH2	A0A024R4K3;P40926;Q0QF37;Q6FHZ0;Q75MT9	4191	123549	158615	72827.2	211156	394820	782708	GO:0003723|RNA binding;GO:0005634|nucleus;GO:0005737|cytoplasm;GO:0005739|mitochondrion;GO:0005759|mitochondrial matrix;GO:0006094|gluconeogenesis;GO:0006099|tricarboxylic acid cycle;GO:0006108|malate metabolic process;GO:0006734|NADH metabolic process;GO:0009060|aerobic respiration;GO:0016020|membrane;GO:0030060|L-malate dehydrogenase (NAD+) activity;GO:0042802|identical protein binding;GO:00434…	GO:0006094|gluconeogenesis;GO:0006099|tricarboxylic acid cycle;GO:0006108|malate metabolic process;GO:0006734|NADH metabolic process;GO:0009060|aerobic respiration;GO:0043490|malate-aspartate shuttle	GO:0005634|nucleus;GO:0005737|cytoplasm;GO:0005739|mitochondrion;GO:0005759|mitochondrial matrix;GO:0016020|membrane;GO:0070062|extracellular exosome	GO:0003723|RNA binding;GO:0030060|L-malate dehydrogenase (NAD+) activity;GO:0042802|identical protein binding;GO:0046554|L-malate dehydrogenase (NADP+) activity	hsa01200 Carbon metabolism;hsa00020 Citrate cycle (TCA cycle);hsa00620 Pyruvate metabolism;hsa01100 Metabolic pathways;hsa00630 Glyoxylate and dicarboxylate metabolism;hsa00270 Cysteine and methionine metabolism	R-HSA-1428517 Aerobic respiration and respiratory electron transport;R-HSA-9837999 Mitochondrial protein degradation;R-HSA-71403 Citric acid cycle (TCA cycle);R-HSA-611105 Respiratory electron transport	WP534 Glycolysis and gluconeogenesis;WP4290 Metabolic reprogramming in colon cancer;WP3925 Amino acid metabolism;WP78 TCA cycle (aka Krebs or citric acid cycle);WP4595 Urea cycle and associated pathways;WP5046 NAD metabolism in oncogene-induced senescence and mitochondrial dysfunction-associated senescence	Extracellular region;Cytoplasm;Mitochondrion;Membrane
Q0QF37	MDH2	A0A024R4K3;P40926;Q0QF37;Q6FHZ0;Q75MT9	4191	123549	158615	72827.2	211156	394820	782708	GO:0003723|RNA binding;GO:0005634|nucleus;GO:0005737|cytoplasm;GO:0005739|mitochondrion;GO:0005759|mitochondrial matrix;GO:0006094|gluconeogenesis;GO:0006099|tricarboxylic acid cycle;GO:0006108|malate metabolic process;GO:0006734|NADH metabolic process;GO:0009060|aerobic respiration;GO:0016020|membrane;GO:0030060|L-malate dehydrogenase (NAD+) activity;GO:0042802|identical protein binding;GO:00434…	GO:0006094|gluconeogenesis;GO:0006099|tricarboxylic acid cycle;GO:0006108|malate metabolic process;GO:0006734|NADH metabolic process;GO:0009060|aerobic respiration;GO:0043490|malate-aspartate shuttle	GO:0005634|nucleus;GO:0005737|cytoplasm;GO:0005739|mitochondrion;GO:0005759|mitochondrial matrix;GO:0016020|membrane;GO:0070062|extracellular exosome	GO:0003723|RNA binding;GO:0030060|L-malate dehydrogenase (NAD+) activity;GO:0042802|identical protein binding;GO:0046554|L-malate dehydrogenase (NADP+) activity	hsa01200 Carbon metabolism;hsa00020 Citrate cycle (TCA cycle);hsa00620 Pyruvate metabolism;hsa01100 Metabolic pathways;hsa00630 Glyoxylate and dicarboxylate metabolism;hsa00270 Cysteine and methionine metabolism	R-HSA-1428517 Aerobic respiration and respiratory electron transport;R-HSA-9837999 Mitochondrial protein degradation;R-HSA-71403 Citric acid cycle (TCA cycle);R-HSA-611105 Respiratory electron transport	WP534 Glycolysis and gluconeogenesis;WP4290 Metabolic reprogramming in colon cancer;WP3925 Amino acid metabolism;WP78 TCA cycle (aka Krebs or citric acid cycle);WP4595 Urea cycle and associated pathways;WP5046 NAD metabolism in oncogene-induced senescence and mitochondrial dysfunction-associated senescence	Extracellular region;Cytoplasm;Mitochondrion;Membrane
Q6FHZ0	MDH2	A0A024R4K3;P40926;Q0QF37;Q6FHZ0;Q75MT9	4191	123549	158615	72827.2	211156	394820	782708	GO:0003723|RNA binding;GO:0005634|nucleus;GO:0005737|cytoplasm;GO:0005739|mitochondrion;GO:0005759|mitochondrial matrix;GO:0006094|gluconeogenesis;GO:0006099|tricarboxylic acid cycle;GO:0006108|malate metabolic process;GO:0006734|NADH metabolic process;GO:0009060|aerobic respiration;GO:0016020|membrane;GO:0030060|L-malate dehydrogenase (NAD+) activity;GO:0042802|identical protein binding;GO:00434…	GO:0006094|gluconeogenesis;GO:0006099|tricarboxylic acid cycle;GO:0006108|malate metabolic process;GO:0006734|NADH metabolic process;GO:0009060|aerobic respiration;GO:0043490|malate-aspartate shuttle	GO:0005634|nucleus;GO:0005737|cytoplasm;GO:0005739|mitochondrion;GO:0005759|mitochondrial matrix;GO:0016020|membrane;GO:0070062|extracellular exosome	GO:0003723|RNA binding;GO:0030060|L-malate dehydrogenase (NAD+) activity;GO:0042802|identical protein binding;GO:0046554|L-malate dehydrogenase (NADP+) activity	hsa01200 Carbon metabolism;hsa00020 Citrate cycle (TCA cycle);hsa00620 Pyruvate metabolism;hsa01100 Metabolic pathways;hsa00630 Glyoxylate and dicarboxylate metabolism;hsa00270 Cysteine and methionine metabolism	R-HSA-1428517 Aerobic respiration and respiratory electron transport;R-HSA-9837999 Mitochondrial protein degradation;R-HSA-71403 Citric acid cycle (TCA cycle);R-HSA-611105 Respiratory electron transport	WP534 Glycolysis and gluconeogenesis;WP4290 Metabolic reprogramming in colon cancer;WP3925 Amino acid metabolism;WP78 TCA cycle (aka Krebs or citric acid cycle);WP4595 Urea cycle and associated pathways;WP5046 NAD metabolism in oncogene-induced senescence and mitochondrial dysfunction-associated senescence	Extracellular region;Cytoplasm;Mitochondrion;Membrane
Q75MT9	MDH2	A0A024R4K3;P40926;Q0QF37;Q6FHZ0;Q75MT9	4191	123549	158615	72827.2	211156	394820	782708	GO:0003723|RNA binding;GO:0005634|nucleus;GO:0005737|cytoplasm;GO:0005739|mitochondrion;GO:0005759|mitochondrial matrix;GO:0006094|gluconeogenesis;GO:0006099|tricarboxylic acid cycle;GO:0006108|malate metabolic process;GO:0006734|NADH metabolic process;GO:0009060|aerobic respiration;GO:0016020|membrane;GO:0030060|L-malate dehydrogenase (NAD+) activity;GO:0042802|identical protein binding;GO:00434…	GO:0006094|gluconeogenesis;GO:0006099|tricarboxylic acid cycle;GO:0006108|malate metabolic process;GO:0006734|NADH metabolic process;GO:0009060|aerobic respiration;GO:0043490|malate-aspartate shuttle	GO:0005634|nucleus;GO:0005737|cytoplasm;GO:0005739|mitochondrion;GO:0005759|mitochondrial matrix;GO:0016020|membrane;GO:0070062|extracellular exosome	GO:0003723|RNA binding;GO:0030060|L-malate dehydrogenase (NAD+) activity;GO:0042802|identical protein binding;GO:0046554|L-malate dehydrogenase (NADP+) activity	hsa01200 Carbon metabolism;hsa00020 Citrate cycle (TCA cycle);hsa00620 Pyruvate metabolism;hsa01100 Metabolic pathways;hsa00630 Glyoxylate and dicarboxylate metabolism;hsa00270 Cysteine and methionine metabolism	R-HSA-1428517 Aerobic respiration and respiratory electron transport;R-HSA-9837999 Mitochondrial protein degradation;R-HSA-71403 Citric acid cycle (TCA cycle);R-HSA-611105 Respiratory electron transport	WP534 Glycolysis and gluconeogenesis;WP4290 Metabolic reprogramming in colon cancer;WP3925 Amino acid metabolism;WP78 TCA cycle (aka Krebs or citric acid cycle);WP4595 Urea cycle and associated pathways;WP5046 NAD metabolism in oncogene-induced senescence and mitochondrial dysfunction-associated senescence	Extracellular region;Cytoplasm;Mitochondrion;Membrane
F8VQQ8	UBE2N	F8VQQ8;P61088;V9HW41	7334	39462.8	63316.2	56219.2	49742.6	191102	133957	GO:0000151|ubiquitin ligase complex;GO:0000209|protein polyubiquitination;GO:0000724|double-strand break repair via homologous recombination;GO:0000729|DNA double-strand break processing;GO:0003723|RNA binding;GO:0004842|ubiquitin-protein transferase activity;GO:0005515|protein binding;GO:0005524|ATP binding;GO:0005634|nucleus;GO:0005654|nucleoplasm;GO:0005737|cytoplasm;GO:0005829|cytosol;GO:0006…	GO:0000209|protein polyubiquitination;GO:0000724|double-strand break repair via homologous recombination;GO:0000729|DNA double-strand break processing;GO:0006282|regulation of DNA repair;GO:0006301|postreplication repair;GO:0006513|protein monoubiquitination;GO:0016567|protein ubiquitination;GO:0043123|positive regulation of canonical NF-kappaB signal transduction;GO:0043161|proteasome-mediated u…	GO:0000151|ubiquitin ligase complex;GO:0005634|nucleus;GO:0005654|nucleoplasm;GO:0005737|cytoplasm;GO:0005829|cytosol;GO:0031371|ubiquitin conjugating enzyme complex;GO:0031372|UBC13-MMS2 complex;GO:0032991|protein-containing complex;GO:0070062|extracellular exosome	GO:0003723|RNA binding;GO:0004842|ubiquitin-protein transferase activity;GO:0005515|protein binding;GO:0005524|ATP binding;GO:0031625|ubiquitin protein ligase binding;GO:0043130|ubiquitin binding;GO:0061631|ubiquitin conjugating enzyme activity;GO:0097027|ubiquitin-protein transferase activator activity	hsa05131 Shigellosis;hsa04120 Ubiquitin mediated proteolysis	R-HSA-9646399 Aggrephagy;R-HSA-9663891 Selective autophagy;R-HSA-9679506 SARS-CoV Infections;R-HSA-9612973 Autophagy;R-HSA-9694516 SARS-CoV-2 Infection;R-HSA-1169410 Antiviral mechanism by IFN-stimulated genes;R-HSA-1632852 Macroautophagy;R-HSA-9705683 SARS-CoV-2-host interactions;R-HSA-69481 G2/M Checkpoints;R-HSA-5693565 Recruitment and ATM-mediated phosphorylation of repair and signaling prote…	WP4906 3q29 copy number variation syndrome;WP3656 Interleukin-1 induced activation of NF-kB;WP3877 MYD88 distinct input-output pathway;WP195 IL-1 signaling pathway	Extracellular region;Cytoplasm
B2R4S5	NPC2	A0A024R6C0;B2R4S5;B4DV10;E7EMS2;G3V3D1;G3V3E8;H0YIZ1;J3KMY5;P61916;Q53HV6	10577	1742.09	878.666	1571.01	214.715	2027.27	3533.97	GO:0005515|protein binding;GO:0005576|extracellular region;GO:0005615|extracellular space;GO:0005764|lysosome;GO:0005783|endoplasmic reticulum;GO:0008203|cholesterol metabolic process;GO:0009615|response to virus;GO:0010467|gene expression;GO:0010878|cholesterol storage;GO:0015485|cholesterol binding;GO:0015914|phospholipid transport;GO:0019747|regulation of isoprenoid metabolic process;GO:001989…	GO:0008203|cholesterol metabolic process;GO:0009615|response to virus;GO:0010467|gene expression;GO:0010878|cholesterol storage;GO:0015914|phospholipid transport;GO:0019747|regulation of isoprenoid metabolic process;GO:0030301|cholesterol transport;GO:0032366|intracellular sterol transport;GO:0032367|intracellular cholesterol transport;GO:0033344|cholesterol efflux;GO:0042632|cholesterol homeosta…	GO:0005576|extracellular region;GO:0005615|extracellular space;GO:0005764|lysosome;GO:0005783|endoplasmic reticulum;GO:0035578|azurophil granule lumen;GO:0043202|lysosomal lumen;GO:0070062|extracellular exosome	GO:0005515|protein binding;GO:0015485|cholesterol binding;GO:0019899|enzyme binding;GO:0120020|cholesterol transfer activity	hsa04979 Cholesterol metabolism;hsa04142 Lysosome	R-HSA-6798695 Neutrophil degranulation;R-HSA-174824 Plasma lipoprotein assembly, remodeling, and clearance;R-HSA-8964043 Plasma lipoprotein clearance;R-HSA-8964038 LDL clearance	WP4217 Ebola virus pathway in host;WP5064 7-oxo-C and 7-beta-HC pathways;WP3945 TYROBP causal network in microglia	Extracellular region;Cytoplasm;Endoplasmic reticulum;Lysosome
B4DV10		A0A024R6C0;B2R4S5;B4DV10;E7EMS2;G3V3D1;G3V3E8;H0YIZ1;J3KMY5;P61916;Q53HV6		1742.09	878.666	1571.01	214.715	2027.27	3533.97	-	-	-	-	-	-	-	-
E7EMS2	NPC2	A0A024R6C0;B2R4S5;B4DV10;E7EMS2;G3V3D1;G3V3E8;H0YIZ1;J3KMY5;P61916;Q53HV6	10577	1742.09	878.666	1571.01	214.715	2027.27	3533.97	GO:0005515|protein binding;GO:0005576|extracellular region;GO:0005615|extracellular space;GO:0005764|lysosome;GO:0005783|endoplasmic reticulum;GO:0008203|cholesterol metabolic process;GO:0009615|response to virus;GO:0010467|gene expression;GO:0010878|cholesterol storage;GO:0015485|cholesterol binding;GO:0015914|phospholipid transport;GO:0019747|regulation of isoprenoid metabolic process;GO:001989…	GO:0008203|cholesterol metabolic process;GO:0009615|response to virus;GO:0010467|gene expression;GO:0010878|cholesterol storage;GO:0015914|phospholipid transport;GO:0019747|regulation of isoprenoid metabolic process;GO:0030301|cholesterol transport;GO:0032366|intracellular sterol transport;GO:0032367|intracellular cholesterol transport;GO:0033344|cholesterol efflux;GO:0042632|cholesterol homeosta…	GO:0005576|extracellular region;GO:0005615|extracellular space;GO:0005764|lysosome;GO:0005783|endoplasmic reticulum;GO:0035578|azurophil granule lumen;GO:0043202|lysosomal lumen;GO:0070062|extracellular exosome	GO:0005515|protein binding;GO:0015485|cholesterol binding;GO:0019899|enzyme binding;GO:0120020|cholesterol transfer activity	hsa04979 Cholesterol metabolism;hsa04142 Lysosome	R-HSA-6798695 Neutrophil degranulation;R-HSA-174824 Plasma lipoprotein assembly, remodeling, and clearance;R-HSA-8964043 Plasma lipoprotein clearance;R-HSA-8964038 LDL clearance	WP4217 Ebola virus pathway in host;WP5064 7-oxo-C and 7-beta-HC pathways;WP3945 TYROBP causal network in microglia	Extracellular region;Cytoplasm;Endoplasmic reticulum;Lysosome
G3V3D1	NPC2	A0A024R6C0;B2R4S5;B4DV10;E7EMS2;G3V3D1;G3V3E8;H0YIZ1;J3KMY5;P61916;Q53HV6	10577	1742.09	878.666	1571.01	214.715	2027.27	3533.97	GO:0005515|protein binding;GO:0005576|extracellular region;GO:0005615|extracellular space;GO:0005764|lysosome;GO:0005783|endoplasmic reticulum;GO:0008203|cholesterol metabolic process;GO:0009615|response to virus;GO:0010467|gene expression;GO:0010878|cholesterol storage;GO:0015485|cholesterol binding;GO:0015914|phospholipid transport;GO:0019747|regulation of isoprenoid metabolic process;GO:001989…	GO:0008203|cholesterol metabolic process;GO:0009615|response to virus;GO:0010467|gene expression;GO:0010878|cholesterol storage;GO:0015914|phospholipid transport;GO:0019747|regulation of isoprenoid metabolic process;GO:0030301|cholesterol transport;GO:0032366|intracellular sterol transport;GO:0032367|intracellular cholesterol transport;GO:0033344|cholesterol efflux;GO:0042632|cholesterol homeosta…	GO:0005576|extracellular region;GO:0005615|extracellular space;GO:0005764|lysosome;GO:0005783|endoplasmic reticulum;GO:0035578|azurophil granule lumen;GO:0043202|lysosomal lumen;GO:0070062|extracellular exosome	GO:0005515|protein binding;GO:0015485|cholesterol binding;GO:0019899|enzyme binding;GO:0120020|cholesterol transfer activity	hsa04979 Cholesterol metabolism;hsa04142 Lysosome	R-HSA-6798695 Neutrophil degranulation;R-HSA-174824 Plasma lipoprotein assembly, remodeling, and clearance;R-HSA-8964043 Plasma lipoprotein clearance;R-HSA-8964038 LDL clearance	WP4217 Ebola virus pathway in host;WP5064 7-oxo-C and 7-beta-HC pathways;WP3945 TYROBP causal network in microglia	Extracellular region;Cytoplasm;Endoplasmic reticulum;Lysosome
G3V3E8	NPC2	A0A024R6C0;B2R4S5;B4DV10;E7EMS2;G3V3D1;G3V3E8;H0YIZ1;J3KMY5;P61916;Q53HV6	10577	1742.09	878.666	1571.01	214.715	2027.27	3533.97	GO:0005515|protein binding;GO:0005576|extracellular region;GO:0005615|extracellular space;GO:0005764|lysosome;GO:0005783|endoplasmic reticulum;GO:0008203|cholesterol metabolic process;GO:0009615|response to virus;GO:0010467|gene expression;GO:0010878|cholesterol storage;GO:0015485|cholesterol binding;GO:0015914|phospholipid transport;GO:0019747|regulation of isoprenoid metabolic process;GO:001989…	GO:0008203|cholesterol metabolic process;GO:0009615|response to virus;GO:0010467|gene expression;GO:0010878|cholesterol storage;GO:0015914|phospholipid transport;GO:0019747|regulation of isoprenoid metabolic process;GO:0030301|cholesterol transport;GO:0032366|intracellular sterol transport;GO:0032367|intracellular cholesterol transport;GO:0033344|cholesterol efflux;GO:0042632|cholesterol homeosta…	GO:0005576|extracellular region;GO:0005615|extracellular space;GO:0005764|lysosome;GO:0005783|endoplasmic reticulum;GO:0035578|azurophil granule lumen;GO:0043202|lysosomal lumen;GO:0070062|extracellular exosome	GO:0005515|protein binding;GO:0015485|cholesterol binding;GO:0019899|enzyme binding;GO:0120020|cholesterol transfer activity	hsa04979 Cholesterol metabolism;hsa04142 Lysosome	R-HSA-6798695 Neutrophil degranulation;R-HSA-174824 Plasma lipoprotein assembly, remodeling, and clearance;R-HSA-8964043 Plasma lipoprotein clearance;R-HSA-8964038 LDL clearance	WP4217 Ebola virus pathway in host;WP5064 7-oxo-C and 7-beta-HC pathways;WP3945 TYROBP causal network in microglia	Extracellular region;Cytoplasm;Endoplasmic reticulum;Lysosome
H0YIZ1	NPC2	A0A024R6C0;B2R4S5;B4DV10;E7EMS2;G3V3D1;G3V3E8;H0YIZ1;J3KMY5;P61916;Q53HV6	10577	1742.09	878.666	1571.01	214.715	2027.27	3533.97	GO:0005515|protein binding;GO:0005576|extracellular region;GO:0005615|extracellular space;GO:0005764|lysosome;GO:0005783|endoplasmic reticulum;GO:0008203|cholesterol metabolic process;GO:0009615|response to virus;GO:0010467|gene expression;GO:0010878|cholesterol storage;GO:0015485|cholesterol binding;GO:0015914|phospholipid transport;GO:0019747|regulation of isoprenoid metabolic process;GO:001989…	GO:0008203|cholesterol metabolic process;GO:0009615|response to virus;GO:0010467|gene expression;GO:0010878|cholesterol storage;GO:0015914|phospholipid transport;GO:0019747|regulation of isoprenoid metabolic process;GO:0030301|cholesterol transport;GO:0032366|intracellular sterol transport;GO:0032367|intracellular cholesterol transport;GO:0033344|cholesterol efflux;GO:0042632|cholesterol homeosta…	GO:0005576|extracellular region;GO:0005615|extracellular space;GO:0005764|lysosome;GO:0005783|endoplasmic reticulum;GO:0035578|azurophil granule lumen;GO:0043202|lysosomal lumen;GO:0070062|extracellular exosome	GO:0005515|protein binding;GO:0015485|cholesterol binding;GO:0019899|enzyme binding;GO:0120020|cholesterol transfer activity	hsa04979 Cholesterol metabolism;hsa04142 Lysosome	R-HSA-6798695 Neutrophil degranulation;R-HSA-174824 Plasma lipoprotein assembly, remodeling, and clearance;R-HSA-8964043 Plasma lipoprotein clearance;R-HSA-8964038 LDL clearance	WP4217 Ebola virus pathway in host;WP5064 7-oxo-C and 7-beta-HC pathways;WP3945 TYROBP causal network in microglia	Extracellular region;Cytoplasm;Endoplasmic reticulum;Lysosome
J3KMY5	NPC2	A0A024R6C0;B2R4S5;B4DV10;E7EMS2;G3V3D1;G3V3E8;H0YIZ1;J3KMY5;P61916;Q53HV6	10577	1742.09	878.666	1571.01	214.715	2027.27	3533.97	GO:0005515|protein binding;GO:0005576|extracellular region;GO:0005615|extracellular space;GO:0005764|lysosome;GO:0005783|endoplasmic reticulum;GO:0008203|cholesterol metabolic process;GO:0009615|response to virus;GO:0010467|gene expression;GO:0010878|cholesterol storage;GO:0015485|cholesterol binding;GO:0015914|phospholipid transport;GO:0019747|regulation of isoprenoid metabolic process;GO:001989…	GO:0008203|cholesterol metabolic process;GO:0009615|response to virus;GO:0010467|gene expression;GO:0010878|cholesterol storage;GO:0015914|phospholipid transport;GO:0019747|regulation of isoprenoid metabolic process;GO:0030301|cholesterol transport;GO:0032366|intracellular sterol transport;GO:0032367|intracellular cholesterol transport;GO:0033344|cholesterol efflux;GO:0042632|cholesterol homeosta…	GO:0005576|extracellular region;GO:0005615|extracellular space;GO:0005764|lysosome;GO:0005783|endoplasmic reticulum;GO:0035578|azurophil granule lumen;GO:0043202|lysosomal lumen;GO:0070062|extracellular exosome	GO:0005515|protein binding;GO:0015485|cholesterol binding;GO:0019899|enzyme binding;GO:0120020|cholesterol transfer activity	hsa04979 Cholesterol metabolism;hsa04142 Lysosome	R-HSA-6798695 Neutrophil degranulation;R-HSA-174824 Plasma lipoprotein assembly, remodeling, and clearance;R-HSA-8964043 Plasma lipoprotein clearance;R-HSA-8964038 LDL clearance	WP4217 Ebola virus pathway in host;WP5064 7-oxo-C and 7-beta-HC pathways;WP3945 TYROBP causal network in microglia	Extracellular region;Cytoplasm;Endoplasmic reticulum;Lysosome
P61916	NPC2	A0A024R6C0;B2R4S5;B4DV10;E7EMS2;G3V3D1;G3V3E8;H0YIZ1;J3KMY5;P61916;Q53HV6	10577	1742.09	878.666	1571.01	214.715	2027.27	3533.97	GO:0005515|protein binding;GO:0005576|extracellular region;GO:0005615|extracellular space;GO:0005764|lysosome;GO:0005783|endoplasmic reticulum;GO:0008203|cholesterol metabolic process;GO:0009615|response to virus;GO:0010467|gene expression;GO:0010878|cholesterol storage;GO:0015485|cholesterol binding;GO:0015914|phospholipid transport;GO:0019747|regulation of isoprenoid metabolic process;GO:001989…	GO:0008203|cholesterol metabolic process;GO:0009615|response to virus;GO:0010467|gene expression;GO:0010878|cholesterol storage;GO:0015914|phospholipid transport;GO:0019747|regulation of isoprenoid metabolic process;GO:0030301|cholesterol transport;GO:0032366|intracellular sterol transport;GO:0032367|intracellular cholesterol transport;GO:0033344|cholesterol efflux;GO:0042632|cholesterol homeosta…	GO:0005576|extracellular region;GO:0005615|extracellular space;GO:0005764|lysosome;GO:0005783|endoplasmic reticulum;GO:0035578|azurophil granule lumen;GO:0043202|lysosomal lumen;GO:0070062|extracellular exosome	GO:0005515|protein binding;GO:0015485|cholesterol binding;GO:0019899|enzyme binding;GO:0120020|cholesterol transfer activity	hsa04979 Cholesterol metabolism;hsa04142 Lysosome	R-HSA-6798695 Neutrophil degranulation;R-HSA-174824 Plasma lipoprotein assembly, remodeling, and clearance;R-HSA-8964043 Plasma lipoprotein clearance;R-HSA-8964038 LDL clearance	WP4217 Ebola virus pathway in host;WP5064 7-oxo-C and 7-beta-HC pathways;WP3945 TYROBP causal network in microglia	Extracellular region;Cytoplasm;Endoplasmic reticulum;Lysosome
Q53HV6		A0A024R6C0;B2R4S5;B4DV10;E7EMS2;G3V3D1;G3V3E8;H0YIZ1;J3KMY5;P61916;Q53HV6		1742.09	878.666	1571.01	214.715	2027.27	3533.97	-	-	-	-	-	-	-	-
F5GXK7	UBC	A8K674;B2RDW1;B4DV12;F5GXK7;F5GYU3;F5H265;F5H2Z3;F5H388;F5H6Q2;F5H747;J3QKN0;J3QS39;J3QTR3;L8B196;L8B4I8;L8B4J3;L8B4M0;L8B4R0;L8B4Z6;P0CG47;P0CG48;P62979;P62987;Q3MIH3;Q5PY61;Q5RKT7;Q5U5U6;Q5UGI3;Q96C32;Q96MH4	7316	38907	46920.2	33384.1	73911.2	87570.7	215170	GO:0003723|RNA binding;GO:0005515|protein binding;GO:0005615|extracellular space;GO:0005634|nucleus;GO:0005654|nucleoplasm;GO:0005737|cytoplasm;GO:0005741|mitochondrial outer membrane;GO:0005789|endoplasmic reticulum membrane;GO:0005829|cytosol;GO:0005886|plasma membrane;GO:0010008|endosome membrane;GO:0016567|protein ubiquitination;GO:0019941|modification-dependent protein catabolic process;GO:0…	GO:0016567|protein ubiquitination;GO:0019941|modification-dependent protein catabolic process	GO:0005615|extracellular space;GO:0005634|nucleus;GO:0005654|nucleoplasm;GO:0005737|cytoplasm;GO:0005741|mitochondrial outer membrane;GO:0005789|endoplasmic reticulum membrane;GO:0005829|cytosol;GO:0005886|plasma membrane;GO:0010008|endosome membrane;GO:0030666|endocytic vesicle membrane;GO:0031982|vesicle;GO:0070062|extracellular exosome	GO:0003723|RNA binding;GO:0005515|protein binding;GO:0031386|protein tag activity;GO:0031625|ubiquitin protein ligase binding	hsa05012 Parkinson disease;hsa05022 Pathways of neurodegeneration - multiple diseases;hsa03320 PPAR signaling pathway;hsa05131 Shigellosis;hsa04120 Ubiquitin mediated proteolysis;hsa04137 Mitophagy - animal;hsa04140 Autophagy - animal;hsa05167 Kaposi sarcoma-associated herpesvirus infection	R-HSA-9010553 Regulation of expression of SLITs and ROBOs;R-HSA-376176 Signaling by ROBO receptors;R-HSA-68886 M Phase;R-HSA-8939236 RUNX1 regulates transcription of genes involved in differentiation of HSCs;R-HSA-68867 Assembly of the pre-replicative complex;R-HSA-9692914 SARS-CoV-1-host interactions;R-HSA-9678108 SARS-CoV-1 Infection;R-HSA-9646399 Aggrephagy;R-HSA-69002 DNA Replication Pre-Init…	WP183 Proteasome degradation;WP466 DNA replication;WP3594 Circadian rhythm genes	Extracellular region;Cytoplasm;Mitochondrion;Endoplasmic reticulum;Membrane
Q53H82	LACTB2	A0A024R811;Q53H82	51110	881.24	2809.21	1297.22	996.57	1266.78	1545.59	GO:0003727|single-stranded RNA binding;GO:0004521|RNA endonuclease activity;GO:0005515|protein binding;GO:0005739|mitochondrion;GO:0005759|mitochondrial matrix;GO:0008270|zinc ion binding	-	GO:0005739|mitochondrion;GO:0005759|mitochondrial matrix	GO:0003727|single-stranded RNA binding;GO:0004521|RNA endonuclease activity;GO:0005515|protein binding;GO:0008270|zinc ion binding	-	-	-	Cytoplasm;Mitochondrion
L8B196	UbC	A8K674;B2RDW1;B4DV12;F5GXK7;F5GYU3;F5H265;F5H2Z3;F5H388;F5H6Q2;F5H747;J3QKN0;J3QS39;J3QTR3;L8B196;L8B4I8;L8B4J3;L8B4M0;L8B4R0;L8B4Z6;P0CG47;P0CG48;P62979;P62987;Q3MIH3;Q5PY61;Q5RKT7;Q5U5U6;Q5UGI3;Q96C32;Q96MH4		38907	46920.2	33384.1	73911.2	87570.7	215170	-	-	-	-	-	-	-	-
A0A7I2V2H3		A0A024RA52;A0A7I2V2H3;P25787;Q53GF5		39752.8	90931.4	62371.8	108458	128356	248616	-	-	-	-	-	-	-	-
P25787	PSMA2	A0A024RA52;A0A7I2V2H3;P25787;Q53GF5	5683	39752.8	90931.4	62371.8	108458	128356	248616	GO:0000502|proteasome complex;GO:0000932|P-body;GO:0005515|protein binding;GO:0005576|extracellular region;GO:0005634|nucleus;GO:0005654|nucleoplasm;GO:0005737|cytoplasm;GO:0005829|cytosol;GO:0005839|proteasome core complex;GO:0009615|response to virus;GO:0019773|proteasome core complex, alpha-subunit complex;GO:0034774|secretory granule lumen;GO:0043161|proteasome-mediated ubiquitin-dependent pr…	GO:0009615|response to virus;GO:0043161|proteasome-mediated ubiquitin-dependent protein catabolic process	GO:0000502|proteasome complex;GO:0000932|P-body;GO:0005576|extracellular region;GO:0005634|nucleus;GO:0005654|nucleoplasm;GO:0005737|cytoplasm;GO:0005829|cytosol;GO:0005839|proteasome core complex;GO:0019773|proteasome core complex, alpha-subunit complex;GO:0034774|secretory granule lumen;GO:0070062|extracellular exosome;GO:1904813|ficolin-1-rich granule lumen	GO:0005515|protein binding	hsa05012 Parkinson disease;hsa05020 Prion disease;hsa05014 Amyotrophic lateral sclerosis;hsa05016 Huntington disease;hsa05022 Pathways of neurodegeneration - multiple diseases;hsa05010 Alzheimer disease;hsa03050 Proteasome;hsa05017 Spinocerebellar ataxia	R-HSA-9010553 Regulation of expression of SLITs and ROBOs;R-HSA-376176 Signaling by ROBO receptors;R-HSA-68886 M Phase;R-HSA-71291 Metabolism of amino acids and derivatives;R-HSA-8939236 RUNX1 regulates transcription of genes involved in differentiation of HSCs;R-HSA-68867 Assembly of the pre-replicative complex;R-HSA-69002 DNA Replication Pre-Initiation;R-HSA-201681 TCF dependent signaling in re…	WP183 Proteasome degradation;WP5124 Alzheimer's disease;WP2059 Alzheimer's disease and miRNA effects	Extracellular region;Cytoplasm
Q53GF5	PSMA2	A0A024RA52;A0A7I2V2H3;P25787;Q53GF5	5683	39752.8	90931.4	62371.8	108458	128356	248616	GO:0000502|proteasome complex;GO:0000932|P-body;GO:0005515|protein binding;GO:0005576|extracellular region;GO:0005634|nucleus;GO:0005654|nucleoplasm;GO:0005737|cytoplasm;GO:0005829|cytosol;GO:0005839|proteasome core complex;GO:0009615|response to virus;GO:0019773|proteasome core complex, alpha-subunit complex;GO:0034774|secretory granule lumen;GO:0043161|proteasome-mediated ubiquitin-dependent pr…	GO:0009615|response to virus;GO:0043161|proteasome-mediated ubiquitin-dependent protein catabolic process	GO:0000502|proteasome complex;GO:0000932|P-body;GO:0005576|extracellular region;GO:0005634|nucleus;GO:0005654|nucleoplasm;GO:0005737|cytoplasm;GO:0005829|cytosol;GO:0005839|proteasome core complex;GO:0019773|proteasome core complex, alpha-subunit complex;GO:0034774|secretory granule lumen;GO:0070062|extracellular exosome;GO:1904813|ficolin-1-rich granule lumen	GO:0005515|protein binding	hsa05012 Parkinson disease;hsa05020 Prion disease;hsa05014 Amyotrophic lateral sclerosis;hsa05016 Huntington disease;hsa05022 Pathways of neurodegeneration - multiple diseases;hsa05010 Alzheimer disease;hsa03050 Proteasome;hsa05017 Spinocerebellar ataxia	R-HSA-9010553 Regulation of expression of SLITs and ROBOs;R-HSA-376176 Signaling by ROBO receptors;R-HSA-68886 M Phase;R-HSA-71291 Metabolism of amino acids and derivatives;R-HSA-8939236 RUNX1 regulates transcription of genes involved in differentiation of HSCs;R-HSA-68867 Assembly of the pre-replicative complex;R-HSA-69002 DNA Replication Pre-Initiation;R-HSA-201681 TCF dependent signaling in re…	WP183 Proteasome degradation;WP5124 Alzheimer's disease;WP2059 Alzheimer's disease and miRNA effects	Extracellular region;Cytoplasm
B4DV12	UBB	A8K674;B2RDW1;B4DV12;F5GXK7;F5GYU3;F5H265;F5H2Z3;F5H388;F5H6Q2;F5H747;J3QKN0;J3QS39;J3QTR3;L8B196;L8B4I8;L8B4J3;L8B4M0;L8B4R0;L8B4Z6;P0CG47;P0CG48;P62979;P62987;Q3MIH3;Q5PY61;Q5RKT7;Q5U5U6;Q5UGI3;Q96C32;Q96MH4	7314	38907	46920.2	33384.1	73911.2	87570.7	215170	GO:0005515|protein binding;GO:0005615|extracellular space;GO:0005634|nucleus;GO:0005654|nucleoplasm;GO:0005737|cytoplasm;GO:0005739|mitochondrion;GO:0005741|mitochondrial outer membrane;GO:0005789|endoplasmic reticulum membrane;GO:0005829|cytosol;GO:0005886|plasma membrane;GO:0007141|male meiosis I;GO:0007144|female meiosis I;GO:0008585|female gonad development;GO:0010008|endosome membrane;GO:001…	GO:0007141|male meiosis I;GO:0007144|female meiosis I;GO:0008585|female gonad development;GO:0016567|protein ubiquitination;GO:0019941|modification-dependent protein catabolic process;GO:0021888|hypothalamus gonadotrophin-releasing hormone neuron development;GO:0031398|positive regulation of protein ubiquitination;GO:0043523|regulation of neuron apoptotic process;GO:0047497|mitochondrion transpor…	GO:0005615|extracellular space;GO:0005634|nucleus;GO:0005654|nucleoplasm;GO:0005737|cytoplasm;GO:0005739|mitochondrion;GO:0005741|mitochondrial outer membrane;GO:0005789|endoplasmic reticulum membrane;GO:0005829|cytosol;GO:0005886|plasma membrane;GO:0010008|endosome membrane;GO:0030666|endocytic vesicle membrane;GO:0031982|vesicle;GO:0043005|neuron projection;GO:0043025|neuronal cell body;GO:0070…	GO:0005515|protein binding;GO:0031386|protein tag activity;GO:0031625|ubiquitin protein ligase binding	hsa05012 Parkinson disease;hsa05022 Pathways of neurodegeneration - multiple diseases;hsa05131 Shigellosis;hsa04120 Ubiquitin mediated proteolysis;hsa04137 Mitophagy - animal;hsa04140 Autophagy - animal;hsa05167 Kaposi sarcoma-associated herpesvirus infection	R-HSA-9010553 Regulation of expression of SLITs and ROBOs;R-HSA-376176 Signaling by ROBO receptors;R-HSA-68886 M Phase;R-HSA-8939236 RUNX1 regulates transcription of genes involved in differentiation of HSCs;R-HSA-68867 Assembly of the pre-replicative complex;R-HSA-9692914 SARS-CoV-1-host interactions;R-HSA-9678108 SARS-CoV-1 Infection;R-HSA-9646399 Aggrephagy;R-HSA-69002 DNA Replication Pre-Init…	WP183 Proteasome degradation;WP2371 Parkinson's disease pathway	Extracellular region;Cytoplasm;Mitochondrion;Endoplasmic reticulum;Membrane
P31937	HIBADH	A0A024RA75;P31937	11112	9858.8	15920.3	4350.9	17136.8	33151.5	67147.6	GO:0005515|protein binding;GO:0005739|mitochondrion;GO:0005759|mitochondrial matrix;GO:0006574|valine catabolic process;GO:0008442|3-hydroxyisobutyrate dehydrogenase activity;GO:0050661|NADP binding;GO:0051287|NAD binding	GO:0006574|valine catabolic process	GO:0005739|mitochondrion;GO:0005759|mitochondrial matrix	GO:0005515|protein binding;GO:0008442|3-hydroxyisobutyrate dehydrogenase activity;GO:0050661|NADP binding;GO:0051287|NAD binding	hsa00280 Valine, leucine and isoleucine degradation;hsa01100 Metabolic pathways	R-HSA-71291 Metabolism of amino acids and derivatives;R-HSA-70895 Branched-chain amino acid catabolism	WP3925 Amino acid metabolism	Cytoplasm;Mitochondrion
A0AVT1	UBA6	A0AVT1	55236	1879.44	6712.75	2712.32	7517.09	6866.9	27436.6	GO:0004792|thiosulfate sulfurtransferase activity;GO:0004839|ubiquitin activating enzyme activity;GO:0005515|protein binding;GO:0005524|ATP binding;GO:0005737|cytoplasm;GO:0005829|cytosol;GO:0006511|ubiquitin-dependent protein catabolic process;GO:0007612|learning;GO:0007626|locomotory behavior;GO:0016567|protein ubiquitination;GO:0016779|nucleotidyltransferase activity;GO:0019780|FAT10 activatin…	GO:0006511|ubiquitin-dependent protein catabolic process;GO:0007612|learning;GO:0007626|locomotory behavior;GO:0016567|protein ubiquitination;GO:0021764|amygdala development;GO:0021766|hippocampus development;GO:0060996|dendritic spine development	GO:0005737|cytoplasm;GO:0005829|cytosol	GO:0004792|thiosulfate sulfurtransferase activity;GO:0004839|ubiquitin activating enzyme activity;GO:0005515|protein binding;GO:0005524|ATP binding;GO:0016779|nucleotidyltransferase activity;GO:0019780|FAT10 activating enzyme activity	hsa04120 Ubiquitin mediated proteolysis	R-HSA-8852135 Protein ubiquitination;R-HSA-983169 Class I MHC mediated antigen processing & presentation;R-HSA-8866652 Synthesis of active ubiquitin: roles of E1 and E2 enzymes;R-HSA-983168 Antigen processing: Ubiquitination & Proteasome degradation	-	Cytoplasm
Q8NCF7	SLC25A3	A0A024RBE8;Q8NCF7	5250	65256.5	168985	67264.7	84186.4	126260	509923	GO:0005315|phosphate transmembrane transporter activity;GO:0005515|protein binding;GO:0005739|mitochondrion;GO:0005743|mitochondrial inner membrane;GO:0005886|plasma membrane;GO:0015317|phosphate:proton symporter activity;GO:0016020|membrane;GO:0035435|phosphate ion transmembrane transport;GO:0044877|protein-containing complex binding;GO:0070062|extracellular exosome;GO:1902600|proton transmembra…	GO:0035435|phosphate ion transmembrane transport;GO:1902600|proton transmembrane transport;GO:1990547|mitochondrial phosphate ion transmembrane transport	GO:0005739|mitochondrion;GO:0005743|mitochondrial inner membrane;GO:0005886|plasma membrane;GO:0016020|membrane;GO:0070062|extracellular exosome	GO:0005315|phosphate transmembrane transporter activity;GO:0005515|protein binding;GO:0015317|phosphate:proton symporter activity;GO:0044877|protein-containing complex binding	-	-	-	Extracellular region;Cytoplasm;Mitochondrion;Membrane
P62987	UBA52	A8K674;B2RDW1;B4DV12;F5GXK7;F5GYU3;F5H265;F5H2Z3;F5H388;F5H6Q2;F5H747;J3QKN0;J3QS39;J3QTR3;L8B196;L8B4I8;L8B4J3;L8B4M0;L8B4R0;L8B4Z6;P0CG47;P0CG48;P62979;P62987;Q3MIH3;Q5PY61;Q5RKT7;Q5U5U6;Q5UGI3;Q96C32;Q96MH4	7311	38907	46920.2	33384.1	73911.2	87570.7	215170	GO:0002181|cytoplasmic translation;GO:0003735|structural constituent of ribosome;GO:0005515|protein binding;GO:0005615|extracellular space;GO:0005634|nucleus;GO:0005654|nucleoplasm;GO:0005737|cytoplasm;GO:0005741|mitochondrial outer membrane;GO:0005765|lysosomal membrane;GO:0005783|endoplasmic reticulum;GO:0005789|endoplasmic reticulum membrane;GO:0005829|cytosol;GO:0005886|plasma membrane;GO:000…	GO:0002181|cytoplasmic translation;GO:0006412|translation;GO:0016567|protein ubiquitination;GO:0019941|modification-dependent protein catabolic process;GO:0036211|protein modification process	GO:0005615|extracellular space;GO:0005634|nucleus;GO:0005654|nucleoplasm;GO:0005737|cytoplasm;GO:0005741|mitochondrial outer membrane;GO:0005765|lysosomal membrane;GO:0005783|endoplasmic reticulum;GO:0005789|endoplasmic reticulum membrane;GO:0005829|cytosol;GO:0005886|plasma membrane;GO:0010008|endosome membrane;GO:0022625|cytosolic large ribosomal subunit;GO:0022626|cytosolic ribosome;GO:0030666…	GO:0003735|structural constituent of ribosome;GO:0005515|protein binding;GO:0031386|protein tag activity;GO:0031625|ubiquitin protein ligase binding	hsa03010 Ribosome;hsa05171 Coronavirus disease - COVID-19;hsa05012 Parkinson disease;hsa05022 Pathways of neurodegeneration - multiple diseases;hsa05131 Shigellosis;hsa04120 Ubiquitin mediated proteolysis;hsa04137 Mitophagy - animal;hsa04140 Autophagy - animal;hsa05167 Kaposi sarcoma-associated herpesvirus infection	R-HSA-156842 Eukaryotic Translation Elongation;R-HSA-72764 Eukaryotic Translation Termination;R-HSA-156902 Peptide chain elongation;R-HSA-9010553 Regulation of expression of SLITs and ROBOs;R-HSA-168255 Influenza Infection;R-HSA-975956 Nonsense Mediated Decay (NMD) independent of the Exon Junction Complex (EJC);R-HSA-2408557 Selenocysteine synthesis;R-HSA-376176 Signaling by ROBO receptors;R-HSA-…	WP477 Cytoplasmic ribosomal proteins;WP466 DNA replication;WP3594 Circadian rhythm genes	Extracellular region;Cytoplasm;Ribosome;Mitochondrion;Endoplasmic reticulum;Lysosome;Membrane
O75952	CABYR	A0A024RC21;O75952	26256	742.866	1378.4	1017.03	1621.45	2380.2	3246.13	GO:0003351|epithelial cilium movement involved in extracellular fluid movement;GO:0005509|calcium ion binding;GO:0005515|protein binding;GO:0005576|extracellular region;GO:0005634|nucleus;GO:0005654|nucleoplasm;GO:0005737|cytoplasm;GO:0005829|cytosol;GO:0005856|cytoskeleton;GO:0017124|SH3 domain binding;GO:0019899|enzyme binding;GO:0031514|motile cilium;GO:0035686|sperm fibrous sheath;GO:0048240|…	GO:0003351|epithelial cilium movement involved in extracellular fluid movement;GO:0048240|sperm capacitation	GO:0005576|extracellular region;GO:0005634|nucleus;GO:0005654|nucleoplasm;GO:0005737|cytoplasm;GO:0005829|cytosol;GO:0005856|cytoskeleton;GO:0031514|motile cilium;GO:0035686|sperm fibrous sheath;GO:0097228|sperm principal piece	GO:0005509|calcium ion binding;GO:0005515|protein binding;GO:0017124|SH3 domain binding;GO:0019899|enzyme binding	-	-	-	Extracellular region;Cytoplasm
A0A140VJY8	TXNDC2	A0A140VJY8;B4DZQ3;F5H6S7;Q86VQ3	84203	661.883	179.019	560.725	2610.4	614.138	2248.35	GO:0004791|thioredoxin-disulfide reductase (NADPH) activity;GO:0005515|protein binding;GO:0005737|cytoplasm;GO:0007283|spermatogenesis;GO:0030154|cell differentiation;GO:0045454|cell redox homeostasis;GO:0098869|cellular oxidant detoxification	GO:0007283|spermatogenesis;GO:0030154|cell differentiation;GO:0045454|cell redox homeostasis;GO:0098869|cellular oxidant detoxification	GO:0005737|cytoplasm	GO:0004791|thioredoxin-disulfide reductase (NADPH) activity;GO:0005515|protein binding	-	-	-	Cytoplasm
A0A0S2Z5V7	HM13	A0A075B6F6;A0A0S2Z5V7;A0A0S2Z6F0;A0A3B3IT72;A0A3B3IUB5;Q8TCT9	81502	1915.56	9881.49	3796.64	15369.8	7700.63	8868.38	GO:0001701|in utero embryonic development;GO:0005515|protein binding;GO:0005783|endoplasmic reticulum;GO:0005789|endoplasmic reticulum membrane;GO:0005791|rough endoplasmic reticulum;GO:0005886|plasma membrane;GO:0006465|signal peptide processing;GO:0008233|peptidase activity;GO:0009986|cell surface;GO:0016020|membrane;GO:0031625|ubiquitin protein ligase binding;GO:0033619|membrane protein proteo…	GO:0001701|in utero embryonic development;GO:0006465|signal peptide processing;GO:0033619|membrane protein proteolysis;GO:0034599|cellular response to oxidative stress;GO:1904211|membrane protein proteolysis involved in retrograde protein transport, ER to cytosol	GO:0005783|endoplasmic reticulum;GO:0005789|endoplasmic reticulum membrane;GO:0005791|rough endoplasmic reticulum;GO:0005886|plasma membrane;GO:0009986|cell surface;GO:0016020|membrane;GO:0036513|Derlin-1 retrotranslocation complex;GO:0098553|lumenal side of endoplasmic reticulum membrane;GO:0098554|cytoplasmic side of endoplasmic reticulum membrane	GO:0005515|protein binding;GO:0008233|peptidase activity;GO:0031625|ubiquitin protein ligase binding;GO:0042500|aspartic endopeptidase activity, intramembrane cleaving;GO:0042803|protein homodimerization activity	-	R-HSA-9711123 Cellular response to chemical stress;R-HSA-9707564 Cytoprotection by HMOX1	-	Cytoplasm;Endoplasmic reticulum;Membrane
A0A0S2Z6F0	HM13	A0A075B6F6;A0A0S2Z5V7;A0A0S2Z6F0;A0A3B3IT72;A0A3B3IUB5;Q8TCT9	81502	1915.56	9881.49	3796.64	15369.8	7700.63	8868.38	GO:0001701|in utero embryonic development;GO:0005515|protein binding;GO:0005783|endoplasmic reticulum;GO:0005789|endoplasmic reticulum membrane;GO:0005791|rough endoplasmic reticulum;GO:0005886|plasma membrane;GO:0006465|signal peptide processing;GO:0008233|peptidase activity;GO:0009986|cell surface;GO:0016020|membrane;GO:0031625|ubiquitin protein ligase binding;GO:0033619|membrane protein proteo…	GO:0001701|in utero embryonic development;GO:0006465|signal peptide processing;GO:0033619|membrane protein proteolysis;GO:0034599|cellular response to oxidative stress;GO:1904211|membrane protein proteolysis involved in retrograde protein transport, ER to cytosol	GO:0005783|endoplasmic reticulum;GO:0005789|endoplasmic reticulum membrane;GO:0005791|rough endoplasmic reticulum;GO:0005886|plasma membrane;GO:0009986|cell surface;GO:0016020|membrane;GO:0036513|Derlin-1 retrotranslocation complex;GO:0098553|lumenal side of endoplasmic reticulum membrane;GO:0098554|cytoplasmic side of endoplasmic reticulum membrane	GO:0005515|protein binding;GO:0008233|peptidase activity;GO:0031625|ubiquitin protein ligase binding;GO:0042500|aspartic endopeptidase activity, intramembrane cleaving;GO:0042803|protein homodimerization activity	-	R-HSA-9711123 Cellular response to chemical stress;R-HSA-9707564 Cytoprotection by HMOX1	-	Cytoplasm;Endoplasmic reticulum;Membrane
A0A3B3IT72	HM13	A0A075B6F6;A0A0S2Z5V7;A0A0S2Z6F0;A0A3B3IT72;A0A3B3IUB5;Q8TCT9	81502	1915.56	9881.49	3796.64	15369.8	7700.63	8868.38	GO:0001701|in utero embryonic development;GO:0005515|protein binding;GO:0005783|endoplasmic reticulum;GO:0005789|endoplasmic reticulum membrane;GO:0005791|rough endoplasmic reticulum;GO:0005886|plasma membrane;GO:0006465|signal peptide processing;GO:0008233|peptidase activity;GO:0009986|cell surface;GO:0016020|membrane;GO:0031625|ubiquitin protein ligase binding;GO:0033619|membrane protein proteo…	GO:0001701|in utero embryonic development;GO:0006465|signal peptide processing;GO:0033619|membrane protein proteolysis;GO:0034599|cellular response to oxidative stress;GO:1904211|membrane protein proteolysis involved in retrograde protein transport, ER to cytosol	GO:0005783|endoplasmic reticulum;GO:0005789|endoplasmic reticulum membrane;GO:0005791|rough endoplasmic reticulum;GO:0005886|plasma membrane;GO:0009986|cell surface;GO:0016020|membrane;GO:0036513|Derlin-1 retrotranslocation complex;GO:0098553|lumenal side of endoplasmic reticulum membrane;GO:0098554|cytoplasmic side of endoplasmic reticulum membrane	GO:0005515|protein binding;GO:0008233|peptidase activity;GO:0031625|ubiquitin protein ligase binding;GO:0042500|aspartic endopeptidase activity, intramembrane cleaving;GO:0042803|protein homodimerization activity	-	R-HSA-9711123 Cellular response to chemical stress;R-HSA-9707564 Cytoprotection by HMOX1	-	Cytoplasm;Endoplasmic reticulum;Membrane
A0A3B3IUB5	HM13	A0A075B6F6;A0A0S2Z5V7;A0A0S2Z6F0;A0A3B3IT72;A0A3B3IUB5;Q8TCT9	81502	1915.56	9881.49	3796.64	15369.8	7700.63	8868.38	GO:0001701|in utero embryonic development;GO:0005515|protein binding;GO:0005783|endoplasmic reticulum;GO:0005789|endoplasmic reticulum membrane;GO:0005791|rough endoplasmic reticulum;GO:0005886|plasma membrane;GO:0006465|signal peptide processing;GO:0008233|peptidase activity;GO:0009986|cell surface;GO:0016020|membrane;GO:0031625|ubiquitin protein ligase binding;GO:0033619|membrane protein proteo…	GO:0001701|in utero embryonic development;GO:0006465|signal peptide processing;GO:0033619|membrane protein proteolysis;GO:0034599|cellular response to oxidative stress;GO:1904211|membrane protein proteolysis involved in retrograde protein transport, ER to cytosol	GO:0005783|endoplasmic reticulum;GO:0005789|endoplasmic reticulum membrane;GO:0005791|rough endoplasmic reticulum;GO:0005886|plasma membrane;GO:0009986|cell surface;GO:0016020|membrane;GO:0036513|Derlin-1 retrotranslocation complex;GO:0098553|lumenal side of endoplasmic reticulum membrane;GO:0098554|cytoplasmic side of endoplasmic reticulum membrane	GO:0005515|protein binding;GO:0008233|peptidase activity;GO:0031625|ubiquitin protein ligase binding;GO:0042500|aspartic endopeptidase activity, intramembrane cleaving;GO:0042803|protein homodimerization activity	-	R-HSA-9711123 Cellular response to chemical stress;R-HSA-9707564 Cytoprotection by HMOX1	-	Cytoplasm;Endoplasmic reticulum;Membrane
Q8TCT9	HM13	A0A075B6F6;A0A0S2Z5V7;A0A0S2Z6F0;A0A3B3IT72;A0A3B3IUB5;Q8TCT9	81502	1915.56	9881.49	3796.64	15369.8	7700.63	8868.38	GO:0001701|in utero embryonic development;GO:0005515|protein binding;GO:0005783|endoplasmic reticulum;GO:0005789|endoplasmic reticulum membrane;GO:0005791|rough endoplasmic reticulum;GO:0005886|plasma membrane;GO:0006465|signal peptide processing;GO:0008233|peptidase activity;GO:0009986|cell surface;GO:0016020|membrane;GO:0031625|ubiquitin protein ligase binding;GO:0033619|membrane protein proteo…	GO:0001701|in utero embryonic development;GO:0006465|signal peptide processing;GO:0033619|membrane protein proteolysis;GO:0034599|cellular response to oxidative stress;GO:1904211|membrane protein proteolysis involved in retrograde protein transport, ER to cytosol	GO:0005783|endoplasmic reticulum;GO:0005789|endoplasmic reticulum membrane;GO:0005791|rough endoplasmic reticulum;GO:0005886|plasma membrane;GO:0009986|cell surface;GO:0016020|membrane;GO:0036513|Derlin-1 retrotranslocation complex;GO:0098553|lumenal side of endoplasmic reticulum membrane;GO:0098554|cytoplasmic side of endoplasmic reticulum membrane	GO:0005515|protein binding;GO:0008233|peptidase activity;GO:0031625|ubiquitin protein ligase binding;GO:0042500|aspartic endopeptidase activity, intramembrane cleaving;GO:0042803|protein homodimerization activity	-	R-HSA-9711123 Cellular response to chemical stress;R-HSA-9707564 Cytoprotection by HMOX1	-	Cytoplasm;Endoplasmic reticulum;Membrane
Q3ZCM7	TUBB8	Q3ZCM7	347688	3614.61	5187.99	7639.32	1787.24			GO:0000226|microtubule cytoskeleton organization;GO:0000278|mitotic cell cycle;GO:0001556|oocyte maturation;GO:0003674|molecular_function;GO:0003924|GTPase activity;GO:0005200|structural constituent of cytoskeleton;GO:0005515|protein binding;GO:0005525|GTP binding;GO:0005737|cytoplasm;GO:0005874|microtubule;GO:0007056|spindle assembly involved in female meiosis;GO:0015630|microtubule cytoskeleton…	GO:0000226|microtubule cytoskeleton organization;GO:0000278|mitotic cell cycle;GO:0001556|oocyte maturation;GO:0007056|spindle assembly involved in female meiosis	GO:0005737|cytoplasm;GO:0005874|microtubule;GO:0015630|microtubule cytoskeleton;GO:0045171|intercellular bridge;GO:0070062|extracellular exosome;GO:0072686|mitotic spindle;GO:0072687|meiotic spindle	GO:0003674|molecular_function;GO:0003924|GTPase activity;GO:0005200|structural constituent of cytoskeleton;GO:0005515|protein binding;GO:0005525|GTP binding;GO:0046872|metal ion binding	hsa05012 Parkinson disease;hsa05020 Prion disease;hsa05014 Amyotrophic lateral sclerosis;hsa05016 Huntington disease;hsa05022 Pathways of neurodegeneration - multiple diseases;hsa04814 Motor proteins;hsa05132 Salmonella infection;hsa05010 Alzheimer disease;hsa05130 Pathogenic Escherichia coli infection;hsa04540 Gap junction;hsa04145 Phagosome	R-HSA-68886 M Phase;R-HSA-9609690 HCMV Early Events;R-HSA-9609646 HCMV Infection;R-HSA-9646399 Aggrephagy;R-HSA-3371497 HSP90 chaperone cycle for steroid hormone receptors (SHR) in the presence of ligand;R-HSA-195258 RHO GTPase Effectors;R-HSA-8852276 The role of GTSE1 in G2/M progression after G2 checkpoint;R-HSA-9663891 Selective autophagy;R-HSA-9612973 Autophagy;R-HSA-1169410 Antiviral mechani…	WP2359 Parkin-ubiquitin proteasomal system pathway;WP2272 Pathogenic Escherichia coli infection;WP3888 VEGFA-VEGFR2 signaling pathway;WP5124 Alzheimer's disease;WP2059 Alzheimer's disease and miRNA effects	Extracellular region;Cytoplasm
L7N489	ENKUR	A0A087WUX1;L7N489;Q5VV23;Q8TC29	219670	421.37		469.072	499.531		1070.87	GO:0001669|acrosomal vesicle;GO:0005515|protein binding;GO:0005516|calmodulin binding;GO:0005879|axonemal microtubule;GO:0017124|SH3 domain binding;GO:0030317|flagellated sperm motility;GO:0036126|sperm flagellum;GO:0061966|establishment of left/right asymmetry;GO:0097228|sperm principal piece;GO:0097728|9+0 motile cilium;GO:0097729|9+2 motile cilium;GO:0160112|axonemal B tubule inner sheath	GO:0030317|flagellated sperm motility;GO:0061966|establishment of left/right asymmetry	GO:0001669|acrosomal vesicle;GO:0005879|axonemal microtubule;GO:0036126|sperm flagellum;GO:0097228|sperm principal piece;GO:0097728|9+0 motile cilium;GO:0097729|9+2 motile cilium;GO:0160112|axonemal B tubule inner sheath	GO:0005515|protein binding;GO:0005516|calmodulin binding;GO:0017124|SH3 domain binding	-	-	-	Cytoplasm
Q5VV23	ENKUR	A0A087WUX1;L7N489;Q5VV23;Q8TC29	219670	421.37		469.072	499.531		1070.87	GO:0001669|acrosomal vesicle;GO:0005515|protein binding;GO:0005516|calmodulin binding;GO:0005879|axonemal microtubule;GO:0017124|SH3 domain binding;GO:0030317|flagellated sperm motility;GO:0036126|sperm flagellum;GO:0061966|establishment of left/right asymmetry;GO:0097228|sperm principal piece;GO:0097728|9+0 motile cilium;GO:0097729|9+2 motile cilium;GO:0160112|axonemal B tubule inner sheath	GO:0030317|flagellated sperm motility;GO:0061966|establishment of left/right asymmetry	GO:0001669|acrosomal vesicle;GO:0005879|axonemal microtubule;GO:0036126|sperm flagellum;GO:0097228|sperm principal piece;GO:0097728|9+0 motile cilium;GO:0097729|9+2 motile cilium;GO:0160112|axonemal B tubule inner sheath	GO:0005515|protein binding;GO:0005516|calmodulin binding;GO:0017124|SH3 domain binding	-	-	-	Cytoplasm
Q8TC29	ENKUR	A0A087WUX1;L7N489;Q5VV23;Q8TC29	219670	421.37		469.072	499.531		1070.87	GO:0001669|acrosomal vesicle;GO:0005515|protein binding;GO:0005516|calmodulin binding;GO:0005879|axonemal microtubule;GO:0017124|SH3 domain binding;GO:0030317|flagellated sperm motility;GO:0036126|sperm flagellum;GO:0061966|establishment of left/right asymmetry;GO:0097228|sperm principal piece;GO:0097728|9+0 motile cilium;GO:0097729|9+2 motile cilium;GO:0160112|axonemal B tubule inner sheath	GO:0030317|flagellated sperm motility;GO:0061966|establishment of left/right asymmetry	GO:0001669|acrosomal vesicle;GO:0005879|axonemal microtubule;GO:0036126|sperm flagellum;GO:0097228|sperm principal piece;GO:0097728|9+0 motile cilium;GO:0097729|9+2 motile cilium;GO:0160112|axonemal B tubule inner sheath	GO:0005515|protein binding;GO:0005516|calmodulin binding;GO:0017124|SH3 domain binding	-	-	-	Cytoplasm
P68371	TUBB4B	P68371;Q8IZ29	10383	1.81705e+06	2.43294e+06	1.39943e+06	3.3779e+06	3908237	7053972	GO:0000226|microtubule cytoskeleton organization;GO:0000278|mitotic cell cycle;GO:0003725|double-stranded RNA binding;GO:0003924|GTPase activity;GO:0005200|structural constituent of cytoskeleton;GO:0005515|protein binding;GO:0005525|GTP binding;GO:0005576|extracellular region;GO:0005634|nucleus;GO:0005737|cytoplasm;GO:0005829|cytosol;GO:0005856|cytoskeleton;GO:0005874|microtubule;GO:0005879|axone…	GO:0000226|microtubule cytoskeleton organization;GO:0000278|mitotic cell cycle;GO:0030317|flagellated sperm motility;GO:0042267|natural killer cell mediated cytotoxicity	GO:0005576|extracellular region;GO:0005634|nucleus;GO:0005737|cytoplasm;GO:0005829|cytosol;GO:0005856|cytoskeleton;GO:0005874|microtubule;GO:0005879|axonemal microtubule;GO:0015630|microtubule cytoskeleton;GO:0035578|azurophil granule lumen;GO:0036126|sperm flagellum;GO:0045171|intercellular bridge;GO:0070062|extracellular exosome;GO:0072686|mitotic spindle;GO:1903561|extracellular vesicle	GO:0003725|double-stranded RNA binding;GO:0003924|GTPase activity;GO:0005200|structural constituent of cytoskeleton;GO:0005515|protein binding;GO:0005525|GTP binding;GO:0042288|MHC class I protein binding;GO:0046872|metal ion binding;GO:0051082|unfolded protein binding	hsa05012 Parkinson disease;hsa05020 Prion disease;hsa05014 Amyotrophic lateral sclerosis;hsa05016 Huntington disease;hsa05022 Pathways of neurodegeneration - multiple diseases;hsa04814 Motor proteins;hsa05132 Salmonella infection;hsa05010 Alzheimer disease;hsa05130 Pathogenic Escherichia coli infection;hsa04540 Gap junction;hsa04145 Phagosome	R-HSA-68886 M Phase;R-HSA-9609690 HCMV Early Events;R-HSA-9609646 HCMV Infection;R-HSA-389960 Formation of tubulin folding intermediates by CCT/TriC;R-HSA-389958 Cooperation of Prefoldin and TriC/CCT in actin and tubulin folding;R-HSA-389957 Prefoldin mediated transfer of substrate to CCT/TriC;R-HSA-9646399 Aggrephagy;R-HSA-3371497 HSP90 chaperone cycle for steroid hormone receptors (SHR) in the …	WP2359 Parkin-ubiquitin proteasomal system pathway;WP2272 Pathogenic Escherichia coli infection;WP5124 Alzheimer's disease;WP2059 Alzheimer's disease and miRNA effects	Extracellular region;Cytoplasm;Lysosome
A0A8V8TQ14	CLTC	A0A087WVQ6;A0A8V8TQ14;A0A8V8TQ18;A0A8V8TQK1;A0A8V8TQK7;A0A8V8TR47;A0A8V8TRF0;A0AAQ5BHN4;A0AAQ5BHN6;A0AAQ5BHU5;J3KRF5;K7EJJ5;Q00610	1213	28253	105975	50375.7	110381	125541	248121	GO:0000278|mitotic cell cycle;GO:0001649|osteoblast differentiation;GO:0003723|RNA binding;GO:0003725|double-stranded RNA binding;GO:0005198|structural molecule activity;GO:0005515|protein binding;GO:0005764|lysosome;GO:0005768|endosome;GO:0005819|spindle;GO:0005829|cytosol;GO:0005886|plasma membrane;GO:0005925|focal adhesion;GO:0006886|intracellular protein transport;GO:0006898|receptor-mediated…	GO:0000278|mitotic cell cycle;GO:0001649|osteoblast differentiation;GO:0006886|intracellular protein transport;GO:0006898|receptor-mediated endocytosis;GO:0006914|autophagy;GO:0031623|receptor internalization;GO:0033572|transferrin transport;GO:0042147|retrograde transport, endosome to Golgi;GO:0048268|clathrin coat assembly;GO:0051301|cell division;GO:0060236|regulation of mitotic spindle organi…	GO:0005764|lysosome;GO:0005768|endosome;GO:0005819|spindle;GO:0005829|cytosol;GO:0005886|plasma membrane;GO:0005925|focal adhesion;GO:0016020|membrane;GO:0030118|clathrin coat;GO:0030130|clathrin coat of trans-Golgi network vesicle;GO:0030132|clathrin coat of coated pit;GO:0030136|clathrin-coated vesicle;GO:0030669|clathrin-coated endocytic vesicle membrane;GO:0032588|trans-Golgi network membrane…	GO:0003723|RNA binding;GO:0003725|double-stranded RNA binding;GO:0005198|structural molecule activity;GO:0005515|protein binding;GO:0019901|protein kinase binding;GO:0032051|clathrin light chain binding;GO:0050750|low-density lipoprotein particle receptor binding;GO:0097718|disordered domain specific binding;GO:1990381|ubiquitin-specific protease binding	hsa05016 Huntington disease;hsa05100 Bacterial invasion of epithelial cells;hsa04961 Endocrine and other factor-regulated calcium reabsorption;hsa04144 Endocytosis;hsa04721 Synaptic vesicle cycle;hsa04142 Lysosome	R-HSA-168255 Influenza Infection;R-HSA-195721 Signaling by WNT;R-HSA-437239 Recycling pathway of L1;R-HSA-4086400 PCP/CE pathway;R-HSA-190828 Gap junction trafficking;R-HSA-157858 Gap junction trafficking and regulation;R-HSA-8866427 VLDLR internalisation and degradation;R-HSA-2132295 MHC class II antigen presentation;R-HSA-3858494 Beta-catenin independent WNT signaling;R-HSA-373760 L1CAM interac…	WP3888 VEGFA-VEGFR2 signaling pathway;WP2267 Synaptic vesicle pathway;WP4932 7q11.23 copy number variation syndrome;WP4217 Ebola virus pathway in host;WP4549 Fragile X syndrome;WP558 Complement and coagulation cascades	Extracellular region;Cytoplasm;Lysosome;Membrane;Golgi apparatus
A0A8V8TQ18	CLTC	A0A087WVQ6;A0A8V8TQ14;A0A8V8TQ18;A0A8V8TQK1;A0A8V8TQK7;A0A8V8TR47;A0A8V8TRF0;A0AAQ5BHN4;A0AAQ5BHN6;A0AAQ5BHU5;J3KRF5;K7EJJ5;Q00610	1213	28253	105975	50375.7	110381	125541	248121	GO:0000278|mitotic cell cycle;GO:0001649|osteoblast differentiation;GO:0003723|RNA binding;GO:0003725|double-stranded RNA binding;GO:0005198|structural molecule activity;GO:0005515|protein binding;GO:0005764|lysosome;GO:0005768|endosome;GO:0005819|spindle;GO:0005829|cytosol;GO:0005886|plasma membrane;GO:0005925|focal adhesion;GO:0006886|intracellular protein transport;GO:0006898|receptor-mediated…	GO:0000278|mitotic cell cycle;GO:0001649|osteoblast differentiation;GO:0006886|intracellular protein transport;GO:0006898|receptor-mediated endocytosis;GO:0006914|autophagy;GO:0031623|receptor internalization;GO:0033572|transferrin transport;GO:0042147|retrograde transport, endosome to Golgi;GO:0048268|clathrin coat assembly;GO:0051301|cell division;GO:0060236|regulation of mitotic spindle organi…	GO:0005764|lysosome;GO:0005768|endosome;GO:0005819|spindle;GO:0005829|cytosol;GO:0005886|plasma membrane;GO:0005925|focal adhesion;GO:0016020|membrane;GO:0030118|clathrin coat;GO:0030130|clathrin coat of trans-Golgi network vesicle;GO:0030132|clathrin coat of coated pit;GO:0030136|clathrin-coated vesicle;GO:0030669|clathrin-coated endocytic vesicle membrane;GO:0032588|trans-Golgi network membrane…	GO:0003723|RNA binding;GO:0003725|double-stranded RNA binding;GO:0005198|structural molecule activity;GO:0005515|protein binding;GO:0019901|protein kinase binding;GO:0032051|clathrin light chain binding;GO:0050750|low-density lipoprotein particle receptor binding;GO:0097718|disordered domain specific binding;GO:1990381|ubiquitin-specific protease binding	hsa05016 Huntington disease;hsa05100 Bacterial invasion of epithelial cells;hsa04961 Endocrine and other factor-regulated calcium reabsorption;hsa04144 Endocytosis;hsa04721 Synaptic vesicle cycle;hsa04142 Lysosome	R-HSA-168255 Influenza Infection;R-HSA-195721 Signaling by WNT;R-HSA-437239 Recycling pathway of L1;R-HSA-4086400 PCP/CE pathway;R-HSA-190828 Gap junction trafficking;R-HSA-157858 Gap junction trafficking and regulation;R-HSA-8866427 VLDLR internalisation and degradation;R-HSA-2132295 MHC class II antigen presentation;R-HSA-3858494 Beta-catenin independent WNT signaling;R-HSA-373760 L1CAM interac…	WP3888 VEGFA-VEGFR2 signaling pathway;WP2267 Synaptic vesicle pathway;WP4932 7q11.23 copy number variation syndrome;WP4217 Ebola virus pathway in host;WP4549 Fragile X syndrome;WP558 Complement and coagulation cascades	Extracellular region;Cytoplasm;Lysosome;Membrane;Golgi apparatus
A0A8V8TQK1	CLTC	A0A087WVQ6;A0A8V8TQ14;A0A8V8TQ18;A0A8V8TQK1;A0A8V8TQK7;A0A8V8TR47;A0A8V8TRF0;A0AAQ5BHN4;A0AAQ5BHN6;A0AAQ5BHU5;J3KRF5;K7EJJ5;Q00610	1213	28253	105975	50375.7	110381	125541	248121	GO:0000278|mitotic cell cycle;GO:0001649|osteoblast differentiation;GO:0003723|RNA binding;GO:0003725|double-stranded RNA binding;GO:0005198|structural molecule activity;GO:0005515|protein binding;GO:0005764|lysosome;GO:0005768|endosome;GO:0005819|spindle;GO:0005829|cytosol;GO:0005886|plasma membrane;GO:0005925|focal adhesion;GO:0006886|intracellular protein transport;GO:0006898|receptor-mediated…	GO:0000278|mitotic cell cycle;GO:0001649|osteoblast differentiation;GO:0006886|intracellular protein transport;GO:0006898|receptor-mediated endocytosis;GO:0006914|autophagy;GO:0031623|receptor internalization;GO:0033572|transferrin transport;GO:0042147|retrograde transport, endosome to Golgi;GO:0048268|clathrin coat assembly;GO:0051301|cell division;GO:0060236|regulation of mitotic spindle organi…	GO:0005764|lysosome;GO:0005768|endosome;GO:0005819|spindle;GO:0005829|cytosol;GO:0005886|plasma membrane;GO:0005925|focal adhesion;GO:0016020|membrane;GO:0030118|clathrin coat;GO:0030130|clathrin coat of trans-Golgi network vesicle;GO:0030132|clathrin coat of coated pit;GO:0030136|clathrin-coated vesicle;GO:0030669|clathrin-coated endocytic vesicle membrane;GO:0032588|trans-Golgi network membrane…	GO:0003723|RNA binding;GO:0003725|double-stranded RNA binding;GO:0005198|structural molecule activity;GO:0005515|protein binding;GO:0019901|protein kinase binding;GO:0032051|clathrin light chain binding;GO:0050750|low-density lipoprotein particle receptor binding;GO:0097718|disordered domain specific binding;GO:1990381|ubiquitin-specific protease binding	hsa05016 Huntington disease;hsa05100 Bacterial invasion of epithelial cells;hsa04961 Endocrine and other factor-regulated calcium reabsorption;hsa04144 Endocytosis;hsa04721 Synaptic vesicle cycle;hsa04142 Lysosome	R-HSA-168255 Influenza Infection;R-HSA-195721 Signaling by WNT;R-HSA-437239 Recycling pathway of L1;R-HSA-4086400 PCP/CE pathway;R-HSA-190828 Gap junction trafficking;R-HSA-157858 Gap junction trafficking and regulation;R-HSA-8866427 VLDLR internalisation and degradation;R-HSA-2132295 MHC class II antigen presentation;R-HSA-3858494 Beta-catenin independent WNT signaling;R-HSA-373760 L1CAM interac…	WP3888 VEGFA-VEGFR2 signaling pathway;WP2267 Synaptic vesicle pathway;WP4932 7q11.23 copy number variation syndrome;WP4217 Ebola virus pathway in host;WP4549 Fragile X syndrome;WP558 Complement and coagulation cascades	Extracellular region;Cytoplasm;Lysosome;Membrane;Golgi apparatus
A0A8V8TQK7	CLTC	A0A087WVQ6;A0A8V8TQ14;A0A8V8TQ18;A0A8V8TQK1;A0A8V8TQK7;A0A8V8TR47;A0A8V8TRF0;A0AAQ5BHN4;A0AAQ5BHN6;A0AAQ5BHU5;J3KRF5;K7EJJ5;Q00610	1213	28253	105975	50375.7	110381	125541	248121	GO:0000278|mitotic cell cycle;GO:0001649|osteoblast differentiation;GO:0003723|RNA binding;GO:0003725|double-stranded RNA binding;GO:0005198|structural molecule activity;GO:0005515|protein binding;GO:0005764|lysosome;GO:0005768|endosome;GO:0005819|spindle;GO:0005829|cytosol;GO:0005886|plasma membrane;GO:0005925|focal adhesion;GO:0006886|intracellular protein transport;GO:0006898|receptor-mediated…	GO:0000278|mitotic cell cycle;GO:0001649|osteoblast differentiation;GO:0006886|intracellular protein transport;GO:0006898|receptor-mediated endocytosis;GO:0006914|autophagy;GO:0031623|receptor internalization;GO:0033572|transferrin transport;GO:0042147|retrograde transport, endosome to Golgi;GO:0048268|clathrin coat assembly;GO:0051301|cell division;GO:0060236|regulation of mitotic spindle organi…	GO:0005764|lysosome;GO:0005768|endosome;GO:0005819|spindle;GO:0005829|cytosol;GO:0005886|plasma membrane;GO:0005925|focal adhesion;GO:0016020|membrane;GO:0030118|clathrin coat;GO:0030130|clathrin coat of trans-Golgi network vesicle;GO:0030132|clathrin coat of coated pit;GO:0030136|clathrin-coated vesicle;GO:0030669|clathrin-coated endocytic vesicle membrane;GO:0032588|trans-Golgi network membrane…	GO:0003723|RNA binding;GO:0003725|double-stranded RNA binding;GO:0005198|structural molecule activity;GO:0005515|protein binding;GO:0019901|protein kinase binding;GO:0032051|clathrin light chain binding;GO:0050750|low-density lipoprotein particle receptor binding;GO:0097718|disordered domain specific binding;GO:1990381|ubiquitin-specific protease binding	hsa05016 Huntington disease;hsa05100 Bacterial invasion of epithelial cells;hsa04961 Endocrine and other factor-regulated calcium reabsorption;hsa04144 Endocytosis;hsa04721 Synaptic vesicle cycle;hsa04142 Lysosome	R-HSA-168255 Influenza Infection;R-HSA-195721 Signaling by WNT;R-HSA-437239 Recycling pathway of L1;R-HSA-4086400 PCP/CE pathway;R-HSA-190828 Gap junction trafficking;R-HSA-157858 Gap junction trafficking and regulation;R-HSA-8866427 VLDLR internalisation and degradation;R-HSA-2132295 MHC class II antigen presentation;R-HSA-3858494 Beta-catenin independent WNT signaling;R-HSA-373760 L1CAM interac…	WP3888 VEGFA-VEGFR2 signaling pathway;WP2267 Synaptic vesicle pathway;WP4932 7q11.23 copy number variation syndrome;WP4217 Ebola virus pathway in host;WP4549 Fragile X syndrome;WP558 Complement and coagulation cascades	Extracellular region;Cytoplasm;Lysosome;Membrane;Golgi apparatus
A0A8V8TR47	CLTC	A0A087WVQ6;A0A8V8TQ14;A0A8V8TQ18;A0A8V8TQK1;A0A8V8TQK7;A0A8V8TR47;A0A8V8TRF0;A0AAQ5BHN4;A0AAQ5BHN6;A0AAQ5BHU5;J3KRF5;K7EJJ5;Q00610	1213	28253	105975	50375.7	110381	125541	248121	GO:0000278|mitotic cell cycle;GO:0001649|osteoblast differentiation;GO:0003723|RNA binding;GO:0003725|double-stranded RNA binding;GO:0005198|structural molecule activity;GO:0005515|protein binding;GO:0005764|lysosome;GO:0005768|endosome;GO:0005819|spindle;GO:0005829|cytosol;GO:0005886|plasma membrane;GO:0005925|focal adhesion;GO:0006886|intracellular protein transport;GO:0006898|receptor-mediated…	GO:0000278|mitotic cell cycle;GO:0001649|osteoblast differentiation;GO:0006886|intracellular protein transport;GO:0006898|receptor-mediated endocytosis;GO:0006914|autophagy;GO:0031623|receptor internalization;GO:0033572|transferrin transport;GO:0042147|retrograde transport, endosome to Golgi;GO:0048268|clathrin coat assembly;GO:0051301|cell division;GO:0060236|regulation of mitotic spindle organi…	GO:0005764|lysosome;GO:0005768|endosome;GO:0005819|spindle;GO:0005829|cytosol;GO:0005886|plasma membrane;GO:0005925|focal adhesion;GO:0016020|membrane;GO:0030118|clathrin coat;GO:0030130|clathrin coat of trans-Golgi network vesicle;GO:0030132|clathrin coat of coated pit;GO:0030136|clathrin-coated vesicle;GO:0030669|clathrin-coated endocytic vesicle membrane;GO:0032588|trans-Golgi network membrane…	GO:0003723|RNA binding;GO:0003725|double-stranded RNA binding;GO:0005198|structural molecule activity;GO:0005515|protein binding;GO:0019901|protein kinase binding;GO:0032051|clathrin light chain binding;GO:0050750|low-density lipoprotein particle receptor binding;GO:0097718|disordered domain specific binding;GO:1990381|ubiquitin-specific protease binding	hsa05016 Huntington disease;hsa05100 Bacterial invasion of epithelial cells;hsa04961 Endocrine and other factor-regulated calcium reabsorption;hsa04144 Endocytosis;hsa04721 Synaptic vesicle cycle;hsa04142 Lysosome	R-HSA-168255 Influenza Infection;R-HSA-195721 Signaling by WNT;R-HSA-437239 Recycling pathway of L1;R-HSA-4086400 PCP/CE pathway;R-HSA-190828 Gap junction trafficking;R-HSA-157858 Gap junction trafficking and regulation;R-HSA-8866427 VLDLR internalisation and degradation;R-HSA-2132295 MHC class II antigen presentation;R-HSA-3858494 Beta-catenin independent WNT signaling;R-HSA-373760 L1CAM interac…	WP3888 VEGFA-VEGFR2 signaling pathway;WP2267 Synaptic vesicle pathway;WP4932 7q11.23 copy number variation syndrome;WP4217 Ebola virus pathway in host;WP4549 Fragile X syndrome;WP558 Complement and coagulation cascades	Extracellular region;Cytoplasm;Lysosome;Membrane;Golgi apparatus
A0A8V8TRF0	CLTC	A0A087WVQ6;A0A8V8TQ14;A0A8V8TQ18;A0A8V8TQK1;A0A8V8TQK7;A0A8V8TR47;A0A8V8TRF0;A0AAQ5BHN4;A0AAQ5BHN6;A0AAQ5BHU5;J3KRF5;K7EJJ5;Q00610	1213	28253	105975	50375.7	110381	125541	248121	GO:0000278|mitotic cell cycle;GO:0001649|osteoblast differentiation;GO:0003723|RNA binding;GO:0003725|double-stranded RNA binding;GO:0005198|structural molecule activity;GO:0005515|protein binding;GO:0005764|lysosome;GO:0005768|endosome;GO:0005819|spindle;GO:0005829|cytosol;GO:0005886|plasma membrane;GO:0005925|focal adhesion;GO:0006886|intracellular protein transport;GO:0006898|receptor-mediated…	GO:0000278|mitotic cell cycle;GO:0001649|osteoblast differentiation;GO:0006886|intracellular protein transport;GO:0006898|receptor-mediated endocytosis;GO:0006914|autophagy;GO:0031623|receptor internalization;GO:0033572|transferrin transport;GO:0042147|retrograde transport, endosome to Golgi;GO:0048268|clathrin coat assembly;GO:0051301|cell division;GO:0060236|regulation of mitotic spindle organi…	GO:0005764|lysosome;GO:0005768|endosome;GO:0005819|spindle;GO:0005829|cytosol;GO:0005886|plasma membrane;GO:0005925|focal adhesion;GO:0016020|membrane;GO:0030118|clathrin coat;GO:0030130|clathrin coat of trans-Golgi network vesicle;GO:0030132|clathrin coat of coated pit;GO:0030136|clathrin-coated vesicle;GO:0030669|clathrin-coated endocytic vesicle membrane;GO:0032588|trans-Golgi network membrane…	GO:0003723|RNA binding;GO:0003725|double-stranded RNA binding;GO:0005198|structural molecule activity;GO:0005515|protein binding;GO:0019901|protein kinase binding;GO:0032051|clathrin light chain binding;GO:0050750|low-density lipoprotein particle receptor binding;GO:0097718|disordered domain specific binding;GO:1990381|ubiquitin-specific protease binding	hsa05016 Huntington disease;hsa05100 Bacterial invasion of epithelial cells;hsa04961 Endocrine and other factor-regulated calcium reabsorption;hsa04144 Endocytosis;hsa04721 Synaptic vesicle cycle;hsa04142 Lysosome	R-HSA-168255 Influenza Infection;R-HSA-195721 Signaling by WNT;R-HSA-437239 Recycling pathway of L1;R-HSA-4086400 PCP/CE pathway;R-HSA-190828 Gap junction trafficking;R-HSA-157858 Gap junction trafficking and regulation;R-HSA-8866427 VLDLR internalisation and degradation;R-HSA-2132295 MHC class II antigen presentation;R-HSA-3858494 Beta-catenin independent WNT signaling;R-HSA-373760 L1CAM interac…	WP3888 VEGFA-VEGFR2 signaling pathway;WP2267 Synaptic vesicle pathway;WP4932 7q11.23 copy number variation syndrome;WP4217 Ebola virus pathway in host;WP4549 Fragile X syndrome;WP558 Complement and coagulation cascades	Extracellular region;Cytoplasm;Lysosome;Membrane;Golgi apparatus
A0AAQ5BHN4	CLTC	A0A087WVQ6;A0A8V8TQ14;A0A8V8TQ18;A0A8V8TQK1;A0A8V8TQK7;A0A8V8TR47;A0A8V8TRF0;A0AAQ5BHN4;A0AAQ5BHN6;A0AAQ5BHU5;J3KRF5;K7EJJ5;Q00610	1213	28253	105975	50375.7	110381	125541	248121	GO:0000278|mitotic cell cycle;GO:0001649|osteoblast differentiation;GO:0003723|RNA binding;GO:0003725|double-stranded RNA binding;GO:0005198|structural molecule activity;GO:0005515|protein binding;GO:0005764|lysosome;GO:0005768|endosome;GO:0005819|spindle;GO:0005829|cytosol;GO:0005886|plasma membrane;GO:0005925|focal adhesion;GO:0006886|intracellular protein transport;GO:0006898|receptor-mediated…	GO:0000278|mitotic cell cycle;GO:0001649|osteoblast differentiation;GO:0006886|intracellular protein transport;GO:0006898|receptor-mediated endocytosis;GO:0006914|autophagy;GO:0031623|receptor internalization;GO:0033572|transferrin transport;GO:0042147|retrograde transport, endosome to Golgi;GO:0048268|clathrin coat assembly;GO:0051301|cell division;GO:0060236|regulation of mitotic spindle organi…	GO:0005764|lysosome;GO:0005768|endosome;GO:0005819|spindle;GO:0005829|cytosol;GO:0005886|plasma membrane;GO:0005925|focal adhesion;GO:0016020|membrane;GO:0030118|clathrin coat;GO:0030130|clathrin coat of trans-Golgi network vesicle;GO:0030132|clathrin coat of coated pit;GO:0030136|clathrin-coated vesicle;GO:0030669|clathrin-coated endocytic vesicle membrane;GO:0032588|trans-Golgi network membrane…	GO:0003723|RNA binding;GO:0003725|double-stranded RNA binding;GO:0005198|structural molecule activity;GO:0005515|protein binding;GO:0019901|protein kinase binding;GO:0032051|clathrin light chain binding;GO:0050750|low-density lipoprotein particle receptor binding;GO:0097718|disordered domain specific binding;GO:1990381|ubiquitin-specific protease binding	hsa05016 Huntington disease;hsa05100 Bacterial invasion of epithelial cells;hsa04961 Endocrine and other factor-regulated calcium reabsorption;hsa04144 Endocytosis;hsa04721 Synaptic vesicle cycle;hsa04142 Lysosome	R-HSA-168255 Influenza Infection;R-HSA-195721 Signaling by WNT;R-HSA-437239 Recycling pathway of L1;R-HSA-4086400 PCP/CE pathway;R-HSA-190828 Gap junction trafficking;R-HSA-157858 Gap junction trafficking and regulation;R-HSA-8866427 VLDLR internalisation and degradation;R-HSA-2132295 MHC class II antigen presentation;R-HSA-3858494 Beta-catenin independent WNT signaling;R-HSA-373760 L1CAM interac…	WP3888 VEGFA-VEGFR2 signaling pathway;WP2267 Synaptic vesicle pathway;WP4932 7q11.23 copy number variation syndrome;WP4217 Ebola virus pathway in host;WP4549 Fragile X syndrome;WP558 Complement and coagulation cascades	Extracellular region;Cytoplasm;Lysosome;Membrane;Golgi apparatus
A0AAQ5BHN6	CLTC	A0A087WVQ6;A0A8V8TQ14;A0A8V8TQ18;A0A8V8TQK1;A0A8V8TQK7;A0A8V8TR47;A0A8V8TRF0;A0AAQ5BHN4;A0AAQ5BHN6;A0AAQ5BHU5;J3KRF5;K7EJJ5;Q00610	1213	28253	105975	50375.7	110381	125541	248121	GO:0000278|mitotic cell cycle;GO:0001649|osteoblast differentiation;GO:0003723|RNA binding;GO:0003725|double-stranded RNA binding;GO:0005198|structural molecule activity;GO:0005515|protein binding;GO:0005764|lysosome;GO:0005768|endosome;GO:0005819|spindle;GO:0005829|cytosol;GO:0005886|plasma membrane;GO:0005925|focal adhesion;GO:0006886|intracellular protein transport;GO:0006898|receptor-mediated…	GO:0000278|mitotic cell cycle;GO:0001649|osteoblast differentiation;GO:0006886|intracellular protein transport;GO:0006898|receptor-mediated endocytosis;GO:0006914|autophagy;GO:0031623|receptor internalization;GO:0033572|transferrin transport;GO:0042147|retrograde transport, endosome to Golgi;GO:0048268|clathrin coat assembly;GO:0051301|cell division;GO:0060236|regulation of mitotic spindle organi…	GO:0005764|lysosome;GO:0005768|endosome;GO:0005819|spindle;GO:0005829|cytosol;GO:0005886|plasma membrane;GO:0005925|focal adhesion;GO:0016020|membrane;GO:0030118|clathrin coat;GO:0030130|clathrin coat of trans-Golgi network vesicle;GO:0030132|clathrin coat of coated pit;GO:0030136|clathrin-coated vesicle;GO:0030669|clathrin-coated endocytic vesicle membrane;GO:0032588|trans-Golgi network membrane…	GO:0003723|RNA binding;GO:0003725|double-stranded RNA binding;GO:0005198|structural molecule activity;GO:0005515|protein binding;GO:0019901|protein kinase binding;GO:0032051|clathrin light chain binding;GO:0050750|low-density lipoprotein particle receptor binding;GO:0097718|disordered domain specific binding;GO:1990381|ubiquitin-specific protease binding	hsa05016 Huntington disease;hsa05100 Bacterial invasion of epithelial cells;hsa04961 Endocrine and other factor-regulated calcium reabsorption;hsa04144 Endocytosis;hsa04721 Synaptic vesicle cycle;hsa04142 Lysosome	R-HSA-168255 Influenza Infection;R-HSA-195721 Signaling by WNT;R-HSA-437239 Recycling pathway of L1;R-HSA-4086400 PCP/CE pathway;R-HSA-190828 Gap junction trafficking;R-HSA-157858 Gap junction trafficking and regulation;R-HSA-8866427 VLDLR internalisation and degradation;R-HSA-2132295 MHC class II antigen presentation;R-HSA-3858494 Beta-catenin independent WNT signaling;R-HSA-373760 L1CAM interac…	WP3888 VEGFA-VEGFR2 signaling pathway;WP2267 Synaptic vesicle pathway;WP4932 7q11.23 copy number variation syndrome;WP4217 Ebola virus pathway in host;WP4549 Fragile X syndrome;WP558 Complement and coagulation cascades	Extracellular region;Cytoplasm;Lysosome;Membrane;Golgi apparatus
A0AAQ5BHU5	CLTC	A0A087WVQ6;A0A8V8TQ14;A0A8V8TQ18;A0A8V8TQK1;A0A8V8TQK7;A0A8V8TR47;A0A8V8TRF0;A0AAQ5BHN4;A0AAQ5BHN6;A0AAQ5BHU5;J3KRF5;K7EJJ5;Q00610	1213	28253	105975	50375.7	110381	125541	248121	GO:0000278|mitotic cell cycle;GO:0001649|osteoblast differentiation;GO:0003723|RNA binding;GO:0003725|double-stranded RNA binding;GO:0005198|structural molecule activity;GO:0005515|protein binding;GO:0005764|lysosome;GO:0005768|endosome;GO:0005819|spindle;GO:0005829|cytosol;GO:0005886|plasma membrane;GO:0005925|focal adhesion;GO:0006886|intracellular protein transport;GO:0006898|receptor-mediated…	GO:0000278|mitotic cell cycle;GO:0001649|osteoblast differentiation;GO:0006886|intracellular protein transport;GO:0006898|receptor-mediated endocytosis;GO:0006914|autophagy;GO:0031623|receptor internalization;GO:0033572|transferrin transport;GO:0042147|retrograde transport, endosome to Golgi;GO:0048268|clathrin coat assembly;GO:0051301|cell division;GO:0060236|regulation of mitotic spindle organi…	GO:0005764|lysosome;GO:0005768|endosome;GO:0005819|spindle;GO:0005829|cytosol;GO:0005886|plasma membrane;GO:0005925|focal adhesion;GO:0016020|membrane;GO:0030118|clathrin coat;GO:0030130|clathrin coat of trans-Golgi network vesicle;GO:0030132|clathrin coat of coated pit;GO:0030136|clathrin-coated vesicle;GO:0030669|clathrin-coated endocytic vesicle membrane;GO:0032588|trans-Golgi network membrane…	GO:0003723|RNA binding;GO:0003725|double-stranded RNA binding;GO:0005198|structural molecule activity;GO:0005515|protein binding;GO:0019901|protein kinase binding;GO:0032051|clathrin light chain binding;GO:0050750|low-density lipoprotein particle receptor binding;GO:0097718|disordered domain specific binding;GO:1990381|ubiquitin-specific protease binding	hsa05016 Huntington disease;hsa05100 Bacterial invasion of epithelial cells;hsa04961 Endocrine and other factor-regulated calcium reabsorption;hsa04144 Endocytosis;hsa04721 Synaptic vesicle cycle;hsa04142 Lysosome	R-HSA-168255 Influenza Infection;R-HSA-195721 Signaling by WNT;R-HSA-437239 Recycling pathway of L1;R-HSA-4086400 PCP/CE pathway;R-HSA-190828 Gap junction trafficking;R-HSA-157858 Gap junction trafficking and regulation;R-HSA-8866427 VLDLR internalisation and degradation;R-HSA-2132295 MHC class II antigen presentation;R-HSA-3858494 Beta-catenin independent WNT signaling;R-HSA-373760 L1CAM interac…	WP3888 VEGFA-VEGFR2 signaling pathway;WP2267 Synaptic vesicle pathway;WP4932 7q11.23 copy number variation syndrome;WP4217 Ebola virus pathway in host;WP4549 Fragile X syndrome;WP558 Complement and coagulation cascades	Extracellular region;Cytoplasm;Lysosome;Membrane;Golgi apparatus
J3KRF5	CLTC	A0A087WVQ6;A0A8V8TQ14;A0A8V8TQ18;A0A8V8TQK1;A0A8V8TQK7;A0A8V8TR47;A0A8V8TRF0;A0AAQ5BHN4;A0AAQ5BHN6;A0AAQ5BHU5;J3KRF5;K7EJJ5;Q00610	1213	28253	105975	50375.7	110381	125541	248121	GO:0000278|mitotic cell cycle;GO:0001649|osteoblast differentiation;GO:0003723|RNA binding;GO:0003725|double-stranded RNA binding;GO:0005198|structural molecule activity;GO:0005515|protein binding;GO:0005764|lysosome;GO:0005768|endosome;GO:0005819|spindle;GO:0005829|cytosol;GO:0005886|plasma membrane;GO:0005925|focal adhesion;GO:0006886|intracellular protein transport;GO:0006898|receptor-mediated…	GO:0000278|mitotic cell cycle;GO:0001649|osteoblast differentiation;GO:0006886|intracellular protein transport;GO:0006898|receptor-mediated endocytosis;GO:0006914|autophagy;GO:0031623|receptor internalization;GO:0033572|transferrin transport;GO:0042147|retrograde transport, endosome to Golgi;GO:0048268|clathrin coat assembly;GO:0051301|cell division;GO:0060236|regulation of mitotic spindle organi…	GO:0005764|lysosome;GO:0005768|endosome;GO:0005819|spindle;GO:0005829|cytosol;GO:0005886|plasma membrane;GO:0005925|focal adhesion;GO:0016020|membrane;GO:0030118|clathrin coat;GO:0030130|clathrin coat of trans-Golgi network vesicle;GO:0030132|clathrin coat of coated pit;GO:0030136|clathrin-coated vesicle;GO:0030669|clathrin-coated endocytic vesicle membrane;GO:0032588|trans-Golgi network membrane…	GO:0003723|RNA binding;GO:0003725|double-stranded RNA binding;GO:0005198|structural molecule activity;GO:0005515|protein binding;GO:0019901|protein kinase binding;GO:0032051|clathrin light chain binding;GO:0050750|low-density lipoprotein particle receptor binding;GO:0097718|disordered domain specific binding;GO:1990381|ubiquitin-specific protease binding	hsa05016 Huntington disease;hsa05100 Bacterial invasion of epithelial cells;hsa04961 Endocrine and other factor-regulated calcium reabsorption;hsa04144 Endocytosis;hsa04721 Synaptic vesicle cycle;hsa04142 Lysosome	R-HSA-168255 Influenza Infection;R-HSA-195721 Signaling by WNT;R-HSA-437239 Recycling pathway of L1;R-HSA-4086400 PCP/CE pathway;R-HSA-190828 Gap junction trafficking;R-HSA-157858 Gap junction trafficking and regulation;R-HSA-8866427 VLDLR internalisation and degradation;R-HSA-2132295 MHC class II antigen presentation;R-HSA-3858494 Beta-catenin independent WNT signaling;R-HSA-373760 L1CAM interac…	WP3888 VEGFA-VEGFR2 signaling pathway;WP2267 Synaptic vesicle pathway;WP4932 7q11.23 copy number variation syndrome;WP4217 Ebola virus pathway in host;WP4549 Fragile X syndrome;WP558 Complement and coagulation cascades	Extracellular region;Cytoplasm;Lysosome;Membrane;Golgi apparatus
K7EJJ5	CLTC	A0A087WVQ6;A0A8V8TQ14;A0A8V8TQ18;A0A8V8TQK1;A0A8V8TQK7;A0A8V8TR47;A0A8V8TRF0;A0AAQ5BHN4;A0AAQ5BHN6;A0AAQ5BHU5;J3KRF5;K7EJJ5;Q00610	1213	28253	105975	50375.7	110381	125541	248121	GO:0000278|mitotic cell cycle;GO:0001649|osteoblast differentiation;GO:0003723|RNA binding;GO:0003725|double-stranded RNA binding;GO:0005198|structural molecule activity;GO:0005515|protein binding;GO:0005764|lysosome;GO:0005768|endosome;GO:0005819|spindle;GO:0005829|cytosol;GO:0005886|plasma membrane;GO:0005925|focal adhesion;GO:0006886|intracellular protein transport;GO:0006898|receptor-mediated…	GO:0000278|mitotic cell cycle;GO:0001649|osteoblast differentiation;GO:0006886|intracellular protein transport;GO:0006898|receptor-mediated endocytosis;GO:0006914|autophagy;GO:0031623|receptor internalization;GO:0033572|transferrin transport;GO:0042147|retrograde transport, endosome to Golgi;GO:0048268|clathrin coat assembly;GO:0051301|cell division;GO:0060236|regulation of mitotic spindle organi…	GO:0005764|lysosome;GO:0005768|endosome;GO:0005819|spindle;GO:0005829|cytosol;GO:0005886|plasma membrane;GO:0005925|focal adhesion;GO:0016020|membrane;GO:0030118|clathrin coat;GO:0030130|clathrin coat of trans-Golgi network vesicle;GO:0030132|clathrin coat of coated pit;GO:0030136|clathrin-coated vesicle;GO:0030669|clathrin-coated endocytic vesicle membrane;GO:0032588|trans-Golgi network membrane…	GO:0003723|RNA binding;GO:0003725|double-stranded RNA binding;GO:0005198|structural molecule activity;GO:0005515|protein binding;GO:0019901|protein kinase binding;GO:0032051|clathrin light chain binding;GO:0050750|low-density lipoprotein particle receptor binding;GO:0097718|disordered domain specific binding;GO:1990381|ubiquitin-specific protease binding	hsa05016 Huntington disease;hsa05100 Bacterial invasion of epithelial cells;hsa04961 Endocrine and other factor-regulated calcium reabsorption;hsa04144 Endocytosis;hsa04721 Synaptic vesicle cycle;hsa04142 Lysosome	R-HSA-168255 Influenza Infection;R-HSA-195721 Signaling by WNT;R-HSA-437239 Recycling pathway of L1;R-HSA-4086400 PCP/CE pathway;R-HSA-190828 Gap junction trafficking;R-HSA-157858 Gap junction trafficking and regulation;R-HSA-8866427 VLDLR internalisation and degradation;R-HSA-2132295 MHC class II antigen presentation;R-HSA-3858494 Beta-catenin independent WNT signaling;R-HSA-373760 L1CAM interac…	WP3888 VEGFA-VEGFR2 signaling pathway;WP2267 Synaptic vesicle pathway;WP4932 7q11.23 copy number variation syndrome;WP4217 Ebola virus pathway in host;WP4549 Fragile X syndrome;WP558 Complement and coagulation cascades	Extracellular region;Cytoplasm;Lysosome;Membrane;Golgi apparatus
Q00610	CLTC	A0A087WVQ6;A0A8V8TQ14;A0A8V8TQ18;A0A8V8TQK1;A0A8V8TQK7;A0A8V8TR47;A0A8V8TRF0;A0AAQ5BHN4;A0AAQ5BHN6;A0AAQ5BHU5;J3KRF5;K7EJJ5;Q00610	1213	28253	105975	50375.7	110381	125541	248121	GO:0000278|mitotic cell cycle;GO:0001649|osteoblast differentiation;GO:0003723|RNA binding;GO:0003725|double-stranded RNA binding;GO:0005198|structural molecule activity;GO:0005515|protein binding;GO:0005764|lysosome;GO:0005768|endosome;GO:0005819|spindle;GO:0005829|cytosol;GO:0005886|plasma membrane;GO:0005925|focal adhesion;GO:0006886|intracellular protein transport;GO:0006898|receptor-mediated…	GO:0000278|mitotic cell cycle;GO:0001649|osteoblast differentiation;GO:0006886|intracellular protein transport;GO:0006898|receptor-mediated endocytosis;GO:0006914|autophagy;GO:0031623|receptor internalization;GO:0033572|transferrin transport;GO:0042147|retrograde transport, endosome to Golgi;GO:0048268|clathrin coat assembly;GO:0051301|cell division;GO:0060236|regulation of mitotic spindle organi…	GO:0005764|lysosome;GO:0005768|endosome;GO:0005819|spindle;GO:0005829|cytosol;GO:0005886|plasma membrane;GO:0005925|focal adhesion;GO:0016020|membrane;GO:0030118|clathrin coat;GO:0030130|clathrin coat of trans-Golgi network vesicle;GO:0030132|clathrin coat of coated pit;GO:0030136|clathrin-coated vesicle;GO:0030669|clathrin-coated endocytic vesicle membrane;GO:0032588|trans-Golgi network membrane…	GO:0003723|RNA binding;GO:0003725|double-stranded RNA binding;GO:0005198|structural molecule activity;GO:0005515|protein binding;GO:0019901|protein kinase binding;GO:0032051|clathrin light chain binding;GO:0050750|low-density lipoprotein particle receptor binding;GO:0097718|disordered domain specific binding;GO:1990381|ubiquitin-specific protease binding	hsa05016 Huntington disease;hsa05100 Bacterial invasion of epithelial cells;hsa04961 Endocrine and other factor-regulated calcium reabsorption;hsa04144 Endocytosis;hsa04721 Synaptic vesicle cycle;hsa04142 Lysosome	R-HSA-168255 Influenza Infection;R-HSA-195721 Signaling by WNT;R-HSA-437239 Recycling pathway of L1;R-HSA-4086400 PCP/CE pathway;R-HSA-190828 Gap junction trafficking;R-HSA-157858 Gap junction trafficking and regulation;R-HSA-8866427 VLDLR internalisation and degradation;R-HSA-2132295 MHC class II antigen presentation;R-HSA-3858494 Beta-catenin independent WNT signaling;R-HSA-373760 L1CAM interac…	WP3888 VEGFA-VEGFR2 signaling pathway;WP2267 Synaptic vesicle pathway;WP4932 7q11.23 copy number variation syndrome;WP4217 Ebola virus pathway in host;WP4549 Fragile X syndrome;WP558 Complement and coagulation cascades	Extracellular region;Cytoplasm;Lysosome;Membrane;Golgi apparatus
Q8IZ29	TUBB4A	P68371;Q8IZ29	10382	1.81705e+06	2.43294e+06	1.39943e+06	3.3779e+06	3908237	7053972	GO:0000226|microtubule cytoskeleton organization;GO:0000278|mitotic cell cycle;GO:0003924|GTPase activity;GO:0005200|structural constituent of cytoskeleton;GO:0005509|calcium ion binding;GO:0005515|protein binding;GO:0005525|GTP binding;GO:0005634|nucleus;GO:0005737|cytoplasm;GO:0005829|cytosol;GO:0005874|microtubule;GO:0005930|axoneme;GO:0015630|microtubule cytoskeleton;GO:0031115|negative regul…	GO:0000226|microtubule cytoskeleton organization;GO:0000278|mitotic cell cycle;GO:0031115|negative regulation of microtubule polymerization	GO:0005634|nucleus;GO:0005737|cytoplasm;GO:0005829|cytosol;GO:0005874|microtubule;GO:0005930|axoneme;GO:0015630|microtubule cytoskeleton;GO:0033269|internode region of axon;GO:0043025|neuronal cell body;GO:0043209|myelin sheath;GO:0045171|intercellular bridge;GO:0070062|extracellular exosome;GO:0072686|mitotic spindle	GO:0003924|GTPase activity;GO:0005200|structural constituent of cytoskeleton;GO:0005509|calcium ion binding;GO:0005515|protein binding;GO:0005525|GTP binding	hsa05012 Parkinson disease;hsa05020 Prion disease;hsa05014 Amyotrophic lateral sclerosis;hsa05016 Huntington disease;hsa05022 Pathways of neurodegeneration - multiple diseases;hsa04814 Motor proteins;hsa05132 Salmonella infection;hsa05010 Alzheimer disease;hsa05130 Pathogenic Escherichia coli infection;hsa04540 Gap junction;hsa04145 Phagosome	R-HSA-68886 M Phase;R-HSA-9609690 HCMV Early Events;R-HSA-9609646 HCMV Infection;R-HSA-389960 Formation of tubulin folding intermediates by CCT/TriC;R-HSA-389958 Cooperation of Prefoldin and TriC/CCT in actin and tubulin folding;R-HSA-389957 Prefoldin mediated transfer of substrate to CCT/TriC;R-HSA-9646399 Aggrephagy;R-HSA-3371497 HSP90 chaperone cycle for steroid hormone receptors (SHR) in the …	WP2359 Parkin-ubiquitin proteasomal system pathway;WP2272 Pathogenic Escherichia coli infection;WP5124 Alzheimer's disease;WP2059 Alzheimer's disease and miRNA effects	Extracellular region;Cytoplasm
A0A4D5RAC9		A0A087WVQ9;A0A4D5RAC9;A0A7I2V659;A8K9C4;P68104;Q53HM9;Q53HR5;Q6IPN6;Q6IPS9;Q6IPT9		135127	594865	307858	576783	446194	624960	-	-	-	-	-	-	-	-
A0A7I2V659	EEF1A1	A0A087WVQ9;A0A4D5RAC9;A0A7I2V659;A8K9C4;P68104;Q53HM9;Q53HR5;Q6IPN6;Q6IPS9;Q6IPT9	1915	135127	594865	307858	576783	446194	624960	GO:0000049|tRNA binding;GO:0003723|RNA binding;GO:0003746|translation elongation factor activity;GO:0003924|GTPase activity;GO:0005515|protein binding;GO:0005525|GTP binding;GO:0005576|extracellular region;GO:0005615|extracellular space;GO:0005634|nucleus;GO:0005730|nucleolus;GO:0005737|cytoplasm;GO:0005829|cytosol;GO:0005840|ribosome;GO:0005853|eukaryotic translation elongation factor 1 complex;…	GO:0006412|translation;GO:0006414|translational elongation;GO:0044829|positive regulation by host of viral genome replication;GO:0071364|cellular response to epidermal growth factor stimulus;GO:1904714|regulation of chaperone-mediated autophagy	GO:0005576|extracellular region;GO:0005615|extracellular space;GO:0005634|nucleus;GO:0005730|nucleolus;GO:0005737|cytoplasm;GO:0005829|cytosol;GO:0005840|ribosome;GO:0005853|eukaryotic translation elongation factor 1 complex;GO:0005886|plasma membrane;GO:0016020|membrane;GO:0022626|cytosolic ribosome;GO:0030864|cortical actin cytoskeleton;GO:0032587|ruffle membrane;GO:0034774|secretory granule lu…	GO:0000049|tRNA binding;GO:0003723|RNA binding;GO:0003746|translation elongation factor activity;GO:0003924|GTPase activity;GO:0005515|protein binding;GO:0005525|GTP binding;GO:0019900|kinase binding;GO:0019901|protein kinase binding;GO:0060090|molecular adaptor activity	hsa05134 Legionellosis;hsa03013 Nucleocytoplasmic transport;hsa05140 Leishmaniasis	R-HSA-156842 Eukaryotic Translation Elongation;R-HSA-156902 Peptide chain elongation;R-HSA-72766 Translation;R-HSA-9692914 SARS-CoV-1-host interactions;R-HSA-9678108 SARS-CoV-1 Infection;R-HSA-9735869 SARS-CoV-1 modulates host translation machinery;R-HSA-9679506 SARS-CoV Infections;R-HSA-9612973 Autophagy;R-HSA-9613829 Chaperone Mediated Autophagy;R-HSA-3371556 Cellular response to heat stress;R-…	WP107 Translation factors;WP4549 Fragile X syndrome	Extracellular region;Cytoplasm;Ribosome;Lysosome;Membrane;Nucleolus
A8K9C4	EEF1A1	A0A087WVQ9;A0A4D5RAC9;A0A7I2V659;A8K9C4;P68104;Q53HM9;Q53HR5;Q6IPN6;Q6IPS9;Q6IPT9	1915	135127	594865	307858	576783	446194	624960	GO:0000049|tRNA binding;GO:0003723|RNA binding;GO:0003746|translation elongation factor activity;GO:0003924|GTPase activity;GO:0005515|protein binding;GO:0005525|GTP binding;GO:0005576|extracellular region;GO:0005615|extracellular space;GO:0005634|nucleus;GO:0005730|nucleolus;GO:0005737|cytoplasm;GO:0005829|cytosol;GO:0005840|ribosome;GO:0005853|eukaryotic translation elongation factor 1 complex;…	GO:0006412|translation;GO:0006414|translational elongation;GO:0044829|positive regulation by host of viral genome replication;GO:0071364|cellular response to epidermal growth factor stimulus;GO:1904714|regulation of chaperone-mediated autophagy	GO:0005576|extracellular region;GO:0005615|extracellular space;GO:0005634|nucleus;GO:0005730|nucleolus;GO:0005737|cytoplasm;GO:0005829|cytosol;GO:0005840|ribosome;GO:0005853|eukaryotic translation elongation factor 1 complex;GO:0005886|plasma membrane;GO:0016020|membrane;GO:0022626|cytosolic ribosome;GO:0030864|cortical actin cytoskeleton;GO:0032587|ruffle membrane;GO:0034774|secretory granule lu…	GO:0000049|tRNA binding;GO:0003723|RNA binding;GO:0003746|translation elongation factor activity;GO:0003924|GTPase activity;GO:0005515|protein binding;GO:0005525|GTP binding;GO:0019900|kinase binding;GO:0019901|protein kinase binding;GO:0060090|molecular adaptor activity	hsa05134 Legionellosis;hsa03013 Nucleocytoplasmic transport;hsa05140 Leishmaniasis	R-HSA-156842 Eukaryotic Translation Elongation;R-HSA-156902 Peptide chain elongation;R-HSA-72766 Translation;R-HSA-9692914 SARS-CoV-1-host interactions;R-HSA-9678108 SARS-CoV-1 Infection;R-HSA-9735869 SARS-CoV-1 modulates host translation machinery;R-HSA-9679506 SARS-CoV Infections;R-HSA-9612973 Autophagy;R-HSA-9613829 Chaperone Mediated Autophagy;R-HSA-3371556 Cellular response to heat stress;R-…	WP107 Translation factors;WP4549 Fragile X syndrome	Extracellular region;Cytoplasm;Ribosome;Lysosome;Membrane;Nucleolus
P68104	EEF1A1	A0A087WVQ9;A0A4D5RAC9;A0A7I2V659;A8K9C4;P68104;Q53HM9;Q53HR5;Q6IPN6;Q6IPS9;Q6IPT9	1915	135127	594865	307858	576783	446194	624960	GO:0000049|tRNA binding;GO:0003723|RNA binding;GO:0003746|translation elongation factor activity;GO:0003924|GTPase activity;GO:0005515|protein binding;GO:0005525|GTP binding;GO:0005576|extracellular region;GO:0005615|extracellular space;GO:0005634|nucleus;GO:0005730|nucleolus;GO:0005737|cytoplasm;GO:0005829|cytosol;GO:0005840|ribosome;GO:0005853|eukaryotic translation elongation factor 1 complex;…	GO:0006412|translation;GO:0006414|translational elongation;GO:0044829|positive regulation by host of viral genome replication;GO:0071364|cellular response to epidermal growth factor stimulus;GO:1904714|regulation of chaperone-mediated autophagy	GO:0005576|extracellular region;GO:0005615|extracellular space;GO:0005634|nucleus;GO:0005730|nucleolus;GO:0005737|cytoplasm;GO:0005829|cytosol;GO:0005840|ribosome;GO:0005853|eukaryotic translation elongation factor 1 complex;GO:0005886|plasma membrane;GO:0016020|membrane;GO:0022626|cytosolic ribosome;GO:0030864|cortical actin cytoskeleton;GO:0032587|ruffle membrane;GO:0034774|secretory granule lu…	GO:0000049|tRNA binding;GO:0003723|RNA binding;GO:0003746|translation elongation factor activity;GO:0003924|GTPase activity;GO:0005515|protein binding;GO:0005525|GTP binding;GO:0019900|kinase binding;GO:0019901|protein kinase binding;GO:0060090|molecular adaptor activity	hsa05134 Legionellosis;hsa03013 Nucleocytoplasmic transport;hsa05140 Leishmaniasis	R-HSA-156842 Eukaryotic Translation Elongation;R-HSA-156902 Peptide chain elongation;R-HSA-72766 Translation;R-HSA-9692914 SARS-CoV-1-host interactions;R-HSA-9678108 SARS-CoV-1 Infection;R-HSA-9735869 SARS-CoV-1 modulates host translation machinery;R-HSA-9679506 SARS-CoV Infections;R-HSA-9612973 Autophagy;R-HSA-9613829 Chaperone Mediated Autophagy;R-HSA-3371556 Cellular response to heat stress;R-…	WP107 Translation factors;WP4549 Fragile X syndrome	Extracellular region;Cytoplasm;Ribosome;Lysosome;Membrane;Nucleolus
Q53HM9	EEF1A1	A0A087WVQ9;A0A4D5RAC9;A0A7I2V659;A8K9C4;P68104;Q53HM9;Q53HR5;Q6IPN6;Q6IPS9;Q6IPT9	1915	135127	594865	307858	576783	446194	624960	GO:0000049|tRNA binding;GO:0003723|RNA binding;GO:0003746|translation elongation factor activity;GO:0003924|GTPase activity;GO:0005515|protein binding;GO:0005525|GTP binding;GO:0005576|extracellular region;GO:0005615|extracellular space;GO:0005634|nucleus;GO:0005730|nucleolus;GO:0005737|cytoplasm;GO:0005829|cytosol;GO:0005840|ribosome;GO:0005853|eukaryotic translation elongation factor 1 complex;…	GO:0006412|translation;GO:0006414|translational elongation;GO:0044829|positive regulation by host of viral genome replication;GO:0071364|cellular response to epidermal growth factor stimulus;GO:1904714|regulation of chaperone-mediated autophagy	GO:0005576|extracellular region;GO:0005615|extracellular space;GO:0005634|nucleus;GO:0005730|nucleolus;GO:0005737|cytoplasm;GO:0005829|cytosol;GO:0005840|ribosome;GO:0005853|eukaryotic translation elongation factor 1 complex;GO:0005886|plasma membrane;GO:0016020|membrane;GO:0022626|cytosolic ribosome;GO:0030864|cortical actin cytoskeleton;GO:0032587|ruffle membrane;GO:0034774|secretory granule lu…	GO:0000049|tRNA binding;GO:0003723|RNA binding;GO:0003746|translation elongation factor activity;GO:0003924|GTPase activity;GO:0005515|protein binding;GO:0005525|GTP binding;GO:0019900|kinase binding;GO:0019901|protein kinase binding;GO:0060090|molecular adaptor activity	hsa05134 Legionellosis;hsa03013 Nucleocytoplasmic transport;hsa05140 Leishmaniasis	R-HSA-156842 Eukaryotic Translation Elongation;R-HSA-156902 Peptide chain elongation;R-HSA-72766 Translation;R-HSA-9692914 SARS-CoV-1-host interactions;R-HSA-9678108 SARS-CoV-1 Infection;R-HSA-9735869 SARS-CoV-1 modulates host translation machinery;R-HSA-9679506 SARS-CoV Infections;R-HSA-9612973 Autophagy;R-HSA-9613829 Chaperone Mediated Autophagy;R-HSA-3371556 Cellular response to heat stress;R-…	WP107 Translation factors;WP4549 Fragile X syndrome	Extracellular region;Cytoplasm;Ribosome;Lysosome;Membrane;Nucleolus
Q53HR5	EEF1A1	A0A087WVQ9;A0A4D5RAC9;A0A7I2V659;A8K9C4;P68104;Q53HM9;Q53HR5;Q6IPN6;Q6IPS9;Q6IPT9	1915	135127	594865	307858	576783	446194	624960	GO:0000049|tRNA binding;GO:0003723|RNA binding;GO:0003746|translation elongation factor activity;GO:0003924|GTPase activity;GO:0005515|protein binding;GO:0005525|GTP binding;GO:0005576|extracellular region;GO:0005615|extracellular space;GO:0005634|nucleus;GO:0005730|nucleolus;GO:0005737|cytoplasm;GO:0005829|cytosol;GO:0005840|ribosome;GO:0005853|eukaryotic translation elongation factor 1 complex;…	GO:0006412|translation;GO:0006414|translational elongation;GO:0044829|positive regulation by host of viral genome replication;GO:0071364|cellular response to epidermal growth factor stimulus;GO:1904714|regulation of chaperone-mediated autophagy	GO:0005576|extracellular region;GO:0005615|extracellular space;GO:0005634|nucleus;GO:0005730|nucleolus;GO:0005737|cytoplasm;GO:0005829|cytosol;GO:0005840|ribosome;GO:0005853|eukaryotic translation elongation factor 1 complex;GO:0005886|plasma membrane;GO:0016020|membrane;GO:0022626|cytosolic ribosome;GO:0030864|cortical actin cytoskeleton;GO:0032587|ruffle membrane;GO:0034774|secretory granule lu…	GO:0000049|tRNA binding;GO:0003723|RNA binding;GO:0003746|translation elongation factor activity;GO:0003924|GTPase activity;GO:0005515|protein binding;GO:0005525|GTP binding;GO:0019900|kinase binding;GO:0019901|protein kinase binding;GO:0060090|molecular adaptor activity	hsa05134 Legionellosis;hsa03013 Nucleocytoplasmic transport;hsa05140 Leishmaniasis	R-HSA-156842 Eukaryotic Translation Elongation;R-HSA-156902 Peptide chain elongation;R-HSA-72766 Translation;R-HSA-9692914 SARS-CoV-1-host interactions;R-HSA-9678108 SARS-CoV-1 Infection;R-HSA-9735869 SARS-CoV-1 modulates host translation machinery;R-HSA-9679506 SARS-CoV Infections;R-HSA-9612973 Autophagy;R-HSA-9613829 Chaperone Mediated Autophagy;R-HSA-3371556 Cellular response to heat stress;R-…	WP107 Translation factors;WP4549 Fragile X syndrome	Extracellular region;Cytoplasm;Ribosome;Lysosome;Membrane;Nucleolus
Q6IPN6	EEF1A1	A0A087WVQ9;A0A4D5RAC9;A0A7I2V659;A8K9C4;P68104;Q53HM9;Q53HR5;Q6IPN6;Q6IPS9;Q6IPT9	1915	135127	594865	307858	576783	446194	624960	GO:0000049|tRNA binding;GO:0003723|RNA binding;GO:0003746|translation elongation factor activity;GO:0003924|GTPase activity;GO:0005515|protein binding;GO:0005525|GTP binding;GO:0005576|extracellular region;GO:0005615|extracellular space;GO:0005634|nucleus;GO:0005730|nucleolus;GO:0005737|cytoplasm;GO:0005829|cytosol;GO:0005840|ribosome;GO:0005853|eukaryotic translation elongation factor 1 complex;…	GO:0006412|translation;GO:0006414|translational elongation;GO:0044829|positive regulation by host of viral genome replication;GO:0071364|cellular response to epidermal growth factor stimulus;GO:1904714|regulation of chaperone-mediated autophagy	GO:0005576|extracellular region;GO:0005615|extracellular space;GO:0005634|nucleus;GO:0005730|nucleolus;GO:0005737|cytoplasm;GO:0005829|cytosol;GO:0005840|ribosome;GO:0005853|eukaryotic translation elongation factor 1 complex;GO:0005886|plasma membrane;GO:0016020|membrane;GO:0022626|cytosolic ribosome;GO:0030864|cortical actin cytoskeleton;GO:0032587|ruffle membrane;GO:0034774|secretory granule lu…	GO:0000049|tRNA binding;GO:0003723|RNA binding;GO:0003746|translation elongation factor activity;GO:0003924|GTPase activity;GO:0005515|protein binding;GO:0005525|GTP binding;GO:0019900|kinase binding;GO:0019901|protein kinase binding;GO:0060090|molecular adaptor activity	hsa05134 Legionellosis;hsa03013 Nucleocytoplasmic transport;hsa05140 Leishmaniasis	R-HSA-156842 Eukaryotic Translation Elongation;R-HSA-156902 Peptide chain elongation;R-HSA-72766 Translation;R-HSA-9692914 SARS-CoV-1-host interactions;R-HSA-9678108 SARS-CoV-1 Infection;R-HSA-9735869 SARS-CoV-1 modulates host translation machinery;R-HSA-9679506 SARS-CoV Infections;R-HSA-9612973 Autophagy;R-HSA-9613829 Chaperone Mediated Autophagy;R-HSA-3371556 Cellular response to heat stress;R-…	WP107 Translation factors;WP4549 Fragile X syndrome	Extracellular region;Cytoplasm;Ribosome;Lysosome;Membrane;Nucleolus
Q6IPS9	EEF1A1	A0A087WVQ9;A0A4D5RAC9;A0A7I2V659;A8K9C4;P68104;Q53HM9;Q53HR5;Q6IPN6;Q6IPS9;Q6IPT9	1915	135127	594865	307858	576783	446194	624960	GO:0000049|tRNA binding;GO:0003723|RNA binding;GO:0003746|translation elongation factor activity;GO:0003924|GTPase activity;GO:0005515|protein binding;GO:0005525|GTP binding;GO:0005576|extracellular region;GO:0005615|extracellular space;GO:0005634|nucleus;GO:0005730|nucleolus;GO:0005737|cytoplasm;GO:0005829|cytosol;GO:0005840|ribosome;GO:0005853|eukaryotic translation elongation factor 1 complex;…	GO:0006412|translation;GO:0006414|translational elongation;GO:0044829|positive regulation by host of viral genome replication;GO:0071364|cellular response to epidermal growth factor stimulus;GO:1904714|regulation of chaperone-mediated autophagy	GO:0005576|extracellular region;GO:0005615|extracellular space;GO:0005634|nucleus;GO:0005730|nucleolus;GO:0005737|cytoplasm;GO:0005829|cytosol;GO:0005840|ribosome;GO:0005853|eukaryotic translation elongation factor 1 complex;GO:0005886|plasma membrane;GO:0016020|membrane;GO:0022626|cytosolic ribosome;GO:0030864|cortical actin cytoskeleton;GO:0032587|ruffle membrane;GO:0034774|secretory granule lu…	GO:0000049|tRNA binding;GO:0003723|RNA binding;GO:0003746|translation elongation factor activity;GO:0003924|GTPase activity;GO:0005515|protein binding;GO:0005525|GTP binding;GO:0019900|kinase binding;GO:0019901|protein kinase binding;GO:0060090|molecular adaptor activity	hsa05134 Legionellosis;hsa03013 Nucleocytoplasmic transport;hsa05140 Leishmaniasis	R-HSA-156842 Eukaryotic Translation Elongation;R-HSA-156902 Peptide chain elongation;R-HSA-72766 Translation;R-HSA-9692914 SARS-CoV-1-host interactions;R-HSA-9678108 SARS-CoV-1 Infection;R-HSA-9735869 SARS-CoV-1 modulates host translation machinery;R-HSA-9679506 SARS-CoV Infections;R-HSA-9612973 Autophagy;R-HSA-9613829 Chaperone Mediated Autophagy;R-HSA-3371556 Cellular response to heat stress;R-…	WP107 Translation factors;WP4549 Fragile X syndrome	Extracellular region;Cytoplasm;Ribosome;Lysosome;Membrane;Nucleolus
Q6IPT9	EEF1A1	A0A087WVQ9;A0A4D5RAC9;A0A7I2V659;A8K9C4;P68104;Q53HM9;Q53HR5;Q6IPN6;Q6IPS9;Q6IPT9	1915	135127	594865	307858	576783	446194	624960	GO:0000049|tRNA binding;GO:0003723|RNA binding;GO:0003746|translation elongation factor activity;GO:0003924|GTPase activity;GO:0005515|protein binding;GO:0005525|GTP binding;GO:0005576|extracellular region;GO:0005615|extracellular space;GO:0005634|nucleus;GO:0005730|nucleolus;GO:0005737|cytoplasm;GO:0005829|cytosol;GO:0005840|ribosome;GO:0005853|eukaryotic translation elongation factor 1 complex;…	GO:0006412|translation;GO:0006414|translational elongation;GO:0044829|positive regulation by host of viral genome replication;GO:0071364|cellular response to epidermal growth factor stimulus;GO:1904714|regulation of chaperone-mediated autophagy	GO:0005576|extracellular region;GO:0005615|extracellular space;GO:0005634|nucleus;GO:0005730|nucleolus;GO:0005737|cytoplasm;GO:0005829|cytosol;GO:0005840|ribosome;GO:0005853|eukaryotic translation elongation factor 1 complex;GO:0005886|plasma membrane;GO:0016020|membrane;GO:0022626|cytosolic ribosome;GO:0030864|cortical actin cytoskeleton;GO:0032587|ruffle membrane;GO:0034774|secretory granule lu…	GO:0000049|tRNA binding;GO:0003723|RNA binding;GO:0003746|translation elongation factor activity;GO:0003924|GTPase activity;GO:0005515|protein binding;GO:0005525|GTP binding;GO:0019900|kinase binding;GO:0019901|protein kinase binding;GO:0060090|molecular adaptor activity	hsa05134 Legionellosis;hsa03013 Nucleocytoplasmic transport;hsa05140 Leishmaniasis	R-HSA-156842 Eukaryotic Translation Elongation;R-HSA-156902 Peptide chain elongation;R-HSA-72766 Translation;R-HSA-9692914 SARS-CoV-1-host interactions;R-HSA-9678108 SARS-CoV-1 Infection;R-HSA-9735869 SARS-CoV-1 modulates host translation machinery;R-HSA-9679506 SARS-CoV Infections;R-HSA-9612973 Autophagy;R-HSA-9613829 Chaperone Mediated Autophagy;R-HSA-3371556 Cellular response to heat stress;R-…	WP107 Translation factors;WP4549 Fragile X syndrome	Extracellular region;Cytoplasm;Ribosome;Lysosome;Membrane;Nucleolus
B2RBD5	TUBB3	A0A0B4J269;B2RBD5;Q13509;Q9BV28	10381	1538.52	3568.48	1302.49	6557.64	3550.98	11216.1	GO:0000226|microtubule cytoskeleton organization;GO:0000278|mitotic cell cycle;GO:0003924|GTPase activity;GO:0005200|structural constituent of cytoskeleton;GO:0005515|protein binding;GO:0005525|GTP binding;GO:0005634|nucleus;GO:0005737|cytoplasm;GO:0005874|microtubule;GO:0007411|axon guidance;GO:0015630|microtubule cytoskeleton;GO:0030027|lamellipodium;GO:0030175|filopodium;GO:0030424|axon;GO:003…	GO:0000226|microtubule cytoskeleton organization;GO:0000278|mitotic cell cycle;GO:0007411|axon guidance;GO:0038007|netrin-activated signaling pathway;GO:1990791|dorsal root ganglion development	GO:0005634|nucleus;GO:0005737|cytoplasm;GO:0005874|microtubule;GO:0015630|microtubule cytoskeleton;GO:0030027|lamellipodium;GO:0030175|filopodium;GO:0030424|axon;GO:0030425|dendrite;GO:0030426|growth cone;GO:0043025|neuronal cell body;GO:0045171|intercellular bridge;GO:0070062|extracellular exosome;GO:0071944|cell periphery;GO:0072686|mitotic spindle	GO:0003924|GTPase activity;GO:0005200|structural constituent of cytoskeleton;GO:0005515|protein binding;GO:0005525|GTP binding;GO:0042277|peptide binding;GO:0046872|metal ion binding;GO:1990890|netrin receptor binding	hsa05012 Parkinson disease;hsa05020 Prion disease;hsa05014 Amyotrophic lateral sclerosis;hsa05016 Huntington disease;hsa05022 Pathways of neurodegeneration - multiple diseases;hsa04814 Motor proteins;hsa05132 Salmonella infection;hsa05010 Alzheimer disease;hsa05130 Pathogenic Escherichia coli infection;hsa04540 Gap junction;hsa04145 Phagosome	R-HSA-68886 M Phase;R-HSA-9609690 HCMV Early Events;R-HSA-9609646 HCMV Infection;R-HSA-389960 Formation of tubulin folding intermediates by CCT/TriC;R-HSA-389958 Cooperation of Prefoldin and TriC/CCT in actin and tubulin folding;R-HSA-389957 Prefoldin mediated transfer of substrate to CCT/TriC;R-HSA-9646399 Aggrephagy;R-HSA-3371497 HSP90 chaperone cycle for steroid hormone receptors (SHR) in the …	WP2359 Parkin-ubiquitin proteasomal system pathway;WP2272 Pathogenic Escherichia coli infection;WP5124 Alzheimer's disease;WP2059 Alzheimer's disease and miRNA effects;WP410 Exercise-induced circadian regulation	Extracellular region;Cytoplasm
A0A087X054	HYOU1	A0A087WWI4;A0A087X054;A0A0G2JRS0;A0A384P5T6;A0A494C039;A0A8Q3SHG4;B7Z2N4;E9PJ21;J3QLE9;J3QQH7;K7EQK2;Q05D91;Q6IN67;Q9Y4L1	10525	25134.4	22395.2	16785.5	25874.5	25550.1	52858.5	GO:0000774|adenyl-nucleotide exchange factor activity;GO:0002931|response to ischemia;GO:0005515|protein binding;GO:0005524|ATP binding;GO:0005576|extracellular region;GO:0005783|endoplasmic reticulum;GO:0005788|endoplasmic reticulum lumen;GO:0005790|smooth endoplasmic reticulum;GO:0005925|focal adhesion;GO:0006457|protein folding;GO:0006888|endoplasmic reticulum to Golgi vesicle-mediated transpo…	GO:0002931|response to ischemia;GO:0006457|protein folding;GO:0006888|endoplasmic reticulum to Golgi vesicle-mediated transport;GO:0034976|response to endoplasmic reticulum stress;GO:0071456|cellular response to hypoxia;GO:1903298|negative regulation of hypoxia-induced intrinsic apoptotic signaling pathway;GO:1903382|negative regulation of endoplasmic reticulum stress-induced neuron intrinsic apo…	GO:0005576|extracellular region;GO:0005783|endoplasmic reticulum;GO:0005788|endoplasmic reticulum lumen;GO:0005790|smooth endoplasmic reticulum;GO:0005925|focal adhesion;GO:0016020|membrane;GO:0034663|endoplasmic reticulum chaperone complex;GO:0070062|extracellular exosome;GO:0071682|endocytic vesicle lumen	GO:0000774|adenyl-nucleotide exchange factor activity;GO:0005515|protein binding;GO:0005524|ATP binding;GO:0051082|unfolded protein binding;GO:0140662|ATP-dependent protein folding chaperone	hsa04141 Protein processing in endoplasmic reticulum	R-HSA-2173782 Binding and Uptake of Ligands by Scavenger Receptors;R-HSA-381119 Unfolded Protein Response (UPR);R-HSA-381070 IRE1alpha activates chaperones;R-HSA-381038 XBP1(S) activates chaperone genes	WP3888 VEGFA-VEGFR2 signaling pathway	Extracellular region;Cytoplasm;Endoplasmic reticulum;Membrane
A0A0G2JRS0	HYOU1	A0A087WWI4;A0A087X054;A0A0G2JRS0;A0A384P5T6;A0A494C039;A0A8Q3SHG4;B7Z2N4;E9PJ21;J3QLE9;J3QQH7;K7EQK2;Q05D91;Q6IN67;Q9Y4L1	10525	25134.4	22395.2	16785.5	25874.5	25550.1	52858.5	GO:0000774|adenyl-nucleotide exchange factor activity;GO:0002931|response to ischemia;GO:0005515|protein binding;GO:0005524|ATP binding;GO:0005576|extracellular region;GO:0005783|endoplasmic reticulum;GO:0005788|endoplasmic reticulum lumen;GO:0005790|smooth endoplasmic reticulum;GO:0005925|focal adhesion;GO:0006457|protein folding;GO:0006888|endoplasmic reticulum to Golgi vesicle-mediated transpo…	GO:0002931|response to ischemia;GO:0006457|protein folding;GO:0006888|endoplasmic reticulum to Golgi vesicle-mediated transport;GO:0034976|response to endoplasmic reticulum stress;GO:0071456|cellular response to hypoxia;GO:1903298|negative regulation of hypoxia-induced intrinsic apoptotic signaling pathway;GO:1903382|negative regulation of endoplasmic reticulum stress-induced neuron intrinsic apo…	GO:0005576|extracellular region;GO:0005783|endoplasmic reticulum;GO:0005788|endoplasmic reticulum lumen;GO:0005790|smooth endoplasmic reticulum;GO:0005925|focal adhesion;GO:0016020|membrane;GO:0034663|endoplasmic reticulum chaperone complex;GO:0070062|extracellular exosome;GO:0071682|endocytic vesicle lumen	GO:0000774|adenyl-nucleotide exchange factor activity;GO:0005515|protein binding;GO:0005524|ATP binding;GO:0051082|unfolded protein binding;GO:0140662|ATP-dependent protein folding chaperone	hsa04141 Protein processing in endoplasmic reticulum	R-HSA-2173782 Binding and Uptake of Ligands by Scavenger Receptors;R-HSA-381119 Unfolded Protein Response (UPR);R-HSA-381070 IRE1alpha activates chaperones;R-HSA-381038 XBP1(S) activates chaperone genes	WP3888 VEGFA-VEGFR2 signaling pathway	Extracellular region;Cytoplasm;Endoplasmic reticulum;Membrane
A0A384P5T6	HYOU1	A0A087WWI4;A0A087X054;A0A0G2JRS0;A0A384P5T6;A0A494C039;A0A8Q3SHG4;B7Z2N4;E9PJ21;J3QLE9;J3QQH7;K7EQK2;Q05D91;Q6IN67;Q9Y4L1	10525	25134.4	22395.2	16785.5	25874.5	25550.1	52858.5	GO:0000774|adenyl-nucleotide exchange factor activity;GO:0002931|response to ischemia;GO:0005515|protein binding;GO:0005524|ATP binding;GO:0005576|extracellular region;GO:0005783|endoplasmic reticulum;GO:0005788|endoplasmic reticulum lumen;GO:0005790|smooth endoplasmic reticulum;GO:0005925|focal adhesion;GO:0006457|protein folding;GO:0006888|endoplasmic reticulum to Golgi vesicle-mediated transpo…	GO:0002931|response to ischemia;GO:0006457|protein folding;GO:0006888|endoplasmic reticulum to Golgi vesicle-mediated transport;GO:0034976|response to endoplasmic reticulum stress;GO:0071456|cellular response to hypoxia;GO:1903298|negative regulation of hypoxia-induced intrinsic apoptotic signaling pathway;GO:1903382|negative regulation of endoplasmic reticulum stress-induced neuron intrinsic apo…	GO:0005576|extracellular region;GO:0005783|endoplasmic reticulum;GO:0005788|endoplasmic reticulum lumen;GO:0005790|smooth endoplasmic reticulum;GO:0005925|focal adhesion;GO:0016020|membrane;GO:0034663|endoplasmic reticulum chaperone complex;GO:0070062|extracellular exosome;GO:0071682|endocytic vesicle lumen	GO:0000774|adenyl-nucleotide exchange factor activity;GO:0005515|protein binding;GO:0005524|ATP binding;GO:0051082|unfolded protein binding;GO:0140662|ATP-dependent protein folding chaperone	hsa04141 Protein processing in endoplasmic reticulum	R-HSA-2173782 Binding and Uptake of Ligands by Scavenger Receptors;R-HSA-381119 Unfolded Protein Response (UPR);R-HSA-381070 IRE1alpha activates chaperones;R-HSA-381038 XBP1(S) activates chaperone genes	WP3888 VEGFA-VEGFR2 signaling pathway	Extracellular region;Cytoplasm;Endoplasmic reticulum;Membrane
A0A494C039	HYOU1	A0A087WWI4;A0A087X054;A0A0G2JRS0;A0A384P5T6;A0A494C039;A0A8Q3SHG4;B7Z2N4;E9PJ21;J3QLE9;J3QQH7;K7EQK2;Q05D91;Q6IN67;Q9Y4L1	10525	25134.4	22395.2	16785.5	25874.5	25550.1	52858.5	GO:0000774|adenyl-nucleotide exchange factor activity;GO:0002931|response to ischemia;GO:0005515|protein binding;GO:0005524|ATP binding;GO:0005576|extracellular region;GO:0005783|endoplasmic reticulum;GO:0005788|endoplasmic reticulum lumen;GO:0005790|smooth endoplasmic reticulum;GO:0005925|focal adhesion;GO:0006457|protein folding;GO:0006888|endoplasmic reticulum to Golgi vesicle-mediated transpo…	GO:0002931|response to ischemia;GO:0006457|protein folding;GO:0006888|endoplasmic reticulum to Golgi vesicle-mediated transport;GO:0034976|response to endoplasmic reticulum stress;GO:0071456|cellular response to hypoxia;GO:1903298|negative regulation of hypoxia-induced intrinsic apoptotic signaling pathway;GO:1903382|negative regulation of endoplasmic reticulum stress-induced neuron intrinsic apo…	GO:0005576|extracellular region;GO:0005783|endoplasmic reticulum;GO:0005788|endoplasmic reticulum lumen;GO:0005790|smooth endoplasmic reticulum;GO:0005925|focal adhesion;GO:0016020|membrane;GO:0034663|endoplasmic reticulum chaperone complex;GO:0070062|extracellular exosome;GO:0071682|endocytic vesicle lumen	GO:0000774|adenyl-nucleotide exchange factor activity;GO:0005515|protein binding;GO:0005524|ATP binding;GO:0051082|unfolded protein binding;GO:0140662|ATP-dependent protein folding chaperone	hsa04141 Protein processing in endoplasmic reticulum	R-HSA-2173782 Binding and Uptake of Ligands by Scavenger Receptors;R-HSA-381119 Unfolded Protein Response (UPR);R-HSA-381070 IRE1alpha activates chaperones;R-HSA-381038 XBP1(S) activates chaperone genes	WP3888 VEGFA-VEGFR2 signaling pathway	Extracellular region;Cytoplasm;Endoplasmic reticulum;Membrane
A0A8Q3SHG4	HYOU1	A0A087WWI4;A0A087X054;A0A0G2JRS0;A0A384P5T6;A0A494C039;A0A8Q3SHG4;B7Z2N4;E9PJ21;J3QLE9;J3QQH7;K7EQK2;Q05D91;Q6IN67;Q9Y4L1	10525	25134.4	22395.2	16785.5	25874.5	25550.1	52858.5	GO:0000774|adenyl-nucleotide exchange factor activity;GO:0002931|response to ischemia;GO:0005515|protein binding;GO:0005524|ATP binding;GO:0005576|extracellular region;GO:0005783|endoplasmic reticulum;GO:0005788|endoplasmic reticulum lumen;GO:0005790|smooth endoplasmic reticulum;GO:0005925|focal adhesion;GO:0006457|protein folding;GO:0006888|endoplasmic reticulum to Golgi vesicle-mediated transpo…	GO:0002931|response to ischemia;GO:0006457|protein folding;GO:0006888|endoplasmic reticulum to Golgi vesicle-mediated transport;GO:0034976|response to endoplasmic reticulum stress;GO:0071456|cellular response to hypoxia;GO:1903298|negative regulation of hypoxia-induced intrinsic apoptotic signaling pathway;GO:1903382|negative regulation of endoplasmic reticulum stress-induced neuron intrinsic apo…	GO:0005576|extracellular region;GO:0005783|endoplasmic reticulum;GO:0005788|endoplasmic reticulum lumen;GO:0005790|smooth endoplasmic reticulum;GO:0005925|focal adhesion;GO:0016020|membrane;GO:0034663|endoplasmic reticulum chaperone complex;GO:0070062|extracellular exosome;GO:0071682|endocytic vesicle lumen	GO:0000774|adenyl-nucleotide exchange factor activity;GO:0005515|protein binding;GO:0005524|ATP binding;GO:0051082|unfolded protein binding;GO:0140662|ATP-dependent protein folding chaperone	hsa04141 Protein processing in endoplasmic reticulum	R-HSA-2173782 Binding and Uptake of Ligands by Scavenger Receptors;R-HSA-381119 Unfolded Protein Response (UPR);R-HSA-381070 IRE1alpha activates chaperones;R-HSA-381038 XBP1(S) activates chaperone genes	WP3888 VEGFA-VEGFR2 signaling pathway	Extracellular region;Cytoplasm;Endoplasmic reticulum;Membrane
B7Z2N4		A0A087WWI4;A0A087X054;A0A0G2JRS0;A0A384P5T6;A0A494C039;A0A8Q3SHG4;B7Z2N4;E9PJ21;J3QLE9;J3QQH7;K7EQK2;Q05D91;Q6IN67;Q9Y4L1		25134.4	22395.2	16785.5	25874.5	25550.1	52858.5	-	-	-	-	-	-	-	-
E9PJ21	HYOU1	A0A087WWI4;A0A087X054;A0A0G2JRS0;A0A384P5T6;A0A494C039;A0A8Q3SHG4;B7Z2N4;E9PJ21;J3QLE9;J3QQH7;K7EQK2;Q05D91;Q6IN67;Q9Y4L1	10525	25134.4	22395.2	16785.5	25874.5	25550.1	52858.5	GO:0000774|adenyl-nucleotide exchange factor activity;GO:0002931|response to ischemia;GO:0005515|protein binding;GO:0005524|ATP binding;GO:0005576|extracellular region;GO:0005783|endoplasmic reticulum;GO:0005788|endoplasmic reticulum lumen;GO:0005790|smooth endoplasmic reticulum;GO:0005925|focal adhesion;GO:0006457|protein folding;GO:0006888|endoplasmic reticulum to Golgi vesicle-mediated transpo…	GO:0002931|response to ischemia;GO:0006457|protein folding;GO:0006888|endoplasmic reticulum to Golgi vesicle-mediated transport;GO:0034976|response to endoplasmic reticulum stress;GO:0071456|cellular response to hypoxia;GO:1903298|negative regulation of hypoxia-induced intrinsic apoptotic signaling pathway;GO:1903382|negative regulation of endoplasmic reticulum stress-induced neuron intrinsic apo…	GO:0005576|extracellular region;GO:0005783|endoplasmic reticulum;GO:0005788|endoplasmic reticulum lumen;GO:0005790|smooth endoplasmic reticulum;GO:0005925|focal adhesion;GO:0016020|membrane;GO:0034663|endoplasmic reticulum chaperone complex;GO:0070062|extracellular exosome;GO:0071682|endocytic vesicle lumen	GO:0000774|adenyl-nucleotide exchange factor activity;GO:0005515|protein binding;GO:0005524|ATP binding;GO:0051082|unfolded protein binding;GO:0140662|ATP-dependent protein folding chaperone	hsa04141 Protein processing in endoplasmic reticulum	R-HSA-2173782 Binding and Uptake of Ligands by Scavenger Receptors;R-HSA-381119 Unfolded Protein Response (UPR);R-HSA-381070 IRE1alpha activates chaperones;R-HSA-381038 XBP1(S) activates chaperone genes	WP3888 VEGFA-VEGFR2 signaling pathway	Extracellular region;Cytoplasm;Endoplasmic reticulum;Membrane
J3QLE9	HYOU1	A0A087WWI4;A0A087X054;A0A0G2JRS0;A0A384P5T6;A0A494C039;A0A8Q3SHG4;B7Z2N4;E9PJ21;J3QLE9;J3QQH7;K7EQK2;Q05D91;Q6IN67;Q9Y4L1	10525	25134.4	22395.2	16785.5	25874.5	25550.1	52858.5	GO:0000774|adenyl-nucleotide exchange factor activity;GO:0002931|response to ischemia;GO:0005515|protein binding;GO:0005524|ATP binding;GO:0005576|extracellular region;GO:0005783|endoplasmic reticulum;GO:0005788|endoplasmic reticulum lumen;GO:0005790|smooth endoplasmic reticulum;GO:0005925|focal adhesion;GO:0006457|protein folding;GO:0006888|endoplasmic reticulum to Golgi vesicle-mediated transpo…	GO:0002931|response to ischemia;GO:0006457|protein folding;GO:0006888|endoplasmic reticulum to Golgi vesicle-mediated transport;GO:0034976|response to endoplasmic reticulum stress;GO:0071456|cellular response to hypoxia;GO:1903298|negative regulation of hypoxia-induced intrinsic apoptotic signaling pathway;GO:1903382|negative regulation of endoplasmic reticulum stress-induced neuron intrinsic apo…	GO:0005576|extracellular region;GO:0005783|endoplasmic reticulum;GO:0005788|endoplasmic reticulum lumen;GO:0005790|smooth endoplasmic reticulum;GO:0005925|focal adhesion;GO:0016020|membrane;GO:0034663|endoplasmic reticulum chaperone complex;GO:0070062|extracellular exosome;GO:0071682|endocytic vesicle lumen	GO:0000774|adenyl-nucleotide exchange factor activity;GO:0005515|protein binding;GO:0005524|ATP binding;GO:0051082|unfolded protein binding;GO:0140662|ATP-dependent protein folding chaperone	hsa04141 Protein processing in endoplasmic reticulum	R-HSA-2173782 Binding and Uptake of Ligands by Scavenger Receptors;R-HSA-381119 Unfolded Protein Response (UPR);R-HSA-381070 IRE1alpha activates chaperones;R-HSA-381038 XBP1(S) activates chaperone genes	WP3888 VEGFA-VEGFR2 signaling pathway	Extracellular region;Cytoplasm;Endoplasmic reticulum;Membrane
J3QQH7	HYOU1	A0A087WWI4;A0A087X054;A0A0G2JRS0;A0A384P5T6;A0A494C039;A0A8Q3SHG4;B7Z2N4;E9PJ21;J3QLE9;J3QQH7;K7EQK2;Q05D91;Q6IN67;Q9Y4L1	10525	25134.4	22395.2	16785.5	25874.5	25550.1	52858.5	GO:0000774|adenyl-nucleotide exchange factor activity;GO:0002931|response to ischemia;GO:0005515|protein binding;GO:0005524|ATP binding;GO:0005576|extracellular region;GO:0005783|endoplasmic reticulum;GO:0005788|endoplasmic reticulum lumen;GO:0005790|smooth endoplasmic reticulum;GO:0005925|focal adhesion;GO:0006457|protein folding;GO:0006888|endoplasmic reticulum to Golgi vesicle-mediated transpo…	GO:0002931|response to ischemia;GO:0006457|protein folding;GO:0006888|endoplasmic reticulum to Golgi vesicle-mediated transport;GO:0034976|response to endoplasmic reticulum stress;GO:0071456|cellular response to hypoxia;GO:1903298|negative regulation of hypoxia-induced intrinsic apoptotic signaling pathway;GO:1903382|negative regulation of endoplasmic reticulum stress-induced neuron intrinsic apo…	GO:0005576|extracellular region;GO:0005783|endoplasmic reticulum;GO:0005788|endoplasmic reticulum lumen;GO:0005790|smooth endoplasmic reticulum;GO:0005925|focal adhesion;GO:0016020|membrane;GO:0034663|endoplasmic reticulum chaperone complex;GO:0070062|extracellular exosome;GO:0071682|endocytic vesicle lumen	GO:0000774|adenyl-nucleotide exchange factor activity;GO:0005515|protein binding;GO:0005524|ATP binding;GO:0051082|unfolded protein binding;GO:0140662|ATP-dependent protein folding chaperone	hsa04141 Protein processing in endoplasmic reticulum	R-HSA-2173782 Binding and Uptake of Ligands by Scavenger Receptors;R-HSA-381119 Unfolded Protein Response (UPR);R-HSA-381070 IRE1alpha activates chaperones;R-HSA-381038 XBP1(S) activates chaperone genes	WP3888 VEGFA-VEGFR2 signaling pathway	Extracellular region;Cytoplasm;Endoplasmic reticulum;Membrane
K7EQK2	HYOU1	A0A087WWI4;A0A087X054;A0A0G2JRS0;A0A384P5T6;A0A494C039;A0A8Q3SHG4;B7Z2N4;E9PJ21;J3QLE9;J3QQH7;K7EQK2;Q05D91;Q6IN67;Q9Y4L1	10525	25134.4	22395.2	16785.5	25874.5	25550.1	52858.5	GO:0000774|adenyl-nucleotide exchange factor activity;GO:0002931|response to ischemia;GO:0005515|protein binding;GO:0005524|ATP binding;GO:0005576|extracellular region;GO:0005783|endoplasmic reticulum;GO:0005788|endoplasmic reticulum lumen;GO:0005790|smooth endoplasmic reticulum;GO:0005925|focal adhesion;GO:0006457|protein folding;GO:0006888|endoplasmic reticulum to Golgi vesicle-mediated transpo…	GO:0002931|response to ischemia;GO:0006457|protein folding;GO:0006888|endoplasmic reticulum to Golgi vesicle-mediated transport;GO:0034976|response to endoplasmic reticulum stress;GO:0071456|cellular response to hypoxia;GO:1903298|negative regulation of hypoxia-induced intrinsic apoptotic signaling pathway;GO:1903382|negative regulation of endoplasmic reticulum stress-induced neuron intrinsic apo…	GO:0005576|extracellular region;GO:0005783|endoplasmic reticulum;GO:0005788|endoplasmic reticulum lumen;GO:0005790|smooth endoplasmic reticulum;GO:0005925|focal adhesion;GO:0016020|membrane;GO:0034663|endoplasmic reticulum chaperone complex;GO:0070062|extracellular exosome;GO:0071682|endocytic vesicle lumen	GO:0000774|adenyl-nucleotide exchange factor activity;GO:0005515|protein binding;GO:0005524|ATP binding;GO:0051082|unfolded protein binding;GO:0140662|ATP-dependent protein folding chaperone	hsa04141 Protein processing in endoplasmic reticulum	R-HSA-2173782 Binding and Uptake of Ligands by Scavenger Receptors;R-HSA-381119 Unfolded Protein Response (UPR);R-HSA-381070 IRE1alpha activates chaperones;R-HSA-381038 XBP1(S) activates chaperone genes	WP3888 VEGFA-VEGFR2 signaling pathway	Extracellular region;Cytoplasm;Endoplasmic reticulum;Membrane
Q05D91	HYOU1	A0A087WWI4;A0A087X054;A0A0G2JRS0;A0A384P5T6;A0A494C039;A0A8Q3SHG4;B7Z2N4;E9PJ21;J3QLE9;J3QQH7;K7EQK2;Q05D91;Q6IN67;Q9Y4L1	10525	25134.4	22395.2	16785.5	25874.5	25550.1	52858.5	GO:0000774|adenyl-nucleotide exchange factor activity;GO:0002931|response to ischemia;GO:0005515|protein binding;GO:0005524|ATP binding;GO:0005576|extracellular region;GO:0005783|endoplasmic reticulum;GO:0005788|endoplasmic reticulum lumen;GO:0005790|smooth endoplasmic reticulum;GO:0005925|focal adhesion;GO:0006457|protein folding;GO:0006888|endoplasmic reticulum to Golgi vesicle-mediated transpo…	GO:0002931|response to ischemia;GO:0006457|protein folding;GO:0006888|endoplasmic reticulum to Golgi vesicle-mediated transport;GO:0034976|response to endoplasmic reticulum stress;GO:0071456|cellular response to hypoxia;GO:1903298|negative regulation of hypoxia-induced intrinsic apoptotic signaling pathway;GO:1903382|negative regulation of endoplasmic reticulum stress-induced neuron intrinsic apo…	GO:0005576|extracellular region;GO:0005783|endoplasmic reticulum;GO:0005788|endoplasmic reticulum lumen;GO:0005790|smooth endoplasmic reticulum;GO:0005925|focal adhesion;GO:0016020|membrane;GO:0034663|endoplasmic reticulum chaperone complex;GO:0070062|extracellular exosome;GO:0071682|endocytic vesicle lumen	GO:0000774|adenyl-nucleotide exchange factor activity;GO:0005515|protein binding;GO:0005524|ATP binding;GO:0051082|unfolded protein binding;GO:0140662|ATP-dependent protein folding chaperone	hsa04141 Protein processing in endoplasmic reticulum	R-HSA-2173782 Binding and Uptake of Ligands by Scavenger Receptors;R-HSA-381119 Unfolded Protein Response (UPR);R-HSA-381070 IRE1alpha activates chaperones;R-HSA-381038 XBP1(S) activates chaperone genes	WP3888 VEGFA-VEGFR2 signaling pathway	Extracellular region;Cytoplasm;Endoplasmic reticulum;Membrane
Q6IN67	HYOU1	A0A087WWI4;A0A087X054;A0A0G2JRS0;A0A384P5T6;A0A494C039;A0A8Q3SHG4;B7Z2N4;E9PJ21;J3QLE9;J3QQH7;K7EQK2;Q05D91;Q6IN67;Q9Y4L1	10525	25134.4	22395.2	16785.5	25874.5	25550.1	52858.5	GO:0000774|adenyl-nucleotide exchange factor activity;GO:0002931|response to ischemia;GO:0005515|protein binding;GO:0005524|ATP binding;GO:0005576|extracellular region;GO:0005783|endoplasmic reticulum;GO:0005788|endoplasmic reticulum lumen;GO:0005790|smooth endoplasmic reticulum;GO:0005925|focal adhesion;GO:0006457|protein folding;GO:0006888|endoplasmic reticulum to Golgi vesicle-mediated transpo…	GO:0002931|response to ischemia;GO:0006457|protein folding;GO:0006888|endoplasmic reticulum to Golgi vesicle-mediated transport;GO:0034976|response to endoplasmic reticulum stress;GO:0071456|cellular response to hypoxia;GO:1903298|negative regulation of hypoxia-induced intrinsic apoptotic signaling pathway;GO:1903382|negative regulation of endoplasmic reticulum stress-induced neuron intrinsic apo…	GO:0005576|extracellular region;GO:0005783|endoplasmic reticulum;GO:0005788|endoplasmic reticulum lumen;GO:0005790|smooth endoplasmic reticulum;GO:0005925|focal adhesion;GO:0016020|membrane;GO:0034663|endoplasmic reticulum chaperone complex;GO:0070062|extracellular exosome;GO:0071682|endocytic vesicle lumen	GO:0000774|adenyl-nucleotide exchange factor activity;GO:0005515|protein binding;GO:0005524|ATP binding;GO:0051082|unfolded protein binding;GO:0140662|ATP-dependent protein folding chaperone	hsa04141 Protein processing in endoplasmic reticulum	R-HSA-2173782 Binding and Uptake of Ligands by Scavenger Receptors;R-HSA-381119 Unfolded Protein Response (UPR);R-HSA-381070 IRE1alpha activates chaperones;R-HSA-381038 XBP1(S) activates chaperone genes	WP3888 VEGFA-VEGFR2 signaling pathway	Extracellular region;Cytoplasm;Endoplasmic reticulum;Membrane
Q9Y4L1	HYOU1	A0A087WWI4;A0A087X054;A0A0G2JRS0;A0A384P5T6;A0A494C039;A0A8Q3SHG4;B7Z2N4;E9PJ21;J3QLE9;J3QQH7;K7EQK2;Q05D91;Q6IN67;Q9Y4L1	10525	25134.4	22395.2	16785.5	25874.5	25550.1	52858.5	GO:0000774|adenyl-nucleotide exchange factor activity;GO:0002931|response to ischemia;GO:0005515|protein binding;GO:0005524|ATP binding;GO:0005576|extracellular region;GO:0005783|endoplasmic reticulum;GO:0005788|endoplasmic reticulum lumen;GO:0005790|smooth endoplasmic reticulum;GO:0005925|focal adhesion;GO:0006457|protein folding;GO:0006888|endoplasmic reticulum to Golgi vesicle-mediated transpo…	GO:0002931|response to ischemia;GO:0006457|protein folding;GO:0006888|endoplasmic reticulum to Golgi vesicle-mediated transport;GO:0034976|response to endoplasmic reticulum stress;GO:0071456|cellular response to hypoxia;GO:1903298|negative regulation of hypoxia-induced intrinsic apoptotic signaling pathway;GO:1903382|negative regulation of endoplasmic reticulum stress-induced neuron intrinsic apo…	GO:0005576|extracellular region;GO:0005783|endoplasmic reticulum;GO:0005788|endoplasmic reticulum lumen;GO:0005790|smooth endoplasmic reticulum;GO:0005925|focal adhesion;GO:0016020|membrane;GO:0034663|endoplasmic reticulum chaperone complex;GO:0070062|extracellular exosome;GO:0071682|endocytic vesicle lumen	GO:0000774|adenyl-nucleotide exchange factor activity;GO:0005515|protein binding;GO:0005524|ATP binding;GO:0051082|unfolded protein binding;GO:0140662|ATP-dependent protein folding chaperone	hsa04141 Protein processing in endoplasmic reticulum	R-HSA-2173782 Binding and Uptake of Ligands by Scavenger Receptors;R-HSA-381119 Unfolded Protein Response (UPR);R-HSA-381070 IRE1alpha activates chaperones;R-HSA-381038 XBP1(S) activates chaperone genes	WP3888 VEGFA-VEGFR2 signaling pathway	Extracellular region;Cytoplasm;Endoplasmic reticulum;Membrane
A0A384MEE3	TUBB2B	A0A384MEE3;Q13885;Q9BVA1	347733	17016.2	19897.6	29037.6	28630	64640.8	76608.7	GO:0000226|microtubule cytoskeleton organization;GO:0000278|mitotic cell cycle;GO:0001764|neuron migration;GO:0003924|GTPase activity;GO:0005200|structural constituent of cytoskeleton;GO:0005515|protein binding;GO:0005525|GTP binding;GO:0005634|nucleus;GO:0005737|cytoplasm;GO:0005874|microtubule;GO:0007017|microtubule-based process;GO:0015630|microtubule cytoskeleton;GO:0021987|cerebral cortex de…	GO:0000226|microtubule cytoskeleton organization;GO:0000278|mitotic cell cycle;GO:0001764|neuron migration;GO:0007017|microtubule-based process;GO:0021987|cerebral cortex development;GO:0050804|modulation of chemical synaptic transmission;GO:1902669|positive regulation of axon guidance;GO:1990403|embryonic brain development	GO:0005634|nucleus;GO:0005737|cytoplasm;GO:0005874|microtubule;GO:0015630|microtubule cytoskeleton;GO:0045171|intercellular bridge;GO:0072686|mitotic spindle;GO:0098685|Schaffer collateral - CA1 synapse	GO:0003924|GTPase activity;GO:0005200|structural constituent of cytoskeleton;GO:0005515|protein binding;GO:0005525|GTP binding;GO:0046872|metal ion binding;GO:0046982|protein heterodimerization activity	hsa05012 Parkinson disease;hsa05020 Prion disease;hsa05014 Amyotrophic lateral sclerosis;hsa05016 Huntington disease;hsa05022 Pathways of neurodegeneration - multiple diseases;hsa04814 Motor proteins;hsa05132 Salmonella infection;hsa05010 Alzheimer disease;hsa05130 Pathogenic Escherichia coli infection;hsa04540 Gap junction;hsa04145 Phagosome	R-HSA-68886 M Phase;R-HSA-9609690 HCMV Early Events;R-HSA-9609646 HCMV Infection;R-HSA-389960 Formation of tubulin folding intermediates by CCT/TriC;R-HSA-389958 Cooperation of Prefoldin and TriC/CCT in actin and tubulin folding;R-HSA-389957 Prefoldin mediated transfer of substrate to CCT/TriC;R-HSA-9646399 Aggrephagy;R-HSA-3371497 HSP90 chaperone cycle for steroid hormone receptors (SHR) in the …	WP2359 Parkin-ubiquitin proteasomal system pathway;WP2272 Pathogenic Escherichia coli infection;WP5124 Alzheimer's disease;WP2059 Alzheimer's disease and miRNA effects	Cytoplasm
B3KUY2	PTGES3	A0A087WYT3;B3KUY2;Q15185	10728	10618.1	17113.7	24482.1	27684.2	63633.4	76887.2	GO:0000723|telomere maintenance;GO:0000781|chromosome, telomeric region;GO:0001516|prostaglandin biosynthetic process;GO:0003720|telomerase activity;GO:0005515|protein binding;GO:0005634|nucleus;GO:0005654|nucleoplasm;GO:0005697|telomerase holoenzyme complex;GO:0005829|cytosol;GO:0005978|glycogen biosynthetic process;GO:0006457|protein folding;GO:0007004|telomere maintenance via telomerase;GO:000…	GO:0000723|telomere maintenance;GO:0001516|prostaglandin biosynthetic process;GO:0005978|glycogen biosynthetic process;GO:0006457|protein folding;GO:0007004|telomere maintenance via telomerase;GO:0007165|signal transduction;GO:0019371|cyclooxygenase pathway;GO:0032212|positive regulation of telomere maintenance via telomerase;GO:0042921|nuclear receptor-mediated glucocorticoid signaling pathway;G…	GO:0000781|chromosome, telomeric region;GO:0005634|nucleus;GO:0005654|nucleoplasm;GO:0005697|telomerase holoenzyme complex;GO:0005829|cytosol;GO:0032991|protein-containing complex;GO:0101031|protein folding chaperone complex	GO:0003720|telomerase activity;GO:0005515|protein binding;GO:0050220|prostaglandin-E synthase activity;GO:0051082|unfolded protein binding;GO:0051087|protein-folding chaperone binding;GO:0051879|Hsp90 protein binding;GO:0070182|DNA polymerase binding	hsa01100 Metabolic pathways;hsa05207 Chemical carcinogenesis - receptor activation;hsa00590 Arachidonic acid metabolism	R-HSA-3371497 HSP90 chaperone cycle for steroid hormone receptors (SHR) in the presence of ligand;R-HSA-9679506 SARS-CoV Infections;R-HSA-9018519 Estrogen-dependent gene expression;R-HSA-3371556 Cellular response to heat stress;R-HSA-3371571 HSF1-dependent transactivation;R-HSA-8939211 ESR-mediated signaling;R-HSA-3371568 Attenuation phase;R-HSA-9006931 Signaling by Nuclear Receptors;R-HSA-337151…	WP2882 Nuclear receptors meta-pathway;WP2873 Aryl hydrocarbon receptor pathway;WP2880 Glucocorticoid receptor pathway	Cytoplasm
Q15185	PTGES3	A0A087WYT3;B3KUY2;Q15185	10728	10618.1	17113.7	24482.1	27684.2	63633.4	76887.2	GO:0000723|telomere maintenance;GO:0000781|chromosome, telomeric region;GO:0001516|prostaglandin biosynthetic process;GO:0003720|telomerase activity;GO:0005515|protein binding;GO:0005634|nucleus;GO:0005654|nucleoplasm;GO:0005697|telomerase holoenzyme complex;GO:0005829|cytosol;GO:0005978|glycogen biosynthetic process;GO:0006457|protein folding;GO:0007004|telomere maintenance via telomerase;GO:000…	GO:0000723|telomere maintenance;GO:0001516|prostaglandin biosynthetic process;GO:0005978|glycogen biosynthetic process;GO:0006457|protein folding;GO:0007004|telomere maintenance via telomerase;GO:0007165|signal transduction;GO:0019371|cyclooxygenase pathway;GO:0032212|positive regulation of telomere maintenance via telomerase;GO:0042921|nuclear receptor-mediated glucocorticoid signaling pathway;G…	GO:0000781|chromosome, telomeric region;GO:0005634|nucleus;GO:0005654|nucleoplasm;GO:0005697|telomerase holoenzyme complex;GO:0005829|cytosol;GO:0032991|protein-containing complex;GO:0101031|protein folding chaperone complex	GO:0003720|telomerase activity;GO:0005515|protein binding;GO:0050220|prostaglandin-E synthase activity;GO:0051082|unfolded protein binding;GO:0051087|protein-folding chaperone binding;GO:0051879|Hsp90 protein binding;GO:0070182|DNA polymerase binding	hsa01100 Metabolic pathways;hsa05207 Chemical carcinogenesis - receptor activation;hsa00590 Arachidonic acid metabolism	R-HSA-3371497 HSP90 chaperone cycle for steroid hormone receptors (SHR) in the presence of ligand;R-HSA-9679506 SARS-CoV Infections;R-HSA-9018519 Estrogen-dependent gene expression;R-HSA-3371556 Cellular response to heat stress;R-HSA-3371571 HSF1-dependent transactivation;R-HSA-8939211 ESR-mediated signaling;R-HSA-3371568 Attenuation phase;R-HSA-9006931 Signaling by Nuclear Receptors;R-HSA-337151…	WP2882 Nuclear receptors meta-pathway;WP2873 Aryl hydrocarbon receptor pathway;WP2880 Glucocorticoid receptor pathway	Cytoplasm
Q13885	TUBB2A	A0A384MEE3;Q13885;Q9BVA1	7280	17016.2	19897.6	29037.6	28630	64640.8	76608.7	GO:0000226|microtubule cytoskeleton organization;GO:0000278|mitotic cell cycle;GO:0003924|GTPase activity;GO:0005200|structural constituent of cytoskeleton;GO:0005515|protein binding;GO:0005525|GTP binding;GO:0005634|nucleus;GO:0005737|cytoplasm;GO:0005874|microtubule;GO:0015630|microtubule cytoskeleton;GO:0021987|cerebral cortex development;GO:0045171|intercellular bridge;GO:0046872|metal ion bi…	GO:0000226|microtubule cytoskeleton organization;GO:0000278|mitotic cell cycle;GO:0021987|cerebral cortex development	GO:0005634|nucleus;GO:0005737|cytoplasm;GO:0005874|microtubule;GO:0015630|microtubule cytoskeleton;GO:0045171|intercellular bridge;GO:0070062|extracellular exosome;GO:0072686|mitotic spindle;GO:1903561|extracellular vesicle	GO:0003924|GTPase activity;GO:0005200|structural constituent of cytoskeleton;GO:0005515|protein binding;GO:0005525|GTP binding;GO:0046872|metal ion binding	hsa05012 Parkinson disease;hsa05020 Prion disease;hsa05014 Amyotrophic lateral sclerosis;hsa05016 Huntington disease;hsa05022 Pathways of neurodegeneration - multiple diseases;hsa04814 Motor proteins;hsa05132 Salmonella infection;hsa05010 Alzheimer disease;hsa05130 Pathogenic Escherichia coli infection;hsa04540 Gap junction;hsa04145 Phagosome	R-HSA-68886 M Phase;R-HSA-9609690 HCMV Early Events;R-HSA-9609646 HCMV Infection;R-HSA-389960 Formation of tubulin folding intermediates by CCT/TriC;R-HSA-389958 Cooperation of Prefoldin and TriC/CCT in actin and tubulin folding;R-HSA-389957 Prefoldin mediated transfer of substrate to CCT/TriC;R-HSA-9646399 Aggrephagy;R-HSA-3371497 HSP90 chaperone cycle for steroid hormone receptors (SHR) in the …	WP2359 Parkin-ubiquitin proteasomal system pathway;WP2272 Pathogenic Escherichia coli infection;WP5124 Alzheimer's disease;WP2059 Alzheimer's disease and miRNA effects	Extracellular region;Cytoplasm
A0A087X2E5	IDH3B	A0A087WZN1;A0A087X2E5;O43837	3420	938.363	3033.57	3081.47	2288.6	4037.87	4841.53	GO:0000287|magnesium ion binding;GO:0004449|isocitrate dehydrogenase (NAD+) activity;GO:0005515|protein binding;GO:0005634|nucleus;GO:0005739|mitochondrion;GO:0005759|mitochondrial matrix;GO:0006099|tricarboxylic acid cycle;GO:0006102|isocitrate metabolic process;GO:0009055|electron transfer activity;GO:0045242|isocitrate dehydrogenase complex (NAD+);GO:0051287|NAD binding	GO:0006099|tricarboxylic acid cycle;GO:0006102|isocitrate metabolic process	GO:0005634|nucleus;GO:0005739|mitochondrion;GO:0005759|mitochondrial matrix;GO:0045242|isocitrate dehydrogenase complex (NAD+)	GO:0000287|magnesium ion binding;GO:0004449|isocitrate dehydrogenase (NAD+) activity;GO:0005515|protein binding;GO:0009055|electron transfer activity;GO:0051287|NAD binding	hsa01200 Carbon metabolism;hsa01230 Biosynthesis of amino acids;hsa00020 Citrate cycle (TCA cycle);hsa01100 Metabolic pathways;hsa01210 2-Oxocarboxylic acid metabolism	R-HSA-1428517 Aerobic respiration and respiratory electron transport;R-HSA-71403 Citric acid cycle (TCA cycle)	WP78 TCA cycle (aka Krebs or citric acid cycle)	Cytoplasm;Mitochondrion
O43837	IDH3B	A0A087WZN1;A0A087X2E5;O43837	3420	938.363	3033.57	3081.47	2288.6	4037.87	4841.53	GO:0000287|magnesium ion binding;GO:0004449|isocitrate dehydrogenase (NAD+) activity;GO:0005515|protein binding;GO:0005634|nucleus;GO:0005739|mitochondrion;GO:0005759|mitochondrial matrix;GO:0006099|tricarboxylic acid cycle;GO:0006102|isocitrate metabolic process;GO:0009055|electron transfer activity;GO:0045242|isocitrate dehydrogenase complex (NAD+);GO:0051287|NAD binding	GO:0006099|tricarboxylic acid cycle;GO:0006102|isocitrate metabolic process	GO:0005634|nucleus;GO:0005739|mitochondrion;GO:0005759|mitochondrial matrix;GO:0045242|isocitrate dehydrogenase complex (NAD+)	GO:0000287|magnesium ion binding;GO:0004449|isocitrate dehydrogenase (NAD+) activity;GO:0005515|protein binding;GO:0009055|electron transfer activity;GO:0051287|NAD binding	hsa01200 Carbon metabolism;hsa01230 Biosynthesis of amino acids;hsa00020 Citrate cycle (TCA cycle);hsa01100 Metabolic pathways;hsa01210 2-Oxocarboxylic acid metabolism	R-HSA-1428517 Aerobic respiration and respiratory electron transport;R-HSA-71403 Citric acid cycle (TCA cycle)	WP78 TCA cycle (aka Krebs or citric acid cycle)	Cytoplasm;Mitochondrion
P68363	TUBA1B	B3KPS3;P68363	10376	406857	771491	464072	976188	1.2798e+06	2.00189e+06	GO:0000226|microtubule cytoskeleton organization;GO:0000278|mitotic cell cycle;GO:0003725|double-stranded RNA binding;GO:0003924|GTPase activity;GO:0005198|structural molecule activity;GO:0005200|structural constituent of cytoskeleton;GO:0005515|protein binding;GO:0005525|GTP binding;GO:0005737|cytoplasm;GO:0005874|microtubule;GO:0005881|cytoplasmic microtubule;GO:0007017|microtubule-based proces…	GO:0000226|microtubule cytoskeleton organization;GO:0000278|mitotic cell cycle;GO:0007017|microtubule-based process;GO:0030705|cytoskeleton-dependent intracellular transport;GO:0051301|cell division;GO:0071353|cellular response to interleukin-4	GO:0005737|cytoplasm;GO:0005874|microtubule;GO:0005881|cytoplasmic microtubule;GO:0015630|microtubule cytoskeleton	GO:0003725|double-stranded RNA binding;GO:0003924|GTPase activity;GO:0005198|structural molecule activity;GO:0005200|structural constituent of cytoskeleton;GO:0005515|protein binding;GO:0005525|GTP binding;GO:0031625|ubiquitin protein ligase binding	hsa05012 Parkinson disease;hsa05020 Prion disease;hsa05014 Amyotrophic lateral sclerosis;hsa05016 Huntington disease;hsa05022 Pathways of neurodegeneration - multiple diseases;hsa04814 Motor proteins;hsa05132 Salmonella infection;hsa05010 Alzheimer disease;hsa05130 Pathogenic Escherichia coli infection;hsa04540 Gap junction;hsa04145 Phagosome;hsa04530 Tight junction;hsa04210 Apoptosis	R-HSA-68886 M Phase;R-HSA-9609690 HCMV Early Events;R-HSA-9609646 HCMV Infection;R-HSA-389960 Formation of tubulin folding intermediates by CCT/TriC;R-HSA-389958 Cooperation of Prefoldin and TriC/CCT in actin and tubulin folding;R-HSA-9646399 Aggrephagy;R-HSA-3371497 HSP90 chaperone cycle for steroid hormone receptors (SHR) in the presence of ligand;R-HSA-195258 RHO GTPase Effectors;R-HSA-8852276…	WP2359 Parkin-ubiquitin proteasomal system pathway;WP2272 Pathogenic Escherichia coli infection;WP5124 Alzheimer's disease;WP2059 Alzheimer's disease and miRNA effects;WP2328 Allograft Rejection	Cytoplasm
A8K3S2	GGNBP2	A0A087X1D7;A8K3S2;A8K7Z6;Q9H3C7	79893	948.389	1217.53	3161.89	1997.57	521.297	3144.8	GO:0005634|nucleus;GO:0005737|cytoplasm;GO:0007283|spermatogenesis;GO:0008285|negative regulation of cell population proliferation;GO:0010629|negative regulation of gene expression;GO:0030154|cell differentiation;GO:0031410|cytoplasmic vesicle;GO:0060716|labyrinthine layer blood vessel development	GO:0007283|spermatogenesis;GO:0008285|negative regulation of cell population proliferation;GO:0010629|negative regulation of gene expression;GO:0030154|cell differentiation;GO:0060716|labyrinthine layer blood vessel development	GO:0005634|nucleus;GO:0005737|cytoplasm;GO:0031410|cytoplasmic vesicle	-	-	-	-	Cytoplasm
A8K7Z6		A0A087X1D7;A8K3S2;A8K7Z6;Q9H3C7		948.389	1217.53	3161.89	1997.57	521.297	3144.8	-	-	-	-	-	-	-	-
Q9H3C7	GGNBP2	A0A087X1D7;A8K3S2;A8K7Z6;Q9H3C7	79893	948.389	1217.53	3161.89	1997.57	521.297	3144.8	GO:0005634|nucleus;GO:0005737|cytoplasm;GO:0007283|spermatogenesis;GO:0008285|negative regulation of cell population proliferation;GO:0010629|negative regulation of gene expression;GO:0030154|cell differentiation;GO:0031410|cytoplasmic vesicle;GO:0060716|labyrinthine layer blood vessel development	GO:0007283|spermatogenesis;GO:0008285|negative regulation of cell population proliferation;GO:0010629|negative regulation of gene expression;GO:0030154|cell differentiation;GO:0060716|labyrinthine layer blood vessel development	GO:0005634|nucleus;GO:0005737|cytoplasm;GO:0031410|cytoplasmic vesicle	-	-	-	-	Cytoplasm
B3KPS3	TUBA1A	B3KPS3;P68363	7846	406857	771491	464072	976188	1.2798e+06	2.00189e+06	GO:0000226|microtubule cytoskeleton organization;GO:0000278|mitotic cell cycle;GO:0000793|condensed chromosome;GO:0001764|neuron migration;GO:0001964|startle response;GO:0005198|structural molecule activity;GO:0005200|structural constituent of cytoskeleton;GO:0005515|protein binding;GO:0005525|GTP binding;GO:0005634|nucleus;GO:0005737|cytoplasm;GO:0005829|cytosol;GO:0005874|microtubule;GO:0005879…	GO:0000226|microtubule cytoskeleton organization;GO:0000278|mitotic cell cycle;GO:0001764|neuron migration;GO:0001964|startle response;GO:0006886|intracellular protein transport;GO:0007017|microtubule-based process;GO:0007098|centrosome cycle;GO:0007224|smoothened signaling pathway;GO:0007613|memory;GO:0008344|adult locomotory behavior;GO:0008542|visual learning;GO:0009612|response to mechanical …	GO:0000793|condensed chromosome;GO:0005634|nucleus;GO:0005737|cytoplasm;GO:0005829|cytosol;GO:0005874|microtubule;GO:0005879|axonemal microtubule;GO:0005886|plasma membrane;GO:0015630|microtubule cytoskeleton;GO:0031594|neuromuscular junction;GO:0036126|sperm flagellum;GO:0036464|cytoplasmic ribonucleoprotein granule;GO:0055037|recycling endosome;GO:0070062|extracellular exosome	GO:0005198|structural molecule activity;GO:0005200|structural constituent of cytoskeleton;GO:0005515|protein binding;GO:0005525|GTP binding;GO:0016787|hydrolase activity;GO:0042802|identical protein binding;GO:0044877|protein-containing complex binding;GO:0046872|metal ion binding;GO:0046982|protein heterodimerization activity	hsa05012 Parkinson disease;hsa05020 Prion disease;hsa05014 Amyotrophic lateral sclerosis;hsa05016 Huntington disease;hsa05022 Pathways of neurodegeneration - multiple diseases;hsa04814 Motor proteins;hsa05132 Salmonella infection;hsa05010 Alzheimer disease;hsa05130 Pathogenic Escherichia coli infection;hsa04540 Gap junction;hsa04145 Phagosome;hsa04530 Tight junction;hsa04210 Apoptosis	R-HSA-68886 M Phase;R-HSA-9609690 HCMV Early Events;R-HSA-9609646 HCMV Infection;R-HSA-389960 Formation of tubulin folding intermediates by CCT/TriC;R-HSA-389958 Cooperation of Prefoldin and TriC/CCT in actin and tubulin folding;R-HSA-389957 Prefoldin mediated transfer of substrate to CCT/TriC;R-HSA-9646399 Aggrephagy;R-HSA-3371497 HSP90 chaperone cycle for steroid hormone receptors (SHR) in the …	WP2359 Parkin-ubiquitin proteasomal system pathway;WP2272 Pathogenic Escherichia coli infection;WP5124 Alzheimer's disease;WP2059 Alzheimer's disease and miRNA effects	Extracellular region;Cytoplasm;Membrane
H0YJC0	PSMC6	A0A087X2I1;H0YJC0;P62333;V9HW24	5706	1782.45	3214.98	536.799	682.32	2587.46	2588.31	GO:0000502|proteasome complex;GO:0005515|protein binding;GO:0005524|ATP binding;GO:0005634|nucleus;GO:0005654|nucleoplasm;GO:0005829|cytosol;GO:0008540|proteasome regulatory particle, base subcomplex;GO:0016020|membrane;GO:0016234|inclusion body;GO:0016887|ATP hydrolysis activity;GO:0022624|proteasome accessory complex;GO:0030674|protein-macromolecule adaptor activity;GO:0031597|cytosolic proteas…	GO:0036503|ERAD pathway;GO:0043161|proteasome-mediated ubiquitin-dependent protein catabolic process;GO:0045899|positive regulation of RNA polymerase II transcription preinitiation complex assembly;GO:0090261|positive regulation of inclusion body assembly;GO:1901800|positive regulation of proteasomal protein catabolic process	GO:0000502|proteasome complex;GO:0005634|nucleus;GO:0005654|nucleoplasm;GO:0005829|cytosol;GO:0008540|proteasome regulatory particle, base subcomplex;GO:0016020|membrane;GO:0016234|inclusion body;GO:0022624|proteasome accessory complex;GO:0031597|cytosolic proteasome complex;GO:0070062|extracellular exosome	GO:0005515|protein binding;GO:0005524|ATP binding;GO:0016887|ATP hydrolysis activity;GO:0030674|protein-macromolecule adaptor activity;GO:0036402|proteasome-activating activity;GO:0042802|identical protein binding	hsa05012 Parkinson disease;hsa05020 Prion disease;hsa05014 Amyotrophic lateral sclerosis;hsa05016 Huntington disease;hsa05022 Pathways of neurodegeneration - multiple diseases;hsa05010 Alzheimer disease;hsa03050 Proteasome;hsa05017 Spinocerebellar ataxia;hsa05169 Epstein-Barr virus infection	R-HSA-9010553 Regulation of expression of SLITs and ROBOs;R-HSA-376176 Signaling by ROBO receptors;R-HSA-68886 M Phase;R-HSA-71291 Metabolism of amino acids and derivatives;R-HSA-8939236 RUNX1 regulates transcription of genes involved in differentiation of HSCs;R-HSA-68867 Assembly of the pre-replicative complex;R-HSA-9692914 SARS-CoV-1-host interactions;R-HSA-9678108 SARS-CoV-1 Infection;R-HSA-6…	WP2359 Parkin-ubiquitin proteasomal system pathway;WP183 Proteasome degradation;WP5124 Alzheimer's disease;WP2059 Alzheimer's disease and miRNA effects;WP4352 Ciliary landscape	Extracellular region;Cytoplasm;Membrane
P62333	PSMC6	A0A087X2I1;H0YJC0;P62333;V9HW24	5706	1782.45	3214.98	536.799	682.32	2587.46	2588.31	GO:0000502|proteasome complex;GO:0005515|protein binding;GO:0005524|ATP binding;GO:0005634|nucleus;GO:0005654|nucleoplasm;GO:0005829|cytosol;GO:0008540|proteasome regulatory particle, base subcomplex;GO:0016020|membrane;GO:0016234|inclusion body;GO:0016887|ATP hydrolysis activity;GO:0022624|proteasome accessory complex;GO:0030674|protein-macromolecule adaptor activity;GO:0031597|cytosolic proteas…	GO:0036503|ERAD pathway;GO:0043161|proteasome-mediated ubiquitin-dependent protein catabolic process;GO:0045899|positive regulation of RNA polymerase II transcription preinitiation complex assembly;GO:0090261|positive regulation of inclusion body assembly;GO:1901800|positive regulation of proteasomal protein catabolic process	GO:0000502|proteasome complex;GO:0005634|nucleus;GO:0005654|nucleoplasm;GO:0005829|cytosol;GO:0008540|proteasome regulatory particle, base subcomplex;GO:0016020|membrane;GO:0016234|inclusion body;GO:0022624|proteasome accessory complex;GO:0031597|cytosolic proteasome complex;GO:0070062|extracellular exosome	GO:0005515|protein binding;GO:0005524|ATP binding;GO:0016887|ATP hydrolysis activity;GO:0030674|protein-macromolecule adaptor activity;GO:0036402|proteasome-activating activity;GO:0042802|identical protein binding	hsa05012 Parkinson disease;hsa05020 Prion disease;hsa05014 Amyotrophic lateral sclerosis;hsa05016 Huntington disease;hsa05022 Pathways of neurodegeneration - multiple diseases;hsa05010 Alzheimer disease;hsa03050 Proteasome;hsa05017 Spinocerebellar ataxia;hsa05169 Epstein-Barr virus infection	R-HSA-9010553 Regulation of expression of SLITs and ROBOs;R-HSA-376176 Signaling by ROBO receptors;R-HSA-68886 M Phase;R-HSA-71291 Metabolism of amino acids and derivatives;R-HSA-8939236 RUNX1 regulates transcription of genes involved in differentiation of HSCs;R-HSA-68867 Assembly of the pre-replicative complex;R-HSA-9692914 SARS-CoV-1-host interactions;R-HSA-9678108 SARS-CoV-1 Infection;R-HSA-6…	WP2359 Parkin-ubiquitin proteasomal system pathway;WP183 Proteasome degradation;WP5124 Alzheimer's disease;WP2059 Alzheimer's disease and miRNA effects;WP4352 Ciliary landscape	Extracellular region;Cytoplasm;Membrane
V9HW24	PSMC6	A0A087X2I1;H0YJC0;P62333;V9HW24	5706	1782.45	3214.98	536.799	682.32	2587.46	2588.31	GO:0000502|proteasome complex;GO:0005515|protein binding;GO:0005524|ATP binding;GO:0005634|nucleus;GO:0005654|nucleoplasm;GO:0005829|cytosol;GO:0008540|proteasome regulatory particle, base subcomplex;GO:0016020|membrane;GO:0016234|inclusion body;GO:0016887|ATP hydrolysis activity;GO:0022624|proteasome accessory complex;GO:0030674|protein-macromolecule adaptor activity;GO:0031597|cytosolic proteas…	GO:0036503|ERAD pathway;GO:0043161|proteasome-mediated ubiquitin-dependent protein catabolic process;GO:0045899|positive regulation of RNA polymerase II transcription preinitiation complex assembly;GO:0090261|positive regulation of inclusion body assembly;GO:1901800|positive regulation of proteasomal protein catabolic process	GO:0000502|proteasome complex;GO:0005634|nucleus;GO:0005654|nucleoplasm;GO:0005829|cytosol;GO:0008540|proteasome regulatory particle, base subcomplex;GO:0016020|membrane;GO:0016234|inclusion body;GO:0022624|proteasome accessory complex;GO:0031597|cytosolic proteasome complex;GO:0070062|extracellular exosome	GO:0005515|protein binding;GO:0005524|ATP binding;GO:0016887|ATP hydrolysis activity;GO:0030674|protein-macromolecule adaptor activity;GO:0036402|proteasome-activating activity;GO:0042802|identical protein binding	hsa05012 Parkinson disease;hsa05020 Prion disease;hsa05014 Amyotrophic lateral sclerosis;hsa05016 Huntington disease;hsa05022 Pathways of neurodegeneration - multiple diseases;hsa05010 Alzheimer disease;hsa03050 Proteasome;hsa05017 Spinocerebellar ataxia;hsa05169 Epstein-Barr virus infection	R-HSA-9010553 Regulation of expression of SLITs and ROBOs;R-HSA-376176 Signaling by ROBO receptors;R-HSA-68886 M Phase;R-HSA-71291 Metabolism of amino acids and derivatives;R-HSA-8939236 RUNX1 regulates transcription of genes involved in differentiation of HSCs;R-HSA-68867 Assembly of the pre-replicative complex;R-HSA-9692914 SARS-CoV-1-host interactions;R-HSA-9678108 SARS-CoV-1 Infection;R-HSA-6…	WP2359 Parkin-ubiquitin proteasomal system pathway;WP183 Proteasome degradation;WP5124 Alzheimer's disease;WP2059 Alzheimer's disease and miRNA effects;WP4352 Ciliary landscape	Extracellular region;Cytoplasm;Membrane
A0A140VJY5	TTC21A	A0A140VJY5;A0A804HK20;Q8NDW8	199223	604.645	7269.38	2874.12	1582.25	1910.26	2696.9	GO:0005929|cilium;GO:0007286|spermatid development;GO:0030317|flagellated sperm motility;GO:0030991|intraciliary transport particle A;GO:0035721|intraciliary retrograde transport;GO:0061512|protein localization to cilium	GO:0007286|spermatid development;GO:0030317|flagellated sperm motility;GO:0035721|intraciliary retrograde transport;GO:0061512|protein localization to cilium	GO:0005929|cilium;GO:0030991|intraciliary transport particle A	-	-	-	-	-
B7Z5G5	GALNT11	A0A090N7X6;B7Z5G5;H7BZL5;Q8NCW6	63917	42.0606	2022.21	2875.74	97.5235	2182.94	5935.91	GO:0000139|Golgi membrane;GO:0004653|polypeptide N-acetylgalactosaminyltransferase activity;GO:0005112|Notch binding;GO:0005515|protein binding;GO:0005794|Golgi apparatus;GO:0006493|protein O-linked glycosylation;GO:0007220|Notch receptor processing;GO:0007368|determination of left/right symmetry;GO:0008593|regulation of Notch signaling pathway;GO:0016266|O-glycan processing;GO:0018243|protein O-…	GO:0006493|protein O-linked glycosylation;GO:0007220|Notch receptor processing;GO:0007368|determination of left/right symmetry;GO:0008593|regulation of Notch signaling pathway;GO:0016266|O-glycan processing;GO:0018243|protein O-linked glycosylation via threonine;GO:0060271|cilium assembly;GO:0061314|Notch signaling involved in heart development	GO:0000139|Golgi membrane;GO:0005794|Golgi apparatus	GO:0004653|polypeptide N-acetylgalactosaminyltransferase activity;GO:0005112|Notch binding;GO:0005515|protein binding;GO:0030246|carbohydrate binding;GO:0046872|metal ion binding	hsa01100 Metabolic pathways;hsa00512 Mucin type O-glycan biosynthesis;hsa00514 Other types of O-glycan biosynthesis	R-HSA-913709 O-linked glycosylation of mucins;R-HSA-5173105 O-linked glycosylation	WP4803 Ciliopathies	Cytoplasm;Membrane;Golgi apparatus
H7BZL5	GALNT11	A0A090N7X6;B7Z5G5;H7BZL5;Q8NCW6	63917	42.0606	2022.21	2875.74	97.5235	2182.94	5935.91	GO:0000139|Golgi membrane;GO:0004653|polypeptide N-acetylgalactosaminyltransferase activity;GO:0005112|Notch binding;GO:0005515|protein binding;GO:0005794|Golgi apparatus;GO:0006493|protein O-linked glycosylation;GO:0007220|Notch receptor processing;GO:0007368|determination of left/right symmetry;GO:0008593|regulation of Notch signaling pathway;GO:0016266|O-glycan processing;GO:0018243|protein O-…	GO:0006493|protein O-linked glycosylation;GO:0007220|Notch receptor processing;GO:0007368|determination of left/right symmetry;GO:0008593|regulation of Notch signaling pathway;GO:0016266|O-glycan processing;GO:0018243|protein O-linked glycosylation via threonine;GO:0060271|cilium assembly;GO:0061314|Notch signaling involved in heart development	GO:0000139|Golgi membrane;GO:0005794|Golgi apparatus	GO:0004653|polypeptide N-acetylgalactosaminyltransferase activity;GO:0005112|Notch binding;GO:0005515|protein binding;GO:0030246|carbohydrate binding;GO:0046872|metal ion binding	hsa01100 Metabolic pathways;hsa00512 Mucin type O-glycan biosynthesis;hsa00514 Other types of O-glycan biosynthesis	R-HSA-913709 O-linked glycosylation of mucins;R-HSA-5173105 O-linked glycosylation	WP4803 Ciliopathies	Cytoplasm;Membrane;Golgi apparatus
Q8NCW6	GALNT11	A0A090N7X6;B7Z5G5;H7BZL5;Q8NCW6	63917	42.0606	2022.21	2875.74	97.5235	2182.94	5935.91	GO:0000139|Golgi membrane;GO:0004653|polypeptide N-acetylgalactosaminyltransferase activity;GO:0005112|Notch binding;GO:0005515|protein binding;GO:0005794|Golgi apparatus;GO:0006493|protein O-linked glycosylation;GO:0007220|Notch receptor processing;GO:0007368|determination of left/right symmetry;GO:0008593|regulation of Notch signaling pathway;GO:0016266|O-glycan processing;GO:0018243|protein O-…	GO:0006493|protein O-linked glycosylation;GO:0007220|Notch receptor processing;GO:0007368|determination of left/right symmetry;GO:0008593|regulation of Notch signaling pathway;GO:0016266|O-glycan processing;GO:0018243|protein O-linked glycosylation via threonine;GO:0060271|cilium assembly;GO:0061314|Notch signaling involved in heart development	GO:0000139|Golgi membrane;GO:0005794|Golgi apparatus	GO:0004653|polypeptide N-acetylgalactosaminyltransferase activity;GO:0005112|Notch binding;GO:0005515|protein binding;GO:0030246|carbohydrate binding;GO:0046872|metal ion binding	hsa01100 Metabolic pathways;hsa00512 Mucin type O-glycan biosynthesis;hsa00514 Other types of O-glycan biosynthesis	R-HSA-913709 O-linked glycosylation of mucins;R-HSA-5173105 O-linked glycosylation	WP4803 Ciliopathies	Cytoplasm;Membrane;Golgi apparatus
A0ZT99	TSSK2	A0ZT99;Q96PF2	23617	4435.87	11581.8	12831.2	20883.7	29321.5	84963.3	GO:0000287|magnesium ion binding;GO:0001669|acrosomal vesicle;GO:0004674|protein serine/threonine kinase activity;GO:0005515|protein binding;GO:0005524|ATP binding;GO:0005634|nucleus;GO:0005737|cytoplasm;GO:0005814|centriole;GO:0006338|chromatin remodeling;GO:0006468|protein phosphorylation;GO:0007286|spermatid development;GO:0018105|peptidyl-serine phosphorylation;GO:0044024|histone H2AS1 kinase…	GO:0006338|chromatin remodeling;GO:0006468|protein phosphorylation;GO:0007286|spermatid development;GO:0018105|peptidyl-serine phosphorylation;GO:0046777|protein autophosphorylation	GO:0001669|acrosomal vesicle;GO:0005634|nucleus;GO:0005737|cytoplasm;GO:0005814|centriole	GO:0000287|magnesium ion binding;GO:0004674|protein serine/threonine kinase activity;GO:0005515|protein binding;GO:0005524|ATP binding;GO:0044024|histone H2AS1 kinase activity;GO:0044877|protein-containing complex binding;GO:0106310|protein serine kinase activity	-	-	WP4657 22q11.2 copy number variation syndrome	Cytoplasm
A8K3W4	HNRNPUL1	A0A0A0MRA5;A8K3W4;A8K5K0;A8K6U7;B7Z4B8;M0QYZ0;M0R3F1;Q9BUJ2	11100	974.024	283.806	378.185		232.028		GO:0000380|alternative mRNA splicing, via spliceosome;GO:0003723|RNA binding;GO:0005515|protein binding;GO:0005634|nucleus;GO:0005654|nucleoplasm;GO:0006396|RNA processing;GO:0009615|response to virus;GO:0019899|enzyme binding;GO:0045202|synapse;GO:1990904|ribonucleoprotein complex	GO:0000380|alternative mRNA splicing, via spliceosome;GO:0006396|RNA processing;GO:0009615|response to virus	GO:0005634|nucleus;GO:0005654|nucleoplasm;GO:0045202|synapse;GO:1990904|ribonucleoprotein complex	GO:0003723|RNA binding;GO:0005515|protein binding;GO:0019899|enzyme binding	hsa05164 Influenza A	-	-	-
A8K5K0		A0A0A0MRA5;A8K3W4;A8K5K0;A8K6U7;B7Z4B8;M0QYZ0;M0R3F1;Q9BUJ2		974.024	283.806	378.185		232.028		-	-	-	-	-	-	-	-
A8K6U7	HNRNPUL1	A0A0A0MRA5;A8K3W4;A8K5K0;A8K6U7;B7Z4B8;M0QYZ0;M0R3F1;Q9BUJ2	11100	974.024	283.806	378.185		232.028		GO:0000380|alternative mRNA splicing, via spliceosome;GO:0003723|RNA binding;GO:0005515|protein binding;GO:0005634|nucleus;GO:0005654|nucleoplasm;GO:0006396|RNA processing;GO:0009615|response to virus;GO:0019899|enzyme binding;GO:0045202|synapse;GO:1990904|ribonucleoprotein complex	GO:0000380|alternative mRNA splicing, via spliceosome;GO:0006396|RNA processing;GO:0009615|response to virus	GO:0005634|nucleus;GO:0005654|nucleoplasm;GO:0045202|synapse;GO:1990904|ribonucleoprotein complex	GO:0003723|RNA binding;GO:0005515|protein binding;GO:0019899|enzyme binding	hsa05164 Influenza A	-	-	-
B7Z4B8	HNRNPUL1	A0A0A0MRA5;A8K3W4;A8K5K0;A8K6U7;B7Z4B8;M0QYZ0;M0R3F1;Q9BUJ2	11100	974.024	283.806	378.185		232.028		GO:0000380|alternative mRNA splicing, via spliceosome;GO:0003723|RNA binding;GO:0005515|protein binding;GO:0005634|nucleus;GO:0005654|nucleoplasm;GO:0006396|RNA processing;GO:0009615|response to virus;GO:0019899|enzyme binding;GO:0045202|synapse;GO:1990904|ribonucleoprotein complex	GO:0000380|alternative mRNA splicing, via spliceosome;GO:0006396|RNA processing;GO:0009615|response to virus	GO:0005634|nucleus;GO:0005654|nucleoplasm;GO:0045202|synapse;GO:1990904|ribonucleoprotein complex	GO:0003723|RNA binding;GO:0005515|protein binding;GO:0019899|enzyme binding	hsa05164 Influenza A	-	-	-
M0QYZ0	HNRNPUL1	A0A0A0MRA5;A8K3W4;A8K5K0;A8K6U7;B7Z4B8;M0QYZ0;M0R3F1;Q9BUJ2	11100	974.024	283.806	378.185		232.028		GO:0000380|alternative mRNA splicing, via spliceosome;GO:0003723|RNA binding;GO:0005515|protein binding;GO:0005634|nucleus;GO:0005654|nucleoplasm;GO:0006396|RNA processing;GO:0009615|response to virus;GO:0019899|enzyme binding;GO:0045202|synapse;GO:1990904|ribonucleoprotein complex	GO:0000380|alternative mRNA splicing, via spliceosome;GO:0006396|RNA processing;GO:0009615|response to virus	GO:0005634|nucleus;GO:0005654|nucleoplasm;GO:0045202|synapse;GO:1990904|ribonucleoprotein complex	GO:0003723|RNA binding;GO:0005515|protein binding;GO:0019899|enzyme binding	hsa05164 Influenza A	-	-	-
M0R3F1	HNRNPUL1	A0A0A0MRA5;A8K3W4;A8K5K0;A8K6U7;B7Z4B8;M0QYZ0;M0R3F1;Q9BUJ2	11100	974.024	283.806	378.185		232.028		GO:0000380|alternative mRNA splicing, via spliceosome;GO:0003723|RNA binding;GO:0005515|protein binding;GO:0005634|nucleus;GO:0005654|nucleoplasm;GO:0006396|RNA processing;GO:0009615|response to virus;GO:0019899|enzyme binding;GO:0045202|synapse;GO:1990904|ribonucleoprotein complex	GO:0000380|alternative mRNA splicing, via spliceosome;GO:0006396|RNA processing;GO:0009615|response to virus	GO:0005634|nucleus;GO:0005654|nucleoplasm;GO:0045202|synapse;GO:1990904|ribonucleoprotein complex	GO:0003723|RNA binding;GO:0005515|protein binding;GO:0019899|enzyme binding	hsa05164 Influenza A	-	-	-
Q9BUJ2	HNRNPUL1	A0A0A0MRA5;A8K3W4;A8K5K0;A8K6U7;B7Z4B8;M0QYZ0;M0R3F1;Q9BUJ2	11100	974.024	283.806	378.185		232.028		GO:0000380|alternative mRNA splicing, via spliceosome;GO:0003723|RNA binding;GO:0005515|protein binding;GO:0005634|nucleus;GO:0005654|nucleoplasm;GO:0006396|RNA processing;GO:0009615|response to virus;GO:0019899|enzyme binding;GO:0045202|synapse;GO:1990904|ribonucleoprotein complex	GO:0000380|alternative mRNA splicing, via spliceosome;GO:0006396|RNA processing;GO:0009615|response to virus	GO:0005634|nucleus;GO:0005654|nucleoplasm;GO:0045202|synapse;GO:1990904|ribonucleoprotein complex	GO:0003723|RNA binding;GO:0005515|protein binding;GO:0019899|enzyme binding	hsa05164 Influenza A	-	-	-
E9PGT1	TSN	E9PGT1;Q15631	7247	5278.92	4400.26	3158.54	5964.04	7459.46	14812	GO:0001673|male germ cell nucleus;GO:0003677|DNA binding;GO:0003697|single-stranded DNA binding;GO:0003723|RNA binding;GO:0003729|mRNA binding;GO:0004519|endonuclease activity;GO:0005515|protein binding;GO:0005634|nucleus;GO:0005654|nucleoplasm;GO:0005737|cytoplasm;GO:0005783|endoplasmic reticulum;GO:0005829|cytosol;GO:0006310|DNA recombination;GO:0030422|siRNA processing;GO:0035194|regulatory nc…	GO:0006310|DNA recombination;GO:0030422|siRNA processing;GO:0035194|regulatory ncRNA-mediated post-transcriptional gene silencing	GO:0001673|male germ cell nucleus;GO:0005634|nucleus;GO:0005654|nucleoplasm;GO:0005737|cytoplasm;GO:0005783|endoplasmic reticulum;GO:0005829|cytosol;GO:1902555|endoribonuclease complex	GO:0003677|DNA binding;GO:0003697|single-stranded DNA binding;GO:0003723|RNA binding;GO:0003729|mRNA binding;GO:0004519|endonuclease activity;GO:0005515|protein binding;GO:0042802|identical protein binding;GO:0043565|sequence-specific DNA binding	-	R-HSA-211000 Gene Silencing by RNA	-	Cytoplasm;Endoplasmic reticulum
A0A0D9SET6	CUL2	A0A0A0MTN0;A0A0D9SET6;A0A140VKB1;A0A8I5KQQ5;A0A8I5KU22;A0A8I5KVR3;A0A8I5QJI3;B7Z1Y1;Q13617;Q5T2B5	8453	1472.16	8397.16	2420.64	1154.67	1313.25	1601.62	GO:0000082|G1/S transition of mitotic cell cycle;GO:0004842|ubiquitin-protein transferase activity;GO:0005515|protein binding;GO:0005654|nucleoplasm;GO:0005730|nucleolus;GO:0005829|cytosol;GO:0016567|protein ubiquitination;GO:0019005|SCF ubiquitin ligase complex;GO:0030674|protein-macromolecule adaptor activity;GO:0030891|VCB complex;GO:0031146|SCF-dependent proteasomal ubiquitin-dependent protei…	GO:0000082|G1/S transition of mitotic cell cycle;GO:0016567|protein ubiquitination;GO:0031146|SCF-dependent proteasomal ubiquitin-dependent protein catabolic process;GO:0097193|intrinsic apoptotic signaling pathway;GO:0140627|ubiquitin-dependent protein catabolic process via the C-end degron rule pathway	GO:0005654|nucleoplasm;GO:0005730|nucleolus;GO:0005829|cytosol;GO:0019005|SCF ubiquitin ligase complex;GO:0030891|VCB complex;GO:0031462|Cul2-RING ubiquitin ligase complex	GO:0004842|ubiquitin-protein transferase activity;GO:0005515|protein binding;GO:0030674|protein-macromolecule adaptor activity;GO:0031625|ubiquitin protein ligase binding;GO:0044877|protein-containing complex binding;GO:0160072|ubiquitin ligase complex scaffold activity	hsa04066 HIF-1 signaling pathway;hsa04120 Ubiquitin mediated proteolysis;hsa05200 Pathways in cancer;hsa05211 Renal cell carcinoma	R-HSA-9010553 Regulation of expression of SLITs and ROBOs;R-HSA-376176 Signaling by ROBO receptors;R-HSA-1234176 Oxygen-dependent proline hydroxylation of Hypoxia-inducible Factor Alpha;R-HSA-1234174 Cellular response to hypoxia;R-HSA-983169 Class I MHC mediated antigen processing & presentation;R-HSA-8951664 Neddylation;R-HSA-983168 Antigen processing: Ubiquitination & Proteasome degradation	WP4241 Type 2 papillary renal cell carcinoma	Cytoplasm;Nucleolus
A0A140VKB1	CUL2	A0A0A0MTN0;A0A0D9SET6;A0A140VKB1;A0A8I5KQQ5;A0A8I5KU22;A0A8I5KVR3;A0A8I5QJI3;B7Z1Y1;Q13617;Q5T2B5	8453	1472.16	8397.16	2420.64	1154.67	1313.25	1601.62	GO:0000082|G1/S transition of mitotic cell cycle;GO:0004842|ubiquitin-protein transferase activity;GO:0005515|protein binding;GO:0005654|nucleoplasm;GO:0005730|nucleolus;GO:0005829|cytosol;GO:0016567|protein ubiquitination;GO:0019005|SCF ubiquitin ligase complex;GO:0030674|protein-macromolecule adaptor activity;GO:0030891|VCB complex;GO:0031146|SCF-dependent proteasomal ubiquitin-dependent protei…	GO:0000082|G1/S transition of mitotic cell cycle;GO:0016567|protein ubiquitination;GO:0031146|SCF-dependent proteasomal ubiquitin-dependent protein catabolic process;GO:0097193|intrinsic apoptotic signaling pathway;GO:0140627|ubiquitin-dependent protein catabolic process via the C-end degron rule pathway	GO:0005654|nucleoplasm;GO:0005730|nucleolus;GO:0005829|cytosol;GO:0019005|SCF ubiquitin ligase complex;GO:0030891|VCB complex;GO:0031462|Cul2-RING ubiquitin ligase complex	GO:0004842|ubiquitin-protein transferase activity;GO:0005515|protein binding;GO:0030674|protein-macromolecule adaptor activity;GO:0031625|ubiquitin protein ligase binding;GO:0044877|protein-containing complex binding;GO:0160072|ubiquitin ligase complex scaffold activity	hsa04066 HIF-1 signaling pathway;hsa04120 Ubiquitin mediated proteolysis;hsa05200 Pathways in cancer;hsa05211 Renal cell carcinoma	R-HSA-9010553 Regulation of expression of SLITs and ROBOs;R-HSA-376176 Signaling by ROBO receptors;R-HSA-1234176 Oxygen-dependent proline hydroxylation of Hypoxia-inducible Factor Alpha;R-HSA-1234174 Cellular response to hypoxia;R-HSA-983169 Class I MHC mediated antigen processing & presentation;R-HSA-8951664 Neddylation;R-HSA-983168 Antigen processing: Ubiquitination & Proteasome degradation	WP4241 Type 2 papillary renal cell carcinoma	Cytoplasm;Nucleolus
A0A8I5KQQ5	CUL2	A0A0A0MTN0;A0A0D9SET6;A0A140VKB1;A0A8I5KQQ5;A0A8I5KU22;A0A8I5KVR3;A0A8I5QJI3;B7Z1Y1;Q13617;Q5T2B5	8453	1472.16	8397.16	2420.64	1154.67	1313.25	1601.62	GO:0000082|G1/S transition of mitotic cell cycle;GO:0004842|ubiquitin-protein transferase activity;GO:0005515|protein binding;GO:0005654|nucleoplasm;GO:0005730|nucleolus;GO:0005829|cytosol;GO:0016567|protein ubiquitination;GO:0019005|SCF ubiquitin ligase complex;GO:0030674|protein-macromolecule adaptor activity;GO:0030891|VCB complex;GO:0031146|SCF-dependent proteasomal ubiquitin-dependent protei…	GO:0000082|G1/S transition of mitotic cell cycle;GO:0016567|protein ubiquitination;GO:0031146|SCF-dependent proteasomal ubiquitin-dependent protein catabolic process;GO:0097193|intrinsic apoptotic signaling pathway;GO:0140627|ubiquitin-dependent protein catabolic process via the C-end degron rule pathway	GO:0005654|nucleoplasm;GO:0005730|nucleolus;GO:0005829|cytosol;GO:0019005|SCF ubiquitin ligase complex;GO:0030891|VCB complex;GO:0031462|Cul2-RING ubiquitin ligase complex	GO:0004842|ubiquitin-protein transferase activity;GO:0005515|protein binding;GO:0030674|protein-macromolecule adaptor activity;GO:0031625|ubiquitin protein ligase binding;GO:0044877|protein-containing complex binding;GO:0160072|ubiquitin ligase complex scaffold activity	hsa04066 HIF-1 signaling pathway;hsa04120 Ubiquitin mediated proteolysis;hsa05200 Pathways in cancer;hsa05211 Renal cell carcinoma	R-HSA-9010553 Regulation of expression of SLITs and ROBOs;R-HSA-376176 Signaling by ROBO receptors;R-HSA-1234176 Oxygen-dependent proline hydroxylation of Hypoxia-inducible Factor Alpha;R-HSA-1234174 Cellular response to hypoxia;R-HSA-983169 Class I MHC mediated antigen processing & presentation;R-HSA-8951664 Neddylation;R-HSA-983168 Antigen processing: Ubiquitination & Proteasome degradation	WP4241 Type 2 papillary renal cell carcinoma	Cytoplasm;Nucleolus
A0A8I5KU22	CUL2	A0A0A0MTN0;A0A0D9SET6;A0A140VKB1;A0A8I5KQQ5;A0A8I5KU22;A0A8I5KVR3;A0A8I5QJI3;B7Z1Y1;Q13617;Q5T2B5	8453	1472.16	8397.16	2420.64	1154.67	1313.25	1601.62	GO:0000082|G1/S transition of mitotic cell cycle;GO:0004842|ubiquitin-protein transferase activity;GO:0005515|protein binding;GO:0005654|nucleoplasm;GO:0005730|nucleolus;GO:0005829|cytosol;GO:0016567|protein ubiquitination;GO:0019005|SCF ubiquitin ligase complex;GO:0030674|protein-macromolecule adaptor activity;GO:0030891|VCB complex;GO:0031146|SCF-dependent proteasomal ubiquitin-dependent protei…	GO:0000082|G1/S transition of mitotic cell cycle;GO:0016567|protein ubiquitination;GO:0031146|SCF-dependent proteasomal ubiquitin-dependent protein catabolic process;GO:0097193|intrinsic apoptotic signaling pathway;GO:0140627|ubiquitin-dependent protein catabolic process via the C-end degron rule pathway	GO:0005654|nucleoplasm;GO:0005730|nucleolus;GO:0005829|cytosol;GO:0019005|SCF ubiquitin ligase complex;GO:0030891|VCB complex;GO:0031462|Cul2-RING ubiquitin ligase complex	GO:0004842|ubiquitin-protein transferase activity;GO:0005515|protein binding;GO:0030674|protein-macromolecule adaptor activity;GO:0031625|ubiquitin protein ligase binding;GO:0044877|protein-containing complex binding;GO:0160072|ubiquitin ligase complex scaffold activity	hsa04066 HIF-1 signaling pathway;hsa04120 Ubiquitin mediated proteolysis;hsa05200 Pathways in cancer;hsa05211 Renal cell carcinoma	R-HSA-9010553 Regulation of expression of SLITs and ROBOs;R-HSA-376176 Signaling by ROBO receptors;R-HSA-1234176 Oxygen-dependent proline hydroxylation of Hypoxia-inducible Factor Alpha;R-HSA-1234174 Cellular response to hypoxia;R-HSA-983169 Class I MHC mediated antigen processing & presentation;R-HSA-8951664 Neddylation;R-HSA-983168 Antigen processing: Ubiquitination & Proteasome degradation	WP4241 Type 2 papillary renal cell carcinoma	Cytoplasm;Nucleolus
A0A8I5KVR3	CUL2	A0A0A0MTN0;A0A0D9SET6;A0A140VKB1;A0A8I5KQQ5;A0A8I5KU22;A0A8I5KVR3;A0A8I5QJI3;B7Z1Y1;Q13617;Q5T2B5	8453	1472.16	8397.16	2420.64	1154.67	1313.25	1601.62	GO:0000082|G1/S transition of mitotic cell cycle;GO:0004842|ubiquitin-protein transferase activity;GO:0005515|protein binding;GO:0005654|nucleoplasm;GO:0005730|nucleolus;GO:0005829|cytosol;GO:0016567|protein ubiquitination;GO:0019005|SCF ubiquitin ligase complex;GO:0030674|protein-macromolecule adaptor activity;GO:0030891|VCB complex;GO:0031146|SCF-dependent proteasomal ubiquitin-dependent protei…	GO:0000082|G1/S transition of mitotic cell cycle;GO:0016567|protein ubiquitination;GO:0031146|SCF-dependent proteasomal ubiquitin-dependent protein catabolic process;GO:0097193|intrinsic apoptotic signaling pathway;GO:0140627|ubiquitin-dependent protein catabolic process via the C-end degron rule pathway	GO:0005654|nucleoplasm;GO:0005730|nucleolus;GO:0005829|cytosol;GO:0019005|SCF ubiquitin ligase complex;GO:0030891|VCB complex;GO:0031462|Cul2-RING ubiquitin ligase complex	GO:0004842|ubiquitin-protein transferase activity;GO:0005515|protein binding;GO:0030674|protein-macromolecule adaptor activity;GO:0031625|ubiquitin protein ligase binding;GO:0044877|protein-containing complex binding;GO:0160072|ubiquitin ligase complex scaffold activity	hsa04066 HIF-1 signaling pathway;hsa04120 Ubiquitin mediated proteolysis;hsa05200 Pathways in cancer;hsa05211 Renal cell carcinoma	R-HSA-9010553 Regulation of expression of SLITs and ROBOs;R-HSA-376176 Signaling by ROBO receptors;R-HSA-1234176 Oxygen-dependent proline hydroxylation of Hypoxia-inducible Factor Alpha;R-HSA-1234174 Cellular response to hypoxia;R-HSA-983169 Class I MHC mediated antigen processing & presentation;R-HSA-8951664 Neddylation;R-HSA-983168 Antigen processing: Ubiquitination & Proteasome degradation	WP4241 Type 2 papillary renal cell carcinoma	Cytoplasm;Nucleolus
A0A8I5QJI3	CUL2	A0A0A0MTN0;A0A0D9SET6;A0A140VKB1;A0A8I5KQQ5;A0A8I5KU22;A0A8I5KVR3;A0A8I5QJI3;B7Z1Y1;Q13617;Q5T2B5	8453	1472.16	8397.16	2420.64	1154.67	1313.25	1601.62	GO:0000082|G1/S transition of mitotic cell cycle;GO:0004842|ubiquitin-protein transferase activity;GO:0005515|protein binding;GO:0005654|nucleoplasm;GO:0005730|nucleolus;GO:0005829|cytosol;GO:0016567|protein ubiquitination;GO:0019005|SCF ubiquitin ligase complex;GO:0030674|protein-macromolecule adaptor activity;GO:0030891|VCB complex;GO:0031146|SCF-dependent proteasomal ubiquitin-dependent protei…	GO:0000082|G1/S transition of mitotic cell cycle;GO:0016567|protein ubiquitination;GO:0031146|SCF-dependent proteasomal ubiquitin-dependent protein catabolic process;GO:0097193|intrinsic apoptotic signaling pathway;GO:0140627|ubiquitin-dependent protein catabolic process via the C-end degron rule pathway	GO:0005654|nucleoplasm;GO:0005730|nucleolus;GO:0005829|cytosol;GO:0019005|SCF ubiquitin ligase complex;GO:0030891|VCB complex;GO:0031462|Cul2-RING ubiquitin ligase complex	GO:0004842|ubiquitin-protein transferase activity;GO:0005515|protein binding;GO:0030674|protein-macromolecule adaptor activity;GO:0031625|ubiquitin protein ligase binding;GO:0044877|protein-containing complex binding;GO:0160072|ubiquitin ligase complex scaffold activity	hsa04066 HIF-1 signaling pathway;hsa04120 Ubiquitin mediated proteolysis;hsa05200 Pathways in cancer;hsa05211 Renal cell carcinoma	R-HSA-9010553 Regulation of expression of SLITs and ROBOs;R-HSA-376176 Signaling by ROBO receptors;R-HSA-1234176 Oxygen-dependent proline hydroxylation of Hypoxia-inducible Factor Alpha;R-HSA-1234174 Cellular response to hypoxia;R-HSA-983169 Class I MHC mediated antigen processing & presentation;R-HSA-8951664 Neddylation;R-HSA-983168 Antigen processing: Ubiquitination & Proteasome degradation	WP4241 Type 2 papillary renal cell carcinoma	Cytoplasm;Nucleolus
B7Z1Y1		A0A0A0MTN0;A0A0D9SET6;A0A140VKB1;A0A8I5KQQ5;A0A8I5KU22;A0A8I5KVR3;A0A8I5QJI3;B7Z1Y1;Q13617;Q5T2B5		1472.16	8397.16	2420.64	1154.67	1313.25	1601.62	-	-	-	-	-	-	-	-
Q13617	CUL2	A0A0A0MTN0;A0A0D9SET6;A0A140VKB1;A0A8I5KQQ5;A0A8I5KU22;A0A8I5KVR3;A0A8I5QJI3;B7Z1Y1;Q13617;Q5T2B5	8453	1472.16	8397.16	2420.64	1154.67	1313.25	1601.62	GO:0000082|G1/S transition of mitotic cell cycle;GO:0004842|ubiquitin-protein transferase activity;GO:0005515|protein binding;GO:0005654|nucleoplasm;GO:0005730|nucleolus;GO:0005829|cytosol;GO:0016567|protein ubiquitination;GO:0019005|SCF ubiquitin ligase complex;GO:0030674|protein-macromolecule adaptor activity;GO:0030891|VCB complex;GO:0031146|SCF-dependent proteasomal ubiquitin-dependent protei…	GO:0000082|G1/S transition of mitotic cell cycle;GO:0016567|protein ubiquitination;GO:0031146|SCF-dependent proteasomal ubiquitin-dependent protein catabolic process;GO:0097193|intrinsic apoptotic signaling pathway;GO:0140627|ubiquitin-dependent protein catabolic process via the C-end degron rule pathway	GO:0005654|nucleoplasm;GO:0005730|nucleolus;GO:0005829|cytosol;GO:0019005|SCF ubiquitin ligase complex;GO:0030891|VCB complex;GO:0031462|Cul2-RING ubiquitin ligase complex	GO:0004842|ubiquitin-protein transferase activity;GO:0005515|protein binding;GO:0030674|protein-macromolecule adaptor activity;GO:0031625|ubiquitin protein ligase binding;GO:0044877|protein-containing complex binding;GO:0160072|ubiquitin ligase complex scaffold activity	hsa04066 HIF-1 signaling pathway;hsa04120 Ubiquitin mediated proteolysis;hsa05200 Pathways in cancer;hsa05211 Renal cell carcinoma	R-HSA-9010553 Regulation of expression of SLITs and ROBOs;R-HSA-376176 Signaling by ROBO receptors;R-HSA-1234176 Oxygen-dependent proline hydroxylation of Hypoxia-inducible Factor Alpha;R-HSA-1234174 Cellular response to hypoxia;R-HSA-983169 Class I MHC mediated antigen processing & presentation;R-HSA-8951664 Neddylation;R-HSA-983168 Antigen processing: Ubiquitination & Proteasome degradation	WP4241 Type 2 papillary renal cell carcinoma	Cytoplasm;Nucleolus
Q5T2B5	CUL2	A0A0A0MTN0;A0A0D9SET6;A0A140VKB1;A0A8I5KQQ5;A0A8I5KU22;A0A8I5KVR3;A0A8I5QJI3;B7Z1Y1;Q13617;Q5T2B5	8453	1472.16	8397.16	2420.64	1154.67	1313.25	1601.62	GO:0000082|G1/S transition of mitotic cell cycle;GO:0004842|ubiquitin-protein transferase activity;GO:0005515|protein binding;GO:0005654|nucleoplasm;GO:0005730|nucleolus;GO:0005829|cytosol;GO:0016567|protein ubiquitination;GO:0019005|SCF ubiquitin ligase complex;GO:0030674|protein-macromolecule adaptor activity;GO:0030891|VCB complex;GO:0031146|SCF-dependent proteasomal ubiquitin-dependent protei…	GO:0000082|G1/S transition of mitotic cell cycle;GO:0016567|protein ubiquitination;GO:0031146|SCF-dependent proteasomal ubiquitin-dependent protein catabolic process;GO:0097193|intrinsic apoptotic signaling pathway;GO:0140627|ubiquitin-dependent protein catabolic process via the C-end degron rule pathway	GO:0005654|nucleoplasm;GO:0005730|nucleolus;GO:0005829|cytosol;GO:0019005|SCF ubiquitin ligase complex;GO:0030891|VCB complex;GO:0031462|Cul2-RING ubiquitin ligase complex	GO:0004842|ubiquitin-protein transferase activity;GO:0005515|protein binding;GO:0030674|protein-macromolecule adaptor activity;GO:0031625|ubiquitin protein ligase binding;GO:0044877|protein-containing complex binding;GO:0160072|ubiquitin ligase complex scaffold activity	hsa04066 HIF-1 signaling pathway;hsa04120 Ubiquitin mediated proteolysis;hsa05200 Pathways in cancer;hsa05211 Renal cell carcinoma	R-HSA-9010553 Regulation of expression of SLITs and ROBOs;R-HSA-376176 Signaling by ROBO receptors;R-HSA-1234176 Oxygen-dependent proline hydroxylation of Hypoxia-inducible Factor Alpha;R-HSA-1234174 Cellular response to hypoxia;R-HSA-983169 Class I MHC mediated antigen processing & presentation;R-HSA-8951664 Neddylation;R-HSA-983168 Antigen processing: Ubiquitination & Proteasome degradation	WP4241 Type 2 papillary renal cell carcinoma	Cytoplasm;Nucleolus
A0A0B4J269		A0A0B4J269;B2RBD5;Q13509;Q9BV28		1538.52	3568.48	1302.49	6557.64	3550.98	11216.1	-	-	-	-	-	-	-	-
A0A218MIY9	TSGA10	A0A218MIY9;B2R8F9;B8ZZZ9;F8WA32;Q9BZW7	80705	816.149	1774.25	1083.97	2522.25	5469.56	3542.49	GO:0003674|molecular_function;GO:0005515|protein binding;GO:0005575|cellular_component;GO:0005737|cytoplasm;GO:0005814|centriole;GO:0007283|spermatogenesis;GO:0031514|motile cilium	GO:0007283|spermatogenesis	GO:0005575|cellular_component;GO:0005737|cytoplasm;GO:0005814|centriole;GO:0031514|motile cilium	GO:0003674|molecular_function;GO:0005515|protein binding	-	-	-	Cytoplasm
Q13509	TUBB3	A0A0B4J269;B2RBD5;Q13509;Q9BV28	10381	1538.52	3568.48	1302.49	6557.64	3550.98	11216.1	GO:0000226|microtubule cytoskeleton organization;GO:0000278|mitotic cell cycle;GO:0003924|GTPase activity;GO:0005200|structural constituent of cytoskeleton;GO:0005515|protein binding;GO:0005525|GTP binding;GO:0005634|nucleus;GO:0005737|cytoplasm;GO:0005874|microtubule;GO:0007411|axon guidance;GO:0015630|microtubule cytoskeleton;GO:0030027|lamellipodium;GO:0030175|filopodium;GO:0030424|axon;GO:003…	GO:0000226|microtubule cytoskeleton organization;GO:0000278|mitotic cell cycle;GO:0007411|axon guidance;GO:0038007|netrin-activated signaling pathway;GO:1990791|dorsal root ganglion development	GO:0005634|nucleus;GO:0005737|cytoplasm;GO:0005874|microtubule;GO:0015630|microtubule cytoskeleton;GO:0030027|lamellipodium;GO:0030175|filopodium;GO:0030424|axon;GO:0030425|dendrite;GO:0030426|growth cone;GO:0043025|neuronal cell body;GO:0045171|intercellular bridge;GO:0070062|extracellular exosome;GO:0071944|cell periphery;GO:0072686|mitotic spindle	GO:0003924|GTPase activity;GO:0005200|structural constituent of cytoskeleton;GO:0005515|protein binding;GO:0005525|GTP binding;GO:0042277|peptide binding;GO:0046872|metal ion binding;GO:1990890|netrin receptor binding	hsa05012 Parkinson disease;hsa05020 Prion disease;hsa05014 Amyotrophic lateral sclerosis;hsa05016 Huntington disease;hsa05022 Pathways of neurodegeneration - multiple diseases;hsa04814 Motor proteins;hsa05132 Salmonella infection;hsa05010 Alzheimer disease;hsa05130 Pathogenic Escherichia coli infection;hsa04540 Gap junction;hsa04145 Phagosome	R-HSA-68886 M Phase;R-HSA-9609690 HCMV Early Events;R-HSA-9609646 HCMV Infection;R-HSA-389960 Formation of tubulin folding intermediates by CCT/TriC;R-HSA-389958 Cooperation of Prefoldin and TriC/CCT in actin and tubulin folding;R-HSA-389957 Prefoldin mediated transfer of substrate to CCT/TriC;R-HSA-9646399 Aggrephagy;R-HSA-3371497 HSP90 chaperone cycle for steroid hormone receptors (SHR) in the …	WP2359 Parkin-ubiquitin proteasomal system pathway;WP2272 Pathogenic Escherichia coli infection;WP5124 Alzheimer's disease;WP2059 Alzheimer's disease and miRNA effects;WP410 Exercise-induced circadian regulation	Extracellular region;Cytoplasm
Q9BV28	TUBB3	A0A0B4J269;B2RBD5;Q13509;Q9BV28	10381	1538.52	3568.48	1302.49	6557.64	3550.98	11216.1	GO:0000226|microtubule cytoskeleton organization;GO:0000278|mitotic cell cycle;GO:0003924|GTPase activity;GO:0005200|structural constituent of cytoskeleton;GO:0005515|protein binding;GO:0005525|GTP binding;GO:0005634|nucleus;GO:0005737|cytoplasm;GO:0005874|microtubule;GO:0007411|axon guidance;GO:0015630|microtubule cytoskeleton;GO:0030027|lamellipodium;GO:0030175|filopodium;GO:0030424|axon;GO:003…	GO:0000226|microtubule cytoskeleton organization;GO:0000278|mitotic cell cycle;GO:0007411|axon guidance;GO:0038007|netrin-activated signaling pathway;GO:1990791|dorsal root ganglion development	GO:0005634|nucleus;GO:0005737|cytoplasm;GO:0005874|microtubule;GO:0015630|microtubule cytoskeleton;GO:0030027|lamellipodium;GO:0030175|filopodium;GO:0030424|axon;GO:0030425|dendrite;GO:0030426|growth cone;GO:0043025|neuronal cell body;GO:0045171|intercellular bridge;GO:0070062|extracellular exosome;GO:0071944|cell periphery;GO:0072686|mitotic spindle	GO:0003924|GTPase activity;GO:0005200|structural constituent of cytoskeleton;GO:0005515|protein binding;GO:0005525|GTP binding;GO:0042277|peptide binding;GO:0046872|metal ion binding;GO:1990890|netrin receptor binding	hsa05012 Parkinson disease;hsa05020 Prion disease;hsa05014 Amyotrophic lateral sclerosis;hsa05016 Huntington disease;hsa05022 Pathways of neurodegeneration - multiple diseases;hsa04814 Motor proteins;hsa05132 Salmonella infection;hsa05010 Alzheimer disease;hsa05130 Pathogenic Escherichia coli infection;hsa04540 Gap junction;hsa04145 Phagosome	R-HSA-68886 M Phase;R-HSA-9609690 HCMV Early Events;R-HSA-9609646 HCMV Infection;R-HSA-389960 Formation of tubulin folding intermediates by CCT/TriC;R-HSA-389958 Cooperation of Prefoldin and TriC/CCT in actin and tubulin folding;R-HSA-389957 Prefoldin mediated transfer of substrate to CCT/TriC;R-HSA-9646399 Aggrephagy;R-HSA-3371497 HSP90 chaperone cycle for steroid hormone receptors (SHR) in the …	WP2359 Parkin-ubiquitin proteasomal system pathway;WP2272 Pathogenic Escherichia coli infection;WP5124 Alzheimer's disease;WP2059 Alzheimer's disease and miRNA effects;WP410 Exercise-induced circadian regulation	Extracellular region;Cytoplasm
A0A0G2JM37	TSBP1	A0A0G2JM37;A0A0G2JN90;A0A0G2JPA5;A0A1U9X7D1;A0A1U9X7D2;A0A1U9X7D5;A0A1U9X7D6;A0A1U9X7D7;A0A1U9X7D9;A0A1U9X7E0;A0A8V8TNR9;C9J9T8	10665	2028.93	1943.45	741.199	3072.62	2115.11	3287.5	GO:0005634|nucleus;GO:0016020|membrane	-	GO:0005634|nucleus;GO:0016020|membrane	-	-	-	-	Membrane
G3V4T6	GSTZ1	A0A0C4DFM0;G3V4T6	2954	2595.3	360.431	339.249	946.826	6006.51	3095.65	GO:0004364|glutathione transferase activity;GO:0004602|glutathione peroxidase activity;GO:0005515|protein binding;GO:0005739|mitochondrion;GO:0005759|mitochondrial matrix;GO:0005829|cytosol;GO:0006559|L-phenylalanine catabolic process;GO:0006572|tyrosine catabolic process;GO:0006749|glutathione metabolic process;GO:0016034|maleylacetoacetate isomerase activity;GO:0042802|identical protein binding…	GO:0006559|L-phenylalanine catabolic process;GO:0006572|tyrosine catabolic process;GO:0006749|glutathione metabolic process;GO:0098869|cellular oxidant detoxification;GO:1990748|cellular detoxification	GO:0005739|mitochondrion;GO:0005759|mitochondrial matrix;GO:0005829|cytosol	GO:0004364|glutathione transferase activity;GO:0004602|glutathione peroxidase activity;GO:0005515|protein binding;GO:0016034|maleylacetoacetate isomerase activity;GO:0042802|identical protein binding;GO:0042803|protein homodimerization activity	hsa01100 Metabolic pathways;hsa00350 Tyrosine metabolism	R-HSA-71291 Metabolism of amino acids and derivatives;R-HSA-70268 Pyruvate metabolism;R-HSA-9861718 Regulation of pyruvate metabolism;R-HSA-1428517 Aerobic respiration and respiratory electron transport;R-HSA-204174 Regulation of pyruvate dehydrogenase (PDH) complex;R-HSA-156590 Glutathione conjugation;R-HSA-156580 Phase II - Conjugation of compounds;R-HSA-211859 Biological oxidations;R-HSA-89636…	WP702 Metapathway biotransformation Phase I and II	Cytoplasm;Mitochondrion
A0A494C1B8	TPP2	A0A494C1B8;B7Z920;P29144;Q5VZU9	7174	7003.92	26110.1	22726.1	32460.9	26372.2	59044	GO:0000209|protein polyubiquitination;GO:0004175|endopeptidase activity;GO:0004177|aminopeptidase activity;GO:0004252|serine-type endopeptidase activity;GO:0005515|protein binding;GO:0005654|nucleoplasm;GO:0005737|cytoplasm;GO:0005829|cytosol;GO:0006508|proteolysis;GO:0008240|tripeptidyl-peptidase activity;GO:0016604|nuclear body;GO:0042802|identical protein binding;GO:0080144|intracellular amino…	GO:0000209|protein polyubiquitination;GO:0006508|proteolysis;GO:0080144|intracellular amino acid homeostasis	GO:0005654|nucleoplasm;GO:0005737|cytoplasm;GO:0005829|cytosol;GO:0016604|nuclear body	GO:0004175|endopeptidase activity;GO:0004177|aminopeptidase activity;GO:0004252|serine-type endopeptidase activity;GO:0005515|protein binding;GO:0008240|tripeptidyl-peptidase activity;GO:0042802|identical protein binding	-	R-HSA-983169 Class I MHC mediated antigen processing & presentation;R-HSA-983168 Antigen processing: Ubiquitination & Proteasome degradation	-	Cytoplasm
O75521	ECI2	A0A0C4DGA2;O75521;Q53GC8;Q53HG3;Q6IBN4	10455	1779.47	3359.82	2316.75	4980.98	9613.44	20943.3	GO:0000062|fatty-acyl-CoA binding;GO:0004165|delta(3)-delta(2)-enoyl-CoA isomerase activity;GO:0005515|protein binding;GO:0005739|mitochondrion;GO:0005777|peroxisome;GO:0005782|peroxisomal matrix;GO:0005829|cytosol;GO:0006635|fatty acid beta-oxidation;GO:0009062|fatty acid catabolic process;GO:0016020|membrane;GO:0043231|intracellular membrane-bounded organelle	GO:0006635|fatty acid beta-oxidation;GO:0009062|fatty acid catabolic process	GO:0005739|mitochondrion;GO:0005777|peroxisome;GO:0005782|peroxisomal matrix;GO:0005829|cytosol;GO:0016020|membrane;GO:0043231|intracellular membrane-bounded organelle	GO:0000062|fatty-acyl-CoA binding;GO:0004165|delta(3)-delta(2)-enoyl-CoA isomerase activity;GO:0005515|protein binding	hsa00071 Fatty acid degradation;hsa04146 Peroxisome	R-HSA-9609507 Protein localization;R-HSA-9033241 Peroxisomal protein import;R-HSA-8978868 Fatty acid metabolism;R-HSA-390918 Peroxisomal lipid metabolism;R-HSA-390247 Beta-oxidation of very long chain fatty acids	-	Cytoplasm;Mitochondrion;Peroxisome;Membrane
Q53GC8	ECI2	A0A0C4DGA2;O75521;Q53GC8;Q53HG3;Q6IBN4	10455	1779.47	3359.82	2316.75	4980.98	9613.44	20943.3	GO:0000062|fatty-acyl-CoA binding;GO:0004165|delta(3)-delta(2)-enoyl-CoA isomerase activity;GO:0005515|protein binding;GO:0005739|mitochondrion;GO:0005777|peroxisome;GO:0005782|peroxisomal matrix;GO:0005829|cytosol;GO:0006635|fatty acid beta-oxidation;GO:0009062|fatty acid catabolic process;GO:0016020|membrane;GO:0043231|intracellular membrane-bounded organelle	GO:0006635|fatty acid beta-oxidation;GO:0009062|fatty acid catabolic process	GO:0005739|mitochondrion;GO:0005777|peroxisome;GO:0005782|peroxisomal matrix;GO:0005829|cytosol;GO:0016020|membrane;GO:0043231|intracellular membrane-bounded organelle	GO:0000062|fatty-acyl-CoA binding;GO:0004165|delta(3)-delta(2)-enoyl-CoA isomerase activity;GO:0005515|protein binding	hsa00071 Fatty acid degradation;hsa04146 Peroxisome	R-HSA-9609507 Protein localization;R-HSA-9033241 Peroxisomal protein import;R-HSA-8978868 Fatty acid metabolism;R-HSA-390918 Peroxisomal lipid metabolism;R-HSA-390247 Beta-oxidation of very long chain fatty acids	-	Cytoplasm;Mitochondrion;Peroxisome;Membrane
Q53HG3	ECI2	A0A0C4DGA2;O75521;Q53GC8;Q53HG3;Q6IBN4	10455	1779.47	3359.82	2316.75	4980.98	9613.44	20943.3	GO:0000062|fatty-acyl-CoA binding;GO:0004165|delta(3)-delta(2)-enoyl-CoA isomerase activity;GO:0005515|protein binding;GO:0005739|mitochondrion;GO:0005777|peroxisome;GO:0005782|peroxisomal matrix;GO:0005829|cytosol;GO:0006635|fatty acid beta-oxidation;GO:0009062|fatty acid catabolic process;GO:0016020|membrane;GO:0043231|intracellular membrane-bounded organelle	GO:0006635|fatty acid beta-oxidation;GO:0009062|fatty acid catabolic process	GO:0005739|mitochondrion;GO:0005777|peroxisome;GO:0005782|peroxisomal matrix;GO:0005829|cytosol;GO:0016020|membrane;GO:0043231|intracellular membrane-bounded organelle	GO:0000062|fatty-acyl-CoA binding;GO:0004165|delta(3)-delta(2)-enoyl-CoA isomerase activity;GO:0005515|protein binding	hsa00071 Fatty acid degradation;hsa04146 Peroxisome	R-HSA-9609507 Protein localization;R-HSA-9033241 Peroxisomal protein import;R-HSA-8978868 Fatty acid metabolism;R-HSA-390918 Peroxisomal lipid metabolism;R-HSA-390247 Beta-oxidation of very long chain fatty acids	-	Cytoplasm;Mitochondrion;Peroxisome;Membrane
Q6IBN4	ECI2	A0A0C4DGA2;O75521;Q53GC8;Q53HG3;Q6IBN4	10455	1779.47	3359.82	2316.75	4980.98	9613.44	20943.3	GO:0000062|fatty-acyl-CoA binding;GO:0004165|delta(3)-delta(2)-enoyl-CoA isomerase activity;GO:0005515|protein binding;GO:0005739|mitochondrion;GO:0005777|peroxisome;GO:0005782|peroxisomal matrix;GO:0005829|cytosol;GO:0006635|fatty acid beta-oxidation;GO:0009062|fatty acid catabolic process;GO:0016020|membrane;GO:0043231|intracellular membrane-bounded organelle	GO:0006635|fatty acid beta-oxidation;GO:0009062|fatty acid catabolic process	GO:0005739|mitochondrion;GO:0005777|peroxisome;GO:0005782|peroxisomal matrix;GO:0005829|cytosol;GO:0016020|membrane;GO:0043231|intracellular membrane-bounded organelle	GO:0000062|fatty-acyl-CoA binding;GO:0004165|delta(3)-delta(2)-enoyl-CoA isomerase activity;GO:0005515|protein binding	hsa00071 Fatty acid degradation;hsa04146 Peroxisome	R-HSA-9609507 Protein localization;R-HSA-9033241 Peroxisomal protein import;R-HSA-8978868 Fatty acid metabolism;R-HSA-390918 Peroxisomal lipid metabolism;R-HSA-390247 Beta-oxidation of very long chain fatty acids	-	Cytoplasm;Mitochondrion;Peroxisome;Membrane
P60174	TPI1	P60174;Q53HE2;V9HWK1	7167	105940	96379.4	83121.2	172059	262965	475965	GO:0004807|triose-phosphate isomerase activity;GO:0005515|protein binding;GO:0005615|extracellular space;GO:0005634|nucleus;GO:0005829|cytosol;GO:0006094|gluconeogenesis;GO:0006096|glycolytic process;GO:0008929|methylglyoxal synthase activity;GO:0019242|methylglyoxal biosynthetic process;GO:0019563|glycerol catabolic process;GO:0031625|ubiquitin protein ligase binding;GO:0042803|protein homodimer…	GO:0006094|gluconeogenesis;GO:0006096|glycolytic process;GO:0019242|methylglyoxal biosynthetic process;GO:0019563|glycerol catabolic process;GO:0046166|glyceraldehyde-3-phosphate biosynthetic process;GO:0061621|canonical glycolysis	GO:0005615|extracellular space;GO:0005634|nucleus;GO:0005829|cytosol;GO:0070062|extracellular exosome	GO:0004807|triose-phosphate isomerase activity;GO:0005515|protein binding;GO:0008929|methylglyoxal synthase activity;GO:0031625|ubiquitin protein ligase binding;GO:0042803|protein homodimerization activity	hsa01200 Carbon metabolism;hsa00010 Glycolysis / Gluconeogenesis;hsa01230 Biosynthesis of amino acids;hsa00051 Fructose and mannose metabolism;hsa01100 Metabolic pathways;hsa00562 Inositol phosphate metabolism	R-HSA-70171 Glycolysis;R-HSA-70326 Glucose metabolism;R-HSA-70263 Gluconeogenesis;R-HSA-71387 Metabolism of carbohydrates	WP534 Glycolysis and gluconeogenesis;WP4629 Aerobic glycolysis;WP1946 Cori cycle;WP143 Fatty acid beta-oxidation;WP4018 Clear cell renal cell carcinoma pathways	Extracellular region;Cytoplasm
A0A0U2ZQU7	CDH1	A0A0E3XJU3;A0A0U2ZQU7;A5D8W4;B3GN61;D3XNU5;H3BNC6;H3BVI7;P12830;Q9UII7	999	5147.62	67077.8	11283.5	32765.8	20422.1	41050.1	GO:0000902|cell morphogenesis;GO:0005509|calcium ion binding;GO:0005515|protein binding;GO:0005576|extracellular region;GO:0005768|endosome;GO:0005802|trans-Golgi network;GO:0005886|plasma membrane;GO:0005912|adherens junction;GO:0007043|cell-cell junction assembly;GO:0007156|homophilic cell adhesion via plasma membrane adhesion molecules;GO:0007416|synapse assembly;GO:0008013|beta-catenin bindin…	GO:0000902|cell morphogenesis;GO:0007043|cell-cell junction assembly;GO:0007156|homophilic cell adhesion via plasma membrane adhesion molecules;GO:0007416|synapse assembly;GO:0009410|response to xenobiotic stimulus;GO:0009636|response to toxic substance;GO:0010468|regulation of gene expression;GO:0016339|calcium-dependent cell-cell adhesion via plasma membrane cell adhesion molecules;GO:0016477|c…	GO:0005576|extracellular region;GO:0005768|endosome;GO:0005802|trans-Golgi network;GO:0005886|plasma membrane;GO:0005912|adherens junction;GO:0009898|cytoplasmic side of plasma membrane;GO:0015629|actin cytoskeleton;GO:0016020|membrane;GO:0016328|lateral plasma membrane;GO:0016342|catenin complex;GO:0016600|flotillin complex;GO:0030027|lamellipodium;GO:0030054|cell junction;GO:0030057|desmosome;G…	GO:0005509|calcium ion binding;GO:0005515|protein binding;GO:0008013|beta-catenin binding;GO:0030506|ankyrin binding;GO:0032794|GTPase activating protein binding;GO:0042802|identical protein binding;GO:0045295|gamma-catenin binding;GO:0045296|cadherin binding;GO:0050839|cell adhesion molecule binding;GO:1990782|protein tyrosine kinase binding	hsa05100 Bacterial invasion of epithelial cells;hsa04520 Adherens junction;hsa04390 Hippo signaling pathway;hsa04015 Rap1 signaling pathway;hsa05216 Thyroid cancer;hsa05219 Bladder cancer;hsa04371 Apelin signaling pathway;hsa05200 Pathways in cancer;hsa05213 Endometrial cancer;hsa05218 Melanoma;hsa05226 Gastric cancer;hsa04514 Cell adhesion molecules	R-HSA-195258 RHO GTPase Effectors;R-HSA-5626467 RHO GTPases activate IQGAPs;R-HSA-5357801 Programmed Cell Death;R-HSA-9824439 Bacterial Infection Pathways;R-HSA-109581 Apoptosis;R-HSA-8876384 Listeria monocytogenes entry into host cells;R-HSA-9856649 Transcriptional and post-translational regulation of MITF-M expression and activity;R-HSA-9758941 Gastrulation;R-HSA-75153 Apoptotic execution phase…	WP2272 Pathogenic Escherichia coli infection;WP3859 TGF-beta signaling in thyroid cells for epithelial-mesenchymal transition;WP5097 CCL18 signaling pathway;WP2815 Mammary gland development pathway - Involution (Stage 4 of 4);WP4534 Mechanoregulation and pathology of YAP/TAZ via Hippo and non-Hippo mechanisms;WP4659 Gastrin signaling pathway;WP4540 Hippo signaling regulation pathways;WP3969 H19 a…	Extracellular region;Cytoplasm;Membrane;Golgi apparatus
A5D8W4	CDH1	A0A0E3XJU3;A0A0U2ZQU7;A5D8W4;B3GN61;D3XNU5;H3BNC6;H3BVI7;P12830;Q9UII7	999	5147.62	67077.8	11283.5	32765.8	20422.1	41050.1	GO:0000902|cell morphogenesis;GO:0005509|calcium ion binding;GO:0005515|protein binding;GO:0005576|extracellular region;GO:0005768|endosome;GO:0005802|trans-Golgi network;GO:0005886|plasma membrane;GO:0005912|adherens junction;GO:0007043|cell-cell junction assembly;GO:0007156|homophilic cell adhesion via plasma membrane adhesion molecules;GO:0007416|synapse assembly;GO:0008013|beta-catenin bindin…	GO:0000902|cell morphogenesis;GO:0007043|cell-cell junction assembly;GO:0007156|homophilic cell adhesion via plasma membrane adhesion molecules;GO:0007416|synapse assembly;GO:0009410|response to xenobiotic stimulus;GO:0009636|response to toxic substance;GO:0010468|regulation of gene expression;GO:0016339|calcium-dependent cell-cell adhesion via plasma membrane cell adhesion molecules;GO:0016477|c…	GO:0005576|extracellular region;GO:0005768|endosome;GO:0005802|trans-Golgi network;GO:0005886|plasma membrane;GO:0005912|adherens junction;GO:0009898|cytoplasmic side of plasma membrane;GO:0015629|actin cytoskeleton;GO:0016020|membrane;GO:0016328|lateral plasma membrane;GO:0016342|catenin complex;GO:0016600|flotillin complex;GO:0030027|lamellipodium;GO:0030054|cell junction;GO:0030057|desmosome;G…	GO:0005509|calcium ion binding;GO:0005515|protein binding;GO:0008013|beta-catenin binding;GO:0030506|ankyrin binding;GO:0032794|GTPase activating protein binding;GO:0042802|identical protein binding;GO:0045295|gamma-catenin binding;GO:0045296|cadherin binding;GO:0050839|cell adhesion molecule binding;GO:1990782|protein tyrosine kinase binding	hsa05100 Bacterial invasion of epithelial cells;hsa04520 Adherens junction;hsa04390 Hippo signaling pathway;hsa04015 Rap1 signaling pathway;hsa05216 Thyroid cancer;hsa05219 Bladder cancer;hsa04371 Apelin signaling pathway;hsa05200 Pathways in cancer;hsa05213 Endometrial cancer;hsa05218 Melanoma;hsa05226 Gastric cancer;hsa04514 Cell adhesion molecules	R-HSA-195258 RHO GTPase Effectors;R-HSA-5626467 RHO GTPases activate IQGAPs;R-HSA-5357801 Programmed Cell Death;R-HSA-9824439 Bacterial Infection Pathways;R-HSA-109581 Apoptosis;R-HSA-8876384 Listeria monocytogenes entry into host cells;R-HSA-9856649 Transcriptional and post-translational regulation of MITF-M expression and activity;R-HSA-9758941 Gastrulation;R-HSA-75153 Apoptotic execution phase…	WP2272 Pathogenic Escherichia coli infection;WP3859 TGF-beta signaling in thyroid cells for epithelial-mesenchymal transition;WP5097 CCL18 signaling pathway;WP2815 Mammary gland development pathway - Involution (Stage 4 of 4);WP4534 Mechanoregulation and pathology of YAP/TAZ via Hippo and non-Hippo mechanisms;WP4659 Gastrin signaling pathway;WP4540 Hippo signaling regulation pathways;WP3969 H19 a…	Extracellular region;Cytoplasm;Membrane;Golgi apparatus
B3GN61	CDH1	A0A0E3XJU3;A0A0U2ZQU7;A5D8W4;B3GN61;D3XNU5;H3BNC6;H3BVI7;P12830;Q9UII7	999	5147.62	67077.8	11283.5	32765.8	20422.1	41050.1	GO:0000902|cell morphogenesis;GO:0005509|calcium ion binding;GO:0005515|protein binding;GO:0005576|extracellular region;GO:0005768|endosome;GO:0005802|trans-Golgi network;GO:0005886|plasma membrane;GO:0005912|adherens junction;GO:0007043|cell-cell junction assembly;GO:0007156|homophilic cell adhesion via plasma membrane adhesion molecules;GO:0007416|synapse assembly;GO:0008013|beta-catenin bindin…	GO:0000902|cell morphogenesis;GO:0007043|cell-cell junction assembly;GO:0007156|homophilic cell adhesion via plasma membrane adhesion molecules;GO:0007416|synapse assembly;GO:0009410|response to xenobiotic stimulus;GO:0009636|response to toxic substance;GO:0010468|regulation of gene expression;GO:0016339|calcium-dependent cell-cell adhesion via plasma membrane cell adhesion molecules;GO:0016477|c…	GO:0005576|extracellular region;GO:0005768|endosome;GO:0005802|trans-Golgi network;GO:0005886|plasma membrane;GO:0005912|adherens junction;GO:0009898|cytoplasmic side of plasma membrane;GO:0015629|actin cytoskeleton;GO:0016020|membrane;GO:0016328|lateral plasma membrane;GO:0016342|catenin complex;GO:0016600|flotillin complex;GO:0030027|lamellipodium;GO:0030054|cell junction;GO:0030057|desmosome;G…	GO:0005509|calcium ion binding;GO:0005515|protein binding;GO:0008013|beta-catenin binding;GO:0030506|ankyrin binding;GO:0032794|GTPase activating protein binding;GO:0042802|identical protein binding;GO:0045295|gamma-catenin binding;GO:0045296|cadherin binding;GO:0050839|cell adhesion molecule binding;GO:1990782|protein tyrosine kinase binding	hsa05100 Bacterial invasion of epithelial cells;hsa04520 Adherens junction;hsa04390 Hippo signaling pathway;hsa04015 Rap1 signaling pathway;hsa05216 Thyroid cancer;hsa05219 Bladder cancer;hsa04371 Apelin signaling pathway;hsa05200 Pathways in cancer;hsa05213 Endometrial cancer;hsa05218 Melanoma;hsa05226 Gastric cancer;hsa04514 Cell adhesion molecules	R-HSA-195258 RHO GTPase Effectors;R-HSA-5626467 RHO GTPases activate IQGAPs;R-HSA-5357801 Programmed Cell Death;R-HSA-9824439 Bacterial Infection Pathways;R-HSA-109581 Apoptosis;R-HSA-8876384 Listeria monocytogenes entry into host cells;R-HSA-9856649 Transcriptional and post-translational regulation of MITF-M expression and activity;R-HSA-9758941 Gastrulation;R-HSA-75153 Apoptotic execution phase…	WP2272 Pathogenic Escherichia coli infection;WP3859 TGF-beta signaling in thyroid cells for epithelial-mesenchymal transition;WP5097 CCL18 signaling pathway;WP2815 Mammary gland development pathway - Involution (Stage 4 of 4);WP4534 Mechanoregulation and pathology of YAP/TAZ via Hippo and non-Hippo mechanisms;WP4659 Gastrin signaling pathway;WP4540 Hippo signaling regulation pathways;WP3969 H19 a…	Extracellular region;Cytoplasm;Membrane;Golgi apparatus
D3XNU5	CDH1	A0A0E3XJU3;A0A0U2ZQU7;A5D8W4;B3GN61;D3XNU5;H3BNC6;H3BVI7;P12830;Q9UII7	999	5147.62	67077.8	11283.5	32765.8	20422.1	41050.1	GO:0000902|cell morphogenesis;GO:0005509|calcium ion binding;GO:0005515|protein binding;GO:0005576|extracellular region;GO:0005768|endosome;GO:0005802|trans-Golgi network;GO:0005886|plasma membrane;GO:0005912|adherens junction;GO:0007043|cell-cell junction assembly;GO:0007156|homophilic cell adhesion via plasma membrane adhesion molecules;GO:0007416|synapse assembly;GO:0008013|beta-catenin bindin…	GO:0000902|cell morphogenesis;GO:0007043|cell-cell junction assembly;GO:0007156|homophilic cell adhesion via plasma membrane adhesion molecules;GO:0007416|synapse assembly;GO:0009410|response to xenobiotic stimulus;GO:0009636|response to toxic substance;GO:0010468|regulation of gene expression;GO:0016339|calcium-dependent cell-cell adhesion via plasma membrane cell adhesion molecules;GO:0016477|c…	GO:0005576|extracellular region;GO:0005768|endosome;GO:0005802|trans-Golgi network;GO:0005886|plasma membrane;GO:0005912|adherens junction;GO:0009898|cytoplasmic side of plasma membrane;GO:0015629|actin cytoskeleton;GO:0016020|membrane;GO:0016328|lateral plasma membrane;GO:0016342|catenin complex;GO:0016600|flotillin complex;GO:0030027|lamellipodium;GO:0030054|cell junction;GO:0030057|desmosome;G…	GO:0005509|calcium ion binding;GO:0005515|protein binding;GO:0008013|beta-catenin binding;GO:0030506|ankyrin binding;GO:0032794|GTPase activating protein binding;GO:0042802|identical protein binding;GO:0045295|gamma-catenin binding;GO:0045296|cadherin binding;GO:0050839|cell adhesion molecule binding;GO:1990782|protein tyrosine kinase binding	hsa05100 Bacterial invasion of epithelial cells;hsa04520 Adherens junction;hsa04390 Hippo signaling pathway;hsa04015 Rap1 signaling pathway;hsa05216 Thyroid cancer;hsa05219 Bladder cancer;hsa04371 Apelin signaling pathway;hsa05200 Pathways in cancer;hsa05213 Endometrial cancer;hsa05218 Melanoma;hsa05226 Gastric cancer;hsa04514 Cell adhesion molecules	R-HSA-195258 RHO GTPase Effectors;R-HSA-5626467 RHO GTPases activate IQGAPs;R-HSA-5357801 Programmed Cell Death;R-HSA-9824439 Bacterial Infection Pathways;R-HSA-109581 Apoptosis;R-HSA-8876384 Listeria monocytogenes entry into host cells;R-HSA-9856649 Transcriptional and post-translational regulation of MITF-M expression and activity;R-HSA-9758941 Gastrulation;R-HSA-75153 Apoptotic execution phase…	WP2272 Pathogenic Escherichia coli infection;WP3859 TGF-beta signaling in thyroid cells for epithelial-mesenchymal transition;WP5097 CCL18 signaling pathway;WP2815 Mammary gland development pathway - Involution (Stage 4 of 4);WP4534 Mechanoregulation and pathology of YAP/TAZ via Hippo and non-Hippo mechanisms;WP4659 Gastrin signaling pathway;WP4540 Hippo signaling regulation pathways;WP3969 H19 a…	Extracellular region;Cytoplasm;Membrane;Golgi apparatus
H3BNC6	CDH1	A0A0E3XJU3;A0A0U2ZQU7;A5D8W4;B3GN61;D3XNU5;H3BNC6;H3BVI7;P12830;Q9UII7	999	5147.62	67077.8	11283.5	32765.8	20422.1	41050.1	GO:0000902|cell morphogenesis;GO:0005509|calcium ion binding;GO:0005515|protein binding;GO:0005576|extracellular region;GO:0005768|endosome;GO:0005802|trans-Golgi network;GO:0005886|plasma membrane;GO:0005912|adherens junction;GO:0007043|cell-cell junction assembly;GO:0007156|homophilic cell adhesion via plasma membrane adhesion molecules;GO:0007416|synapse assembly;GO:0008013|beta-catenin bindin…	GO:0000902|cell morphogenesis;GO:0007043|cell-cell junction assembly;GO:0007156|homophilic cell adhesion via plasma membrane adhesion molecules;GO:0007416|synapse assembly;GO:0009410|response to xenobiotic stimulus;GO:0009636|response to toxic substance;GO:0010468|regulation of gene expression;GO:0016339|calcium-dependent cell-cell adhesion via plasma membrane cell adhesion molecules;GO:0016477|c…	GO:0005576|extracellular region;GO:0005768|endosome;GO:0005802|trans-Golgi network;GO:0005886|plasma membrane;GO:0005912|adherens junction;GO:0009898|cytoplasmic side of plasma membrane;GO:0015629|actin cytoskeleton;GO:0016020|membrane;GO:0016328|lateral plasma membrane;GO:0016342|catenin complex;GO:0016600|flotillin complex;GO:0030027|lamellipodium;GO:0030054|cell junction;GO:0030057|desmosome;G…	GO:0005509|calcium ion binding;GO:0005515|protein binding;GO:0008013|beta-catenin binding;GO:0030506|ankyrin binding;GO:0032794|GTPase activating protein binding;GO:0042802|identical protein binding;GO:0045295|gamma-catenin binding;GO:0045296|cadherin binding;GO:0050839|cell adhesion molecule binding;GO:1990782|protein tyrosine kinase binding	hsa05100 Bacterial invasion of epithelial cells;hsa04520 Adherens junction;hsa04390 Hippo signaling pathway;hsa04015 Rap1 signaling pathway;hsa05216 Thyroid cancer;hsa05219 Bladder cancer;hsa04371 Apelin signaling pathway;hsa05200 Pathways in cancer;hsa05213 Endometrial cancer;hsa05218 Melanoma;hsa05226 Gastric cancer;hsa04514 Cell adhesion molecules	R-HSA-195258 RHO GTPase Effectors;R-HSA-5626467 RHO GTPases activate IQGAPs;R-HSA-5357801 Programmed Cell Death;R-HSA-9824439 Bacterial Infection Pathways;R-HSA-109581 Apoptosis;R-HSA-8876384 Listeria monocytogenes entry into host cells;R-HSA-9856649 Transcriptional and post-translational regulation of MITF-M expression and activity;R-HSA-9758941 Gastrulation;R-HSA-75153 Apoptotic execution phase…	WP2272 Pathogenic Escherichia coli infection;WP3859 TGF-beta signaling in thyroid cells for epithelial-mesenchymal transition;WP5097 CCL18 signaling pathway;WP2815 Mammary gland development pathway - Involution (Stage 4 of 4);WP4534 Mechanoregulation and pathology of YAP/TAZ via Hippo and non-Hippo mechanisms;WP4659 Gastrin signaling pathway;WP4540 Hippo signaling regulation pathways;WP3969 H19 a…	Extracellular region;Cytoplasm;Membrane;Golgi apparatus
H3BVI7	CDH1	A0A0E3XJU3;A0A0U2ZQU7;A5D8W4;B3GN61;D3XNU5;H3BNC6;H3BVI7;P12830;Q9UII7	999	5147.62	67077.8	11283.5	32765.8	20422.1	41050.1	GO:0000902|cell morphogenesis;GO:0005509|calcium ion binding;GO:0005515|protein binding;GO:0005576|extracellular region;GO:0005768|endosome;GO:0005802|trans-Golgi network;GO:0005886|plasma membrane;GO:0005912|adherens junction;GO:0007043|cell-cell junction assembly;GO:0007156|homophilic cell adhesion via plasma membrane adhesion molecules;GO:0007416|synapse assembly;GO:0008013|beta-catenin bindin…	GO:0000902|cell morphogenesis;GO:0007043|cell-cell junction assembly;GO:0007156|homophilic cell adhesion via plasma membrane adhesion molecules;GO:0007416|synapse assembly;GO:0009410|response to xenobiotic stimulus;GO:0009636|response to toxic substance;GO:0010468|regulation of gene expression;GO:0016339|calcium-dependent cell-cell adhesion via plasma membrane cell adhesion molecules;GO:0016477|c…	GO:0005576|extracellular region;GO:0005768|endosome;GO:0005802|trans-Golgi network;GO:0005886|plasma membrane;GO:0005912|adherens junction;GO:0009898|cytoplasmic side of plasma membrane;GO:0015629|actin cytoskeleton;GO:0016020|membrane;GO:0016328|lateral plasma membrane;GO:0016342|catenin complex;GO:0016600|flotillin complex;GO:0030027|lamellipodium;GO:0030054|cell junction;GO:0030057|desmosome;G…	GO:0005509|calcium ion binding;GO:0005515|protein binding;GO:0008013|beta-catenin binding;GO:0030506|ankyrin binding;GO:0032794|GTPase activating protein binding;GO:0042802|identical protein binding;GO:0045295|gamma-catenin binding;GO:0045296|cadherin binding;GO:0050839|cell adhesion molecule binding;GO:1990782|protein tyrosine kinase binding	hsa05100 Bacterial invasion of epithelial cells;hsa04520 Adherens junction;hsa04390 Hippo signaling pathway;hsa04015 Rap1 signaling pathway;hsa05216 Thyroid cancer;hsa05219 Bladder cancer;hsa04371 Apelin signaling pathway;hsa05200 Pathways in cancer;hsa05213 Endometrial cancer;hsa05218 Melanoma;hsa05226 Gastric cancer;hsa04514 Cell adhesion molecules	R-HSA-195258 RHO GTPase Effectors;R-HSA-5626467 RHO GTPases activate IQGAPs;R-HSA-5357801 Programmed Cell Death;R-HSA-9824439 Bacterial Infection Pathways;R-HSA-109581 Apoptosis;R-HSA-8876384 Listeria monocytogenes entry into host cells;R-HSA-9856649 Transcriptional and post-translational regulation of MITF-M expression and activity;R-HSA-9758941 Gastrulation;R-HSA-75153 Apoptotic execution phase…	WP2272 Pathogenic Escherichia coli infection;WP3859 TGF-beta signaling in thyroid cells for epithelial-mesenchymal transition;WP5097 CCL18 signaling pathway;WP2815 Mammary gland development pathway - Involution (Stage 4 of 4);WP4534 Mechanoregulation and pathology of YAP/TAZ via Hippo and non-Hippo mechanisms;WP4659 Gastrin signaling pathway;WP4540 Hippo signaling regulation pathways;WP3969 H19 a…	Extracellular region;Cytoplasm;Membrane;Golgi apparatus
P12830	CDH1	A0A0E3XJU3;A0A0U2ZQU7;A5D8W4;B3GN61;D3XNU5;H3BNC6;H3BVI7;P12830;Q9UII7	999	5147.62	67077.8	11283.5	32765.8	20422.1	41050.1	GO:0000902|cell morphogenesis;GO:0005509|calcium ion binding;GO:0005515|protein binding;GO:0005576|extracellular region;GO:0005768|endosome;GO:0005802|trans-Golgi network;GO:0005886|plasma membrane;GO:0005912|adherens junction;GO:0007043|cell-cell junction assembly;GO:0007156|homophilic cell adhesion via plasma membrane adhesion molecules;GO:0007416|synapse assembly;GO:0008013|beta-catenin bindin…	GO:0000902|cell morphogenesis;GO:0007043|cell-cell junction assembly;GO:0007156|homophilic cell adhesion via plasma membrane adhesion molecules;GO:0007416|synapse assembly;GO:0009410|response to xenobiotic stimulus;GO:0009636|response to toxic substance;GO:0010468|regulation of gene expression;GO:0016339|calcium-dependent cell-cell adhesion via plasma membrane cell adhesion molecules;GO:0016477|c…	GO:0005576|extracellular region;GO:0005768|endosome;GO:0005802|trans-Golgi network;GO:0005886|plasma membrane;GO:0005912|adherens junction;GO:0009898|cytoplasmic side of plasma membrane;GO:0015629|actin cytoskeleton;GO:0016020|membrane;GO:0016328|lateral plasma membrane;GO:0016342|catenin complex;GO:0016600|flotillin complex;GO:0030027|lamellipodium;GO:0030054|cell junction;GO:0030057|desmosome;G…	GO:0005509|calcium ion binding;GO:0005515|protein binding;GO:0008013|beta-catenin binding;GO:0030506|ankyrin binding;GO:0032794|GTPase activating protein binding;GO:0042802|identical protein binding;GO:0045295|gamma-catenin binding;GO:0045296|cadherin binding;GO:0050839|cell adhesion molecule binding;GO:1990782|protein tyrosine kinase binding	hsa05100 Bacterial invasion of epithelial cells;hsa04520 Adherens junction;hsa04390 Hippo signaling pathway;hsa04015 Rap1 signaling pathway;hsa05216 Thyroid cancer;hsa05219 Bladder cancer;hsa04371 Apelin signaling pathway;hsa05200 Pathways in cancer;hsa05213 Endometrial cancer;hsa05218 Melanoma;hsa05226 Gastric cancer;hsa04514 Cell adhesion molecules	R-HSA-195258 RHO GTPase Effectors;R-HSA-5626467 RHO GTPases activate IQGAPs;R-HSA-5357801 Programmed Cell Death;R-HSA-9824439 Bacterial Infection Pathways;R-HSA-109581 Apoptosis;R-HSA-8876384 Listeria monocytogenes entry into host cells;R-HSA-9856649 Transcriptional and post-translational regulation of MITF-M expression and activity;R-HSA-9758941 Gastrulation;R-HSA-75153 Apoptotic execution phase…	WP2272 Pathogenic Escherichia coli infection;WP3859 TGF-beta signaling in thyroid cells for epithelial-mesenchymal transition;WP5097 CCL18 signaling pathway;WP2815 Mammary gland development pathway - Involution (Stage 4 of 4);WP4534 Mechanoregulation and pathology of YAP/TAZ via Hippo and non-Hippo mechanisms;WP4659 Gastrin signaling pathway;WP4540 Hippo signaling regulation pathways;WP3969 H19 a…	Extracellular region;Cytoplasm;Membrane;Golgi apparatus
Q9UII7	CDH1	A0A0E3XJU3;A0A0U2ZQU7;A5D8W4;B3GN61;D3XNU5;H3BNC6;H3BVI7;P12830;Q9UII7	999	5147.62	67077.8	11283.5	32765.8	20422.1	41050.1	GO:0000902|cell morphogenesis;GO:0005509|calcium ion binding;GO:0005515|protein binding;GO:0005576|extracellular region;GO:0005768|endosome;GO:0005802|trans-Golgi network;GO:0005886|plasma membrane;GO:0005912|adherens junction;GO:0007043|cell-cell junction assembly;GO:0007156|homophilic cell adhesion via plasma membrane adhesion molecules;GO:0007416|synapse assembly;GO:0008013|beta-catenin bindin…	GO:0000902|cell morphogenesis;GO:0007043|cell-cell junction assembly;GO:0007156|homophilic cell adhesion via plasma membrane adhesion molecules;GO:0007416|synapse assembly;GO:0009410|response to xenobiotic stimulus;GO:0009636|response to toxic substance;GO:0010468|regulation of gene expression;GO:0016339|calcium-dependent cell-cell adhesion via plasma membrane cell adhesion molecules;GO:0016477|c…	GO:0005576|extracellular region;GO:0005768|endosome;GO:0005802|trans-Golgi network;GO:0005886|plasma membrane;GO:0005912|adherens junction;GO:0009898|cytoplasmic side of plasma membrane;GO:0015629|actin cytoskeleton;GO:0016020|membrane;GO:0016328|lateral plasma membrane;GO:0016342|catenin complex;GO:0016600|flotillin complex;GO:0030027|lamellipodium;GO:0030054|cell junction;GO:0030057|desmosome;G…	GO:0005509|calcium ion binding;GO:0005515|protein binding;GO:0008013|beta-catenin binding;GO:0030506|ankyrin binding;GO:0032794|GTPase activating protein binding;GO:0042802|identical protein binding;GO:0045295|gamma-catenin binding;GO:0045296|cadherin binding;GO:0050839|cell adhesion molecule binding;GO:1990782|protein tyrosine kinase binding	hsa05100 Bacterial invasion of epithelial cells;hsa04520 Adherens junction;hsa04390 Hippo signaling pathway;hsa04015 Rap1 signaling pathway;hsa05216 Thyroid cancer;hsa05219 Bladder cancer;hsa04371 Apelin signaling pathway;hsa05200 Pathways in cancer;hsa05213 Endometrial cancer;hsa05218 Melanoma;hsa05226 Gastric cancer;hsa04514 Cell adhesion molecules	R-HSA-195258 RHO GTPase Effectors;R-HSA-5626467 RHO GTPases activate IQGAPs;R-HSA-5357801 Programmed Cell Death;R-HSA-9824439 Bacterial Infection Pathways;R-HSA-109581 Apoptosis;R-HSA-8876384 Listeria monocytogenes entry into host cells;R-HSA-9856649 Transcriptional and post-translational regulation of MITF-M expression and activity;R-HSA-9758941 Gastrulation;R-HSA-75153 Apoptotic execution phase…	WP2272 Pathogenic Escherichia coli infection;WP3859 TGF-beta signaling in thyroid cells for epithelial-mesenchymal transition;WP5097 CCL18 signaling pathway;WP2815 Mammary gland development pathway - Involution (Stage 4 of 4);WP4534 Mechanoregulation and pathology of YAP/TAZ via Hippo and non-Hippo mechanisms;WP4659 Gastrin signaling pathway;WP4540 Hippo signaling regulation pathways;WP3969 H19 a…	Extracellular region;Cytoplasm;Membrane;Golgi apparatus
B3KTY7	THSD1	B3KTY7;Q9NS62	55901	379.337	843.771	385.457	1585.32		604.518	GO:0005515|protein binding;GO:0005576|extracellular region;GO:0005768|endosome;GO:0005829|cytosol;GO:0005925|focal adhesion;GO:0010008|endosome membrane;GO:0048041|focal adhesion assembly;GO:0050840|extracellular matrix binding;GO:0071944|cell periphery	GO:0048041|focal adhesion assembly	GO:0005576|extracellular region;GO:0005768|endosome;GO:0005829|cytosol;GO:0005925|focal adhesion;GO:0010008|endosome membrane;GO:0071944|cell periphery	GO:0005515|protein binding;GO:0050840|extracellular matrix binding	-	R-HSA-5668914 Diseases of metabolism;R-HSA-3906995 Diseases associated with O-glycosylation of proteins;R-HSA-5173105 O-linked glycosylation;R-HSA-5083635 Defective B3GALTL causes PpS;R-HSA-5173214 O-glycosylation of TSR domain-containing proteins;R-HSA-3781865 Diseases of glycosylation	-	Extracellular region;Cytoplasm;Membrane
A0A0G2JJD3	ABHD16A	A0A0G2JI89;A0A0G2JJD3;A0A1U9X777;A8K0A4;O95870	7920	5672.11	8941.55	6303.33	8221.73	5078.01	27560.5	GO:0004620|phospholipase activity;GO:0005515|protein binding;GO:0006660|phosphatidylserine catabolic process;GO:0016020|membrane;GO:0047372|monoacylglycerol lipase activity;GO:0052651|monoacylglycerol catabolic process;GO:1905344|prostaglandin catabolic process	GO:0006660|phosphatidylserine catabolic process;GO:0052651|monoacylglycerol catabolic process;GO:1905344|prostaglandin catabolic process	GO:0016020|membrane	GO:0004620|phospholipase activity;GO:0005515|protein binding;GO:0047372|monoacylglycerol lipase activity	hsa01100 Metabolic pathways;hsa00561 Glycerolipid metabolism	-	WP4754 IL-18 signaling pathway	Membrane
A0A1U9X777	ABHD16A	A0A0G2JI89;A0A0G2JJD3;A0A1U9X777;A8K0A4;O95870	7920	5672.11	8941.55	6303.33	8221.73	5078.01	27560.5	GO:0004620|phospholipase activity;GO:0005515|protein binding;GO:0006660|phosphatidylserine catabolic process;GO:0016020|membrane;GO:0047372|monoacylglycerol lipase activity;GO:0052651|monoacylglycerol catabolic process;GO:1905344|prostaglandin catabolic process	GO:0006660|phosphatidylserine catabolic process;GO:0052651|monoacylglycerol catabolic process;GO:1905344|prostaglandin catabolic process	GO:0016020|membrane	GO:0004620|phospholipase activity;GO:0005515|protein binding;GO:0047372|monoacylglycerol lipase activity	hsa01100 Metabolic pathways;hsa00561 Glycerolipid metabolism	-	WP4754 IL-18 signaling pathway	Membrane
A8K0A4	ABHD16A	A0A0G2JI89;A0A0G2JJD3;A0A1U9X777;A8K0A4;O95870	7920	5672.11	8941.55	6303.33	8221.73	5078.01	27560.5	GO:0004620|phospholipase activity;GO:0005515|protein binding;GO:0006660|phosphatidylserine catabolic process;GO:0016020|membrane;GO:0047372|monoacylglycerol lipase activity;GO:0052651|monoacylglycerol catabolic process;GO:1905344|prostaglandin catabolic process	GO:0006660|phosphatidylserine catabolic process;GO:0052651|monoacylglycerol catabolic process;GO:1905344|prostaglandin catabolic process	GO:0016020|membrane	GO:0004620|phospholipase activity;GO:0005515|protein binding;GO:0047372|monoacylglycerol lipase activity	hsa01100 Metabolic pathways;hsa00561 Glycerolipid metabolism	-	WP4754 IL-18 signaling pathway	Membrane
O95870	ABHD16A	A0A0G2JI89;A0A0G2JJD3;A0A1U9X777;A8K0A4;O95870	7920	5672.11	8941.55	6303.33	8221.73	5078.01	27560.5	GO:0004620|phospholipase activity;GO:0005515|protein binding;GO:0006660|phosphatidylserine catabolic process;GO:0016020|membrane;GO:0047372|monoacylglycerol lipase activity;GO:0052651|monoacylglycerol catabolic process;GO:1905344|prostaglandin catabolic process	GO:0006660|phosphatidylserine catabolic process;GO:0052651|monoacylglycerol catabolic process;GO:1905344|prostaglandin catabolic process	GO:0016020|membrane	GO:0004620|phospholipase activity;GO:0005515|protein binding;GO:0047372|monoacylglycerol lipase activity	hsa01100 Metabolic pathways;hsa00561 Glycerolipid metabolism	-	WP4754 IL-18 signaling pathway	Membrane
Q96M29	TEKT5	Q96M29	146279	25976.7	75845.5	41807.6	47555.4	55054.5	60787.5	GO:0005515|protein binding;GO:0005634|nucleus;GO:0015630|microtubule cytoskeleton;GO:0030317|flagellated sperm motility;GO:0036126|sperm flagellum;GO:0060271|cilium assembly;GO:0060294|cilium movement involved in cell motility;GO:0160111|axonemal A tubule inner sheath	GO:0030317|flagellated sperm motility;GO:0060271|cilium assembly;GO:0060294|cilium movement involved in cell motility	GO:0005634|nucleus;GO:0015630|microtubule cytoskeleton;GO:0036126|sperm flagellum;GO:0160111|axonemal A tubule inner sheath	GO:0005515|protein binding	-	-	-	Cytoplasm
A0A0G2JN90	TSBP1	A0A0G2JM37;A0A0G2JN90;A0A0G2JPA5;A0A1U9X7D1;A0A1U9X7D2;A0A1U9X7D5;A0A1U9X7D6;A0A1U9X7D7;A0A1U9X7D9;A0A1U9X7E0;A0A8V8TNR9;C9J9T8	10665	2028.93	1943.45	741.199	3072.62	2115.11	3287.5	GO:0005634|nucleus;GO:0016020|membrane	-	GO:0005634|nucleus;GO:0016020|membrane	-	-	-	-	Membrane
A0A0G2JPA5	TSBP1	A0A0G2JM37;A0A0G2JN90;A0A0G2JPA5;A0A1U9X7D1;A0A1U9X7D2;A0A1U9X7D5;A0A1U9X7D6;A0A1U9X7D7;A0A1U9X7D9;A0A1U9X7E0;A0A8V8TNR9;C9J9T8	10665	2028.93	1943.45	741.199	3072.62	2115.11	3287.5	GO:0005634|nucleus;GO:0016020|membrane	-	GO:0005634|nucleus;GO:0016020|membrane	-	-	-	-	Membrane
A0A1U9X7D1	TSBP1	A0A0G2JM37;A0A0G2JN90;A0A0G2JPA5;A0A1U9X7D1;A0A1U9X7D2;A0A1U9X7D5;A0A1U9X7D6;A0A1U9X7D7;A0A1U9X7D9;A0A1U9X7E0;A0A8V8TNR9;C9J9T8	10665	2028.93	1943.45	741.199	3072.62	2115.11	3287.5	GO:0005634|nucleus;GO:0016020|membrane	-	GO:0005634|nucleus;GO:0016020|membrane	-	-	-	-	Membrane
A0A1U9X7D2		A0A0G2JM37;A0A0G2JN90;A0A0G2JPA5;A0A1U9X7D1;A0A1U9X7D2;A0A1U9X7D5;A0A1U9X7D6;A0A1U9X7D7;A0A1U9X7D9;A0A1U9X7E0;A0A8V8TNR9;C9J9T8		2028.93	1943.45	741.199	3072.62	2115.11	3287.5	-	-	-	-	-	-	-	-
A0A1U9X7D5		A0A0G2JM37;A0A0G2JN90;A0A0G2JPA5;A0A1U9X7D1;A0A1U9X7D2;A0A1U9X7D5;A0A1U9X7D6;A0A1U9X7D7;A0A1U9X7D9;A0A1U9X7E0;A0A8V8TNR9;C9J9T8		2028.93	1943.45	741.199	3072.62	2115.11	3287.5	-	-	-	-	-	-	-	-
A0A1U9X7D6		A0A0G2JM37;A0A0G2JN90;A0A0G2JPA5;A0A1U9X7D1;A0A1U9X7D2;A0A1U9X7D5;A0A1U9X7D6;A0A1U9X7D7;A0A1U9X7D9;A0A1U9X7E0;A0A8V8TNR9;C9J9T8		2028.93	1943.45	741.199	3072.62	2115.11	3287.5	-	-	-	-	-	-	-	-
A0A1U9X7D7	TSBP1	A0A0G2JM37;A0A0G2JN90;A0A0G2JPA5;A0A1U9X7D1;A0A1U9X7D2;A0A1U9X7D5;A0A1U9X7D6;A0A1U9X7D7;A0A1U9X7D9;A0A1U9X7E0;A0A8V8TNR9;C9J9T8	10665	2028.93	1943.45	741.199	3072.62	2115.11	3287.5	GO:0005634|nucleus;GO:0016020|membrane	-	GO:0005634|nucleus;GO:0016020|membrane	-	-	-	-	Membrane
A0A1U9X7D9		A0A0G2JM37;A0A0G2JN90;A0A0G2JPA5;A0A1U9X7D1;A0A1U9X7D2;A0A1U9X7D5;A0A1U9X7D6;A0A1U9X7D7;A0A1U9X7D9;A0A1U9X7E0;A0A8V8TNR9;C9J9T8		2028.93	1943.45	741.199	3072.62	2115.11	3287.5	-	-	-	-	-	-	-	-
A0A1U9X7E0		A0A0G2JM37;A0A0G2JN90;A0A0G2JPA5;A0A1U9X7D1;A0A1U9X7D2;A0A1U9X7D5;A0A1U9X7D6;A0A1U9X7D7;A0A1U9X7D9;A0A1U9X7E0;A0A8V8TNR9;C9J9T8		2028.93	1943.45	741.199	3072.62	2115.11	3287.5	-	-	-	-	-	-	-	-
A0A8V8TNR9	TSBP1	A0A0G2JM37;A0A0G2JN90;A0A0G2JPA5;A0A1U9X7D1;A0A1U9X7D2;A0A1U9X7D5;A0A1U9X7D6;A0A1U9X7D7;A0A1U9X7D9;A0A1U9X7E0;A0A8V8TNR9;C9J9T8	10665	2028.93	1943.45	741.199	3072.62	2115.11	3287.5	GO:0005634|nucleus;GO:0016020|membrane	-	GO:0005634|nucleus;GO:0016020|membrane	-	-	-	-	Membrane
C9J9T8	TSBP1	A0A0G2JM37;A0A0G2JN90;A0A0G2JPA5;A0A1U9X7D1;A0A1U9X7D2;A0A1U9X7D5;A0A1U9X7D6;A0A1U9X7D7;A0A1U9X7D9;A0A1U9X7E0;A0A8V8TNR9;C9J9T8	10665	2028.93	1943.45	741.199	3072.62	2115.11	3287.5	GO:0005634|nucleus;GO:0016020|membrane	-	GO:0005634|nucleus;GO:0016020|membrane	-	-	-	-	Membrane
A0A384MEB7	TEKT4	A0A384MEB7;Q8WW24	150483	23744	74647.8	22166.3	113509	107600	184049	GO:0005515|protein binding;GO:0005634|nucleus;GO:0005879|axonemal microtubule;GO:0015630|microtubule cytoskeleton;GO:0030317|flagellated sperm motility;GO:0036126|sperm flagellum;GO:0060271|cilium assembly;GO:0060294|cilium movement involved in cell motility;GO:0160111|axonemal A tubule inner sheath	GO:0030317|flagellated sperm motility;GO:0060271|cilium assembly;GO:0060294|cilium movement involved in cell motility	GO:0005634|nucleus;GO:0005879|axonemal microtubule;GO:0015630|microtubule cytoskeleton;GO:0036126|sperm flagellum;GO:0160111|axonemal A tubule inner sheath	GO:0005515|protein binding	-	-	-	Cytoplasm
O14556	GAPDHS	A0A0K0K1K1;O14556	26330	375532	578698	503220	559599	1.18054e+06	1192106	GO:0004365|glyceraldehyde-3-phosphate dehydrogenase (NAD+) (phosphorylating) activity;GO:0005515|protein binding;GO:0005634|nucleus;GO:0005829|cytosol;GO:0006006|glucose metabolic process;GO:0006096|glycolytic process;GO:0030317|flagellated sperm motility;GO:0045821|positive regulation of glycolytic process;GO:0050661|NADP binding;GO:0051287|NAD binding	GO:0006006|glucose metabolic process;GO:0006096|glycolytic process;GO:0030317|flagellated sperm motility;GO:0045821|positive regulation of glycolytic process	GO:0005634|nucleus;GO:0005829|cytosol	GO:0004365|glyceraldehyde-3-phosphate dehydrogenase (NAD+) (phosphorylating) activity;GO:0005515|protein binding;GO:0050661|NADP binding;GO:0051287|NAD binding	hsa00010 Glycolysis / Gluconeogenesis;hsa01100 Metabolic pathways	R-HSA-390466 Chaperonin-mediated protein folding;R-HSA-70171 Glycolysis;R-HSA-391251 Protein folding;R-HSA-70326 Glucose metabolism;R-HSA-390471 Association of TriC/CCT with target proteins during biosynthesis;R-HSA-70263 Gluconeogenesis;R-HSA-71387 Metabolism of carbohydrates	-	Cytoplasm
Q9BXF9	TEKT3	Q9BXF9	64518	6250.3	9125.9	5249.48	6969.21	12263.1	22582.1	GO:0001669|acrosomal vesicle;GO:0002080|acrosomal membrane;GO:0002081|outer acrosomal membrane;GO:0003674|molecular_function;GO:0005515|protein binding;GO:0005634|nucleus;GO:0005879|axonemal microtubule;GO:0015630|microtubule cytoskeleton;GO:0030317|flagellated sperm motility;GO:0036126|sperm flagellum;GO:0060271|cilium assembly;GO:0060294|cilium movement involved in cell motility;GO:0060378|regu…	GO:0030317|flagellated sperm motility;GO:0060271|cilium assembly;GO:0060294|cilium movement involved in cell motility;GO:0060378|regulation of brood size	GO:0001669|acrosomal vesicle;GO:0002080|acrosomal membrane;GO:0002081|outer acrosomal membrane;GO:0005634|nucleus;GO:0005879|axonemal microtubule;GO:0015630|microtubule cytoskeleton;GO:0036126|sperm flagellum;GO:0070062|extracellular exosome;GO:0160111|axonemal A tubule inner sheath	GO:0003674|molecular_function;GO:0005515|protein binding	-	-	-	Extracellular region;Cytoplasm;Membrane
B4DWX6	ACADM	A0A0S2Z366;B4DWX6;B7Z9I1;P11310;Q5HYG7;Q5T4U5	34	58255.8	146486	58158.3	135740	159407	390767	GO:0001889|liver development;GO:0003995|acyl-CoA dehydrogenase activity;GO:0005634|nucleus;GO:0005737|cytoplasm;GO:0005739|mitochondrion;GO:0005759|mitochondrial matrix;GO:0005978|glycogen biosynthetic process;GO:0006111|regulation of gluconeogenesis;GO:0006635|fatty acid beta-oxidation;GO:0009409|response to cold;GO:0009791|post-embryonic development;GO:0019254|carnitine metabolic process, CoA-l…	GO:0001889|liver development;GO:0005978|glycogen biosynthetic process;GO:0006111|regulation of gluconeogenesis;GO:0006635|fatty acid beta-oxidation;GO:0009409|response to cold;GO:0009791|post-embryonic development;GO:0019254|carnitine metabolic process, CoA-linked;GO:0033539|fatty acid beta-oxidation using acyl-CoA dehydrogenase;GO:0042594|response to starvation;GO:0045329|carnitine biosynthetic …	GO:0005634|nucleus;GO:0005737|cytoplasm;GO:0005739|mitochondrion;GO:0005759|mitochondrial matrix;GO:0030424|axon;GO:0031966|mitochondrial membrane	GO:0003995|acyl-CoA dehydrogenase activity;GO:0042802|identical protein binding;GO:0050660|flavin adenine dinucleotide binding;GO:0070991|medium-chain fatty acyl-CoA dehydrogenase activity	hsa00071 Fatty acid degradation;hsa03320 PPAR signaling pathway;hsa01212 Fatty acid metabolism;hsa00280 Valine, leucine and isoleucine degradation;hsa01100 Metabolic pathways;hsa04936 Alcoholic liver disease	R-HSA-8978868 Fatty acid metabolism;R-HSA-77286 mitochondrial fatty acid beta-oxidation of saturated fatty acids;R-HSA-77289 Mitochondrial Fatty Acid Beta-Oxidation;R-HSA-1989781 PPARA activates gene expression;R-HSA-400206 Regulation of lipid metabolism by PPARalpha	WP143 Fatty acid beta-oxidation;WP3925 Amino acid metabolism;WP368 Mitochondrial long chain fatty acid beta-oxidation;WP3942 PPAR signaling pathway;WP706 Sudden infant death syndrome (SIDS) susceptibility pathways;WP2882 Nuclear receptors meta-pathway;WP2878 PPAR-alpha pathway	Cytoplasm;Mitochondrion;Membrane
B7Z9I1	ACADM	A0A0S2Z366;B4DWX6;B7Z9I1;P11310;Q5HYG7;Q5T4U5	34	58255.8	146486	58158.3	135740	159407	390767	GO:0001889|liver development;GO:0003995|acyl-CoA dehydrogenase activity;GO:0005634|nucleus;GO:0005737|cytoplasm;GO:0005739|mitochondrion;GO:0005759|mitochondrial matrix;GO:0005978|glycogen biosynthetic process;GO:0006111|regulation of gluconeogenesis;GO:0006635|fatty acid beta-oxidation;GO:0009409|response to cold;GO:0009791|post-embryonic development;GO:0019254|carnitine metabolic process, CoA-l…	GO:0001889|liver development;GO:0005978|glycogen biosynthetic process;GO:0006111|regulation of gluconeogenesis;GO:0006635|fatty acid beta-oxidation;GO:0009409|response to cold;GO:0009791|post-embryonic development;GO:0019254|carnitine metabolic process, CoA-linked;GO:0033539|fatty acid beta-oxidation using acyl-CoA dehydrogenase;GO:0042594|response to starvation;GO:0045329|carnitine biosynthetic …	GO:0005634|nucleus;GO:0005737|cytoplasm;GO:0005739|mitochondrion;GO:0005759|mitochondrial matrix;GO:0030424|axon;GO:0031966|mitochondrial membrane	GO:0003995|acyl-CoA dehydrogenase activity;GO:0042802|identical protein binding;GO:0050660|flavin adenine dinucleotide binding;GO:0070991|medium-chain fatty acyl-CoA dehydrogenase activity	hsa00071 Fatty acid degradation;hsa03320 PPAR signaling pathway;hsa01212 Fatty acid metabolism;hsa00280 Valine, leucine and isoleucine degradation;hsa01100 Metabolic pathways;hsa04936 Alcoholic liver disease	R-HSA-8978868 Fatty acid metabolism;R-HSA-77286 mitochondrial fatty acid beta-oxidation of saturated fatty acids;R-HSA-77289 Mitochondrial Fatty Acid Beta-Oxidation;R-HSA-1989781 PPARA activates gene expression;R-HSA-400206 Regulation of lipid metabolism by PPARalpha	WP143 Fatty acid beta-oxidation;WP3925 Amino acid metabolism;WP368 Mitochondrial long chain fatty acid beta-oxidation;WP3942 PPAR signaling pathway;WP706 Sudden infant death syndrome (SIDS) susceptibility pathways;WP2882 Nuclear receptors meta-pathway;WP2878 PPAR-alpha pathway	Cytoplasm;Mitochondrion;Membrane
P11310	ACADM	A0A0S2Z366;B4DWX6;B7Z9I1;P11310;Q5HYG7;Q5T4U5	34	58255.8	146486	58158.3	135740	159407	390767	GO:0001889|liver development;GO:0003995|acyl-CoA dehydrogenase activity;GO:0005634|nucleus;GO:0005737|cytoplasm;GO:0005739|mitochondrion;GO:0005759|mitochondrial matrix;GO:0005978|glycogen biosynthetic process;GO:0006111|regulation of gluconeogenesis;GO:0006635|fatty acid beta-oxidation;GO:0009409|response to cold;GO:0009791|post-embryonic development;GO:0019254|carnitine metabolic process, CoA-l…	GO:0001889|liver development;GO:0005978|glycogen biosynthetic process;GO:0006111|regulation of gluconeogenesis;GO:0006635|fatty acid beta-oxidation;GO:0009409|response to cold;GO:0009791|post-embryonic development;GO:0019254|carnitine metabolic process, CoA-linked;GO:0033539|fatty acid beta-oxidation using acyl-CoA dehydrogenase;GO:0042594|response to starvation;GO:0045329|carnitine biosynthetic …	GO:0005634|nucleus;GO:0005737|cytoplasm;GO:0005739|mitochondrion;GO:0005759|mitochondrial matrix;GO:0030424|axon;GO:0031966|mitochondrial membrane	GO:0003995|acyl-CoA dehydrogenase activity;GO:0042802|identical protein binding;GO:0050660|flavin adenine dinucleotide binding;GO:0070991|medium-chain fatty acyl-CoA dehydrogenase activity	hsa00071 Fatty acid degradation;hsa03320 PPAR signaling pathway;hsa01212 Fatty acid metabolism;hsa00280 Valine, leucine and isoleucine degradation;hsa01100 Metabolic pathways;hsa04936 Alcoholic liver disease	R-HSA-8978868 Fatty acid metabolism;R-HSA-77286 mitochondrial fatty acid beta-oxidation of saturated fatty acids;R-HSA-77289 Mitochondrial Fatty Acid Beta-Oxidation;R-HSA-1989781 PPARA activates gene expression;R-HSA-400206 Regulation of lipid metabolism by PPARalpha	WP143 Fatty acid beta-oxidation;WP3925 Amino acid metabolism;WP368 Mitochondrial long chain fatty acid beta-oxidation;WP3942 PPAR signaling pathway;WP706 Sudden infant death syndrome (SIDS) susceptibility pathways;WP2882 Nuclear receptors meta-pathway;WP2878 PPAR-alpha pathway	Cytoplasm;Mitochondrion;Membrane
Q5HYG7	ACADM	A0A0S2Z366;B4DWX6;B7Z9I1;P11310;Q5HYG7;Q5T4U5	34	58255.8	146486	58158.3	135740	159407	390767	GO:0001889|liver development;GO:0003995|acyl-CoA dehydrogenase activity;GO:0005634|nucleus;GO:0005737|cytoplasm;GO:0005739|mitochondrion;GO:0005759|mitochondrial matrix;GO:0005978|glycogen biosynthetic process;GO:0006111|regulation of gluconeogenesis;GO:0006635|fatty acid beta-oxidation;GO:0009409|response to cold;GO:0009791|post-embryonic development;GO:0019254|carnitine metabolic process, CoA-l…	GO:0001889|liver development;GO:0005978|glycogen biosynthetic process;GO:0006111|regulation of gluconeogenesis;GO:0006635|fatty acid beta-oxidation;GO:0009409|response to cold;GO:0009791|post-embryonic development;GO:0019254|carnitine metabolic process, CoA-linked;GO:0033539|fatty acid beta-oxidation using acyl-CoA dehydrogenase;GO:0042594|response to starvation;GO:0045329|carnitine biosynthetic …	GO:0005634|nucleus;GO:0005737|cytoplasm;GO:0005739|mitochondrion;GO:0005759|mitochondrial matrix;GO:0030424|axon;GO:0031966|mitochondrial membrane	GO:0003995|acyl-CoA dehydrogenase activity;GO:0042802|identical protein binding;GO:0050660|flavin adenine dinucleotide binding;GO:0070991|medium-chain fatty acyl-CoA dehydrogenase activity	hsa00071 Fatty acid degradation;hsa03320 PPAR signaling pathway;hsa01212 Fatty acid metabolism;hsa00280 Valine, leucine and isoleucine degradation;hsa01100 Metabolic pathways;hsa04936 Alcoholic liver disease	R-HSA-8978868 Fatty acid metabolism;R-HSA-77286 mitochondrial fatty acid beta-oxidation of saturated fatty acids;R-HSA-77289 Mitochondrial Fatty Acid Beta-Oxidation;R-HSA-1989781 PPARA activates gene expression;R-HSA-400206 Regulation of lipid metabolism by PPARalpha	WP143 Fatty acid beta-oxidation;WP3925 Amino acid metabolism;WP368 Mitochondrial long chain fatty acid beta-oxidation;WP3942 PPAR signaling pathway;WP706 Sudden infant death syndrome (SIDS) susceptibility pathways;WP2882 Nuclear receptors meta-pathway;WP2878 PPAR-alpha pathway	Cytoplasm;Mitochondrion;Membrane
Q5T4U5	ACADM	A0A0S2Z366;B4DWX6;B7Z9I1;P11310;Q5HYG7;Q5T4U5	34	58255.8	146486	58158.3	135740	159407	390767	GO:0001889|liver development;GO:0003995|acyl-CoA dehydrogenase activity;GO:0005634|nucleus;GO:0005737|cytoplasm;GO:0005739|mitochondrion;GO:0005759|mitochondrial matrix;GO:0005978|glycogen biosynthetic process;GO:0006111|regulation of gluconeogenesis;GO:0006635|fatty acid beta-oxidation;GO:0009409|response to cold;GO:0009791|post-embryonic development;GO:0019254|carnitine metabolic process, CoA-l…	GO:0001889|liver development;GO:0005978|glycogen biosynthetic process;GO:0006111|regulation of gluconeogenesis;GO:0006635|fatty acid beta-oxidation;GO:0009409|response to cold;GO:0009791|post-embryonic development;GO:0019254|carnitine metabolic process, CoA-linked;GO:0033539|fatty acid beta-oxidation using acyl-CoA dehydrogenase;GO:0042594|response to starvation;GO:0045329|carnitine biosynthetic …	GO:0005634|nucleus;GO:0005737|cytoplasm;GO:0005739|mitochondrion;GO:0005759|mitochondrial matrix;GO:0030424|axon;GO:0031966|mitochondrial membrane	GO:0003995|acyl-CoA dehydrogenase activity;GO:0042802|identical protein binding;GO:0050660|flavin adenine dinucleotide binding;GO:0070991|medium-chain fatty acyl-CoA dehydrogenase activity	hsa00071 Fatty acid degradation;hsa03320 PPAR signaling pathway;hsa01212 Fatty acid metabolism;hsa00280 Valine, leucine and isoleucine degradation;hsa01100 Metabolic pathways;hsa04936 Alcoholic liver disease	R-HSA-8978868 Fatty acid metabolism;R-HSA-77286 mitochondrial fatty acid beta-oxidation of saturated fatty acids;R-HSA-77289 Mitochondrial Fatty Acid Beta-Oxidation;R-HSA-1989781 PPARA activates gene expression;R-HSA-400206 Regulation of lipid metabolism by PPARalpha	WP143 Fatty acid beta-oxidation;WP3925 Amino acid metabolism;WP368 Mitochondrial long chain fatty acid beta-oxidation;WP3942 PPAR signaling pathway;WP706 Sudden infant death syndrome (SIDS) susceptibility pathways;WP2882 Nuclear receptors meta-pathway;WP2878 PPAR-alpha pathway	Cytoplasm;Mitochondrion;Membrane
A0A140VK95	TCP11	A0A140VK95;A0A6E1WXZ9;B7ZAT8;Q8WWU5	6954	7297.05	20098.7	8839.01	16920.5	64972.5	93420.8	GO:0001669|acrosomal vesicle;GO:0005515|protein binding;GO:0007189|adenylate cyclase-activating G protein-coupled receptor signaling pathway;GO:0007281|germ cell development;GO:0007283|spermatogenesis;GO:0010737|protein kinase A signaling;GO:0016020|membrane;GO:0036126|sperm flagellum;GO:0097225|sperm midpiece;GO:1902490|regulation of sperm capacitation	GO:0007189|adenylate cyclase-activating G protein-coupled receptor signaling pathway;GO:0007281|germ cell development;GO:0007283|spermatogenesis;GO:0010737|protein kinase A signaling;GO:1902490|regulation of sperm capacitation	GO:0001669|acrosomal vesicle;GO:0016020|membrane;GO:0036126|sperm flagellum;GO:0097225|sperm midpiece	GO:0005515|protein binding	-	-	-	Cytoplasm;Membrane
P12235	SLC25A4	A0A0S2Z3H3;P12235	291	230909	548350	184129	556986	513690	775352	GO:0000002|mitochondrial genome maintenance;GO:0005471|ATP:ADP antiporter activity;GO:0005515|protein binding;GO:0005739|mitochondrion;GO:0005743|mitochondrial inner membrane;GO:0005757|mitochondrial permeability transition pore complex;GO:0005886|plasma membrane;GO:0006091|generation of precursor metabolites and energy;GO:0008637|apoptotic mitochondrial changes;GO:0015078|proton transmembrane tr…	GO:0000002|mitochondrial genome maintenance;GO:0006091|generation of precursor metabolites and energy;GO:0008637|apoptotic mitochondrial changes;GO:0015853|adenine transport;GO:0015866|ADP transport;GO:0046902|regulation of mitochondrial membrane permeability;GO:0060546|negative regulation of necroptotic process;GO:0140021|mitochondrial ADP transmembrane transport;GO:1901029|negative regulation o…	GO:0005739|mitochondrion;GO:0005743|mitochondrial inner membrane;GO:0005757|mitochondrial permeability transition pore complex;GO:0005886|plasma membrane;GO:0016020|membrane;GO:0031966|mitochondrial membrane	GO:0005471|ATP:ADP antiporter activity;GO:0005515|protein binding;GO:0015078|proton transmembrane transporter activity;GO:0015207|adenine transmembrane transporter activity;GO:0017077|oxidative phosphorylation uncoupler activity	hsa04613 Neutrophil extracellular trap formation;hsa05012 Parkinson disease;hsa04217 Necroptosis;hsa05020 Prion disease;hsa05016 Huntington disease;hsa05022 Pathways of neurodegeneration - multiple diseases;hsa05010 Alzheimer disease;hsa05415 Diabetic cardiomyopathy;hsa05017 Spinocerebellar ataxia;hsa05208 Chemical carcinogenesis - reactive oxygen species;hsa05166 Human T-cell leukemia virus 1 in…	R-HSA-162909 Host Interactions of HIV factors;R-HSA-162906 HIV Infection;R-HSA-1428517 Aerobic respiration and respiratory electron transport;R-HSA-9609507 Protein localization;R-HSA-176033 Interactions of Vpr with host cellular proteins;R-HSA-1268020 Mitochondrial protein import;R-HSA-83936 Transport of nucleosides and free purine and pyrimidine bases across the plasma membrane;R-HSA-425397 Tran…	WP5124 Alzheimer's disease;WP2059 Alzheimer's disease and miRNA effects;WP2267 Synaptic vesicle pathway;WP706 Sudden infant death syndrome (SIDS) susceptibility pathways;WP111 Electron transport chain: OXPHOS system in mitochondria	Cytoplasm;Mitochondrion;Membrane
P17987	TCP1	P17987	6950	13874	22988.2	19635	25169	32896	45553.2	GO:0000242|pericentriolar material;GO:0000792|heterochromatin;GO:0001669|acrosomal vesicle;GO:0002199|zona pellucida receptor complex;GO:0003723|RNA binding;GO:0005515|protein binding;GO:0005524|ATP binding;GO:0005794|Golgi apparatus;GO:0005813|centrosome;GO:0005829|cytosol;GO:0005832|chaperonin-containing T-complex;GO:0005874|microtubule;GO:0006457|protein folding;GO:0007021|tubulin complex asse…	GO:0006457|protein folding;GO:0007021|tubulin complex assembly;GO:0007339|binding of sperm to zona pellucida;GO:0032212|positive regulation of telomere maintenance via telomerase;GO:0050821|protein stabilization;GO:0051086|chaperone mediated protein folding independent of cofactor;GO:0061077|chaperone-mediated protein folding;GO:0090666|scaRNA localization to Cajal body;GO:1904851|positive regula…	GO:0000242|pericentriolar material;GO:0000792|heterochromatin;GO:0001669|acrosomal vesicle;GO:0002199|zona pellucida receptor complex;GO:0005794|Golgi apparatus;GO:0005813|centrosome;GO:0005829|cytosol;GO:0005832|chaperonin-containing T-complex;GO:0005874|microtubule;GO:0044297|cell body;GO:0070062|extracellular exosome	GO:0003723|RNA binding;GO:0005515|protein binding;GO:0005524|ATP binding;GO:0016887|ATP hydrolysis activity;GO:0031625|ubiquitin protein ligase binding;GO:0044183|protein folding chaperone;GO:0051082|unfolded protein binding;GO:0140662|ATP-dependent protein folding chaperone	-	R-HSA-389960 Formation of tubulin folding intermediates by CCT/TriC;R-HSA-389958 Cooperation of Prefoldin and TriC/CCT in actin and tubulin folding;R-HSA-389957 Prefoldin mediated transfer of substrate to CCT/TriC;R-HSA-390450 Folding of actin by CCT/TriC;R-HSA-390466 Chaperonin-mediated protein folding;R-HSA-391251 Protein folding;R-HSA-5617833 Cilium Assembly;R-HSA-390471 Association of TriC/CC…	WP4949 16p11.2 proximal deletion syndrome	Extracellular region;Cytoplasm;Centrosome;Golgi apparatus
A8K2I0	KRT6A	A0A0S2Z428;A8K2I0;B2R853;B4DRR0;B4DRU6;B4DRY0;B4DWU6;P02538;P48668	3853	1525.89	5909.25	1800.22	2087.37	6744.81	14687.8	GO:0002009|morphogenesis of an epithelium;GO:0005200|structural constituent of cytoskeleton;GO:0005515|protein binding;GO:0005634|nucleus;GO:0005829|cytosol;GO:0008284|positive regulation of cell population proliferation;GO:0016020|membrane;GO:0030154|cell differentiation;GO:0030280|structural constituent of skin epidermis;GO:0031424|keratinization;GO:0031640|killing of cells of another organism;…	GO:0002009|morphogenesis of an epithelium;GO:0008284|positive regulation of cell population proliferation;GO:0030154|cell differentiation;GO:0031424|keratinization;GO:0031640|killing of cells of another organism;GO:0042060|wound healing;GO:0045109|intermediate filament organization;GO:0050830|defense response to Gram-positive bacterium;GO:0061844|antimicrobial humoral immune response mediated by …	GO:0005634|nucleus;GO:0005829|cytosol;GO:0016020|membrane;GO:0045095|keratin filament;GO:0070062|extracellular exosome	GO:0005200|structural constituent of cytoskeleton;GO:0005515|protein binding;GO:0030280|structural constituent of skin epidermis	-	R-HSA-6809371 Formation of the cornified envelope;R-HSA-6805567 Keratinization	WP5055 Burn wound healing;WP2858 Ectoderm differentiation	Extracellular region;Cytoplasm;Membrane
A0A0S2Z5F3	TBL2	A0A0S2Z5F3;A0A384MDS4;B2RB52;B4DY59;E9PF19;Q8N2L6;Q96E41;Q9Y4P3	26608	6257.77	45341.1	25765.5	19766	11780.5	35419.1	GO:0003723|RNA binding;GO:0005515|protein binding;GO:0005783|endoplasmic reticulum;GO:0005789|endoplasmic reticulum membrane;GO:0019901|protein kinase binding;GO:0030968|endoplasmic reticulum unfolded protein response;GO:0031369|translation initiation factor binding;GO:0042149|cellular response to glucose starvation;GO:0051219|phosphoprotein binding;GO:0071456|cellular response to hypoxia	GO:0030968|endoplasmic reticulum unfolded protein response;GO:0042149|cellular response to glucose starvation;GO:0071456|cellular response to hypoxia	GO:0005783|endoplasmic reticulum;GO:0005789|endoplasmic reticulum membrane	GO:0003723|RNA binding;GO:0005515|protein binding;GO:0019901|protein kinase binding;GO:0031369|translation initiation factor binding;GO:0051219|phosphoprotein binding	-	-	WP4932 7q11.23 copy number variation syndrome	Cytoplasm;Endoplasmic reticulum;Membrane
B4DRR0		A0A0S2Z428;A8K2I0;B2R853;B4DRR0;B4DRU6;B4DRY0;B4DWU6;P02538;P48668		1525.89	5909.25	1800.22	2087.37	6744.81	14687.8	-	-	-	-	-	-	-	-
B4DRU6		A0A0S2Z428;A8K2I0;B2R853;B4DRR0;B4DRU6;B4DRY0;B4DWU6;P02538;P48668		1525.89	5909.25	1800.22	2087.37	6744.81	14687.8	-	-	-	-	-	-	-	-
B4DRY0		A0A0S2Z428;A8K2I0;B2R853;B4DRR0;B4DRU6;B4DRY0;B4DWU6;P02538;P48668		1525.89	5909.25	1800.22	2087.37	6744.81	14687.8	-	-	-	-	-	-	-	-
B4DWU6		A0A0S2Z428;A8K2I0;B2R853;B4DRR0;B4DRU6;B4DRY0;B4DWU6;P02538;P48668		1525.89	5909.25	1800.22	2087.37	6744.81	14687.8	-	-	-	-	-	-	-	-
P02538	KRT6A	A0A0S2Z428;A8K2I0;B2R853;B4DRR0;B4DRU6;B4DRY0;B4DWU6;P02538;P48668	3853	1525.89	5909.25	1800.22	2087.37	6744.81	14687.8	GO:0002009|morphogenesis of an epithelium;GO:0005200|structural constituent of cytoskeleton;GO:0005515|protein binding;GO:0005634|nucleus;GO:0005829|cytosol;GO:0008284|positive regulation of cell population proliferation;GO:0016020|membrane;GO:0030154|cell differentiation;GO:0030280|structural constituent of skin epidermis;GO:0031424|keratinization;GO:0031640|killing of cells of another organism;…	GO:0002009|morphogenesis of an epithelium;GO:0008284|positive regulation of cell population proliferation;GO:0030154|cell differentiation;GO:0031424|keratinization;GO:0031640|killing of cells of another organism;GO:0042060|wound healing;GO:0045109|intermediate filament organization;GO:0050830|defense response to Gram-positive bacterium;GO:0061844|antimicrobial humoral immune response mediated by …	GO:0005634|nucleus;GO:0005829|cytosol;GO:0016020|membrane;GO:0045095|keratin filament;GO:0070062|extracellular exosome	GO:0005200|structural constituent of cytoskeleton;GO:0005515|protein binding;GO:0030280|structural constituent of skin epidermis	-	R-HSA-6809371 Formation of the cornified envelope;R-HSA-6805567 Keratinization	WP5055 Burn wound healing;WP2858 Ectoderm differentiation	Extracellular region;Cytoplasm;Membrane
H3BRY5	SULT1A2	H3BQX5;H3BRY5;P50225;P50226	6799	4098.45	8363.38	3287.09	10965.4	24546.6	17477.1	GO:0004062|aryl sulfotransferase activity;GO:0005515|protein binding;GO:0005737|cytoplasm;GO:0005829|cytosol;GO:0006068|ethanol catabolic process;GO:0006584|catecholamine metabolic process;GO:0006805|xenobiotic metabolic process;GO:0008146|sulfotransferase activity;GO:0008202|steroid metabolic process;GO:0009309|amine biosynthetic process;GO:0018958|phenol-containing compound metabolic process;GO…	GO:0006068|ethanol catabolic process;GO:0006584|catecholamine metabolic process;GO:0006805|xenobiotic metabolic process;GO:0008202|steroid metabolic process;GO:0009309|amine biosynthetic process;GO:0018958|phenol-containing compound metabolic process;GO:0050427|3'-phosphoadenosine 5'-phosphosulfate metabolic process;GO:0051923|sulfation	GO:0005737|cytoplasm;GO:0005829|cytosol	GO:0004062|aryl sulfotransferase activity;GO:0005515|protein binding;GO:0008146|sulfotransferase activity;GO:0047894|flavonol 3-sulfotransferase activity	hsa05204 Chemical carcinogenesis - DNA adducts	R-HSA-156584 Cytosolic sulfonation of small molecules;R-HSA-156580 Phase II - Conjugation of compounds;R-HSA-211859 Biological oxidations	WP692 Sulfation biotransformation reaction;WP702 Metapathway biotransformation Phase I and II	Cytoplasm
H3BQX5	SULT1A1	H3BQX5;H3BRY5;P50225;P50226	6817	4098.45	8363.38	3287.09	10965.4	24546.6	17477.1	GO:0004062|aryl sulfotransferase activity;GO:0005515|protein binding;GO:0005737|cytoplasm;GO:0005829|cytosol;GO:0006068|ethanol catabolic process;GO:0006584|catecholamine metabolic process;GO:0006805|xenobiotic metabolic process;GO:0008146|sulfotransferase activity;GO:0008210|estrogen metabolic process;GO:0009308|amine metabolic process;GO:0009812|flavonoid metabolic process;GO:0047894|flavonol 3…	GO:0006068|ethanol catabolic process;GO:0006584|catecholamine metabolic process;GO:0006805|xenobiotic metabolic process;GO:0008210|estrogen metabolic process;GO:0009308|amine metabolic process;GO:0009812|flavonoid metabolic process;GO:0050427|3'-phosphoadenosine 5'-phosphosulfate metabolic process;GO:0051923|sulfation	GO:0005737|cytoplasm;GO:0005829|cytosol	GO:0004062|aryl sulfotransferase activity;GO:0005515|protein binding;GO:0008146|sulfotransferase activity;GO:0047894|flavonol 3-sulfotransferase activity;GO:0050294|steroid sulfotransferase activity;GO:0050656|3'-phosphoadenosine 5'-phosphosulfate binding	hsa05204 Chemical carcinogenesis - DNA adducts	R-HSA-156584 Cytosolic sulfonation of small molecules;R-HSA-156580 Phase II - Conjugation of compounds;R-HSA-9748784 Drug ADME;R-HSA-211859 Biological oxidations;R-HSA-9753281 Paracetamol ADME	WP692 Sulfation biotransformation reaction;WP2875 Constitutive androstane receptor pathway;WP702 Metapathway biotransformation Phase I and II;WP716 Vitamin A and carotenoid metabolism;WP2882 Nuclear receptors meta-pathway;WP697 Estrogen metabolism;WP691 Tamoxifen metabolism;WP3298 Melatonin metabolism and effects	Cytoplasm
O00232	PSMD12	A0A0S2Z489;O00232	5718	25769.9	74524.3	66228.3	79917.9	176833	262913	GO:0000502|proteasome complex;GO:0005515|protein binding;GO:0005576|extracellular region;GO:0005654|nucleoplasm;GO:0005737|cytoplasm;GO:0005829|cytosol;GO:0005838|proteasome regulatory particle;GO:0008541|proteasome regulatory particle, lid subcomplex;GO:0016020|membrane;GO:0022624|proteasome accessory complex;GO:0034774|secretory granule lumen;GO:0043161|proteasome-mediated ubiquitin-dependent p…	GO:0043161|proteasome-mediated ubiquitin-dependent protein catabolic process	GO:0000502|proteasome complex;GO:0005576|extracellular region;GO:0005654|nucleoplasm;GO:0005737|cytoplasm;GO:0005829|cytosol;GO:0005838|proteasome regulatory particle;GO:0008541|proteasome regulatory particle, lid subcomplex;GO:0016020|membrane;GO:0022624|proteasome accessory complex;GO:0034774|secretory granule lumen;GO:0070062|extracellular exosome;GO:1904813|ficolin-1-rich granule lumen	GO:0005515|protein binding	hsa05012 Parkinson disease;hsa05020 Prion disease;hsa05014 Amyotrophic lateral sclerosis;hsa05016 Huntington disease;hsa05022 Pathways of neurodegeneration - multiple diseases;hsa05010 Alzheimer disease;hsa03050 Proteasome;hsa05017 Spinocerebellar ataxia;hsa05169 Epstein-Barr virus infection	R-HSA-9010553 Regulation of expression of SLITs and ROBOs;R-HSA-376176 Signaling by ROBO receptors;R-HSA-68886 M Phase;R-HSA-71291 Metabolism of amino acids and derivatives;R-HSA-8939236 RUNX1 regulates transcription of genes involved in differentiation of HSCs;R-HSA-68867 Assembly of the pre-replicative complex;R-HSA-69002 DNA Replication Pre-Initiation;R-HSA-201681 TCF dependent signaling in re…	WP2359 Parkin-ubiquitin proteasomal system pathway;WP183 Proteasome degradation;WP5124 Alzheimer's disease;WP2059 Alzheimer's disease and miRNA effects;WP4352 Ciliary landscape	Extracellular region;Cytoplasm;Membrane
A0A2R8Y6Y7	SUCLA2	A0A2R8Y6Y7;A0A2R8YDQ9;B4DRV2;B7ZAF6;E5KS55;E5KS60;Q6N0B1;Q7Z503;Q9P2R7	8803	3176.28	11654.1	4082.31	10903.1	16524.6	25084	GO:0000287|magnesium ion binding;GO:0004775|succinate-CoA ligase (ADP-forming) activity;GO:0005515|protein binding;GO:0005524|ATP binding;GO:0005739|mitochondrion;GO:0005759|mitochondrial matrix;GO:0006099|tricarboxylic acid cycle;GO:0006104|succinyl-CoA metabolic process;GO:0006105|succinate metabolic process;GO:0006781|succinyl-CoA pathway;GO:0009361|succinate-CoA ligase complex (ADP-forming);G…	GO:0006099|tricarboxylic acid cycle;GO:0006104|succinyl-CoA metabolic process;GO:0006105|succinate metabolic process;GO:0006781|succinyl-CoA pathway;GO:1901289|succinyl-CoA catabolic process	GO:0005739|mitochondrion;GO:0005759|mitochondrial matrix;GO:0009361|succinate-CoA ligase complex (ADP-forming);GO:0042709|succinate-CoA ligase complex;GO:0070062|extracellular exosome	GO:0000287|magnesium ion binding;GO:0004775|succinate-CoA ligase (ADP-forming) activity;GO:0005515|protein binding;GO:0005524|ATP binding	hsa01200 Carbon metabolism;hsa00020 Citrate cycle (TCA cycle);hsa00640 Propanoate metabolism;hsa01100 Metabolic pathways	R-HSA-1428517 Aerobic respiration and respiratory electron transport;R-HSA-71403 Citric acid cycle (TCA cycle)	WP78 TCA cycle (aka Krebs or citric acid cycle)	Extracellular region;Cytoplasm;Mitochondrion
A0A0S2Z4U8	MLF1	A0A0S2Z4A4;A0A0S2Z4U8;P58340	4291	2171.28	5182.45	1588.72	5895.95	2268.2	3334.31	GO:0002318|myeloid progenitor cell differentiation;GO:0003677|DNA binding;GO:0005515|protein binding;GO:0005634|nucleus;GO:0005737|cytoplasm;GO:0005929|cilium;GO:0006351|DNA-templated transcription;GO:0006355|regulation of DNA-templated transcription;GO:0019904|protein domain specific binding;GO:0036064|ciliary basal body;GO:0048471|perinuclear region of cytoplasm;GO:1901796|regulation of signal …	GO:0002318|myeloid progenitor cell differentiation;GO:0006351|DNA-templated transcription;GO:0006355|regulation of DNA-templated transcription;GO:1901796|regulation of signal transduction by p53 class mediator;GO:1902806|regulation of cell cycle G1/S phase transition	GO:0005634|nucleus;GO:0005737|cytoplasm;GO:0005929|cilium;GO:0036064|ciliary basal body;GO:0048471|perinuclear region of cytoplasm	GO:0003677|DNA binding;GO:0005515|protein binding;GO:0019904|protein domain specific binding	hsa05202 Transcriptional misregulation in cancer	-	-	Cytoplasm
P58340	MLF1	A0A0S2Z4A4;A0A0S2Z4U8;P58340	4291	2171.28	5182.45	1588.72	5895.95	2268.2	3334.31	GO:0002318|myeloid progenitor cell differentiation;GO:0003677|DNA binding;GO:0005515|protein binding;GO:0005634|nucleus;GO:0005737|cytoplasm;GO:0005929|cilium;GO:0006351|DNA-templated transcription;GO:0006355|regulation of DNA-templated transcription;GO:0019904|protein domain specific binding;GO:0036064|ciliary basal body;GO:0048471|perinuclear region of cytoplasm;GO:1901796|regulation of signal …	GO:0002318|myeloid progenitor cell differentiation;GO:0006351|DNA-templated transcription;GO:0006355|regulation of DNA-templated transcription;GO:1901796|regulation of signal transduction by p53 class mediator;GO:1902806|regulation of cell cycle G1/S phase transition	GO:0005634|nucleus;GO:0005737|cytoplasm;GO:0005929|cilium;GO:0036064|ciliary basal body;GO:0048471|perinuclear region of cytoplasm	GO:0003677|DNA binding;GO:0005515|protein binding;GO:0019904|protein domain specific binding	hsa05202 Transcriptional misregulation in cancer	-	-	Cytoplasm
Q8TCJ2	STT3B	Q8TCJ2	201595	9859.78	44154.8	17149.7	15066.6	28581.7	132489	GO:0004579|dolichyl-diphosphooligosaccharide-protein glycotransferase activity;GO:0005515|protein binding;GO:0005783|endoplasmic reticulum;GO:0005789|endoplasmic reticulum membrane;GO:0006487|protein N-linked glycosylation;GO:0006516|glycoprotein catabolic process;GO:0006986|response to unfolded protein;GO:0008250|oligosaccharyltransferase complex;GO:0016020|membrane;GO:0018279|protein N-linked g…	GO:0006487|protein N-linked glycosylation;GO:0006516|glycoprotein catabolic process;GO:0006986|response to unfolded protein;GO:0018279|protein N-linked glycosylation via asparagine;GO:0036503|ERAD pathway;GO:0043686|co-translational protein modification;GO:0043687|post-translational protein modification	GO:0005783|endoplasmic reticulum;GO:0005789|endoplasmic reticulum membrane;GO:0008250|oligosaccharyltransferase complex;GO:0016020|membrane;GO:0032991|protein-containing complex	GO:0004579|dolichyl-diphosphooligosaccharide-protein glycotransferase activity;GO:0005515|protein binding;GO:0046872|metal ion binding	hsa04141 Protein processing in endoplasmic reticulum;hsa01100 Metabolic pathways;hsa00510 N-Glycan biosynthesis;hsa00513 Various types of N-glycan biosynthesis	-	-	Cytoplasm;Endoplasmic reticulum;Membrane
K7EK33	DAZAP1	A0A0S2Z569;K7EK33;K7EQ02;K7EQ55;Q5IRN2;Q96EP5	26528	342.889	3576.74	3021.01	848.419	215.491	1519.57	GO:0001673|male germ cell nucleus;GO:0001893|maternal placenta development;GO:0003723|RNA binding;GO:0003730|mRNA 3'-UTR binding;GO:0005515|protein binding;GO:0005634|nucleus;GO:0005654|nucleoplasm;GO:0005829|cytosol;GO:0007283|spermatogenesis;GO:0008266|poly(U) RNA binding;GO:0030154|cell differentiation;GO:0032991|protein-containing complex;GO:0034046|poly(G) binding;GO:0035613|RNA stem-loop bi…	GO:0001893|maternal placenta development;GO:0007283|spermatogenesis;GO:0030154|cell differentiation;GO:0048026|positive regulation of mRNA splicing, via spliceosome;GO:0048144|fibroblast proliferation	GO:0001673|male germ cell nucleus;GO:0005634|nucleus;GO:0005654|nucleoplasm;GO:0005829|cytosol;GO:0032991|protein-containing complex;GO:1990904|ribonucleoprotein complex	GO:0003723|RNA binding;GO:0003730|mRNA 3'-UTR binding;GO:0005515|protein binding;GO:0008266|poly(U) RNA binding;GO:0034046|poly(G) binding;GO:0035613|RNA stem-loop binding	hsa03015 mRNA surveillance pathway	-	-	Cytoplasm
K7EQ02	DAZAP1	A0A0S2Z569;K7EK33;K7EQ02;K7EQ55;Q5IRN2;Q96EP5	26528	342.889	3576.74	3021.01	848.419	215.491	1519.57	GO:0001673|male germ cell nucleus;GO:0001893|maternal placenta development;GO:0003723|RNA binding;GO:0003730|mRNA 3'-UTR binding;GO:0005515|protein binding;GO:0005634|nucleus;GO:0005654|nucleoplasm;GO:0005829|cytosol;GO:0007283|spermatogenesis;GO:0008266|poly(U) RNA binding;GO:0030154|cell differentiation;GO:0032991|protein-containing complex;GO:0034046|poly(G) binding;GO:0035613|RNA stem-loop bi…	GO:0001893|maternal placenta development;GO:0007283|spermatogenesis;GO:0030154|cell differentiation;GO:0048026|positive regulation of mRNA splicing, via spliceosome;GO:0048144|fibroblast proliferation	GO:0001673|male germ cell nucleus;GO:0005634|nucleus;GO:0005654|nucleoplasm;GO:0005829|cytosol;GO:0032991|protein-containing complex;GO:1990904|ribonucleoprotein complex	GO:0003723|RNA binding;GO:0003730|mRNA 3'-UTR binding;GO:0005515|protein binding;GO:0008266|poly(U) RNA binding;GO:0034046|poly(G) binding;GO:0035613|RNA stem-loop binding	hsa03015 mRNA surveillance pathway	-	-	Cytoplasm
K7EQ55	DAZAP1	A0A0S2Z569;K7EK33;K7EQ02;K7EQ55;Q5IRN2;Q96EP5	26528	342.889	3576.74	3021.01	848.419	215.491	1519.57	GO:0001673|male germ cell nucleus;GO:0001893|maternal placenta development;GO:0003723|RNA binding;GO:0003730|mRNA 3'-UTR binding;GO:0005515|protein binding;GO:0005634|nucleus;GO:0005654|nucleoplasm;GO:0005829|cytosol;GO:0007283|spermatogenesis;GO:0008266|poly(U) RNA binding;GO:0030154|cell differentiation;GO:0032991|protein-containing complex;GO:0034046|poly(G) binding;GO:0035613|RNA stem-loop bi…	GO:0001893|maternal placenta development;GO:0007283|spermatogenesis;GO:0030154|cell differentiation;GO:0048026|positive regulation of mRNA splicing, via spliceosome;GO:0048144|fibroblast proliferation	GO:0001673|male germ cell nucleus;GO:0005634|nucleus;GO:0005654|nucleoplasm;GO:0005829|cytosol;GO:0032991|protein-containing complex;GO:1990904|ribonucleoprotein complex	GO:0003723|RNA binding;GO:0003730|mRNA 3'-UTR binding;GO:0005515|protein binding;GO:0008266|poly(U) RNA binding;GO:0034046|poly(G) binding;GO:0035613|RNA stem-loop binding	hsa03015 mRNA surveillance pathway	-	-	Cytoplasm
A8K690	STIP1	A8K690;P31948;V9HW72	10963	1438.78	3183.5	3380.82	2696.8	9540.83	20471.2	GO:0003723|RNA binding;GO:0005515|protein binding;GO:0005634|nucleus;GO:0005794|Golgi apparatus;GO:0005829|cytosol;GO:0032991|protein-containing complex;GO:0051879|Hsp90 protein binding;GO:0098761|cellular response to interleukin-7;GO:0101031|protein folding chaperone complex;GO:0120293|dynein axonemal particle	GO:0098761|cellular response to interleukin-7	GO:0005634|nucleus;GO:0005794|Golgi apparatus;GO:0005829|cytosol;GO:0032991|protein-containing complex;GO:0101031|protein folding chaperone complex;GO:0120293|dynein axonemal particle	GO:0003723|RNA binding;GO:0005515|protein binding;GO:0051879|Hsp90 protein binding	hsa05020 Prion disease	R-HSA-3371497 HSP90 chaperone cycle for steroid hormone receptors (SHR) in the presence of ligand;R-HSA-9012999 RHO GTPase cycle;R-HSA-9696273 RND1 GTPase cycle	WP3888 VEGFA-VEGFR2 signaling pathway	Cytoplasm;Golgi apparatus
Q96EP5	DAZAP1	A0A0S2Z569;K7EK33;K7EQ02;K7EQ55;Q5IRN2;Q96EP5	26528	342.889	3576.74	3021.01	848.419	215.491	1519.57	GO:0001673|male germ cell nucleus;GO:0001893|maternal placenta development;GO:0003723|RNA binding;GO:0003730|mRNA 3'-UTR binding;GO:0005515|protein binding;GO:0005634|nucleus;GO:0005654|nucleoplasm;GO:0005829|cytosol;GO:0007283|spermatogenesis;GO:0008266|poly(U) RNA binding;GO:0030154|cell differentiation;GO:0032991|protein-containing complex;GO:0034046|poly(G) binding;GO:0035613|RNA stem-loop bi…	GO:0001893|maternal placenta development;GO:0007283|spermatogenesis;GO:0030154|cell differentiation;GO:0048026|positive regulation of mRNA splicing, via spliceosome;GO:0048144|fibroblast proliferation	GO:0001673|male germ cell nucleus;GO:0005634|nucleus;GO:0005654|nucleoplasm;GO:0005829|cytosol;GO:0032991|protein-containing complex;GO:1990904|ribonucleoprotein complex	GO:0003723|RNA binding;GO:0003730|mRNA 3'-UTR binding;GO:0005515|protein binding;GO:0008266|poly(U) RNA binding;GO:0034046|poly(G) binding;GO:0035613|RNA stem-loop binding	hsa03015 mRNA surveillance pathway	-	-	Cytoplasm
A0A7I2V2G1	STAT3	A0A7I2V2G1;A0A7I2V2T1;A0A7I2V395;A0A7I2V3V0;A0A7I2V444;A0A7I2V4C8;A0A7I2V4R3;A0A7I2V552;A0A7I2YQI1;A0A7I2YQR5;B4DVR6;B5BTZ6;B7ZA24;G8JLH9;P40763	6774	314.645	985.129	445.052	1578.61	3371.57	3495.5	GO:0000122|negative regulation of transcription by RNA polymerase II;GO:0000785|chromatin;GO:0000976|transcription cis-regulatory region binding;GO:0000978|RNA polymerase II cis-regulatory region sequence-specific DNA binding;GO:0000981|DNA-binding transcription factor activity, RNA polymerase II-specific;GO:0001228|DNA-binding transcription activator activity, RNA polymerase II-specific;GO:00016…	GO:0000122|negative regulation of transcription by RNA polymerase II;GO:0001659|temperature homeostasis;GO:0001754|eye photoreceptor cell differentiation;GO:0006355|regulation of DNA-templated transcription;GO:0006357|regulation of transcription by RNA polymerase II;GO:0006606|protein import into nucleus;GO:0006952|defense response;GO:0006954|inflammatory response;GO:0007165|signal transduction;G…	GO:0000785|chromatin;GO:0005634|nucleus;GO:0005654|nucleoplasm;GO:0005667|transcription regulator complex;GO:0005737|cytoplasm;GO:0005829|cytosol;GO:0005886|plasma membrane;GO:0090575|RNA polymerase II transcription regulator complex	GO:0000976|transcription cis-regulatory region binding;GO:0000978|RNA polymerase II cis-regulatory region sequence-specific DNA binding;GO:0000981|DNA-binding transcription factor activity, RNA polymerase II-specific;GO:0001228|DNA-binding transcription activator activity, RNA polymerase II-specific;GO:0003677|DNA binding;GO:0003700|DNA-binding transcription factor activity;GO:0004879|nuclear rec…	hsa05171 Coronavirus disease - COVID-19;hsa04217 Necroptosis;hsa04066 HIF-1 signaling pathway;hsa05203 Viral carcinogenesis;hsa05417 Lipid and atherosclerosis;hsa05169 Epstein-Barr virus infection;hsa05205 Proteoglycans in cancer;hsa04920 Adipocytokine signaling pathway;hsa05207 Chemical carcinogenesis - receptor activation;hsa04659 Th17 cell differentiation;hsa01521 EGFR tyrosine kinase inhibito…	R-HSA-2559582 Senescence-Associated Secretory Phenotype (SASP);R-HSA-1169410 Antiviral mechanism by IFN-stimulated genes;R-HSA-9616222 Transcriptional regulation of granulopoiesis;R-HSA-390466 Chaperonin-mediated protein folding;R-HSA-391251 Protein folding;R-HSA-2559583 Cellular Senescence;R-HSA-9833482 PKR-mediated signaling;R-HSA-913531 Interferon Signaling;R-HSA-390471 Association of TriC/CCT…	WP4018 Clear cell renal cell carcinoma pathways;WP3888 VEGFA-VEGFR2 signaling pathway;WP138 Androgen receptor signaling pathway;WP3995 Prion disease pathway;WP585 Interferon type I signaling pathways;WP2037 Prolactin signaling pathway;WP4829 mBDNF and proBDNF regulation of GABA neurotransmission;WP2815 Mammary gland development pathway - Involution (Stage 4 of 4);WP1528 Physiological and patholog…	Cytoplasm;Membrane
A0A384MDS4	TBL2	A0A0S2Z5F3;A0A384MDS4;B2RB52;B4DY59;E9PF19;Q8N2L6;Q96E41;Q9Y4P3	26608	6257.77	45341.1	25765.5	19766	11780.5	35419.1	GO:0003723|RNA binding;GO:0005515|protein binding;GO:0005783|endoplasmic reticulum;GO:0005789|endoplasmic reticulum membrane;GO:0019901|protein kinase binding;GO:0030968|endoplasmic reticulum unfolded protein response;GO:0031369|translation initiation factor binding;GO:0042149|cellular response to glucose starvation;GO:0051219|phosphoprotein binding;GO:0071456|cellular response to hypoxia	GO:0030968|endoplasmic reticulum unfolded protein response;GO:0042149|cellular response to glucose starvation;GO:0071456|cellular response to hypoxia	GO:0005783|endoplasmic reticulum;GO:0005789|endoplasmic reticulum membrane	GO:0003723|RNA binding;GO:0005515|protein binding;GO:0019901|protein kinase binding;GO:0031369|translation initiation factor binding;GO:0051219|phosphoprotein binding	-	-	WP4932 7q11.23 copy number variation syndrome	Cytoplasm;Endoplasmic reticulum;Membrane
B2RB52	TBL2	A0A0S2Z5F3;A0A384MDS4;B2RB52;B4DY59;E9PF19;Q8N2L6;Q96E41;Q9Y4P3	26608	6257.77	45341.1	25765.5	19766	11780.5	35419.1	GO:0003723|RNA binding;GO:0005515|protein binding;GO:0005783|endoplasmic reticulum;GO:0005789|endoplasmic reticulum membrane;GO:0019901|protein kinase binding;GO:0030968|endoplasmic reticulum unfolded protein response;GO:0031369|translation initiation factor binding;GO:0042149|cellular response to glucose starvation;GO:0051219|phosphoprotein binding;GO:0071456|cellular response to hypoxia	GO:0030968|endoplasmic reticulum unfolded protein response;GO:0042149|cellular response to glucose starvation;GO:0071456|cellular response to hypoxia	GO:0005783|endoplasmic reticulum;GO:0005789|endoplasmic reticulum membrane	GO:0003723|RNA binding;GO:0005515|protein binding;GO:0019901|protein kinase binding;GO:0031369|translation initiation factor binding;GO:0051219|phosphoprotein binding	-	-	WP4932 7q11.23 copy number variation syndrome	Cytoplasm;Endoplasmic reticulum;Membrane
B4DY59	TBL2	A0A0S2Z5F3;A0A384MDS4;B2RB52;B4DY59;E9PF19;Q8N2L6;Q96E41;Q9Y4P3	26608	6257.77	45341.1	25765.5	19766	11780.5	35419.1	GO:0003723|RNA binding;GO:0005515|protein binding;GO:0005783|endoplasmic reticulum;GO:0005789|endoplasmic reticulum membrane;GO:0019901|protein kinase binding;GO:0030968|endoplasmic reticulum unfolded protein response;GO:0031369|translation initiation factor binding;GO:0042149|cellular response to glucose starvation;GO:0051219|phosphoprotein binding;GO:0071456|cellular response to hypoxia	GO:0030968|endoplasmic reticulum unfolded protein response;GO:0042149|cellular response to glucose starvation;GO:0071456|cellular response to hypoxia	GO:0005783|endoplasmic reticulum;GO:0005789|endoplasmic reticulum membrane	GO:0003723|RNA binding;GO:0005515|protein binding;GO:0019901|protein kinase binding;GO:0031369|translation initiation factor binding;GO:0051219|phosphoprotein binding	-	-	WP4932 7q11.23 copy number variation syndrome	Cytoplasm;Endoplasmic reticulum;Membrane
E9PF19	TBL2	A0A0S2Z5F3;A0A384MDS4;B2RB52;B4DY59;E9PF19;Q8N2L6;Q96E41;Q9Y4P3	26608	6257.77	45341.1	25765.5	19766	11780.5	35419.1	GO:0003723|RNA binding;GO:0005515|protein binding;GO:0005783|endoplasmic reticulum;GO:0005789|endoplasmic reticulum membrane;GO:0019901|protein kinase binding;GO:0030968|endoplasmic reticulum unfolded protein response;GO:0031369|translation initiation factor binding;GO:0042149|cellular response to glucose starvation;GO:0051219|phosphoprotein binding;GO:0071456|cellular response to hypoxia	GO:0030968|endoplasmic reticulum unfolded protein response;GO:0042149|cellular response to glucose starvation;GO:0071456|cellular response to hypoxia	GO:0005783|endoplasmic reticulum;GO:0005789|endoplasmic reticulum membrane	GO:0003723|RNA binding;GO:0005515|protein binding;GO:0019901|protein kinase binding;GO:0031369|translation initiation factor binding;GO:0051219|phosphoprotein binding	-	-	WP4932 7q11.23 copy number variation syndrome	Cytoplasm;Endoplasmic reticulum;Membrane
Q8N2L6	TBL2	A0A0S2Z5F3;A0A384MDS4;B2RB52;B4DY59;E9PF19;Q8N2L6;Q96E41;Q9Y4P3	26608	6257.77	45341.1	25765.5	19766	11780.5	35419.1	GO:0003723|RNA binding;GO:0005515|protein binding;GO:0005783|endoplasmic reticulum;GO:0005789|endoplasmic reticulum membrane;GO:0019901|protein kinase binding;GO:0030968|endoplasmic reticulum unfolded protein response;GO:0031369|translation initiation factor binding;GO:0042149|cellular response to glucose starvation;GO:0051219|phosphoprotein binding;GO:0071456|cellular response to hypoxia	GO:0030968|endoplasmic reticulum unfolded protein response;GO:0042149|cellular response to glucose starvation;GO:0071456|cellular response to hypoxia	GO:0005783|endoplasmic reticulum;GO:0005789|endoplasmic reticulum membrane	GO:0003723|RNA binding;GO:0005515|protein binding;GO:0019901|protein kinase binding;GO:0031369|translation initiation factor binding;GO:0051219|phosphoprotein binding	-	-	WP4932 7q11.23 copy number variation syndrome	Cytoplasm;Endoplasmic reticulum;Membrane
Q96E41	TBL2	A0A0S2Z5F3;A0A384MDS4;B2RB52;B4DY59;E9PF19;Q8N2L6;Q96E41;Q9Y4P3	26608	6257.77	45341.1	25765.5	19766	11780.5	35419.1	GO:0003723|RNA binding;GO:0005515|protein binding;GO:0005783|endoplasmic reticulum;GO:0005789|endoplasmic reticulum membrane;GO:0019901|protein kinase binding;GO:0030968|endoplasmic reticulum unfolded protein response;GO:0031369|translation initiation factor binding;GO:0042149|cellular response to glucose starvation;GO:0051219|phosphoprotein binding;GO:0071456|cellular response to hypoxia	GO:0030968|endoplasmic reticulum unfolded protein response;GO:0042149|cellular response to glucose starvation;GO:0071456|cellular response to hypoxia	GO:0005783|endoplasmic reticulum;GO:0005789|endoplasmic reticulum membrane	GO:0003723|RNA binding;GO:0005515|protein binding;GO:0019901|protein kinase binding;GO:0031369|translation initiation factor binding;GO:0051219|phosphoprotein binding	-	-	WP4932 7q11.23 copy number variation syndrome	Cytoplasm;Endoplasmic reticulum;Membrane
Q9Y4P3	TBL2	A0A0S2Z5F3;A0A384MDS4;B2RB52;B4DY59;E9PF19;Q8N2L6;Q96E41;Q9Y4P3	26608	6257.77	45341.1	25765.5	19766	11780.5	35419.1	GO:0003723|RNA binding;GO:0005515|protein binding;GO:0005783|endoplasmic reticulum;GO:0005789|endoplasmic reticulum membrane;GO:0019901|protein kinase binding;GO:0030968|endoplasmic reticulum unfolded protein response;GO:0031369|translation initiation factor binding;GO:0042149|cellular response to glucose starvation;GO:0051219|phosphoprotein binding;GO:0071456|cellular response to hypoxia	GO:0030968|endoplasmic reticulum unfolded protein response;GO:0042149|cellular response to glucose starvation;GO:0071456|cellular response to hypoxia	GO:0005783|endoplasmic reticulum;GO:0005789|endoplasmic reticulum membrane	GO:0003723|RNA binding;GO:0005515|protein binding;GO:0019901|protein kinase binding;GO:0031369|translation initiation factor binding;GO:0051219|phosphoprotein binding	-	-	WP4932 7q11.23 copy number variation syndrome	Cytoplasm;Endoplasmic reticulum;Membrane
A0A669KB53	STAT1	A0A669KB53;A0A669KB56;A0A669KB68;A0A669KBA4;A0A669KBI6;A0A8V8TN81;J3KPM9;P42224	6772	1325.23	8045.05	2064.59	7915.33	22380.1	22722	GO:0000122|negative regulation of transcription by RNA polymerase II;GO:0000785|chromatin;GO:0000977|RNA polymerase II transcription regulatory region sequence-specific DNA binding;GO:0000978|RNA polymerase II cis-regulatory region sequence-specific DNA binding;GO:0000979|RNA polymerase II core promoter sequence-specific DNA binding;GO:0000981|DNA-binding transcription factor activity, RNA polyme…	GO:0000122|negative regulation of transcription by RNA polymerase II;GO:0001937|negative regulation of endothelial cell proliferation;GO:0002053|positive regulation of mesenchymal cell proliferation;GO:0002230|positive regulation of defense response to virus by host;GO:0003340|negative regulation of mesenchymal to epithelial transition involved in metanephros morphogenesis;GO:0006357|regulation o…	GO:0000785|chromatin;GO:0005634|nucleus;GO:0005654|nucleoplasm;GO:0005730|nucleolus;GO:0005737|cytoplasm;GO:0005829|cytosol;GO:0030424|axon;GO:0030425|dendrite;GO:0032991|protein-containing complex;GO:0048471|perinuclear region of cytoplasm;GO:0070721|ISGF3 complex;GO:0090575|RNA polymerase II transcription regulator complex	GO:0000977|RNA polymerase II transcription regulatory region sequence-specific DNA binding;GO:0000978|RNA polymerase II cis-regulatory region sequence-specific DNA binding;GO:0000979|RNA polymerase II core promoter sequence-specific DNA binding;GO:0000981|DNA-binding transcription factor activity, RNA polymerase II-specific;GO:0001222|transcription corepressor binding;GO:0001223|transcription coa…	hsa05171 Coronavirus disease - COVID-19;hsa04217 Necroptosis;hsa05164 Influenza A;hsa05169 Epstein-Barr virus infection;hsa04919 Thyroid hormone signaling pathway;hsa04621 NOD-like receptor signaling pathway;hsa04659 Th17 cell differentiation;hsa05145 Toxoplasmosis;hsa05167 Kaposi sarcoma-associated herpesvirus infection;hsa04933 AGE-RAGE signaling pathway in diabetic complications;hsa05321 Infla…	R-HSA-9679506 SARS-CoV Infections;R-HSA-9694516 SARS-CoV-2 Infection;R-HSA-157118 Signaling by NOTCH;R-HSA-1169410 Antiviral mechanism by IFN-stimulated genes;R-HSA-9705683 SARS-CoV-2-host interactions;R-HSA-9833482 PKR-mediated signaling;R-HSA-913531 Interferon Signaling;R-HSA-8939902 Regulation of RUNX2 expression and activity;R-HSA-1169408 ISG15 antiviral mechanism;R-HSA-9700206 Signaling by A…	WP3888 VEGFA-VEGFR2 signaling pathway;WP585 Interferon type I signaling pathways;WP5097 CCL18 signaling pathway;WP2037 Prolactin signaling pathway;WP4495 IL-10 anti-inflammatory signaling pathway ;WP22 IL-9 signaling pathway;WP4217 Ebola virus pathway in host;WP127 IL-5 signaling pathway;WP2526 PDGF pathway;WP49 IL-2 signaling pathway;WP2332 Interleukin-11 signaling pathway;WP2203 Thymic stromal …	Cytoplasm;Nucleolus
A0A0U1RQY7	CSNK1G1	A0A0U1RQT7;A0A0U1RQY7;B7Z7D1;Q8IXA3;Q9HCP0;U3KQA5;U3KQB3	53944	1442.34	7954.64	3193.12	4926.58	4583.62	5977.61	GO:0004674|protein serine/threonine kinase activity;GO:0005515|protein binding;GO:0005524|ATP binding;GO:0005634|nucleus;GO:0005737|cytoplasm;GO:0005829|cytosol;GO:0005886|plasma membrane;GO:0006338|chromatin remodeling;GO:0006468|protein phosphorylation;GO:0006897|endocytosis;GO:0007165|signal transduction;GO:0016055|Wnt signaling pathway;GO:0044024|histone H2AS1 kinase activity;GO:0090263|posit…	GO:0006338|chromatin remodeling;GO:0006468|protein phosphorylation;GO:0006897|endocytosis;GO:0007165|signal transduction;GO:0016055|Wnt signaling pathway;GO:0090263|positive regulation of canonical Wnt signaling pathway	GO:0005634|nucleus;GO:0005737|cytoplasm;GO:0005829|cytosol;GO:0005886|plasma membrane	GO:0004674|protein serine/threonine kinase activity;GO:0005515|protein binding;GO:0005524|ATP binding;GO:0044024|histone H2AS1 kinase activity;GO:0106310|protein serine kinase activity	hsa04340 Hedgehog signaling pathway	-	WP4249 Hedgehog signaling pathway;WP363 Wnt signaling pathway	Cytoplasm;Membrane
B7Z7D1		A0A0U1RQT7;A0A0U1RQY7;B7Z7D1;Q8IXA3;Q9HCP0;U3KQA5;U3KQB3		1442.34	7954.64	3193.12	4926.58	4583.62	5977.61	-	-	-	-	-	-	-	-
Q8IXA3	CSNK1G1	A0A0U1RQT7;A0A0U1RQY7;B7Z7D1;Q8IXA3;Q9HCP0;U3KQA5;U3KQB3	53944	1442.34	7954.64	3193.12	4926.58	4583.62	5977.61	GO:0004674|protein serine/threonine kinase activity;GO:0005515|protein binding;GO:0005524|ATP binding;GO:0005634|nucleus;GO:0005737|cytoplasm;GO:0005829|cytosol;GO:0005886|plasma membrane;GO:0006338|chromatin remodeling;GO:0006468|protein phosphorylation;GO:0006897|endocytosis;GO:0007165|signal transduction;GO:0016055|Wnt signaling pathway;GO:0044024|histone H2AS1 kinase activity;GO:0090263|posit…	GO:0006338|chromatin remodeling;GO:0006468|protein phosphorylation;GO:0006897|endocytosis;GO:0007165|signal transduction;GO:0016055|Wnt signaling pathway;GO:0090263|positive regulation of canonical Wnt signaling pathway	GO:0005634|nucleus;GO:0005737|cytoplasm;GO:0005829|cytosol;GO:0005886|plasma membrane	GO:0004674|protein serine/threonine kinase activity;GO:0005515|protein binding;GO:0005524|ATP binding;GO:0044024|histone H2AS1 kinase activity;GO:0106310|protein serine kinase activity	hsa04340 Hedgehog signaling pathway	-	WP4249 Hedgehog signaling pathway;WP363 Wnt signaling pathway	Cytoplasm;Membrane
Q9HCP0	CSNK1G1	A0A0U1RQT7;A0A0U1RQY7;B7Z7D1;Q8IXA3;Q9HCP0;U3KQA5;U3KQB3	53944	1442.34	7954.64	3193.12	4926.58	4583.62	5977.61	GO:0004674|protein serine/threonine kinase activity;GO:0005515|protein binding;GO:0005524|ATP binding;GO:0005634|nucleus;GO:0005737|cytoplasm;GO:0005829|cytosol;GO:0005886|plasma membrane;GO:0006338|chromatin remodeling;GO:0006468|protein phosphorylation;GO:0006897|endocytosis;GO:0007165|signal transduction;GO:0016055|Wnt signaling pathway;GO:0044024|histone H2AS1 kinase activity;GO:0090263|posit…	GO:0006338|chromatin remodeling;GO:0006468|protein phosphorylation;GO:0006897|endocytosis;GO:0007165|signal transduction;GO:0016055|Wnt signaling pathway;GO:0090263|positive regulation of canonical Wnt signaling pathway	GO:0005634|nucleus;GO:0005737|cytoplasm;GO:0005829|cytosol;GO:0005886|plasma membrane	GO:0004674|protein serine/threonine kinase activity;GO:0005515|protein binding;GO:0005524|ATP binding;GO:0044024|histone H2AS1 kinase activity;GO:0106310|protein serine kinase activity	hsa04340 Hedgehog signaling pathway	-	WP4249 Hedgehog signaling pathway;WP363 Wnt signaling pathway	Cytoplasm;Membrane
U3KQA5	CSNK1G1	A0A0U1RQT7;A0A0U1RQY7;B7Z7D1;Q8IXA3;Q9HCP0;U3KQA5;U3KQB3	53944	1442.34	7954.64	3193.12	4926.58	4583.62	5977.61	GO:0004674|protein serine/threonine kinase activity;GO:0005515|protein binding;GO:0005524|ATP binding;GO:0005634|nucleus;GO:0005737|cytoplasm;GO:0005829|cytosol;GO:0005886|plasma membrane;GO:0006338|chromatin remodeling;GO:0006468|protein phosphorylation;GO:0006897|endocytosis;GO:0007165|signal transduction;GO:0016055|Wnt signaling pathway;GO:0044024|histone H2AS1 kinase activity;GO:0090263|posit…	GO:0006338|chromatin remodeling;GO:0006468|protein phosphorylation;GO:0006897|endocytosis;GO:0007165|signal transduction;GO:0016055|Wnt signaling pathway;GO:0090263|positive regulation of canonical Wnt signaling pathway	GO:0005634|nucleus;GO:0005737|cytoplasm;GO:0005829|cytosol;GO:0005886|plasma membrane	GO:0004674|protein serine/threonine kinase activity;GO:0005515|protein binding;GO:0005524|ATP binding;GO:0044024|histone H2AS1 kinase activity;GO:0106310|protein serine kinase activity	hsa04340 Hedgehog signaling pathway	-	WP4249 Hedgehog signaling pathway;WP363 Wnt signaling pathway	Cytoplasm;Membrane
U3KQB3	CSNK1G1	A0A0U1RQT7;A0A0U1RQY7;B7Z7D1;Q8IXA3;Q9HCP0;U3KQA5;U3KQB3	53944	1442.34	7954.64	3193.12	4926.58	4583.62	5977.61	GO:0004674|protein serine/threonine kinase activity;GO:0005515|protein binding;GO:0005524|ATP binding;GO:0005634|nucleus;GO:0005737|cytoplasm;GO:0005829|cytosol;GO:0005886|plasma membrane;GO:0006338|chromatin remodeling;GO:0006468|protein phosphorylation;GO:0006897|endocytosis;GO:0007165|signal transduction;GO:0016055|Wnt signaling pathway;GO:0044024|histone H2AS1 kinase activity;GO:0090263|posit…	GO:0006338|chromatin remodeling;GO:0006468|protein phosphorylation;GO:0006897|endocytosis;GO:0007165|signal transduction;GO:0016055|Wnt signaling pathway;GO:0090263|positive regulation of canonical Wnt signaling pathway	GO:0005634|nucleus;GO:0005737|cytoplasm;GO:0005829|cytosol;GO:0005886|plasma membrane	GO:0004674|protein serine/threonine kinase activity;GO:0005515|protein binding;GO:0005524|ATP binding;GO:0044024|histone H2AS1 kinase activity;GO:0106310|protein serine kinase activity	hsa04340 Hedgehog signaling pathway	-	WP4249 Hedgehog signaling pathway;WP363 Wnt signaling pathway	Cytoplasm;Membrane
Q8IZP2	ST13P4	A0A140VKA6;B4E0U6;B7ZA40;F6VDH7;H7C3I1;P50502;Q0IJ56;Q1XBU6;Q3KNR6;Q8IZP2	145165	1374.35	1006.15	2862.22	1226.41	9132.13	5165.88	GO:0005737|cytoplasm;GO:0046983|protein dimerization activity;GO:0070062|extracellular exosome	-	GO:0005737|cytoplasm;GO:0070062|extracellular exosome	GO:0046983|protein dimerization activity	-	-	-	Extracellular region;Cytoplasm
A0A0U1RRH7		A0A0U1RR32;A0A0U1RRH7;A3KPC7;A4FTV9;B2R5B3;P0C0S8;P20671;Q16777;Q6FI13;Q96KK5;Q99878;Q9BTM1		25493.3	27115.2	13925	42543.7	20998.2	41792.5	-	-	-	-	-	-	-	-
A0A140VKA6	ST13	A0A140VKA6;B4E0U6;B7ZA40;F6VDH7;H7C3I1;P50502;Q0IJ56;Q1XBU6;Q3KNR6;Q8IZP2	6767	1374.35	1006.15	2862.22	1226.41	9132.13	5165.88	GO:0005515|protein binding;GO:0005737|cytoplasm;GO:0005829|cytosol;GO:0006457|protein folding;GO:0009617|response to bacterium;GO:0030544|Hsp70 protein binding;GO:0030674|protein-macromolecule adaptor activity;GO:0046983|protein dimerization activity;GO:0051085|chaperone cofactor-dependent protein refolding;GO:0070062|extracellular exosome	GO:0006457|protein folding;GO:0009617|response to bacterium;GO:0051085|chaperone cofactor-dependent protein refolding	GO:0005737|cytoplasm;GO:0005829|cytosol;GO:0070062|extracellular exosome	GO:0005515|protein binding;GO:0030544|Hsp70 protein binding;GO:0030674|protein-macromolecule adaptor activity;GO:0046983|protein dimerization activity	-	R-HSA-3371556 Cellular response to heat stress;R-HSA-3371453 Regulation of HSF1-mediated heat shock response	-	Extracellular region;Cytoplasm
A4D1U3	SSBP1	A4D1U3;Q04837;Q567R6	6742	2256.66	18296.2	11083.7	10030.6	10917.8	23919	GO:0003682|chromatin binding;GO:0003697|single-stranded DNA binding;GO:0003723|RNA binding;GO:0005515|protein binding;GO:0005634|nucleus;GO:0005739|mitochondrion;GO:0005759|mitochondrial matrix;GO:0006264|mitochondrial DNA replication;GO:0006268|DNA unwinding involved in DNA replication;GO:0042645|mitochondrial nucleoid;GO:0042802|identical protein binding;GO:0042803|protein homodimerization acti…	GO:0006264|mitochondrial DNA replication;GO:0006268|DNA unwinding involved in DNA replication;GO:0051096|positive regulation of helicase activity;GO:0051289|protein homotetramerization;GO:0090297|positive regulation of mitochondrial DNA replication	GO:0005634|nucleus;GO:0005739|mitochondrion;GO:0005759|mitochondrial matrix;GO:0042645|mitochondrial nucleoid;GO:0070062|extracellular exosome	GO:0003682|chromatin binding;GO:0003697|single-stranded DNA binding;GO:0003723|RNA binding;GO:0005515|protein binding;GO:0042802|identical protein binding;GO:0042803|protein homodimerization activity	hsa03430 Mismatch repair;hsa03030 DNA replication;hsa03440 Homologous recombination	R-HSA-1852241 Organelle biogenesis and maintenance;R-HSA-9837999 Mitochondrial protein degradation;R-HSA-2151201 Transcriptional activation of mitochondrial biogenesis;R-HSA-1592230 Mitochondrial biogenesis	-	Extracellular region;Cytoplasm;Mitochondrion
H3BLV9	SRPK1	H3BLV9;Q96SB4	6732	1728.02	31067.6	18881	15379.1	15017.5	19625.9	GO:0000245|spliceosomal complex assembly;GO:0000287|magnesium ion binding;GO:0000785|chromatin;GO:0003723|RNA binding;GO:0004672|protein kinase activity;GO:0004674|protein serine/threonine kinase activity;GO:0005515|protein binding;GO:0005524|ATP binding;GO:0005634|nucleus;GO:0005654|nucleoplasm;GO:0005737|cytoplasm;GO:0005783|endoplasmic reticulum;GO:0005829|cytosol;GO:0005886|plasma membrane;GO…	GO:0000245|spliceosomal complex assembly;GO:0006338|chromatin remodeling;GO:0006468|protein phosphorylation;GO:0007059|chromosome segregation;GO:0008380|RNA splicing;GO:0035092|sperm DNA condensation;GO:0035556|intracellular signal transduction;GO:0045070|positive regulation of viral genome replication;GO:0045071|negative regulation of viral genome replication;GO:0045087|innate immune response;GO…	GO:0000785|chromatin;GO:0005634|nucleus;GO:0005654|nucleoplasm;GO:0005737|cytoplasm;GO:0005783|endoplasmic reticulum;GO:0005829|cytosol;GO:0005886|plasma membrane;GO:0016363|nuclear matrix;GO:0016607|nuclear speck	GO:0000287|magnesium ion binding;GO:0003723|RNA binding;GO:0004672|protein kinase activity;GO:0004674|protein serine/threonine kinase activity;GO:0005515|protein binding;GO:0005524|ATP binding;GO:0044024|histone H2AS1 kinase activity;GO:0106310|protein serine kinase activity	hsa05168 Herpes simplex virus 1 infection	R-HSA-9679506 SARS-CoV Infections;R-HSA-9694516 SARS-CoV-2 Infection;R-HSA-9816359 Maternal to zygotic transition (MZT);R-HSA-9821993 Replacement of protamines by nucleosomes in the male pronucleus;R-HSA-9694635 Translation of Structural Proteins;R-HSA-9772573 Late SARS-CoV-2 Infection Events;R-HSA-9694631 Maturation of nucleoprotein	WP3888 VEGFA-VEGFR2 signaling pathway;WP411 mRNA processing	Cytoplasm;Endoplasmic reticulum;Membrane
P0C0S8	H2AC13	A0A0U1RR32;A0A0U1RRH7;A3KPC7;A4FTV9;B2R5B3;P0C0S8;P20671;Q16777;Q6FI13;Q96KK5;Q99878;Q9BTM1	8329	25493.3	27115.2	13925	42543.7	20998.2	41792.5	GO:0000786|nucleosome;GO:0005515|protein binding;GO:0005634|nucleus;GO:0008150|biological_process;GO:0019899|enzyme binding;GO:0030527|structural constituent of chromatin;GO:0031507|heterochromatin formation;GO:0046982|protein heterodimerization activity;GO:0070062|extracellular exosome	GO:0008150|biological_process;GO:0031507|heterochromatin formation	GO:0000786|nucleosome;GO:0005634|nucleus;GO:0070062|extracellular exosome	GO:0005515|protein binding;GO:0019899|enzyme binding;GO:0030527|structural constituent of chromatin;GO:0046982|protein heterodimerization activity	hsa04613 Neutrophil extracellular trap formation;hsa05322 Systemic lupus erythematosus;hsa05034 Alcoholism;hsa04217 Necroptosis;hsa03082 ATP-dependent chromatin remodeling	R-HSA-9609690 HCMV Early Events;R-HSA-9609646 HCMV Infection;R-HSA-9610379 HCMV Late Events;R-HSA-5689880 Ub-specific processing proteases;R-HSA-5688426 Deubiquitination;R-HSA-3214847 HATs acetylate histones;R-HSA-5689603 UCH proteinases;R-HSA-3214815 HDACs deacetylate histones;R-HSA-3247509 Chromatin modifying enzymes;R-HSA-4839726 Chromatin organization;R-HSA-5689901 Metalloprotease DUBs;R-HSA-…	-	Extracellular region
A0A140VJW9	SPMIP8	A0A140VJW9;Q6URK8	374739	1575.43	3421.58	2829.68	2638.25	5130.06	5593.59	GO:0005515|protein binding;GO:0030317|flagellated sperm motility;GO:0036126|sperm flagellum;GO:0160111|axonemal A tubule inner sheath	GO:0030317|flagellated sperm motility	GO:0036126|sperm flagellum;GO:0160111|axonemal A tubule inner sheath	GO:0005515|protein binding	-	-	-	Cytoplasm
A0A8I5KRB0	SPMIP6	A0A8I5KRB0;Q8NCR6	84688	1603.59	4100.5	973.26	1989	1968.89	7958.19	GO:0002177|manchette;GO:0005515|protein binding;GO:0005634|nucleus;GO:0005654|nucleoplasm;GO:0005739|mitochondrion;GO:0005829|cytosol;GO:0007283|spermatogenesis;GO:0030154|cell differentiation;GO:0030317|flagellated sperm motility;GO:0043014|alpha-tubulin binding;GO:0048471|perinuclear region of cytoplasm;GO:0065003|protein-containing complex assembly;GO:0097225|sperm midpiece;GO:0160111|axonemal…	GO:0007283|spermatogenesis;GO:0030154|cell differentiation;GO:0030317|flagellated sperm motility;GO:0065003|protein-containing complex assembly	GO:0002177|manchette;GO:0005634|nucleus;GO:0005654|nucleoplasm;GO:0005739|mitochondrion;GO:0005829|cytosol;GO:0048471|perinuclear region of cytoplasm;GO:0097225|sperm midpiece;GO:0160111|axonemal A tubule inner sheath	GO:0005515|protein binding;GO:0043014|alpha-tubulin binding	-	-	-	Cytoplasm;Mitochondrion
D6RI10	SPINK2	D6RI10	6691	1058.69	2053.86	1731.03	1457.13	1034.09	3624.05	GO:0001669|acrosomal vesicle;GO:0001675|acrosome assembly;GO:0004866|endopeptidase inhibitor activity;GO:0004867|serine-type endopeptidase inhibitor activity;GO:0005515|protein binding;GO:0005576|extracellular region;GO:0007286|spermatid development;GO:0010466|negative regulation of peptidase activity	GO:0001675|acrosome assembly;GO:0007286|spermatid development;GO:0010466|negative regulation of peptidase activity	GO:0001669|acrosomal vesicle;GO:0005576|extracellular region	GO:0004866|endopeptidase inhibitor activity;GO:0004867|serine-type endopeptidase inhibitor activity;GO:0005515|protein binding	-	-	-	Extracellular region;Cytoplasm
Q96KK5	H2AC12	A0A0U1RR32;A0A0U1RRH7;A3KPC7;A4FTV9;B2R5B3;P0C0S8;P20671;Q16777;Q6FI13;Q96KK5;Q99878;Q9BTM1	85235	25493.3	27115.2	13925	42543.7	20998.2	41792.5	GO:0000786|nucleosome;GO:0003674|molecular_function;GO:0005634|nucleus;GO:0008150|biological_process;GO:0030527|structural constituent of chromatin;GO:0031507|heterochromatin formation;GO:0046982|protein heterodimerization activity;GO:0070062|extracellular exosome	GO:0008150|biological_process;GO:0031507|heterochromatin formation	GO:0000786|nucleosome;GO:0005634|nucleus;GO:0070062|extracellular exosome	GO:0003674|molecular_function;GO:0030527|structural constituent of chromatin;GO:0046982|protein heterodimerization activity	hsa04613 Neutrophil extracellular trap formation;hsa05322 Systemic lupus erythematosus;hsa05034 Alcoholism;hsa04217 Necroptosis;hsa03082 ATP-dependent chromatin remodeling	R-HSA-9609690 HCMV Early Events;R-HSA-9609646 HCMV Infection;R-HSA-9610379 HCMV Late Events;R-HSA-5689880 Ub-specific processing proteases;R-HSA-5688426 Deubiquitination;R-HSA-3214847 HATs acetylate histones;R-HSA-5689603 UCH proteinases;R-HSA-3214815 HDACs deacetylate histones;R-HSA-3247509 Chromatin modifying enzymes;R-HSA-4839726 Chromatin organization;R-HSA-5689901 Metalloprotease DUBs;R-HSA-…	-	Extracellular region
Q76KD6	SPATC1	Q76KD6	375686	3074.48	3242.52	1255.15	6492.12	11014	24714.8	GO:0005737|cytoplasm;GO:0005813|centrosome	-	GO:0005737|cytoplasm;GO:0005813|centrosome	-	-	-	-	Cytoplasm;Centrosome
A0A140VKF4	SPATA18	A0A140VKF4;Q8TC71	132671	4061.06	18298.6	4791.52	20174.5	27993.7	80397.5	GO:0005515|protein binding;GO:0005737|cytoplasm;GO:0005739|mitochondrion;GO:0005741|mitochondrial outer membrane;GO:0006974|DNA damage response;GO:0035694|mitochondrial protein catabolic process;GO:0035695|mitophagy by internal vacuole formation;GO:0042802|identical protein binding;GO:0043231|intracellular membrane-bounded organelle;GO:0043232|intracellular non-membrane-bounded organelle;GO:01406…	GO:0006974|DNA damage response;GO:0035694|mitochondrial protein catabolic process;GO:0035695|mitophagy by internal vacuole formation;GO:1900210|positive regulation of cardiolipin metabolic process	GO:0005737|cytoplasm;GO:0005739|mitochondrion;GO:0005741|mitochondrial outer membrane;GO:0043231|intracellular membrane-bounded organelle;GO:0043232|intracellular non-membrane-bounded organelle	GO:0005515|protein binding;GO:0042802|identical protein binding;GO:0140693|molecular condensate scaffold activity;GO:1901612|cardiolipin binding	-	-	-	Cytoplasm;Mitochondrion;Membrane
Q9BXN6	SPANXD	Q9BXN6	64648	26274.9	35332.4	33848.3	64787.8	33260.5	41612.7	GO:0005515|protein binding;GO:0005634|nucleus;GO:0005737|cytoplasm	-	GO:0005634|nucleus;GO:0005737|cytoplasm	GO:0005515|protein binding	-	-	-	Cytoplasm
B3KUK6	NT5C1B	A0A140VJC7;B3KUK6;B4DXQ9;B4DXZ9;B4DZ86;Q96P26	93034	9931.13	23234.8	20241.3	24121.7	18080.7	41656.8	GO:0000166|nucleotide binding;GO:0000287|magnesium ion binding;GO:0005634|nucleus;GO:0005829|cytosol;GO:0006195|purine nucleotide catabolic process;GO:0008253|5'-nucleotidase activity;GO:0046085|adenosine metabolic process;GO:0106411|XMP 5'-nucleosidase activity	GO:0006195|purine nucleotide catabolic process;GO:0046085|adenosine metabolic process	GO:0005634|nucleus;GO:0005829|cytosol	GO:0000166|nucleotide binding;GO:0000287|magnesium ion binding;GO:0008253|5'-nucleotidase activity;GO:0106411|XMP 5'-nucleosidase activity	hsa01100 Metabolic pathways;hsa00240 Pyrimidine metabolism;hsa00230 Purine metabolism;hsa01232 Nucleotide metabolism;hsa00760 Nicotinate and nicotinamide metabolism	R-HSA-15869 Metabolism of nucleotides;R-HSA-74259 Purine catabolism;R-HSA-8956319 Nucleotide catabolism	-	Cytoplasm
B4DXQ9		A0A140VJC7;B3KUK6;B4DXQ9;B4DXZ9;B4DZ86;Q96P26		9931.13	23234.8	20241.3	24121.7	18080.7	41656.8	-	-	-	-	-	-	-	-
B4DXZ9	NT5C1B	A0A140VJC7;B3KUK6;B4DXQ9;B4DXZ9;B4DZ86;Q96P26	93034	9931.13	23234.8	20241.3	24121.7	18080.7	41656.8	GO:0000166|nucleotide binding;GO:0000287|magnesium ion binding;GO:0005634|nucleus;GO:0005829|cytosol;GO:0006195|purine nucleotide catabolic process;GO:0008253|5'-nucleotidase activity;GO:0046085|adenosine metabolic process;GO:0106411|XMP 5'-nucleosidase activity	GO:0006195|purine nucleotide catabolic process;GO:0046085|adenosine metabolic process	GO:0005634|nucleus;GO:0005829|cytosol	GO:0000166|nucleotide binding;GO:0000287|magnesium ion binding;GO:0008253|5'-nucleotidase activity;GO:0106411|XMP 5'-nucleosidase activity	hsa01100 Metabolic pathways;hsa00240 Pyrimidine metabolism;hsa00230 Purine metabolism;hsa01232 Nucleotide metabolism;hsa00760 Nicotinate and nicotinamide metabolism	R-HSA-15869 Metabolism of nucleotides;R-HSA-74259 Purine catabolism;R-HSA-8956319 Nucleotide catabolism	-	Cytoplasm
B4DZ86	NT5C1B	A0A140VJC7;B3KUK6;B4DXQ9;B4DXZ9;B4DZ86;Q96P26	93034	9931.13	23234.8	20241.3	24121.7	18080.7	41656.8	GO:0000166|nucleotide binding;GO:0000287|magnesium ion binding;GO:0005634|nucleus;GO:0005829|cytosol;GO:0006195|purine nucleotide catabolic process;GO:0008253|5'-nucleotidase activity;GO:0046085|adenosine metabolic process;GO:0106411|XMP 5'-nucleosidase activity	GO:0006195|purine nucleotide catabolic process;GO:0046085|adenosine metabolic process	GO:0005634|nucleus;GO:0005829|cytosol	GO:0000166|nucleotide binding;GO:0000287|magnesium ion binding;GO:0008253|5'-nucleotidase activity;GO:0106411|XMP 5'-nucleosidase activity	hsa01100 Metabolic pathways;hsa00240 Pyrimidine metabolism;hsa00230 Purine metabolism;hsa01232 Nucleotide metabolism;hsa00760 Nicotinate and nicotinamide metabolism	R-HSA-15869 Metabolism of nucleotides;R-HSA-74259 Purine catabolism;R-HSA-8956319 Nucleotide catabolism	-	Cytoplasm
Q96P26	NT5C1B	A0A140VJC7;B3KUK6;B4DXQ9;B4DXZ9;B4DZ86;Q96P26	93034	9931.13	23234.8	20241.3	24121.7	18080.7	41656.8	GO:0000166|nucleotide binding;GO:0000287|magnesium ion binding;GO:0005634|nucleus;GO:0005829|cytosol;GO:0006195|purine nucleotide catabolic process;GO:0008253|5'-nucleotidase activity;GO:0046085|adenosine metabolic process;GO:0106411|XMP 5'-nucleosidase activity	GO:0006195|purine nucleotide catabolic process;GO:0046085|adenosine metabolic process	GO:0005634|nucleus;GO:0005829|cytosol	GO:0000166|nucleotide binding;GO:0000287|magnesium ion binding;GO:0008253|5'-nucleotidase activity;GO:0106411|XMP 5'-nucleosidase activity	hsa01100 Metabolic pathways;hsa00240 Pyrimidine metabolism;hsa00230 Purine metabolism;hsa01232 Nucleotide metabolism;hsa00760 Nicotinate and nicotinamide metabolism	R-HSA-15869 Metabolism of nucleotides;R-HSA-74259 Purine catabolism;R-HSA-8956319 Nucleotide catabolism	-	Cytoplasm
Q9NS25	SPANXB1	Q9NS25	728695	105706	88557.2	116029	84069.9	184717	371075	GO:0003674|molecular_function;GO:0005515|protein binding;GO:0005634|nucleus;GO:0005737|cytoplasm;GO:0007286|spermatid development	GO:0007286|spermatid development	GO:0005634|nucleus;GO:0005737|cytoplasm	GO:0003674|molecular_function;GO:0005515|protein binding	-	-	-	Cytoplasm
A0A7P0Z4L8	ACSBG2	A0A140VJD4;A0A7P0Z4L8;B4DYU1;Q5FVE4	81616	1076.63	3724.33	5048.25	6602.63	7556.34	22958.7	GO:0004467|long-chain fatty acid-CoA ligase activity;GO:0005524|ATP binding;GO:0005737|cytoplasm;GO:0005739|mitochondrion;GO:0005829|cytosol;GO:0006631|fatty acid metabolic process;GO:0007283|spermatogenesis;GO:0016020|membrane;GO:0030154|cell differentiation;GO:0031957|very long-chain fatty acid-CoA ligase activity;GO:0035338|long-chain fatty-acyl-CoA biosynthetic process;GO:0042759|long-chain f…	GO:0006631|fatty acid metabolic process;GO:0007283|spermatogenesis;GO:0030154|cell differentiation;GO:0035338|long-chain fatty-acyl-CoA biosynthetic process;GO:0042759|long-chain fatty acid biosynthetic process	GO:0005737|cytoplasm;GO:0005739|mitochondrion;GO:0005829|cytosol;GO:0016020|membrane	GO:0004467|long-chain fatty acid-CoA ligase activity;GO:0005524|ATP binding;GO:0031957|very long-chain fatty acid-CoA ligase activity;GO:0047617|fatty acyl-CoA hydrolase activity;GO:0047676|arachidonate-CoA ligase activity	hsa00071 Fatty acid degradation;hsa03320 PPAR signaling pathway;hsa01212 Fatty acid metabolism;hsa01100 Metabolic pathways;hsa00061 Fatty acid biosynthesis;hsa04920 Adipocytokine signaling pathway	R-HSA-8978868 Fatty acid metabolism;R-HSA-75105 Fatty acyl-CoA biosynthesis;R-HSA-75876 Synthesis of very long-chain fatty acyl-CoAs	WP5061 Fatty acid transporters;WP3942 PPAR signaling pathway	Cytoplasm;Mitochondrion;Membrane
B4DYU1	ACSBG2	A0A140VJD4;A0A7P0Z4L8;B4DYU1;Q5FVE4	81616	1076.63	3724.33	5048.25	6602.63	7556.34	22958.7	GO:0004467|long-chain fatty acid-CoA ligase activity;GO:0005524|ATP binding;GO:0005737|cytoplasm;GO:0005739|mitochondrion;GO:0005829|cytosol;GO:0006631|fatty acid metabolic process;GO:0007283|spermatogenesis;GO:0016020|membrane;GO:0030154|cell differentiation;GO:0031957|very long-chain fatty acid-CoA ligase activity;GO:0035338|long-chain fatty-acyl-CoA biosynthetic process;GO:0042759|long-chain f…	GO:0006631|fatty acid metabolic process;GO:0007283|spermatogenesis;GO:0030154|cell differentiation;GO:0035338|long-chain fatty-acyl-CoA biosynthetic process;GO:0042759|long-chain fatty acid biosynthetic process	GO:0005737|cytoplasm;GO:0005739|mitochondrion;GO:0005829|cytosol;GO:0016020|membrane	GO:0004467|long-chain fatty acid-CoA ligase activity;GO:0005524|ATP binding;GO:0031957|very long-chain fatty acid-CoA ligase activity;GO:0047617|fatty acyl-CoA hydrolase activity;GO:0047676|arachidonate-CoA ligase activity	hsa00071 Fatty acid degradation;hsa03320 PPAR signaling pathway;hsa01212 Fatty acid metabolism;hsa01100 Metabolic pathways;hsa00061 Fatty acid biosynthesis;hsa04920 Adipocytokine signaling pathway	R-HSA-8978868 Fatty acid metabolism;R-HSA-75105 Fatty acyl-CoA biosynthesis;R-HSA-75876 Synthesis of very long-chain fatty acyl-CoAs	WP5061 Fatty acid transporters;WP3942 PPAR signaling pathway	Cytoplasm;Mitochondrion;Membrane
Q5FVE4	ACSBG2	A0A140VJD4;A0A7P0Z4L8;B4DYU1;Q5FVE4	81616	1076.63	3724.33	5048.25	6602.63	7556.34	22958.7	GO:0004467|long-chain fatty acid-CoA ligase activity;GO:0005524|ATP binding;GO:0005737|cytoplasm;GO:0005739|mitochondrion;GO:0005829|cytosol;GO:0006631|fatty acid metabolic process;GO:0007283|spermatogenesis;GO:0016020|membrane;GO:0030154|cell differentiation;GO:0031957|very long-chain fatty acid-CoA ligase activity;GO:0035338|long-chain fatty-acyl-CoA biosynthetic process;GO:0042759|long-chain f…	GO:0006631|fatty acid metabolic process;GO:0007283|spermatogenesis;GO:0030154|cell differentiation;GO:0035338|long-chain fatty-acyl-CoA biosynthetic process;GO:0042759|long-chain fatty acid biosynthetic process	GO:0005737|cytoplasm;GO:0005739|mitochondrion;GO:0005829|cytosol;GO:0016020|membrane	GO:0004467|long-chain fatty acid-CoA ligase activity;GO:0005524|ATP binding;GO:0031957|very long-chain fatty acid-CoA ligase activity;GO:0047617|fatty acyl-CoA hydrolase activity;GO:0047676|arachidonate-CoA ligase activity	hsa00071 Fatty acid degradation;hsa03320 PPAR signaling pathway;hsa01212 Fatty acid metabolism;hsa01100 Metabolic pathways;hsa00061 Fatty acid biosynthesis;hsa04920 Adipocytokine signaling pathway	R-HSA-8978868 Fatty acid metabolism;R-HSA-75105 Fatty acyl-CoA biosynthesis;R-HSA-75876 Synthesis of very long-chain fatty acyl-CoAs	WP5061 Fatty acid transporters;WP3942 PPAR signaling pathway	Cytoplasm;Mitochondrion;Membrane
Q8IZ16	SPACDR	Q8IZ16	402573	26767.6	55219.4	44867.7	48043.5	62858.6	71761.6	GO:0001669|acrosomal vesicle;GO:0005634|nucleus;GO:0007286|spermatid development	GO:0007286|spermatid development	GO:0001669|acrosomal vesicle;GO:0005634|nucleus	-	-	-	-	Cytoplasm
H3BQI1	DYNLRB2	A0A140VJH9;H3BQI1;Q8TF09	83657	3178.13	1952.08	1547.68	9668.4	6449.64	5645.49	GO:0003777|microtubule motor activity;GO:0005737|cytoplasm;GO:0005813|centrosome;GO:0005868|cytoplasmic dynein complex;GO:0005874|microtubule;GO:0005929|cilium;GO:0007018|microtubule-based movement;GO:0045505|dynein intermediate chain binding;GO:0097542|ciliary tip	GO:0007018|microtubule-based movement	GO:0005737|cytoplasm;GO:0005813|centrosome;GO:0005868|cytoplasmic dynein complex;GO:0005874|microtubule;GO:0005929|cilium;GO:0097542|ciliary tip	GO:0003777|microtubule motor activity;GO:0045505|dynein intermediate chain binding	hsa04814 Motor proteins;hsa05132 Salmonella infection	R-HSA-5617833 Cilium Assembly;R-HSA-5620924 Intraflagellar transport;R-HSA-1852241 Organelle biogenesis and maintenance	WP4352 Ciliary landscape;WP4532 Intraflagellar transport proteins binding to dynein;WP4906 3q29 copy number variation syndrome	Cytoplasm;Centrosome
Q8TF09	DYNLRB2	A0A140VJH9;H3BQI1;Q8TF09	83657	3178.13	1952.08	1547.68	9668.4	6449.64	5645.49	GO:0003777|microtubule motor activity;GO:0005737|cytoplasm;GO:0005813|centrosome;GO:0005868|cytoplasmic dynein complex;GO:0005874|microtubule;GO:0005929|cilium;GO:0007018|microtubule-based movement;GO:0045505|dynein intermediate chain binding;GO:0097542|ciliary tip	GO:0007018|microtubule-based movement	GO:0005737|cytoplasm;GO:0005813|centrosome;GO:0005868|cytoplasmic dynein complex;GO:0005874|microtubule;GO:0005929|cilium;GO:0097542|ciliary tip	GO:0003777|microtubule motor activity;GO:0045505|dynein intermediate chain binding	hsa04814 Motor proteins;hsa05132 Salmonella infection	R-HSA-5617833 Cilium Assembly;R-HSA-5620924 Intraflagellar transport;R-HSA-1852241 Organelle biogenesis and maintenance	WP4352 Ciliary landscape;WP4532 Intraflagellar transport proteins binding to dynein;WP4906 3q29 copy number variation syndrome	Cytoplasm;Centrosome
Q96E40	SPACA9	Q96E40	11092	38941.7	243795	89352.4	373745	260996	477522	GO:0001669|acrosomal vesicle;GO:0005515|protein binding;GO:0005634|nucleus;GO:0005879|axonemal microtubule;GO:0005881|cytoplasmic microtubule;GO:0008017|microtubule binding;GO:0030317|flagellated sperm motility;GO:0035082|axoneme assembly;GO:0036064|ciliary basal body;GO:0036126|sperm flagellum;GO:0048306|calcium-dependent protein binding;GO:0097546|ciliary base;GO:0160110|axonemal microtubule do…	GO:0030317|flagellated sperm motility;GO:0035082|axoneme assembly	GO:0001669|acrosomal vesicle;GO:0005634|nucleus;GO:0005879|axonemal microtubule;GO:0005881|cytoplasmic microtubule;GO:0036064|ciliary basal body;GO:0036126|sperm flagellum;GO:0097546|ciliary base;GO:0160110|axonemal microtubule doublet inner sheath	GO:0005515|protein binding;GO:0008017|microtubule binding;GO:0048306|calcium-dependent protein binding	-	-	-	Cytoplasm
Q8TC56	GARIN3	A0A140VJJ4;Q8TC56	153745	102229	461377	92259.3	128753	352274	266582	GO:0005634|nucleus;GO:0005794|Golgi apparatus;GO:0015030|Cajal body	-	GO:0005634|nucleus;GO:0005794|Golgi apparatus;GO:0015030|Cajal body	-	-	-	-	Cytoplasm;Golgi apparatus
A0A172Q397	SPA17	A0A172Q397;Q05D07;Q15506	53340	13206.9	5769.1	4695.27	33118.4	19968.8	65219.6	GO:0003351|epithelial cilium movement involved in extracellular fluid movement;GO:0005515|protein binding;GO:0005516|calmodulin binding;GO:0005576|extracellular region;GO:0005737|cytoplasm;GO:0005929|cilium;GO:0007283|spermatogenesis;GO:0007338|single fertilization;GO:0007339|binding of sperm to zona pellucida;GO:0009897|external side of plasma membrane;GO:0031514|motile cilium;GO:0035686|sperm f…	GO:0003351|epithelial cilium movement involved in extracellular fluid movement;GO:0007283|spermatogenesis;GO:0007338|single fertilization;GO:0007339|binding of sperm to zona pellucida	GO:0005576|extracellular region;GO:0005737|cytoplasm;GO:0005929|cilium;GO:0009897|external side of plasma membrane;GO:0031514|motile cilium;GO:0035686|sperm fibrous sheath;GO:0043005|neuron projection;GO:0097228|sperm principal piece	GO:0005515|protein binding;GO:0005516|calmodulin binding	-	-	-	Extracellular region;Cytoplasm;Membrane
Q6JEL2	KLHL10	A0A140VJM8;Q6JEL2	317719	7731.91	31523	16792.7	23854.3	22831.1	46147.8	GO:0000902|cell morphogenesis;GO:0005515|protein binding;GO:0005737|cytoplasm;GO:0007286|spermatid development;GO:0008584|male gonad development;GO:0009566|fertilization;GO:0016567|protein ubiquitination;GO:0031463|Cul3-RING ubiquitin ligase complex;GO:0043161|proteasome-mediated ubiquitin-dependent protein catabolic process;GO:0048808|male genitalia morphogenesis;GO:0048873|homeostasis of number…	GO:0000902|cell morphogenesis;GO:0007286|spermatid development;GO:0008584|male gonad development;GO:0009566|fertilization;GO:0016567|protein ubiquitination;GO:0043161|proteasome-mediated ubiquitin-dependent protein catabolic process;GO:0048808|male genitalia morphogenesis;GO:0048873|homeostasis of number of cells within a tissue	GO:0005737|cytoplasm;GO:0031463|Cul3-RING ubiquitin ligase complex	GO:0005515|protein binding;GO:1990756|ubiquitin-like ligase-substrate adaptor activity	-	-	-	Cytoplasm
A0A140VJU7	SLCO6A1	A0A140VJU7;Q86UG4	133482	6455.95	19458.5	20011.4	10370.3	22125.6	30426.6	GO:0005515|protein binding;GO:0015347|sodium-independent organic anion transmembrane transporter activity;GO:0016323|basolateral plasma membrane;GO:0043252|sodium-independent organic anion transport;GO:0055085|transmembrane transport	GO:0043252|sodium-independent organic anion transport;GO:0055085|transmembrane transport	GO:0016323|basolateral plasma membrane	GO:0005515|protein binding;GO:0015347|sodium-independent organic anion transmembrane transporter activity	-	-	-	Membrane
Q9BYZ2	LDHAL6B	A0A140VJM9;Q9BYZ2	92483	24773.5	48251.2	24036.5	56550.2	63917	82250.7	GO:0004459|L-lactate dehydrogenase activity;GO:0005515|protein binding;GO:0005634|nucleus;GO:0005737|cytoplasm;GO:0005739|mitochondrion;GO:0005759|mitochondrial matrix;GO:0006089|lactate metabolic process;GO:0006090|pyruvate metabolic process;GO:1990204|oxidoreductase complex	GO:0006089|lactate metabolic process;GO:0006090|pyruvate metabolic process	GO:0005634|nucleus;GO:0005737|cytoplasm;GO:0005739|mitochondrion;GO:0005759|mitochondrial matrix;GO:1990204|oxidoreductase complex	GO:0004459|L-lactate dehydrogenase activity;GO:0005515|protein binding	hsa00010 Glycolysis / Gluconeogenesis;hsa04066 HIF-1 signaling pathway;hsa00620 Pyruvate metabolism;hsa05230 Central carbon metabolism in cancer;hsa00640 Propanoate metabolism;hsa01100 Metabolic pathways;hsa04922 Glucagon signaling pathway;hsa00270 Cysteine and methionine metabolism	R-HSA-70268 Pyruvate metabolism;R-HSA-1428517 Aerobic respiration and respiratory electron transport	WP534 Glycolysis and gluconeogenesis	Cytoplasm;Mitochondrion
G3V1R7	SLC27A2	B3KW19;G3V1R7;O14975;Q53GS2	11001	471.857	1546.06	1207.58	1008.26	1821.47	2484.33	GO:0001561|fatty acid alpha-oxidation;GO:0001676|long-chain fatty acid metabolic process;GO:0004467|long-chain fatty acid-CoA ligase activity;GO:0005324|long-chain fatty acid transmembrane transporter activity;GO:0005524|ATP binding;GO:0005778|peroxisomal membrane;GO:0005788|endoplasmic reticulum lumen;GO:0005789|endoplasmic reticulum membrane;GO:0005829|cytosol;GO:0005886|plasma membrane;GO:0006…	GO:0001561|fatty acid alpha-oxidation;GO:0001676|long-chain fatty acid metabolic process;GO:0006635|fatty acid beta-oxidation;GO:0006699|bile acid biosynthetic process;GO:0008206|bile acid metabolic process;GO:0042760|very long-chain fatty acid catabolic process;GO:0044539|long-chain fatty acid import into cell;GO:0046949|fatty-acyl-CoA biosynthetic process;GO:0097089|methyl-branched fatty acid m…	GO:0005778|peroxisomal membrane;GO:0005788|endoplasmic reticulum lumen;GO:0005789|endoplasmic reticulum membrane;GO:0005829|cytosol;GO:0005886|plasma membrane;GO:0035579|specific granule membrane;GO:0070062|extracellular exosome	GO:0004467|long-chain fatty acid-CoA ligase activity;GO:0005324|long-chain fatty acid transmembrane transporter activity;GO:0005524|ATP binding;GO:0019899|enzyme binding;GO:0031957|very long-chain fatty acid-CoA ligase activity;GO:0047676|arachidonate-CoA ligase activity;GO:0047747|cholate-CoA ligase activity;GO:0050197|phytanate-CoA ligase activity;GO:0070251|pristanate-CoA ligase activity;GO:19…	hsa03320 PPAR signaling pathway;hsa04146 Peroxisome;hsa04931 Insulin resistance	R-HSA-6798695 Neutrophil degranulation;R-HSA-9609507 Protein localization;R-HSA-9033241 Peroxisomal protein import;R-HSA-8978868 Fatty acid metabolism;R-HSA-75105 Fatty acyl-CoA biosynthesis;R-HSA-390918 Peroxisomal lipid metabolism;R-HSA-193775 Synthesis of bile acids and bile salts via 24-hydroxycholesterol;R-HSA-194068 Bile acid and bile salt metabolism;R-HSA-8957322 Metabolism of steroids;R-H…	WP3942 PPAR signaling pathway;WP5064 7-oxo-C and 7-beta-HC pathways;WP4545 Oxysterols derived from cholesterol	Extracellular region;Cytoplasm;Endoplasmic reticulum;Peroxisome;Membrane
P07205	PGK2	A0A140VJR3;P07205	5232	30248.4	29700.6	41244.8	34404.3	65997.8	72005	GO:0004618|phosphoglycerate kinase activity;GO:0005515|protein binding;GO:0005524|ATP binding;GO:0005634|nucleus;GO:0005829|cytosol;GO:0006094|gluconeogenesis;GO:0006096|glycolytic process;GO:0016310|phosphorylation;GO:0030317|flagellated sperm motility;GO:0035686|sperm fibrous sheath;GO:0043531|ADP binding;GO:0061621|canonical glycolysis;GO:0070062|extracellular exosome	GO:0006094|gluconeogenesis;GO:0006096|glycolytic process;GO:0016310|phosphorylation;GO:0030317|flagellated sperm motility;GO:0061621|canonical glycolysis	GO:0005634|nucleus;GO:0005829|cytosol;GO:0035686|sperm fibrous sheath;GO:0070062|extracellular exosome	GO:0004618|phosphoglycerate kinase activity;GO:0005515|protein binding;GO:0005524|ATP binding;GO:0043531|ADP binding	hsa01200 Carbon metabolism;hsa00010 Glycolysis / Gluconeogenesis;hsa04066 HIF-1 signaling pathway;hsa01230 Biosynthesis of amino acids;hsa01100 Metabolic pathways	R-HSA-70171 Glycolysis;R-HSA-70326 Glucose metabolism;R-HSA-70263 Gluconeogenesis;R-HSA-71387 Metabolism of carbohydrates	WP534 Glycolysis and gluconeogenesis;WP1946 Cori cycle;WP4018 Clear cell renal cell carcinoma pathways	Extracellular region;Cytoplasm
P05141	SLC25A5	P05141;Q6NVC0	292	7404.45	10816.6	7607.95	11826.9	25187.3	24172.7	GO:0000295|adenine nucleotide transmembrane transporter activity;GO:0003723|RNA binding;GO:0005471|ATP:ADP antiporter activity;GO:0005515|protein binding;GO:0005634|nucleus;GO:0005739|mitochondrion;GO:0005743|mitochondrial inner membrane;GO:0005757|mitochondrial permeability transition pore complex;GO:0005886|plasma membrane;GO:0007059|chromosome segregation;GO:0008284|positive regulation of cell…	GO:0007059|chromosome segregation;GO:0008284|positive regulation of cell population proliferation;GO:0015853|adenine transport;GO:0030183|B cell differentiation;GO:0030218|erythrocyte differentiation;GO:0046902|regulation of mitochondrial membrane permeability;GO:0051503|adenine nucleotide transport;GO:0140021|mitochondrial ADP transmembrane transport;GO:1901029|negative regulation of mitochondri…	GO:0005634|nucleus;GO:0005739|mitochondrion;GO:0005743|mitochondrial inner membrane;GO:0005757|mitochondrial permeability transition pore complex;GO:0005886|plasma membrane;GO:0016020|membrane;GO:0042645|mitochondrial nucleoid;GO:0071817|MMXD complex	GO:0000295|adenine nucleotide transmembrane transporter activity;GO:0003723|RNA binding;GO:0005471|ATP:ADP antiporter activity;GO:0005515|protein binding;GO:0015078|proton transmembrane transporter activity;GO:0015207|adenine transmembrane transporter activity;GO:0017077|oxidative phosphorylation uncoupler activity;GO:0031625|ubiquitin protein ligase binding	hsa04613 Neutrophil extracellular trap formation;hsa05012 Parkinson disease;hsa04217 Necroptosis;hsa05020 Prion disease;hsa05016 Huntington disease;hsa05022 Pathways of neurodegeneration - multiple diseases;hsa05010 Alzheimer disease;hsa05415 Diabetic cardiomyopathy;hsa05017 Spinocerebellar ataxia;hsa05208 Chemical carcinogenesis - reactive oxygen species;hsa05166 Human T-cell leukemia virus 1 in…	R-HSA-162909 Host Interactions of HIV factors;R-HSA-162906 HIV Infection;R-HSA-9837999 Mitochondrial protein degradation;R-HSA-176033 Interactions of Vpr with host cellular proteins;R-HSA-83936 Transport of nucleosides and free purine and pyrimidine bases across the plasma membrane;R-HSA-425397 Transport of vitamins, nucleosides, and related molecules;R-HSA-425407 SLC-mediated transmembrane trans…	WP5124 Alzheimer's disease;WP2059 Alzheimer's disease and miRNA effects;WP111 Electron transport chain: OXPHOS system in mitochondria	Cytoplasm;Mitochondrion;Membrane
A0A994J6V8	PSMC5	A0A140VJS3;A0A994J6V8;P62195	5705	700.351	1549.57	352.994	1152.09	1818.76	4868.56	GO:0000502|proteasome complex;GO:0005515|protein binding;GO:0005524|ATP binding;GO:0005634|nucleus;GO:0005654|nucleoplasm;GO:0005737|cytoplasm;GO:0005829|cytosol;GO:0006357|regulation of transcription by RNA polymerase II;GO:0008134|transcription factor binding;GO:0008540|proteasome regulatory particle, base subcomplex;GO:0016020|membrane;GO:0016887|ATP hydrolysis activity;GO:0022624|proteasome a…	GO:0006357|regulation of transcription by RNA polymerase II;GO:0043069|negative regulation of programmed cell death;GO:0043161|proteasome-mediated ubiquitin-dependent protein catabolic process;GO:0045892|negative regulation of DNA-templated transcription;GO:0045893|positive regulation of DNA-templated transcription;GO:1901800|positive regulation of proteasomal protein catabolic process	GO:0000502|proteasome complex;GO:0005634|nucleus;GO:0005654|nucleoplasm;GO:0005737|cytoplasm;GO:0005829|cytosol;GO:0008540|proteasome regulatory particle, base subcomplex;GO:0016020|membrane;GO:0022624|proteasome accessory complex;GO:0031410|cytoplasmic vesicle;GO:0070062|extracellular exosome;GO:0072562|blood microparticle	GO:0005515|protein binding;GO:0005524|ATP binding;GO:0008134|transcription factor binding;GO:0016887|ATP hydrolysis activity;GO:0031531|thyrotropin-releasing hormone receptor binding;GO:0036402|proteasome-activating activity;GO:0140296|general transcription initiation factor binding;GO:0140297|DNA-binding transcription factor binding	hsa05012 Parkinson disease;hsa05020 Prion disease;hsa05014 Amyotrophic lateral sclerosis;hsa05016 Huntington disease;hsa05022 Pathways of neurodegeneration - multiple diseases;hsa05010 Alzheimer disease;hsa03050 Proteasome;hsa05017 Spinocerebellar ataxia;hsa05169 Epstein-Barr virus infection	R-HSA-9010553 Regulation of expression of SLITs and ROBOs;R-HSA-376176 Signaling by ROBO receptors;R-HSA-68886 M Phase;R-HSA-71291 Metabolism of amino acids and derivatives;R-HSA-8939236 RUNX1 regulates transcription of genes involved in differentiation of HSCs;R-HSA-68867 Assembly of the pre-replicative complex;R-HSA-69002 DNA Replication Pre-Initiation;R-HSA-201681 TCF dependent signaling in re…	WP2359 Parkin-ubiquitin proteasomal system pathway;WP183 Proteasome degradation;WP5124 Alzheimer's disease;WP2059 Alzheimer's disease and miRNA effects;WP2876 Pregnane X receptor pathway;WP2882 Nuclear receptors meta-pathway	Extracellular region;Cytoplasm;Membrane
P62195	PSMC5	A0A140VJS3;A0A994J6V8;P62195	5705	700.351	1549.57	352.994	1152.09	1818.76	4868.56	GO:0000502|proteasome complex;GO:0005515|protein binding;GO:0005524|ATP binding;GO:0005634|nucleus;GO:0005654|nucleoplasm;GO:0005737|cytoplasm;GO:0005829|cytosol;GO:0006357|regulation of transcription by RNA polymerase II;GO:0008134|transcription factor binding;GO:0008540|proteasome regulatory particle, base subcomplex;GO:0016020|membrane;GO:0016887|ATP hydrolysis activity;GO:0022624|proteasome a…	GO:0006357|regulation of transcription by RNA polymerase II;GO:0043069|negative regulation of programmed cell death;GO:0043161|proteasome-mediated ubiquitin-dependent protein catabolic process;GO:0045892|negative regulation of DNA-templated transcription;GO:0045893|positive regulation of DNA-templated transcription;GO:1901800|positive regulation of proteasomal protein catabolic process	GO:0000502|proteasome complex;GO:0005634|nucleus;GO:0005654|nucleoplasm;GO:0005737|cytoplasm;GO:0005829|cytosol;GO:0008540|proteasome regulatory particle, base subcomplex;GO:0016020|membrane;GO:0022624|proteasome accessory complex;GO:0031410|cytoplasmic vesicle;GO:0070062|extracellular exosome;GO:0072562|blood microparticle	GO:0005515|protein binding;GO:0005524|ATP binding;GO:0008134|transcription factor binding;GO:0016887|ATP hydrolysis activity;GO:0031531|thyrotropin-releasing hormone receptor binding;GO:0036402|proteasome-activating activity;GO:0140296|general transcription initiation factor binding;GO:0140297|DNA-binding transcription factor binding	hsa05012 Parkinson disease;hsa05020 Prion disease;hsa05014 Amyotrophic lateral sclerosis;hsa05016 Huntington disease;hsa05022 Pathways of neurodegeneration - multiple diseases;hsa05010 Alzheimer disease;hsa03050 Proteasome;hsa05017 Spinocerebellar ataxia;hsa05169 Epstein-Barr virus infection	R-HSA-9010553 Regulation of expression of SLITs and ROBOs;R-HSA-376176 Signaling by ROBO receptors;R-HSA-68886 M Phase;R-HSA-71291 Metabolism of amino acids and derivatives;R-HSA-8939236 RUNX1 regulates transcription of genes involved in differentiation of HSCs;R-HSA-68867 Assembly of the pre-replicative complex;R-HSA-69002 DNA Replication Pre-Initiation;R-HSA-201681 TCF dependent signaling in re…	WP2359 Parkin-ubiquitin proteasomal system pathway;WP183 Proteasome degradation;WP5124 Alzheimer's disease;WP2059 Alzheimer's disease and miRNA effects;WP2876 Pregnane X receptor pathway;WP2882 Nuclear receptors meta-pathway	Extracellular region;Cytoplasm;Membrane
A0A0S2Z3H3	SLC25A4	A0A0S2Z3H3;P12235	291	230909	548350	184129	556986	513690	775352	GO:0000002|mitochondrial genome maintenance;GO:0005471|ATP:ADP antiporter activity;GO:0005515|protein binding;GO:0005739|mitochondrion;GO:0005743|mitochondrial inner membrane;GO:0005757|mitochondrial permeability transition pore complex;GO:0005886|plasma membrane;GO:0006091|generation of precursor metabolites and energy;GO:0008637|apoptotic mitochondrial changes;GO:0015078|proton transmembrane tr…	GO:0000002|mitochondrial genome maintenance;GO:0006091|generation of precursor metabolites and energy;GO:0008637|apoptotic mitochondrial changes;GO:0015853|adenine transport;GO:0015866|ADP transport;GO:0046902|regulation of mitochondrial membrane permeability;GO:0060546|negative regulation of necroptotic process;GO:0140021|mitochondrial ADP transmembrane transport;GO:1901029|negative regulation o…	GO:0005739|mitochondrion;GO:0005743|mitochondrial inner membrane;GO:0005757|mitochondrial permeability transition pore complex;GO:0005886|plasma membrane;GO:0016020|membrane;GO:0031966|mitochondrial membrane	GO:0005471|ATP:ADP antiporter activity;GO:0005515|protein binding;GO:0015078|proton transmembrane transporter activity;GO:0015207|adenine transmembrane transporter activity;GO:0017077|oxidative phosphorylation uncoupler activity	hsa04613 Neutrophil extracellular trap formation;hsa05012 Parkinson disease;hsa04217 Necroptosis;hsa05020 Prion disease;hsa05016 Huntington disease;hsa05022 Pathways of neurodegeneration - multiple diseases;hsa05010 Alzheimer disease;hsa05415 Diabetic cardiomyopathy;hsa05017 Spinocerebellar ataxia;hsa05208 Chemical carcinogenesis - reactive oxygen species;hsa05166 Human T-cell leukemia virus 1 in…	R-HSA-162909 Host Interactions of HIV factors;R-HSA-162906 HIV Infection;R-HSA-1428517 Aerobic respiration and respiratory electron transport;R-HSA-9609507 Protein localization;R-HSA-176033 Interactions of Vpr with host cellular proteins;R-HSA-1268020 Mitochondrial protein import;R-HSA-83936 Transport of nucleosides and free purine and pyrimidine bases across the plasma membrane;R-HSA-425397 Tran…	WP5124 Alzheimer's disease;WP2059 Alzheimer's disease and miRNA effects;WP2267 Synaptic vesicle pathway;WP706 Sudden infant death syndrome (SIDS) susceptibility pathways;WP111 Electron transport chain: OXPHOS system in mitochondria	Cytoplasm;Mitochondrion;Membrane
P13489	RNH1	A0A140VJT8;P13489	6050	29219.4	152946	70921.2	118780	255537	283465	GO:0005515|protein binding;GO:0005634|nucleus;GO:0005654|nucleoplasm;GO:0005737|cytoplasm;GO:0005829|cytosol;GO:0005886|plasma membrane;GO:0006402|mRNA catabolic process;GO:0008428|ribonuclease inhibitor activity;GO:0016477|cell migration;GO:0030027|lamellipodium;GO:0032311|angiogenin-PRI complex;GO:0034315|regulation of Arp2/3 complex-mediated actin nucleation;GO:0045765|regulation of angiogenes…	GO:0006402|mRNA catabolic process;GO:0016477|cell migration;GO:0034315|regulation of Arp2/3 complex-mediated actin nucleation;GO:0045765|regulation of angiogenesis	GO:0005634|nucleus;GO:0005654|nucleoplasm;GO:0005737|cytoplasm;GO:0005829|cytosol;GO:0005886|plasma membrane;GO:0030027|lamellipodium;GO:0032311|angiogenin-PRI complex;GO:0070062|extracellular exosome	GO:0005515|protein binding;GO:0008428|ribonuclease inhibitor activity	-	-	-	Extracellular region;Cytoplasm;Membrane
Q9H0C2	SLC25A31	Q9H0C2	83447	65673.7	100490	71603.4	154912	219999	401625	GO:0005471|ATP:ADP antiporter activity;GO:0005515|protein binding;GO:0005634|nucleus;GO:0005739|mitochondrion;GO:0005743|mitochondrial inner membrane;GO:0005757|mitochondrial permeability transition pore complex;GO:0005886|plasma membrane;GO:0007141|male meiosis I;GO:0007283|spermatogenesis;GO:0016020|membrane;GO:0030154|cell differentiation;GO:0031514|motile cilium;GO:0046902|regulation of mitoc…	GO:0007141|male meiosis I;GO:0007283|spermatogenesis;GO:0030154|cell differentiation;GO:0046902|regulation of mitochondrial membrane permeability;GO:0140021|mitochondrial ADP transmembrane transport;GO:1901029|negative regulation of mitochondrial outer membrane permeabilization involved in apoptotic signaling pathway;GO:1990544|mitochondrial ATP transmembrane transport	GO:0005634|nucleus;GO:0005739|mitochondrion;GO:0005743|mitochondrial inner membrane;GO:0005757|mitochondrial permeability transition pore complex;GO:0005886|plasma membrane;GO:0016020|membrane;GO:0031514|motile cilium	GO:0005471|ATP:ADP antiporter activity;GO:0005515|protein binding	hsa04613 Neutrophil extracellular trap formation;hsa05012 Parkinson disease;hsa04217 Necroptosis;hsa05020 Prion disease;hsa05016 Huntington disease;hsa05022 Pathways of neurodegeneration - multiple diseases;hsa05010 Alzheimer disease;hsa05415 Diabetic cardiomyopathy;hsa05017 Spinocerebellar ataxia;hsa05208 Chemical carcinogenesis - reactive oxygen species;hsa05166 Human T-cell leukemia virus 1 in…	-	WP5124 Alzheimer's disease;WP2059 Alzheimer's disease and miRNA effects	Cytoplasm;Mitochondrion;Membrane
Q86UG4	SLCO6A1	A0A140VJU7;Q86UG4	133482	6455.95	19458.5	20011.4	10370.3	22125.6	30426.6	GO:0005515|protein binding;GO:0015347|sodium-independent organic anion transmembrane transporter activity;GO:0016323|basolateral plasma membrane;GO:0043252|sodium-independent organic anion transport;GO:0055085|transmembrane transport	GO:0043252|sodium-independent organic anion transport;GO:0055085|transmembrane transport	GO:0016323|basolateral plasma membrane	GO:0005515|protein binding;GO:0015347|sodium-independent organic anion transmembrane transporter activity	-	-	-	Membrane
A0A024RBE8	SLC25A3	A0A024RBE8;Q8NCF7	5250	65256.5	168985	67264.7	84186.4	126260	509923	GO:0005315|phosphate transmembrane transporter activity;GO:0005515|protein binding;GO:0005739|mitochondrion;GO:0005743|mitochondrial inner membrane;GO:0005886|plasma membrane;GO:0015317|phosphate:proton symporter activity;GO:0016020|membrane;GO:0035435|phosphate ion transmembrane transport;GO:0044877|protein-containing complex binding;GO:0070062|extracellular exosome;GO:1902600|proton transmembra…	GO:0035435|phosphate ion transmembrane transport;GO:1902600|proton transmembrane transport;GO:1990547|mitochondrial phosphate ion transmembrane transport	GO:0005739|mitochondrion;GO:0005743|mitochondrial inner membrane;GO:0005886|plasma membrane;GO:0016020|membrane;GO:0070062|extracellular exosome	GO:0005315|phosphate transmembrane transporter activity;GO:0005515|protein binding;GO:0015317|phosphate:proton symporter activity;GO:0044877|protein-containing complex binding	-	-	-	Extracellular region;Cytoplasm;Mitochondrion;Membrane
Q8NA61	CBY2	A0A140VJV5;Q8NA61	220082	2864.21	18537.3	9191.5	5799.18	4569.9	26577.5	GO:0005515|protein binding;GO:0031410|cytoplasmic vesicle;GO:0042802|identical protein binding	-	GO:0031410|cytoplasmic vesicle	GO:0005515|protein binding;GO:0042802|identical protein binding	-	-	-	Cytoplasm
A0A2R8Y5J6	SGCE	A0A2R8Y5J6;A0A2R8Y5M2;A0A2R8Y5Q3;A0A2R8Y5R7;A0A2R8Y5X5;A0A2R8Y652;A0A2R8Y7J1;A0A2R8Y7Q5;A0A2R8YD68;A0A2R8YE99;A0A2R8YEY2;A0A2U3TZN7	8910	296.696	1198.36	864.474	2483.67		2504.94	GO:0005794|Golgi apparatus;GO:0005856|cytoskeleton;GO:0005886|plasma membrane;GO:0007160|cell-matrix adhesion;GO:0007517|muscle organ development;GO:0016010|dystrophin-associated glycoprotein complex;GO:0016012|sarcoglycan complex;GO:0032590|dendrite membrane;GO:0042383|sarcolemma	GO:0007160|cell-matrix adhesion;GO:0007517|muscle organ development	GO:0005794|Golgi apparatus;GO:0005856|cytoskeleton;GO:0005886|plasma membrane;GO:0016010|dystrophin-associated glycoprotein complex;GO:0016012|sarcoglycan complex;GO:0032590|dendrite membrane;GO:0042383|sarcolemma	-	hsa05410 Hypertrophic cardiomyopathy;hsa05416 Viral myocarditis;hsa05414 Dilated cardiomyopathy;hsa04820 Cytoskeleton in muscle cells;hsa05412 Arrhythmogenic right ventricular cardiomyopathy	-	-	Cytoplasm;Membrane;Golgi apparatus
P14868	DARS1	A0A140VJW5;P14868	1615	3021.01	3721.19	3687.34	5594.2	8533.97	14823.9	GO:0003723|RNA binding;GO:0004046|aminoacylase activity;GO:0004815|aspartate-tRNA ligase activity;GO:0005515|protein binding;GO:0005524|ATP binding;GO:0005737|cytoplasm;GO:0005829|cytosol;GO:0006412|translation;GO:0006422|aspartyl-tRNA aminoacylation;GO:0016020|membrane;GO:0017101|aminoacyl-tRNA synthetase multienzyme complex;GO:0045202|synapse;GO:0065003|protein-containing complex assembly;GO:00…	GO:0006412|translation;GO:0006422|aspartyl-tRNA aminoacylation;GO:0065003|protein-containing complex assembly	GO:0005737|cytoplasm;GO:0005829|cytosol;GO:0016020|membrane;GO:0017101|aminoacyl-tRNA synthetase multienzyme complex;GO:0045202|synapse;GO:0070062|extracellular exosome	GO:0003723|RNA binding;GO:0004046|aminoacylase activity;GO:0004815|aspartate-tRNA ligase activity;GO:0005515|protein binding;GO:0005524|ATP binding	hsa00970 Aminoacyl-tRNA biosynthesis	R-HSA-2408522 Selenoamino acid metabolism;R-HSA-72766 Translation;R-HSA-71291 Metabolism of amino acids and derivatives;R-HSA-379716 Cytosolic tRNA aminoacylation;R-HSA-379724 tRNA Aminoacylation;R-HSA-9856649 Transcriptional and post-translational regulation of MITF-M expression and activity;R-HSA-9730414 MITF-M-regulated melanocyte development	WP106 Alanine and aspartate metabolism	Extracellular region;Cytoplasm;Membrane
Q02383	SEMG2	Q02383	6407	5.6066e+06	11761791	6.97018e+06	7324597	4.86621e+06	9303478	GO:0002020|protease binding;GO:0005515|protein binding;GO:0005615|extracellular space;GO:0005634|nucleus;GO:0008270|zinc ion binding;GO:0019731|antibacterial humoral response;GO:0048240|sperm capacitation;GO:0050817|coagulation;GO:0070062|extracellular exosome;GO:1900005|positive regulation of serine-type endopeptidase activity;GO:1901318|negative regulation of flagellated sperm motility	GO:0019731|antibacterial humoral response;GO:0048240|sperm capacitation;GO:0050817|coagulation;GO:1900005|positive regulation of serine-type endopeptidase activity;GO:1901318|negative regulation of flagellated sperm motility	GO:0005615|extracellular space;GO:0005634|nucleus;GO:0070062|extracellular exosome	GO:0002020|protease binding;GO:0005515|protein binding;GO:0008270|zinc ion binding	-	-	WP4286 Genotoxicity pathway	Extracellular region
Q6URK8	SPMIP8	A0A140VJW9;Q6URK8	374739	1575.43	3421.58	2829.68	2638.25	5130.06	5593.59	GO:0005515|protein binding;GO:0030317|flagellated sperm motility;GO:0036126|sperm flagellum;GO:0160111|axonemal A tubule inner sheath	GO:0030317|flagellated sperm motility	GO:0036126|sperm flagellum;GO:0160111|axonemal A tubule inner sheath	GO:0005515|protein binding	-	-	-	Cytoplasm
P04279	SEMG1	P04279	6406	1.01657e+06	734070	597760	552749	264510	604212	GO:0005515|protein binding;GO:0005576|extracellular region;GO:0005615|extracellular space;GO:0005634|nucleus;GO:0007320|insemination;GO:0008270|zinc ion binding;GO:0019731|antibacterial humoral response;GO:0031640|killing of cells of another organism;GO:0032991|protein-containing complex;GO:0048240|sperm capacitation;GO:0050817|coagulation;GO:0061844|antimicrobial humoral immune response mediated…	GO:0007320|insemination;GO:0019731|antibacterial humoral response;GO:0031640|killing of cells of another organism;GO:0048240|sperm capacitation;GO:0050817|coagulation;GO:0061844|antimicrobial humoral immune response mediated by antimicrobial peptide;GO:0090281|negative regulation of calcium ion import;GO:1900005|positive regulation of serine-type endopeptidase activity;GO:1901318|negative regulat…	GO:0005576|extracellular region;GO:0005615|extracellular space;GO:0005634|nucleus;GO:0032991|protein-containing complex;GO:0070062|extracellular exosome	GO:0005515|protein binding;GO:0008270|zinc ion binding	-	R-HSA-977225 Amyloid fiber formation;R-HSA-6803157 Antimicrobial peptides	WP4673 Male infertility	Extracellular region
A0A5F9ZHJ7	ACAT1	A0A140VJX1;A0A5F9ZHJ7;A0A5F9ZHL1;P24752	38	14881.7	7596.2	2069.8	16381.8	26168.8	25339.4	GO:0001889|liver development;GO:0003985|acetyl-CoA C-acetyltransferase activity;GO:0005739|mitochondrion;GO:0005759|mitochondrial matrix;GO:0005783|endoplasmic reticulum;GO:0006085|acetyl-CoA biosynthetic process;GO:0006550|isoleucine catabolic process;GO:0006635|fatty acid beta-oxidation;GO:0009725|response to hormone;GO:0014070|response to organic cyclic compound;GO:0015936|coenzyme A metabolic…	GO:0001889|liver development;GO:0006085|acetyl-CoA biosynthetic process;GO:0006550|isoleucine catabolic process;GO:0006635|fatty acid beta-oxidation;GO:0009725|response to hormone;GO:0014070|response to organic cyclic compound;GO:0015936|coenzyme A metabolic process;GO:0015937|coenzyme A biosynthetic process;GO:0042594|response to starvation;GO:0046356|acetyl-CoA catabolic process;GO:0046952|keto…	GO:0005739|mitochondrion;GO:0005759|mitochondrial matrix;GO:0005783|endoplasmic reticulum;GO:0070062|extracellular exosome	GO:0003985|acetyl-CoA C-acetyltransferase activity;GO:0016453|C-acetyltransferase activity;GO:0019899|enzyme binding;GO:0030955|potassium ion binding;GO:0034736|cholesterol O-acyltransferase activity;GO:0042802|identical protein binding;GO:0120225|coenzyme A binding	hsa01200 Carbon metabolism;hsa00071 Fatty acid degradation;hsa00620 Pyruvate metabolism;hsa01212 Fatty acid metabolism;hsa00280 Valine, leucine and isoleucine degradation;hsa01100 Metabolic pathways;hsa00650 Butanoate metabolism;hsa00630 Glyoxylate and dicarboxylate metabolism;hsa00380 Tryptophan metabolism;hsa00900 Terpenoid backbone biosynthesis;hsa00310 Lysine degradation;hsa04975 Fat digestio…	R-HSA-71291 Metabolism of amino acids and derivatives;R-HSA-1428517 Aerobic respiration and respiratory electron transport;R-HSA-9837999 Mitochondrial protein degradation;R-HSA-71403 Citric acid cycle (TCA cycle);R-HSA-9854311 Maturation of TCA enzymes and regulation of TCA cycle;R-HSA-74182 Ketone body metabolism;R-HSA-70895 Branched-chain amino acid catabolism	WP143 Fatty acid beta-oxidation;WP465 Tryptophan metabolism;WP4846 SARS-CoV-2 and COVID-19 pathway;WP4190 Mevalonate arm of cholesterol biosynthesis pathway	Extracellular region;Cytoplasm;Mitochondrion;Endoplasmic reticulum
A0A5F9ZHL1	ACAT1	A0A140VJX1;A0A5F9ZHJ7;A0A5F9ZHL1;P24752	38	14881.7	7596.2	2069.8	16381.8	26168.8	25339.4	GO:0001889|liver development;GO:0003985|acetyl-CoA C-acetyltransferase activity;GO:0005739|mitochondrion;GO:0005759|mitochondrial matrix;GO:0005783|endoplasmic reticulum;GO:0006085|acetyl-CoA biosynthetic process;GO:0006550|isoleucine catabolic process;GO:0006635|fatty acid beta-oxidation;GO:0009725|response to hormone;GO:0014070|response to organic cyclic compound;GO:0015936|coenzyme A metabolic…	GO:0001889|liver development;GO:0006085|acetyl-CoA biosynthetic process;GO:0006550|isoleucine catabolic process;GO:0006635|fatty acid beta-oxidation;GO:0009725|response to hormone;GO:0014070|response to organic cyclic compound;GO:0015936|coenzyme A metabolic process;GO:0015937|coenzyme A biosynthetic process;GO:0042594|response to starvation;GO:0046356|acetyl-CoA catabolic process;GO:0046952|keto…	GO:0005739|mitochondrion;GO:0005759|mitochondrial matrix;GO:0005783|endoplasmic reticulum;GO:0070062|extracellular exosome	GO:0003985|acetyl-CoA C-acetyltransferase activity;GO:0016453|C-acetyltransferase activity;GO:0019899|enzyme binding;GO:0030955|potassium ion binding;GO:0034736|cholesterol O-acyltransferase activity;GO:0042802|identical protein binding;GO:0120225|coenzyme A binding	hsa01200 Carbon metabolism;hsa00071 Fatty acid degradation;hsa00620 Pyruvate metabolism;hsa01212 Fatty acid metabolism;hsa00280 Valine, leucine and isoleucine degradation;hsa01100 Metabolic pathways;hsa00650 Butanoate metabolism;hsa00630 Glyoxylate and dicarboxylate metabolism;hsa00380 Tryptophan metabolism;hsa00900 Terpenoid backbone biosynthesis;hsa00310 Lysine degradation;hsa04975 Fat digestio…	R-HSA-71291 Metabolism of amino acids and derivatives;R-HSA-1428517 Aerobic respiration and respiratory electron transport;R-HSA-9837999 Mitochondrial protein degradation;R-HSA-71403 Citric acid cycle (TCA cycle);R-HSA-9854311 Maturation of TCA enzymes and regulation of TCA cycle;R-HSA-74182 Ketone body metabolism;R-HSA-70895 Branched-chain amino acid catabolism	WP143 Fatty acid beta-oxidation;WP465 Tryptophan metabolism;WP4846 SARS-CoV-2 and COVID-19 pathway;WP4190 Mevalonate arm of cholesterol biosynthesis pathway	Extracellular region;Cytoplasm;Mitochondrion;Endoplasmic reticulum
P24752	ACAT1	A0A140VJX1;A0A5F9ZHJ7;A0A5F9ZHL1;P24752	38	14881.7	7596.2	2069.8	16381.8	26168.8	25339.4	GO:0001889|liver development;GO:0003985|acetyl-CoA C-acetyltransferase activity;GO:0005739|mitochondrion;GO:0005759|mitochondrial matrix;GO:0005783|endoplasmic reticulum;GO:0006085|acetyl-CoA biosynthetic process;GO:0006550|isoleucine catabolic process;GO:0006635|fatty acid beta-oxidation;GO:0009725|response to hormone;GO:0014070|response to organic cyclic compound;GO:0015936|coenzyme A metabolic…	GO:0001889|liver development;GO:0006085|acetyl-CoA biosynthetic process;GO:0006550|isoleucine catabolic process;GO:0006635|fatty acid beta-oxidation;GO:0009725|response to hormone;GO:0014070|response to organic cyclic compound;GO:0015936|coenzyme A metabolic process;GO:0015937|coenzyme A biosynthetic process;GO:0042594|response to starvation;GO:0046356|acetyl-CoA catabolic process;GO:0046952|keto…	GO:0005739|mitochondrion;GO:0005759|mitochondrial matrix;GO:0005783|endoplasmic reticulum;GO:0070062|extracellular exosome	GO:0003985|acetyl-CoA C-acetyltransferase activity;GO:0016453|C-acetyltransferase activity;GO:0019899|enzyme binding;GO:0030955|potassium ion binding;GO:0034736|cholesterol O-acyltransferase activity;GO:0042802|identical protein binding;GO:0120225|coenzyme A binding	hsa01200 Carbon metabolism;hsa00071 Fatty acid degradation;hsa00620 Pyruvate metabolism;hsa01212 Fatty acid metabolism;hsa00280 Valine, leucine and isoleucine degradation;hsa01100 Metabolic pathways;hsa00650 Butanoate metabolism;hsa00630 Glyoxylate and dicarboxylate metabolism;hsa00380 Tryptophan metabolism;hsa00900 Terpenoid backbone biosynthesis;hsa00310 Lysine degradation;hsa04975 Fat digestio…	R-HSA-71291 Metabolism of amino acids and derivatives;R-HSA-1428517 Aerobic respiration and respiratory electron transport;R-HSA-9837999 Mitochondrial protein degradation;R-HSA-71403 Citric acid cycle (TCA cycle);R-HSA-9854311 Maturation of TCA enzymes and regulation of TCA cycle;R-HSA-74182 Ketone body metabolism;R-HSA-70895 Branched-chain amino acid catabolism	WP143 Fatty acid beta-oxidation;WP465 Tryptophan metabolism;WP4846 SARS-CoV-2 and COVID-19 pathway;WP4190 Mevalonate arm of cholesterol biosynthesis pathway	Extracellular region;Cytoplasm;Mitochondrion;Endoplasmic reticulum
P31040	SDHA	P31040	6389	21129.3	35210.9	13471.6	39524.9	42003.4	92023.8	GO:0005515|protein binding;GO:0005730|nucleolus;GO:0005739|mitochondrion;GO:0005743|mitochondrial inner membrane;GO:0005759|mitochondrial matrix;GO:0006099|tricarboxylic acid cycle;GO:0006105|succinate metabolic process;GO:0006121|mitochondrial electron transport, succinate to ubiquinone;GO:0007399|nervous system development;GO:0008177|succinate dehydrogenase (quinone) activity;GO:0009055|electro…	GO:0006099|tricarboxylic acid cycle;GO:0006105|succinate metabolic process;GO:0006121|mitochondrial electron transport, succinate to ubiquinone;GO:0007399|nervous system development;GO:0022904|respiratory electron transport chain;GO:0042776|proton motive force-driven mitochondrial ATP synthesis	GO:0005730|nucleolus;GO:0005739|mitochondrion;GO:0005743|mitochondrial inner membrane;GO:0005759|mitochondrial matrix;GO:0045273|respiratory chain complex II (succinate dehydrogenase)	GO:0005515|protein binding;GO:0008177|succinate dehydrogenase (quinone) activity;GO:0009055|electron transfer activity;GO:0050660|flavin adenine dinucleotide binding	hsa01200 Carbon metabolism;hsa05012 Parkinson disease;hsa05020 Prion disease;hsa05014 Amyotrophic lateral sclerosis;hsa05016 Huntington disease;hsa05022 Pathways of neurodegeneration - multiple diseases;hsa00020 Citrate cycle (TCA cycle);hsa05010 Alzheimer disease;hsa05415 Diabetic cardiomyopathy;hsa01100 Metabolic pathways;hsa05208 Chemical carcinogenesis - reactive oxygen species;hsa04714 Therm…	R-HSA-1428517 Aerobic respiration and respiratory electron transport;R-HSA-71403 Citric acid cycle (TCA cycle);R-HSA-9854311 Maturation of TCA enzymes and regulation of TCA cycle;R-HSA-611105 Respiratory electron transport	WP3925 Amino acid metabolism;WP78 TCA cycle (aka Krebs or citric acid cycle);WP2453 TCA cycle and deficiency of pyruvate dehydrogenase complex (PDHc);WP111 Electron transport chain: OXPHOS system in mitochondria;WP4396 Nonalcoholic fatty liver disease	Cytoplasm;Mitochondrion;Membrane;Nucleolus
A0A804HK20	TTC21A	A0A140VJY5;A0A804HK20;Q8NDW8	199223	604.645	7269.38	2874.12	1582.25	1910.26	2696.9	GO:0005929|cilium;GO:0007286|spermatid development;GO:0030317|flagellated sperm motility;GO:0030991|intraciliary transport particle A;GO:0035721|intraciliary retrograde transport;GO:0061512|protein localization to cilium	GO:0007286|spermatid development;GO:0030317|flagellated sperm motility;GO:0035721|intraciliary retrograde transport;GO:0061512|protein localization to cilium	GO:0005929|cilium;GO:0030991|intraciliary transport particle A	-	-	-	-	-
Q8NDW8	TTC21A	A0A140VJY5;A0A804HK20;Q8NDW8	199223	604.645	7269.38	2874.12	1582.25	1910.26	2696.9	GO:0005929|cilium;GO:0007286|spermatid development;GO:0030317|flagellated sperm motility;GO:0030991|intraciliary transport particle A;GO:0035721|intraciliary retrograde transport;GO:0061512|protein localization to cilium	GO:0007286|spermatid development;GO:0030317|flagellated sperm motility;GO:0035721|intraciliary retrograde transport;GO:0061512|protein localization to cilium	GO:0005929|cilium;GO:0030991|intraciliary transport particle A	-	-	-	-	-
A0A384NPM7	SCCPDH	A0A384NPM7;Q8NBX0	51097	110724	224685	96644.2	350960	344002	632831	GO:0005576|extracellular region;GO:0005634|nucleus;GO:0005739|mitochondrion;GO:0005811|lipid droplet;GO:0009247|glycolipid biosynthetic process;GO:0016020|membrane;GO:0016491|oxidoreductase activity;GO:0030496|midbody;GO:0031093|platelet alpha granule lumen	GO:0009247|glycolipid biosynthetic process	GO:0005576|extracellular region;GO:0005634|nucleus;GO:0005739|mitochondrion;GO:0005811|lipid droplet;GO:0016020|membrane;GO:0030496|midbody;GO:0031093|platelet alpha granule lumen	GO:0016491|oxidoreductase activity	-	R-HSA-114608 Platelet degranulation;R-HSA-76005 Response to elevated platelet cytosolic Ca2+;R-HSA-76002 Platelet activation, signaling and aggregation	-	Extracellular region;Cytoplasm;Mitochondrion;Membrane
B4DZQ3		A0A140VJY8;B4DZQ3;F5H6S7;Q86VQ3		661.883	179.019	560.725	2610.4	614.138	2248.35	-	-	-	-	-	-	-	-
F5H6S7	TXNDC2	A0A140VJY8;B4DZQ3;F5H6S7;Q86VQ3	84203	661.883	179.019	560.725	2610.4	614.138	2248.35	GO:0004791|thioredoxin-disulfide reductase (NADPH) activity;GO:0005515|protein binding;GO:0005737|cytoplasm;GO:0007283|spermatogenesis;GO:0030154|cell differentiation;GO:0045454|cell redox homeostasis;GO:0098869|cellular oxidant detoxification	GO:0007283|spermatogenesis;GO:0030154|cell differentiation;GO:0045454|cell redox homeostasis;GO:0098869|cellular oxidant detoxification	GO:0005737|cytoplasm	GO:0004791|thioredoxin-disulfide reductase (NADPH) activity;GO:0005515|protein binding	-	-	-	Cytoplasm
Q86VQ3	TXNDC2	A0A140VJY8;B4DZQ3;F5H6S7;Q86VQ3	84203	661.883	179.019	560.725	2610.4	614.138	2248.35	GO:0004791|thioredoxin-disulfide reductase (NADPH) activity;GO:0005515|protein binding;GO:0005737|cytoplasm;GO:0007283|spermatogenesis;GO:0030154|cell differentiation;GO:0045454|cell redox homeostasis;GO:0098869|cellular oxidant detoxification	GO:0007283|spermatogenesis;GO:0030154|cell differentiation;GO:0045454|cell redox homeostasis;GO:0098869|cellular oxidant detoxification	GO:0005737|cytoplasm	GO:0004791|thioredoxin-disulfide reductase (NADPH) activity;GO:0005515|protein binding	-	-	-	Cytoplasm
F6S232	SAXO1	B3KQ57;F6S232;Q8IYX7	158297	2141.55	6065.93	3228.68	2901.52	2347.86	5659.2	GO:0005515|protein binding;GO:0005813|centrosome;GO:0005814|centriole;GO:0005856|cytoskeleton;GO:0005879|axonemal microtubule;GO:0008017|microtubule binding;GO:0009631|cold acclimation;GO:0030030|cell projection organization;GO:0031514|motile cilium;GO:0036064|ciliary basal body;GO:0036126|sperm flagellum;GO:0045724|positive regulation of cilium assembly;GO:0050821|protein stabilization;GO:007041…	GO:0009631|cold acclimation;GO:0030030|cell projection organization;GO:0045724|positive regulation of cilium assembly;GO:0050821|protein stabilization;GO:0070417|cellular response to cold	GO:0005813|centrosome;GO:0005814|centriole;GO:0005856|cytoskeleton;GO:0005879|axonemal microtubule;GO:0031514|motile cilium;GO:0036064|ciliary basal body;GO:0036126|sperm flagellum	GO:0005515|protein binding;GO:0008017|microtubule binding	-	-	-	Cytoplasm;Centrosome
Q9NQT6	FSCN3	A0A140VK18;Q9NQT6	29999	7927.81	52287.7	24015.9	45016.3	73982.2	75835.2	GO:0001726|ruffle;GO:0005737|cytoplasm;GO:0005856|cytoskeleton;GO:0005902|microvillus;GO:0007163|establishment or maintenance of cell polarity;GO:0015629|actin cytoskeleton;GO:0016477|cell migration;GO:0030027|lamellipodium;GO:0030175|filopodium;GO:0030426|growth cone;GO:0030674|protein-macromolecule adaptor activity;GO:0031253|cell projection membrane;GO:0051015|actin filament binding;GO:0051017…	GO:0007163|establishment or maintenance of cell polarity;GO:0016477|cell migration;GO:0051017|actin filament bundle assembly	GO:0001726|ruffle;GO:0005737|cytoplasm;GO:0005856|cytoskeleton;GO:0005902|microvillus;GO:0015629|actin cytoskeleton;GO:0030027|lamellipodium;GO:0030175|filopodium;GO:0030426|growth cone;GO:0031253|cell projection membrane	GO:0030674|protein-macromolecule adaptor activity;GO:0051015|actin filament binding	-	-	-	Cytoplasm;Membrane
P49591	SARS1	P49591;Q0VGA5;Q53HA4;Q5T5C7	6301	1049.31	584.069	1514.26	866.688	3273.85	1030.78	GO:0000049|tRNA binding;GO:0000122|negative regulation of transcription by RNA polymerase II;GO:0000978|RNA polymerase II cis-regulatory region sequence-specific DNA binding;GO:0001514|selenocysteine incorporation;GO:0002181|cytoplasmic translation;GO:0004828|serine-tRNA ligase activity;GO:0005515|protein binding;GO:0005524|ATP binding;GO:0005634|nucleus;GO:0005737|cytoplasm;GO:0005829|cytosol;GO…	GO:0000122|negative regulation of transcription by RNA polymerase II;GO:0001514|selenocysteine incorporation;GO:0002181|cytoplasmic translation;GO:0006400|tRNA modification;GO:0006412|translation;GO:0006434|seryl-tRNA aminoacylation;GO:0016525|negative regulation of angiogenesis;GO:1904046|negative regulation of vascular endothelial growth factor production	GO:0005634|nucleus;GO:0005737|cytoplasm;GO:0005829|cytosol;GO:0070062|extracellular exosome	GO:0000049|tRNA binding;GO:0000978|RNA polymerase II cis-regulatory region sequence-specific DNA binding;GO:0004828|serine-tRNA ligase activity;GO:0005515|protein binding;GO:0005524|ATP binding;GO:0019899|enzyme binding;GO:0042803|protein homodimerization activity;GO:0060090|molecular adaptor activity;GO:0098619|selenocysteine-tRNA ligase activity	hsa00970 Aminoacyl-tRNA biosynthesis	R-HSA-2408557 Selenocysteine synthesis;R-HSA-2408522 Selenoamino acid metabolism;R-HSA-72766 Translation;R-HSA-71291 Metabolism of amino acids and derivatives;R-HSA-379716 Cytosolic tRNA aminoacylation;R-HSA-379724 tRNA Aminoacylation	WP3888 VEGFA-VEGFR2 signaling pathway	Extracellular region;Cytoplasm
[truncated: 938 more rows]
