# Supplementary material for: Alterations in the protein lactylation landscape of sperm from patients with varicocele-associated asthenozoospermia
Source: Front Endocrinol (Lausanne). 2026 Jun 23;17:1791920. doi: 10.3389/fendo.2026.1791920 (PMC13337366; doi:10.3389/fendo.2026.1791920)
Supplement: Supplementary file 6 [file Table6.xlsx]

## Sheet: N.vs.A.diff
IDs	Accession	GeneSymbol	N-1	N-2	N-3	A-1	A-2	A-3	P.value	FC	Log2FC	Mean.A	SD.A	SE.A	CV.A	Mean.N	SD.N	SE.N	CV.N	FDR	NLP	Significant
Q4G0F5_K265_M2	Q4G0F5	VPS26B	8415.57128958425	782.235042486668	3334.72840440777	14580.7810344816	10432.3611670389	21570.1549812746	0.0452776949440237	0.269034943733167	-1.89413	15527.7657275984	5628.96062953498	3249.88193471983	36.2509373742696	4177.51157882623	3885.82914892376	2243.48450515603	93.0177948187897	0.392027472855192	1.3441156908872	Down
P21796_K20_M1	P21796	VDAC1	2702.00674372755	3649.76573762273	3062.21726291548	11412.9105682108	8900.17875476574	7316.11164418231	0.00770948969559731	0.340726094665408	-1.55332	9209.73365571962	2065.86750144066	1192.72915806686	22.4313490342652	3137.99658142192	478.402191113582	276.205633820333	15.2454656562055	0.392027472855192	2.11297436769753	Down
P68371_K252_M1	P68371	TUBB4B	6422.32396877209	6986.98391807967	2211.02206558355	23508.7872176003	15174.9892006896	21043.6372725008	0.00708592922803526	0.261526977098019	-1.93497	19909.1378969302	4281.16385712386	2471.73110535536	21.5035120018129	5206.77665081177	2609.71633818217	1506.72043035804	50.1215341698072	0.392027472855192	2.14960318957372	Down
Q8IZ29_K252_M1	Q8IZ29	TUBB2C	6422.32396877209	6986.98391807967	2211.02206558355	23508.7872176003	15174.9892006896	21043.6372725008	0.00708592922803526	0.261526977098019	-1.93497	19909.1378969302	4281.16385712386	2471.73110535536	21.5035120018129	5206.77665081177	2609.71633818217	1506.72043035804	50.1215341698072	0.392027472855192	2.14960318957372	Down
P68363_K60_M1	P68363	TUBA1B	9458.20869427587	4059.46124553278	7689.82196825879	18308.7816224035	18169.7019902479	12403.9577037361	0.0213468917574653	0.433846823868794	-1.20474	16294.1471054625	3369.72045902897	1945.50901411417	20.6805574861866	7069.16396935581	2752.36821074674	1589.0805273836	38.9348474965074	0.392027472855192	1.67066535206064	Down
P60174_K156_M1	P60174	TPI1	1233.66646083404	2580.88128339628	2069.93850807508	7236.79391168332	3761.09519329814	6204.66987721637	0.0267576347767506	0.34207040117665	-1.54763	5734.18632739928	1784.97520241388	1030.55591361046	31.1286571537596	1961.49541743513	680.122689272685	392.669017733557	34.6736822950124	0.392027472855192	1.5725522783782	Down
Q9BXF9_K239_M1	Q9BXF9	TEKT3	382.587237913987	758.72133870598	462.146254074042	1699.48888634978	904.973222658732	1910.51266026786	0.0411646037285344	0.355141481986842	-1.49353	1504.99158975879	530.235126083441	306.13139277807	35.231766721595	534.48494356467	198.226839612012	114.446319210604	37.0874506379856	0.392027472855192	1.38547606097247	Down
P17987_K247_M1	P17987	TCP1	470.286427299917	701.772296240678	278.559668586065	5063.73282401463	2846.20049716331	8202.82946247084	0.0350004696611926	0.0900291533863296	-3.47346	5370.92092788293	2691.49435562506	1553.93499074249	50.1123437072453	483.53946404222	211.917352495614	122.350540509295	43.8262785676393	0.392027472855192	1.45592612793842	Down
A0A669KB53_K193_M1	A0A669KB53	STAT1	2911.64117623069	2812.26284270184	1953.65795383928	459.069984550904	831.154264430164	1146.40730329067	0.00858948850601454	3.15089163382696	1.65576013771666	812.210517423913	344.060018886342	198.643144521418	42.3609410990635	2559.18732425727	526.752671680788	304.120796791258	20.5828102807466	0.392027472855192	2.06603269712677	Up
D6RI10_K127_M1	D6RI10	SPINK2	818.05973772516	271.598710316259	530.360295536393	1313.59332828992	1586.37996592295	1379.78932047552	0.00758154371023209	0.378530046974525	-1.40152	1426.58753822946	142.287358210393	82.149644565051	9.97396615331335	540.006247859271	273.358184286404	157.823421282942	50.6213002849631	0.392027472855192	2.12024235682483	Down
G3V1R7_K337_M1	G3V1R7	SLC27A2	2456.70705013652	1544.80914445431	2336.42237871432	770.45796394571	557.369139936244	924.940271747434	0.0111500218369498	2.81340126009878	1.49231533106366	750.922458543129	184.562621388353	106.557279140909	24.5781197896817	2112.64619110172	495.425356843716	286.033963137086	23.4504650580114	0.392027472855192	1.95272428206358	Up
Q02383_K487_M1	Q02383	SEMG2	9276.70135472045	4017.92467289012	6178.89113619962	14805.7372773098	18466.7938183637	18113.042990225	0.0051941268790305	0.378968562874424	-1.39985	17128.5246952995	2019.35409326365	1165.87462933494	11.7894222017721	6491.17238793673	2643.25986851094	1526.08679662293	40.7208391726463	0.392027472855192	2.28448744589081	Down
P04279_K394_M1	P04279	SEMG1	3570.59657304211	2687.71794260146	320.85704317197	13686.6560256407	11762.619704655	10814.5163087137	0.00153726326098263	0.181425360914773	-2.46255	12087.9306796698	1463.44356270961	844.919534874216	12.1066508527461	2193.05718627185	1680.39242467038	970.17501872765	76.6232834779384	0.392027472855192	2.81325175188765	Down
F6S232_K250_M1	F6S232	SAXO1	4266.77107339391	2430.26661757714	2356.64398980062	10927.2386324753	22414.0632823292	22764.5247165261	0.0163710916360391	0.161367940272284	-2.63157	18701.9422104435	6735.37063554552	3888.66804952411	36.0142842906677	3017.89389359056	1082.18562663961	624.800162853522	35.8589686979376	0.392027472855192	1.78592236055743	Down
P23396_K141_M1	P23396	RPS3	538.165327091447	280.573514514869	305.812075851455	1622.70346754523	1348.95564948549	2453.82848237996	0.0138078567726211	0.20727186208663	-2.2704	1808.49586647023	575.391263264217	332.202300734955	31.8160120756731	374.850305819257	141.996807620584	81.9818951038115	37.8809368476415	0.392027472855192	1.85987372649437	Down
P13489_K89_M1	P13489	RNH1	459.707746936284	512.411688977742	381.17627691924	1805.93400313179	1288.91673402184	1790.18055325012	0.00248981407703839	0.277029077683025	-1.85189	1628.34376346792	294.05794332875	169.774432738202	18.0587140090425	451.098570944422	66.0399256358253	38.1281688431066	14.6397993453102	0.392027472855192	2.60383308195285	Down
B5MDF5_K159_M1	B5MDF5	RAN	996.658347556245	910.361534993693	606.521493890175	3665.70245202393	2449.60273509442	4205.29707904221	0.00812062797229406	0.243545997764256	-2.03773	3440.20075538685	899.307466182848	519.215407684908	26.1411333270206	837.847125480038	204.927903999067	118.315180538327	24.4588657962698	0.392027472855192	2.0904103852469	Down
P61019_K29_M1	P61019	RAB2A	7063.82426933069	8515.24350157499	6239.85191741724	23130.0788370301	12088.6918278038	23194.8185643452	0.0313101425485317	0.373524722179267	-1.42072	19471.1964097264	6393.51845501786	3691.2996010734	32.8357760893631	7272.97322944097	1152.02394981632	665.121337539347	15.8397936232314	0.392027472855192	1.50431495512662	Down
P62937_K155_M1	P62937	PPIA	4879.71360076321	11431.5735034296	12768.0056253428	22952.4734254801	15760.7689242089	20865.0323157368	0.0349546801586513	0.488085512593918	-1.03479	19859.4248884753	3699.80920207026	2136.08583876552	18.6299916681742	9693.09757651187	4221.73088645118	2437.41746373874	43.5539914163373	0.392027472855192	1.45649466738616	Down
P07205_K75_M1	P07205	PGK2	1436.1823153927	1345.43817434554	1679.43092579115	12894.2778139963	5810.80180175307	13648.178172591	0.0204480211616896	0.137885694377803	-2.85846	10784.4192627801	4323.74194698842	2496.31357700024	40.0924875195718	1487.0171385098	172.701835356669	99.7094511327155	11.6139774642908	0.392027472855192	1.68934871406941	Down
Q5BJF6_K64_M1	Q5BJF6	ODF2	14889.5952990885	26094.0402755539	29208.1798784737	10571.8628723895	12108.4551263715	6140.09934173972	0.0426784562453486	2.43548920974427	1.2842115914383	9606.80578016691	3099.00291810507	1789.2101689874	32.258411266135	23397.2718177054	7530.59666797306	4347.79201341275	32.1857895512179	0.392027472855192	1.36979129815694	Up
A0A1B0GVI3_K343_M1	A0A1B0GVI3	KRT10	17067.4971872835	16341.3906577993	15700.3881280772	6037.25471590132	11772.5484232075	5604.59854675766	0.0134111393881791	2.09739615096821	1.06859937982257	7804.80056195549	3442.97330196255	1987.80156270077	44.1135333905305	16369.8	683.995871702169	394.90520065184	4.17841145983906	0.392027472855192	1.87253432364144	Up
Q14974_K191_M1	Q14974	KPNB1	71150.7452270127	74120.177743466	56549.531209517	207511.170159387	101412.538847427	161118.221066676	0.0456053671304486	0.42936691658219	-1.21972	156680.64335783	53188.3348442996	30708.2994401044	33.9469724558299	67273.4847266652	9405.14575357073	5430.06343259173	13.9804646537699	0.392027472855192	1.34098404378351	Down
Q9NSE4_K241_M1	Q9NSE4	IARS2	1439.53818284099	1389.95584098814	1648.95415334844	348.974864760496	845.398086446078	648.656665685679	0.0059517988956792	2.42993825825176	1.28091965718676	614.343205630751	249.984127321874	144.328403202418	40.6912821743041	1492.81605905919	137.473381140177	79.370293607689	9.20899666813712	0.392027472855192	2.22535175151667	Up
A0A024R3X4_K481_M1	A0A024R3X4	HSPD1	23720.4431280103	24581.2309547667	26772.2	7771.17826542861	7050.01470261087	1727.14774701453	0.00076259884632325	4.53664156052409	2.18162467703877	5516.11357168467	3301.09311236031	1905.88699704125	59.8445457922675	25024.6300818757	1573.46171020601	908.438541947009	6.28765222525949	0.392027472855192	3.11770385607235	Up
E9PDE8_K362_M1	E9PDE8	HSPA4L	468.973567011074	792.33957294423	263.317290449234	1271.92608371985	1905.23076722815	2315.38190232073	0.0177454164444052	0.277582097986509	-1.84901	1830.84625108958	525.69	303.507168242578	28.7129427468118	508.210143468179	266.684786861023	153.97053348299	52.4752979232343	0.392027472855192	1.75091380429695	Down
P54652_K160_M1	P54652	HSPA2	227.908110250617	627.091612961192	791.171288782142	5012.22462102162	3362.67032265932	8138.74187854082	0.0245928025229316	0.0996855525960679	-3.32647	5504.54560740725	2425.79880492012	1400.5355930205	44.0690109217338	548.72367066465	289.693808800265	167.254798493401	52.7941155608194	0.392027472855192	1.60919197752837	Down
P07900_K58_M1	P07900	HSP90AA1	1049.77136008944	754.553267309952	1242.27798468776	4641.55058667795	3121.71355225378	2737.83027299152	0.0142245468548584	0.290122390350852	-1.78527	3500.36480397442	1006.76230362871	581.254487010006	28.7616394292848	1015.53420402905	245.658273067779	141.830870084341	24.1900540713596	0.392027472855192	1.84696155984109	Down
V9HWF5_K155_M1	V9HWF5	HEL-S-69p	4879.71360076321	11431.5735034296	12768.0056253428	22952.4734254801	15760.7689242089	20865.0323157368	0.0349546801586513	0.488085512593918	-1.03479	19859.4248884753	3699.80920207026	2136.08583876552	18.6299916681742	9693.09757651187	4221.73088645118	2437.41746373874	43.5539914163373	0.392027472855192	1.45649466738616	Down
V9HW37_K370_M1	V9HW37	HEL-S-69	2354.81	1724.54300521547	1655.81378730419	482.302470195462	1166.61395499185	1146.40730329067	0.0362693781855641	2.05169967200485	1.03681956456115	931.774576159327	389.385358896476	224.811741777379	41.7896526541301	1911.72159228855	385.259768816494	222.429831234136	20.1525039195322	0.392027472855192	1.44045989004662	Up
V9HWK1_K156_M1	V9HWK1	HEL-S-49	1233.66646083404	2580.88128339628	2069.93850807508	7236.79391168332	3761.09519329814	6204.66987721637	0.0267576347767506	0.34207040117665	-1.54763	5734.18632739928	1784.97520241388	1030.55591361046	31.1286571537596	1961.49541743513	680.122689272685	392.669017733557	34.6736822950124	0.392027472855192	1.5725522783782	Down
V9HWJ0_K462_M1	V9HWJ0	HEL-S-164nA	225.443264606388	384.668863815734	198.099721926167	1647.25303011724	3244.53596051277	1291.73343446074	0.0411517107701733	0.130704118912681	-2.93562	2061.17414169692	1040.12376253853	600.515734292148	50.4626824826273	269.403950116096	100.75424347994	58.1704895951402	37.3989480987643	0.392027472855192	1.38561210546745	Down
V9HW26_K261_M1	V9HW26	HEL-S-123m	736.548949007138	583.179153635024	184.203107581052	1971.40851199405	1054.81091119242	1920.68784842492	0.0278908114343891	0.304014433190159	-1.71779	1648.96909053713	515.180650830259	297.439687438136	31.2425899179496	501.310403407738	285.128657509213	164.619107166621	56.8766687407652	0.392027472855192	1.5545388505116	Down
V9HWD4_K608_M1	V9HWD4	HEL159	20794.5828001232	18142.8187987541	10158.065475852	2515.64557883776	7171.06423713519	7920.68919593941	0.0440044339253683	2.78834295977013	1.47940802029154	5869.13300397079	2928.29179345392	1690.65005521639	49.8930896858662	16365.1556915764	5536.60002071179	3196.55751235324	33.8316367106829	0.392027472855192	1.35650356141601	Up
H0YFD6_K505_M1	H0YFD6	HADHA	1867.81930703036	484.986069726578	781.185915636095	7134.34177533993	9843.37670373376	4364.57828153891	0.0206773016135694	0.146844143699512	-2.76764	7114.0989202042	2739.45530491907	1581.62525772797	38.5074109264766	1044.66376413101	728.095030221775	420.36586169417	69.6965909243947	0.392027472855192	1.6845061372802	Down
Q75WM6_K124_M1	Q75WM6	H1-7	4229.56	3110.21546438986	2477.29334790016	12576.9356307613	8968.18497228295	14848.8886374208	0.00772262545834734	0.269744005625542	-1.89034	12131.3364134884	2965.56704461679	1712.17093150938	24.4455099054008	3272.35527776534	887.312788329273	512.290277197303	27.1154172763053	0.392027472855192	2.11223502761371	Down
Q8TC56_K129_M1	Q8TC56	GARIN3	2875.26610492275	2936.94871571963	2188.17408672548	855.075379276995	1022.61105477089	367.65185198632	0.00347107523885312	3.56311071571243	1.83313731269592	748.446095344735	340.25026447011	196.443581783659	45.4608911164658	2666.79630245595	415.644806489556	239.972640914015	15.5859225583436	0.392027472855192	2.45953597248111	Up
Q14697_K462_M1	Q14697	GANAB	225.443264606388	384.668863815734	198.099721926167	1647.25303011724	3244.53596051277	1291.73343446074	0.0411517107701733	0.130704118912681	-2.93562	2061.17414169692	1040.12376253853	600.515734292148	50.4626824826273	269.403950116096	100.75424347994	58.1704895951402	37.3989480987643	0.392027472855192	1.38561210546745	Down
A0A140VJJ4_K129_M1	A0A140VJJ4	FAM71B	2875.26610492275	2936.94871571963	2188.17408672548	855.075379276995	1022.61105477089	367.65185198632	0.00347107523885312	3.56311071571243	1.83313731269592	748.446095344735	340.25026447011	196.443581783659	45.4608911164658	2666.79630245595	415.644806489556	239.972640914015	15.5859225583436	0.392027472855192	2.45953597248111	Up
Q76MU0_K124_M1	Q76MU0	EMS1	5105.51393417205	2075.34370568246	4632.73496732142	460.150135276796	1089.94287003492	461.256067940769	0.0275708118562063	5.87346709940934	2.55421237565329	670.449691084162	363.292170520401	209.746832444437	54.186343188992	3937.86420239198	1630.21990491203	941.207900939246	41.3985810867166	0.392027472855192	1.55955044537485	Up
K9JA46_K58_M1	K9JA46	EL52	1049.77136008944	754.553267309952	1242.27798468776	4641.55058667795	3121.71355225378	2737.83027299152	0.0142245468548584	0.290122390350852	-1.78527	3500.36480397442	1006.76230362871	581.254487010006	28.7616394292848	1015.53420402905	245.658273067779	141.830870084341	24.1900540713596	0.392027472855192	1.84696155984109	Down
Q14247_K124_M1	Q14247	CTTN	5105.51393417205	2075.34370568246	4632.73496732142	460.150135276796	1089.94287003492	461.256067940769	0.0275708118562063	5.87346709940934	2.55421237565329	670.449691084162	363.292170520401	209.746832444437	54.186343188992	3937.86420239198	1630.21990491203	941.207900939246	41.3985810867166	0.392027472855192	1.55955044537485	Up
B7ZAR1_K332_M1	B7ZAR1	CCT5	2354.81	1724.54300521547	1655.81378730419	482.302470195462	1166.61395499185	1146.40730329067	0.0362693781855641	2.05169967200485	1.03681956456115	931.774576159327	389.385358896476	224.811741777379	41.7896526541301	1911.72159228855	385.259768816494	222.429831234136	20.1525039195322	0.392027472855192	1.44045989004662	Up
B4DUR8_K462_M1	B4DUR8	CCT3	1105.35491486037	1478.07982625081	612.429699189059	5393.96798756359	3959.67285977967	8249.51384693198	0.0201940370084482	0.181550664969136	-2.46156	5867.71823142508	2183.80708716042	1260.82160963028	37.2173134603644	1065.28814676675	434.21370896093	250.693401754419	40.7602121809777	0.392027472855192	1.6947768521691	Down
Q8NA61_K156_M1	Q8NA61	CBY2	1783.27420500892	1497.13567830404	1305.36612752391	314.644681167076	896.426994150229	935.636414163384	0.0290935036348164	2.13618984029925	1.09503986307799	715.56936316023	347.763993432221	200.781635222552	48.5996202934627	1528.59200361229	240.501887586726	138.85382953881	15.7335565682919	0.392027472855192	1.53620397494949	Up
P25705_K261_M1	P25705	ATP5F1A	736.548949007138	583.179153635024	184.203107581052	1971.40851199405	1054.81091119242	1920.68784842492	0.0278908114343891	0.304014433190159	-1.71779	1648.96909053713	515.180650830259	297.439687438136	31.2425899179496	501.310403407738	285.128657509213	164.619107166621	56.8766687407652	0.392027472855192	1.5545388505116	Down
C9JIF9_K103_M1	C9JIF9	APEH	21524.7130014801	10650.8942630477	5009.94522278224	45174.5004559141	32367.5703114491	59560.5483541981	0.0225826852465344	0.271224231349947	-1.88244	45700.8730405204	13604.1285932516	7854.34730540411	29.767765226694	12395.1841624367	8394.42071473143	4846.52105934116	67.7232431944862	0.392027472855192	1.64622441854854	Down
A0A384MQY7_K40_M1	A0A384MQY7	AKAP4	29601.1331193005	20339.1619100273	18157.6042748481	6397.32930220356	4693.52755150126	8019.66279666681	0.0109077974261492	3.56337245402176	1.83324328602163	6370.17321679054	1663.2339002721	960.268540047408	26.1097123055954	22699.2997680586	6075.87657339565	3507.90897521292	26.7668017757329	0.392027472855192	1.96226293614318	Up
O75969_K608_M1	O75969	AKAP3	20794.5828001232	18142.8187987541	10158.065475852	2515.64557883776	7171.06423713519	7920.68919593941	0.0440044339253683	2.78834295977013	1.47940802029154	5869.13300397079	2928.29179345392	1690.65005521639	49.8930896858662	16365.1556915764	5536.60002071179	3196.55751235324	33.8316367106829	0.392027472855192	1.35650356141601	Up
B7Z3Z9_K185_M1	B7Z3Z9	ACSL1	598.343058412143	737.730835309044	254.693123334019	1569.91763678571	3482.50954277463	2562.38904646963	0.024468962848932	0.208904190178279	-2.25909	2538.27207534332	956.524004369892	552.249391409296	37.6840612817487	530.255672351735	248.612704628949	143.536611941485	46.8854399098321	0.392027472855192	1.61138443843455	Down
A0A140VK96_K124_M1	A0A140VK96	NA	4229.56	3110.21546438986	2477.29334790016	12576.9356307613	8968.18497228295	14848.8886374208	0.00772262545834734	0.269744005625542	-1.89034	12131.3364134884	2965.56704461679	1712.17093150938	24.4455099054008	3272.35527776534	887.312788329273	512.290277197303	27.1154172763053	0.392027472855192	2.11223502761371	Down
A8K8U8_K40_M1	A8K8U8	NA	29601.1331193005	20339.1619100273	18157.6042748481	6397.32930220356	4693.52755150126	8019.66279666681	0.0109077974261492	3.56337245402176	1.83324328602163	6370.17321679054	1663.2339002721	960.268540047408	26.1097123055954	22699.2997680586	6075.87657339565	3507.90897521292	26.7668017757329	0.392027472855192	1.96226293614318	Up
B3KW19_K337_M1	B3KW19	NA	2456.70705013652	1544.80914445431	2336.42237871432	770.45796394571	557.369139936244	924.940271747434	0.0111500218369498	2.81340126009878	1.49231533106366	750.922458543129	184.562621388353	106.557279140909	24.5781197896817	2112.64619110172	495.425356843716	286.033963137086	23.4504650580114	0.392027472855192	1.95272428206358	Up
Q53GS2_K572_M1	Q53GS2	NA	2456.70705013652	1544.80914445431	2336.42237871432	770.45796394571	557.369139936244	924.940271747434	0.0111500218369498	2.81340126009878	1.49231533106366	750.922458543129	184.562621388353	106.557279140909	24.5781197896817	2112.64619110172	495.425356843716	286.033963137086	23.4504650580114	0.392027472855192	1.95272428206358	Up
B3KXY9_K325_M1	B3KXY9	NA	1941.0001912393	1787.34099092274	2266.51171955875	4401.96461170005	6482.65917682651	7853.35887004305	0.013781519557008	0.319930539533246	-1.64417	6245.9942195232	1737.82574159272	1003.33415971322	27.8230443467394	1998.2843005736	244.667629003223	141.258921466998	12.2438848632796	0.392027472855192	1.86070289426876	Down
B3KQ57_K123_M1	B3KQ57	NA	4266.77107339391	2430.26661757714	2356.64398980062	10927.2386324753	22414.0632823292	22764.5247165261	0.0163710916360391	0.161367940272284	-2.63157	18701.9422104435	6735.37063554552	3888.66804952411	36.0142842906677	3017.89389359056	1082.18562663961	624.800162853522	35.8589686979376	0.392027472855192	1.78592236055743	Down
A0A140VKE7_K388_M1	A0A140VKE7	NA	468.973567011074	792.33957294423	263.317290449234	1271.92608371985	1905.23076722815	2315.38190232073	0.0177454164444052	0.277582097986509	-1.84901	1830.84625108958	525.69	303.507168242578	28.7129427468118	508.210143468179	266.684786861023	153.97053348299	52.4752979232343	0.392027472855192	1.75091380429695	Down
B3KX11_K484_M1	B3KX11	NA	1105.35491486037	1478.07982625081	612.429699189059	5393.96798756359	3959.67285977967	8249.51384693198	0.0201940370084482	0.181550664969136	-2.46156	5867.71823142508	2183.80708716042	1260.82160963028	37.2173134603644	1065.28814676675	434.21370896093	250.693401754419	40.7602121809777	0.392027472855192	1.6947768521691	Down
Q2TU64_K507_M1	Q2TU64	NA	1105.35491486037	1478.07982625081	612.429699189059	5393.96798756359	3959.67285977967	8249.51384693198	0.0201940370084482	0.181550664969136	-2.46156	5867.71823142508	2183.80708716042	1260.82160963028	37.2173134603644	1065.28814676675	434.21370896093	250.693401754419	40.7602121809777	0.392027472855192	1.6947768521691	Down
Q59H77_K539_M1	Q59H77	NA	1105.35491486037	1478.07982625081	612.429699189059	5393.96798756359	3959.67285977967	8249.51384693198	0.0201940370084482	0.181550664969136	-2.46156	5867.71823142508	2183.80708716042	1260.82160963028	37.2173134603644	1065.28814676675	434.21370896093	250.693401754419	40.7602121809777	0.392027472855192	1.6947768521691	Down
A0A140VJR3_K75_M1	A0A140VJR3	NA	1436.1823153927	1345.43817434554	1679.43092579115	12894.2778139963	5810.80180175307	13648.178172591	0.0204480211616896	0.137885694377803	-2.85846	10784.4192627801	4323.74194698842	2496.31357700024	40.0924875195718	1487.0171385098	172.701835356669	99.7094511327155	11.6139774642908	0.392027472855192	1.68934871406941	Down
E9KL44_K505_M1	E9KL44	NA	1867.81930703036	484.986069726578	781.185915636095	7134.34177533993	9843.37670373376	4364.57828153891	0.0206773016135694	0.146844143699512	-2.76764	7114.0989202042	2739.45530491907	1581.62525772797	38.5074109264766	1044.66376413101	728.095030221775	420.36586169417	69.6965909243947	0.392027472855192	1.6845061372802	Down
B3KPS3_K25_M1	B3KPS3	NA	9458.20869427587	4059.46124553278	7689.82196825879	18308.7816224035	18169.7019902479	12403.9577037361	0.0213468917574653	0.433846823868794	-1.20474	16294.1471054625	3369.72045902897	1945.50901411417	20.6805574861866	7069.16396935581	2752.36821074674	1589.0805273836	38.9348474965074	0.392027472855192	1.67066535206064	Down
A8K9T3_K356_M1	A8K9T3	NA	598.343058412143	737.730835309044	254.693123334019	1569.91763678571	3482.50954277463	2562.38904646963	0.024468962848932	0.208904190178279	-2.25909	2538.27207534332	956.524004369892	552.249391409296	37.6840612817487	530.255672351735	248.612704628949	143.536611941485	46.8854399098321	0.392027472855192	1.61138443843455	Down
B4E0R0_K322_M1	B4E0R0	NA	598.343058412143	737.730835309044	254.693123334019	1569.91763678571	3482.50954277463	2562.38904646963	0.024468962848932	0.208904190178279	-2.25909	2538.27207534332	956.524004369892	552.249391409296	37.6840612817487	530.255672351735	248.612704628949	143.536611941485	46.8854399098321	0.392027472855192	1.61138443843455	Down
A8K8U8_K502_M1	A8K8U8	NA	20079.2008215372	24972.3855553554	35664.7256978682	3795.68173768988	8421.63392131489	12996.174715376	0.0253052086537621	3.20131448983263	1.67866441091516	8404.49679146026	4600.27042890172	2655.96737047149	54.7358222990343	26905.4373582536	7970.54975344857	4601.79904574284	29.6243084522969	0.392027472855192	1.59679007737104	Up
A4UCT0_K6_M1	A4UCT0	NA	279056.608581794	197579.48505821	408914.457513945	77459.5643627121	104985.982569357	37489.6294014311	0.0264021947839281	4.02641617369628	2.00949629811548	73311.7254445001	33938.8103579209	19594.5812961213	46.2938365618116	295183.517051316	106586.469724374	61537.7269873391	36.108543860816	0.392027472855192	1.57835996923133	Up
Q53HE2_K156_M1	Q53HE2	NA	1233.66646083404	2580.88128339628	2069.93850807508	7236.79391168332	3761.09519329814	6204.66987721637	0.0267576347767506	0.34207040117665	-1.54763	5734.18632739928	1784.97520241388	1030.55591361046	31.1286571537596	1961.49541743513	680.122689272685	392.669017733557	34.6736822950124	0.392027472855192	1.5725522783782	Down
A0A384MDY8_K124_M1	A0A384MDY8	NA	5105.51393417205	2075.34370568246	4632.73496732142	460.150135276796	1089.94287003492	461.256067940769	0.0275708118562063	5.87346709940934	2.55421237565329	670.449691084162	363.292170520401	209.746832444437	54.186343188992	3937.86420239198	1630.21990491203	941.207900939246	41.3985810867166	0.392027472855192	1.55955044537485	Up
Q53HG7_K124_M1	Q53HG7	NA	5105.51393417205	2075.34370568246	4632.73496732142	460.150135276796	1089.94287003492	461.256067940769	0.0275708118562063	5.87346709940934	2.55421237565329	670.449691084162	363.292170520401	209.746832444437	54.186343188992	3937.86420239198	1630.21990491203	941.207900939246	41.3985810867166	0.392027472855192	1.55955044537485	Up
A0A140VJV5_K156_M1	A0A140VJV5	NA	1783.27420500892	1497.13567830404	1305.36612752391	314.644681167076	896.426994150229	935.636414163384	0.0290935036348164	2.13618984029925	1.09503986307799	715.56936316023	347.763993432221	200.781635222552	48.5996202934627	1528.59200361229	240.501887586726	138.85382953881	15.7335565682919	0.392027472855192	1.53620397494949	Up
A8K486_K155_M1	A8K486	NA	4879.71360076321	11431.5735034296	12768.0056253428	22952.4734254801	15760.7689242089	20865.0323157368	0.0349546801586513	0.488085512593918	-1.03479	19859.4248884753	3699.80920207026	2136.08583876552	18.6299916681742	9693.09757651187	4221.73088645118	2437.41746373874	43.5539914163373	0.392027472855192	1.45649466738616	Down
B4DDU6_K332_M1	B4DDU6	NA	2354.81	1724.54300521547	1655.81378730419	482.302470195462	1166.61395499185	1146.40730329067	0.0362693781855641	2.05169967200485	1.03681956456115	931.774576159327	389.385358896476	224.811741777379	41.7896526541301	1911.72159228855	385.259768816494	222.429831234136	20.1525039195322	0.392027472855192	1.44045989004662	Up
B4DE30_K295_M1	B4DE30	NA	2354.81	1724.54300521547	1655.81378730419	482.302470195462	1166.61395499185	1146.40730329067	0.0362693781855641	2.05169967200485	1.03681956456115	931.774576159327	389.385358896476	224.811741777379	41.7896526541301	1911.72159228855	385.259768816494	222.429831234136	20.1525039195322	0.392027472855192	1.44045989004662	Up
B4DXI1_K343_M1	B4DXI1	NA	2354.81	1724.54300521547	1655.81378730419	482.302470195462	1166.61395499185	1146.40730329067	0.0362693781855641	2.05169967200485	1.03681956456115	931.774576159327	389.385358896476	224.811741777379	41.7896526541301	1911.72159228855	385.259768816494	222.429831234136	20.1525039195322	0.392027472855192	1.44045989004662	Up
B4DZT5_K336_M1	B4DZT5	NA	2354.81	1724.54300521547	1655.81378730419	482.302470195462	1166.61395499185	1146.40730329067	0.0362693781855641	2.05169967200485	1.03681956456115	931.774576159327	389.385358896476	224.811741777379	41.7896526541301	1911.72159228855	385.259768816494	222.429831234136	20.1525039195322	0.392027472855192	1.44045989004662	Up
Q9BU08_K368_M1	Q9BU08	NA	2354.81	1724.54300521547	1655.81378730419	482.302470195462	1166.61395499185	1146.40730329067	0.0362693781855641	2.05169967200485	1.03681956456115	931.774576159327	389.385358896476	224.811741777379	41.7896526541301	1911.72159228855	385.259768816494	222.429831234136	20.1525039195322	0.392027472855192	1.44045989004662	Up
A0A384MDY8_K235_M1	A0A384MDY8	NA	5744.5860661208	2546.60546410948	3310.91194205838	855.973454808369	1048.58787835937	780.537622264359	0.0372126332588694	4.32092212051142	2.11133922829758	895.032985144033	138.227964358455	79.8059524318878	15.4438961080535	3867.36782409622	1670.03064169525	964.192640537677	43.1826171612091	0.392027472855192	1.42930959712888	Up
Q53HG7_K235_M1	Q53HG7	NA	5744.5860661208	2546.60546410948	3310.91194205838	855.973454808369	1048.58787835937	780.537622264359	0.0372126332588694	4.32092212051142	2.11133922829758	895.032985144033	138.227964358455	79.8059524318878	15.4438961080535	3867.36782409622	1670.03064169525	964.192640537677	43.1826171612091	0.392027472855192	1.42930959712888	Up
B4DJ30_K513_M1	B4DJ30	NA	225.443264606388	384.668863815734	198.099721926167	1647.25303011724	3244.53596051277	1291.73343446074	0.0411517107701733	0.130704118912681	-2.93562	2061.17414169692	1040.12376253853	600.515734292148	50.4626824826273	269.403950116096	100.75424347994	58.1704895951402	37.3989480987643	0.392027472855192	1.38561210546745	Down
B2RBR9_K191_M1	B2RBR9	NA	71150.7452270127	74120.177743466	56549.531209517	207511.170159387	101412.538847427	161118.221066676	0.0456053671304486	0.42936691658219	-1.21972	156680.64335783	53188.3348442996	30708.2994401044	33.9469724558299	67273.4847266652	9405.14575357073	5430.06343259173	13.9804646537699	0.392027472855192	1.34098404378351	Down
Q71RB0_K155_M1	Q71RB0	NA	292.161987053754	516.976785051866	185.893725342273	1805.15112820722	773.505208994981	1096.37093318117	0.0491963637946915	0.270755133020848	-1.88494	1225.00909012779	527.715981588377	304.676964025717	43.0785359750536	331.677499149298	169.04172525976	97.5962855830014	50.9656897719401	0.392027472855192	1.30806699565255	Down
A0A140VJT8_K89_M1	A0A140VJT8	NA	459.707746936284	512.411688977742	381.17627691924	1805.93400313179	1288.91673402184	1790.18055325012	0.00248981407703839	0.277029077683025	-1.85189	1628.34376346792	294.05794332875	169.774432738202	18.0587140090425	451.098570944422	66.0399256358253	38.1281688431066	14.6397993453102	0.392027472855192	2.60383308195285	Down
A8K5W7_K169_M1	A8K5W7	NA	1439.53818284099	1389.95584098814	1648.95415334844	348.974864760496	845.398086446078	648.656665685679	0.0059517988956792	2.42993825825176	1.28091965718676	614.343205630751	249.984127321874	144.328403202418	40.6912821743041	1492.81605905919	137.473381140177	79.370293607689	9.20899666813712	0.392027472855192	2.22535175151667	Up
A0A1L1UHR1_K20_M1	A0A1L1UHR1	NA	2702.00674372755	3649.76573762273	3062.21726291548	11412.9105682108	8900.17875476574	7316.11164418231	0.00770948969559731	0.340726094665408	-1.55332	9209.73365571962	2065.86750144066	1192.72915806686	22.4313490342652	3137.99658142192	478.402191113582	276.205633820333	15.2454656562055	0.392027472855192	2.11297436769753	Down
