# Supplementary material for: Alterations in the protein lactylation landscape of sperm from patients with varicocele-associated asthenozoospermia
Source: Front Endocrinol (Lausanne). 2026 Jun 23;17:1791920. doi: 10.3389/fendo.2026.1791920 (PMC13337366; doi:10.3389/fendo.2026.1791920)
Supplement: Supplementary file 7 [file Table7.xlsx]

## Sheet: PPI
String_protein1	String_protein2	Symbol1	Symbol2	Combined_score
AKAP3	TPI1	9606.ENSP00000228850	9606.ENSP00000229270	436
AKAP3	AKAP4	9606.ENSP00000228850	9606.ENSP00000351327	495
AKAP3	TEKT3	9606.ENSP00000228850	9606.ENSP00000379263	467
TPI1	HSP90AA1	9606.ENSP00000229270	9606.ENSP00000335153	700
TPI1	RAN	9606.ENSP00000229270	9606.ENSP00000446215	463
TPI1	CCT5	9606.ENSP00000229270	9606.ENSP00000280326	500
TPI1	ACSL1	9606.ENSP00000229270	9606.ENSP00000422607	531
TPI1	HADHA	9606.ENSP00000229270	9606.ENSP00000370023	411
TPI1	HSPD1	9606.ENSP00000229270	9606.ENSP00000340019	662
TPI1	PPIA	9606.ENSP00000229270	9606.ENSP00000419425	636
TPI1	HK1	9606.ENSP00000229270	9606.ENSP00000494664	784
TPI1	RPS3	9606.ENSP00000229270	9606.ENSP00000278572	617
TPI1	TUBA1B	9606.ENSP00000229270	9606.ENSP00000336799	454
TPI1	AKAP3	9606.ENSP00000229270	9606.ENSP00000228850	436
TPI1	ATP5F1A	9606.ENSP00000229270	9606.ENSP00000381736	681
TPI1	VDAC1	9606.ENSP00000229270	9606.ENSP00000378487	561
TPI1	TCP1	9606.ENSP00000229270	9606.ENSP00000317334	489
TPI1	CCT3	9606.ENSP00000229270	9606.ENSP00000295688	480
TPI1	PGK2	9606.ENSP00000229270	9606.ENSP00000305995	998
RAB2A	VDAC1	9606.ENSP00000262646	9606.ENSP00000378487	524
TUBB4A	CCT5	9606.ENSP00000264071	9606.ENSP00000280326	613
TUBB4A	TUBA1A	9606.ENSP00000264071	9606.ENSP00000439020	979
TUBB4A	HSP90AA1	9606.ENSP00000264071	9606.ENSP00000335153	580
TUBB4A	CCT3	9606.ENSP00000264071	9606.ENSP00000295688	630
TUBB4A	TCP1	9606.ENSP00000264071	9606.ENSP00000317334	730
TUBB4A	TUBB4B	9606.ENSP00000264071	9606.ENSP00000341289	883
TUBB4A	TUBA1B	9606.ENSP00000264071	9606.ENSP00000336799	977
SLC27A2	ACSL1	9606.ENSP00000267842	9606.ENSP00000422607	894
RPS3	KPNB1	9606.ENSP00000278572	9606.ENSP00000290158	644
RPS3	CCT5	9606.ENSP00000278572	9606.ENSP00000280326	771
RPS3	IARS2	9606.ENSP00000278572	9606.ENSP00000355889	495
RPS3	HSP90AA1	9606.ENSP00000278572	9606.ENSP00000335153	856
RPS3	TPI1	9606.ENSP00000278572	9606.ENSP00000229270	617
RPS3	RAN	9606.ENSP00000278572	9606.ENSP00000446215	692
RPS3	HSPA2	9606.ENSP00000278572	9606.ENSP00000378199	452
RPS3	ATP5F1A	9606.ENSP00000278572	9606.ENSP00000381736	982
RPS3	PGK2	9606.ENSP00000278572	9606.ENSP00000305995	406
RPS3	TCP1	9606.ENSP00000278572	9606.ENSP00000317334	726
RPS3	CCT3	9606.ENSP00000278572	9606.ENSP00000295688	670
RPS3	HSPA4L	9606.ENSP00000278572	9606.ENSP00000296464	400
RPS3	PPIA	9606.ENSP00000278572	9606.ENSP00000419425	554
CCT5	TUBA1B	9606.ENSP00000280326	9606.ENSP00000336799	800
CCT5	TUBB4B	9606.ENSP00000280326	9606.ENSP00000341289	722
CCT5	TUBB4A	9606.ENSP00000280326	9606.ENSP00000264071	613
CCT5	RPS3	9606.ENSP00000280326	9606.ENSP00000278572	771
CCT5	HSPA2	9606.ENSP00000280326	9606.ENSP00000378199	637
CCT5	CCT3	9606.ENSP00000280326	9606.ENSP00000295688	999
CCT5	TCP1	9606.ENSP00000280326	9606.ENSP00000317334	999
CCT5	ATP5F1A	9606.ENSP00000280326	9606.ENSP00000381736	453
CCT5	VDAC1	9606.ENSP00000280326	9606.ENSP00000378487	680
CCT5	HSPA4L	9606.ENSP00000280326	9606.ENSP00000296464	517
CCT5	KPNB1	9606.ENSP00000280326	9606.ENSP00000290158	732
CCT5	TUBA1A	9606.ENSP00000280326	9606.ENSP00000439020	731
CCT5	HSPD1	9606.ENSP00000280326	9606.ENSP00000340019	588
CCT5	HSP90AA1	9606.ENSP00000280326	9606.ENSP00000335153	868
CCT5	TPI1	9606.ENSP00000280326	9606.ENSP00000229270	500
CCT5	RAN	9606.ENSP00000280326	9606.ENSP00000446215	825
KPNB1	HSP90AA1	9606.ENSP00000290158	9606.ENSP00000335153	658
KPNB1	RAN	9606.ENSP00000290158	9606.ENSP00000446215	999
KPNB1	CCT5	9606.ENSP00000290158	9606.ENSP00000280326	732
KPNB1	TUBA1A	9606.ENSP00000290158	9606.ENSP00000439020	507
KPNB1	STAT1	9606.ENSP00000290158	9606.ENSP00000354394	636
KPNB1	RPS3	9606.ENSP00000290158	9606.ENSP00000278572	644
KPNB1	TCP1	9606.ENSP00000290158	9606.ENSP00000317334	578
KPNB1	CCT3	9606.ENSP00000290158	9606.ENSP00000295688	596
CCT3	HSPA4L	9606.ENSP00000295688	9606.ENSP00000296464	560
CCT3	TUBB4A	9606.ENSP00000295688	9606.ENSP00000264071	630
CCT3	HSPA2	9606.ENSP00000295688	9606.ENSP00000378199	524
CCT3	RPS3	9606.ENSP00000295688	9606.ENSP00000278572	670
CCT3	TUBB4B	9606.ENSP00000295688	9606.ENSP00000341289	777
CCT3	TUBA1B	9606.ENSP00000295688	9606.ENSP00000336799	869
CCT3	ATP5F1A	9606.ENSP00000295688	9606.ENSP00000381736	429
CCT3	GANAB	9606.ENSP00000295688	9606.ENSP00000340466	455
CCT3	TCP1	9606.ENSP00000295688	9606.ENSP00000317334	999
CCT3	HSP90AA1	9606.ENSP00000295688	9606.ENSP00000335153	767
CCT3	RAN	9606.ENSP00000295688	9606.ENSP00000446215	550
CCT3	TPI1	9606.ENSP00000295688	9606.ENSP00000229270	480
CCT3	CCT5	9606.ENSP00000295688	9606.ENSP00000280326	999
CCT3	TUBA1A	9606.ENSP00000295688	9606.ENSP00000439020	772
CCT3	KPNB1	9606.ENSP00000295688	9606.ENSP00000290158	596
CCT3	HSPD1	9606.ENSP00000295688	9606.ENSP00000340019	755
APEH	HSPD1	9606.ENSP00000296456	9606.ENSP00000340019	429
HSPA4L	CCT5	9606.ENSP00000296464	9606.ENSP00000280326	517
HSPA4L	HSPD1	9606.ENSP00000296464	9606.ENSP00000340019	622
HSPA4L	HSP90AA1	9606.ENSP00000296464	9606.ENSP00000335153	835
HSPA4L	RPS3	9606.ENSP00000296464	9606.ENSP00000278572	400
HSPA4L	HSPA2	9606.ENSP00000296464	9606.ENSP00000378199	779
HSPA4L	CCT3	9606.ENSP00000296464	9606.ENSP00000295688	560
HSPA4L	TCP1	9606.ENSP00000296464	9606.ENSP00000317334	518
PGK2	AKAP4	9606.ENSP00000305995	9606.ENSP00000351327	451
PGK2	ATP5F1A	9606.ENSP00000305995	9606.ENSP00000381736	527
PGK2	HK1	9606.ENSP00000305995	9606.ENSP00000494664	544
PGK2	RPS3	9606.ENSP00000305995	9606.ENSP00000278572	406
PGK2	TPI1	9606.ENSP00000305995	9606.ENSP00000229270	998
PGK2	HSP90AA1	9606.ENSP00000305995	9606.ENSP00000335153	453
PGK2	HSPD1	9606.ENSP00000305995	9606.ENSP00000340019	709
CBY2	SAXO1	9606.ENSP00000309189	9606.ENSP00000369907	496
TCP1	TUBA1A	9606.ENSP00000317334	9606.ENSP00000439020	806
TCP1	CCT5	9606.ENSP00000317334	9606.ENSP00000280326	999
TCP1	KPNB1	9606.ENSP00000317334	9606.ENSP00000290158	578
TCP1	HSPD1	9606.ENSP00000317334	9606.ENSP00000340019	958
TCP1	HSP90AA1	9606.ENSP00000317334	9606.ENSP00000335153	906
TCP1	RAN	9606.ENSP00000317334	9606.ENSP00000446215	741
TCP1	TPI1	9606.ENSP00000317334	9606.ENSP00000229270	489
TCP1	TUBB4B	9606.ENSP00000317334	9606.ENSP00000341289	784
TCP1	TUBA1B	9606.ENSP00000317334	9606.ENSP00000336799	856
TCP1	TUBB4A	9606.ENSP00000317334	9606.ENSP00000264071	730
TCP1	HSPA2	9606.ENSP00000317334	9606.ENSP00000378199	516
TCP1	RPS3	9606.ENSP00000317334	9606.ENSP00000278572	726
TCP1	CCT3	9606.ENSP00000317334	9606.ENSP00000295688	999
TCP1	ATP5F1A	9606.ENSP00000317334	9606.ENSP00000381736	454
TCP1	VDAC1	9606.ENSP00000317334	9606.ENSP00000378487	448
TCP1	PPIA	9606.ENSP00000317334	9606.ENSP00000419425	527
TCP1	HSPA4L	9606.ENSP00000317334	9606.ENSP00000296464	518
HSP90AA1	HSPD1	9606.ENSP00000335153	9606.ENSP00000340019	963
HSP90AA1	TUBA1A	9606.ENSP00000335153	9606.ENSP00000439020	744
HSP90AA1	CCT5	9606.ENSP00000335153	9606.ENSP00000280326	868
HSP90AA1	KPNB1	9606.ENSP00000335153	9606.ENSP00000290158	658
HSP90AA1	STAT1	9606.ENSP00000335153	9606.ENSP00000354394	868
HSP90AA1	RAN	9606.ENSP00000335153	9606.ENSP00000446215	532
HSP90AA1	TPI1	9606.ENSP00000335153	9606.ENSP00000229270	700
HSP90AA1	PGK2	9606.ENSP00000335153	9606.ENSP00000305995	453
HSP90AA1	CTTN	9606.ENSP00000335153	9606.ENSP00000365745	524
HSP90AA1	TCP1	9606.ENSP00000335153	9606.ENSP00000317334	906
HSP90AA1	CCT3	9606.ENSP00000335153	9606.ENSP00000295688	767
HSP90AA1	VDAC1	9606.ENSP00000335153	9606.ENSP00000378487	790
HSP90AA1	ATP5F1A	9606.ENSP00000335153	9606.ENSP00000381736	645
HSP90AA1	TUBB4B	9606.ENSP00000335153	9606.ENSP00000341289	691
HSP90AA1	TUBA1B	9606.ENSP00000335153	9606.ENSP00000336799	475
HSP90AA1	RPS3	9606.ENSP00000335153	9606.ENSP00000278572	856
HSP90AA1	HSPA2	9606.ENSP00000335153	9606.ENSP00000378199	896
HSP90AA1	TUBB4A	9606.ENSP00000335153	9606.ENSP00000264071	580
HSP90AA1	PPIA	9606.ENSP00000335153	9606.ENSP00000419425	733
HSP90AA1	HSPA4L	9606.ENSP00000335153	9606.ENSP00000296464	835
TUBA1B	TUBA1A	9606.ENSP00000336799	9606.ENSP00000439020	966
TUBA1B	CCT5	9606.ENSP00000336799	9606.ENSP00000280326	800
TUBA1B	HSP90AA1	9606.ENSP00000336799	9606.ENSP00000335153	475
TUBA1B	TPI1	9606.ENSP00000336799	9606.ENSP00000229270	454
TUBA1B	TUBB4B	9606.ENSP00000336799	9606.ENSP00000341289	996
TUBA1B	TUBB4A	9606.ENSP00000336799	9606.ENSP00000264071	977
TUBA1B	CCT3	9606.ENSP00000336799	9606.ENSP00000295688	869
TUBA1B	TCP1	9606.ENSP00000336799	9606.ENSP00000317334	856
TUBA1B	VDAC1	9606.ENSP00000336799	9606.ENSP00000378487	646
TUBA1B	PPIA	9606.ENSP00000336799	9606.ENSP00000419425	666
HSPD1	CCT5	9606.ENSP00000340019	9606.ENSP00000280326	588
HSPD1	TUBA1A	9606.ENSP00000340019	9606.ENSP00000439020	404
HSPD1	IARS2	9606.ENSP00000340019	9606.ENSP00000355889	536
HSPD1	HSP90AA1	9606.ENSP00000340019	9606.ENSP00000335153	963
HSPD1	RAN	9606.ENSP00000340019	9606.ENSP00000446215	476
HSPD1	TPI1	9606.ENSP00000340019	9606.ENSP00000229270	662
HSPD1	APEH	9606.ENSP00000340019	9606.ENSP00000296456	429
HSPD1	HSPA2	9606.ENSP00000340019	9606.ENSP00000378199	591
HSPD1	CCT3	9606.ENSP00000340019	9606.ENSP00000295688	755
HSPD1	TCP1	9606.ENSP00000340019	9606.ENSP00000317334	958
HSPD1	PGK2	9606.ENSP00000340019	9606.ENSP00000305995	709
HSPD1	ATP5F1A	9606.ENSP00000340019	9606.ENSP00000381736	823
HSPD1	VDAC1	9606.ENSP00000340019	9606.ENSP00000378487	898
HSPD1	PPIA	9606.ENSP00000340019	9606.ENSP00000419425	709
HSPD1	HSPA4L	9606.ENSP00000340019	9606.ENSP00000296464	622
GANAB	TUBA1A	9606.ENSP00000340466	9606.ENSP00000439020	440
GANAB	CCT3	9606.ENSP00000340466	9606.ENSP00000295688	455
TUBB4B	HSP90AA1	9606.ENSP00000341289	9606.ENSP00000335153	691
TUBB4B	TUBA1A	9606.ENSP00000341289	9606.ENSP00000439020	999
TUBB4B	CCT5	9606.ENSP00000341289	9606.ENSP00000280326	722
TUBB4B	TEKT3	9606.ENSP00000341289	9606.ENSP00000379263	876
TUBB4B	TUBB4A	9606.ENSP00000341289	9606.ENSP00000264071	883
TUBB4B	TUBA1B	9606.ENSP00000341289	9606.ENSP00000336799	996
TUBB4B	TCP1	9606.ENSP00000341289	9606.ENSP00000317334	784
TUBB4B	CCT3	9606.ENSP00000341289	9606.ENSP00000295688	777
AKAP4	PGK2	9606.ENSP00000351327	9606.ENSP00000305995	451
AKAP4	SEMG2	9606.ENSP00000351327	9606.ENSP00000361855	578
AKAP4	AKAP3	9606.ENSP00000351327	9606.ENSP00000228850	495
AKAP4	ODF2	9606.ENSP00000351327	9606.ENSP00000403453	460
STAT1	KPNB1	9606.ENSP00000354394	9606.ENSP00000290158	636
STAT1	HSP90AA1	9606.ENSP00000354394	9606.ENSP00000335153	868
IARS2	HSPD1	9606.ENSP00000355889	9606.ENSP00000340019	536
IARS2	RPS3	9606.ENSP00000355889	9606.ENSP00000278572	495
IARS2	ATP5F1A	9606.ENSP00000355889	9606.ENSP00000381736	491
SEMG2	AKAP4	9606.ENSP00000361855	9606.ENSP00000351327	578
SEMG2	SEMG1	9606.ENSP00000361855	9606.ENSP00000361867	851
SEMG1	SEMG2	9606.ENSP00000361867	9606.ENSP00000361855	851
CTTN	HSP90AA1	9606.ENSP00000365745	9606.ENSP00000335153	524
SAXO1	TEKT3	9606.ENSP00000369907	9606.ENSP00000379263	468
SAXO1	CBY2	9606.ENSP00000369907	9606.ENSP00000309189	496
HADHA	TPI1	9606.ENSP00000370023	9606.ENSP00000229270	411
HADHA	ACSL1	9606.ENSP00000370023	9606.ENSP00000422607	764
HADHA	ATP5F1A	9606.ENSP00000370023	9606.ENSP00000381736	584
HADHA	VDAC1	9606.ENSP00000370023	9606.ENSP00000378487	519
HSPA2	CCT5	9606.ENSP00000378199	9606.ENSP00000280326	637
HSPA2	HSPD1	9606.ENSP00000378199	9606.ENSP00000340019	591
HSPA2	HSP90AA1	9606.ENSP00000378199	9606.ENSP00000335153	896
HSPA2	RPS3	9606.ENSP00000378199	9606.ENSP00000278572	452
HSPA2	CCT3	9606.ENSP00000378199	9606.ENSP00000295688	524
HSPA2	TCP1	9606.ENSP00000378199	9606.ENSP00000317334	516
HSPA2	ATP5F1A	9606.ENSP00000378199	9606.ENSP00000381736	409
HSPA2	PPIA	9606.ENSP00000378199	9606.ENSP00000419425	446
HSPA2	HSPA4L	9606.ENSP00000378199	9606.ENSP00000296464	779
VDAC1	HADHA	9606.ENSP00000378487	9606.ENSP00000370023	519
VDAC1	CCT5	9606.ENSP00000378487	9606.ENSP00000280326	680
VDAC1	TUBA1A	9606.ENSP00000378487	9606.ENSP00000439020	582
VDAC1	HSPD1	9606.ENSP00000378487	9606.ENSP00000340019	898
VDAC1	HSP90AA1	9606.ENSP00000378487	9606.ENSP00000335153	790
VDAC1	RAB2A	9606.ENSP00000378487	9606.ENSP00000262646	524
VDAC1	TPI1	9606.ENSP00000378487	9606.ENSP00000229270	561
VDAC1	TUBA1B	9606.ENSP00000378487	9606.ENSP00000336799	646
VDAC1	HK1	9606.ENSP00000378487	9606.ENSP00000494664	998
VDAC1	TCP1	9606.ENSP00000378487	9606.ENSP00000317334	448
VDAC1	ATP5F1A	9606.ENSP00000378487	9606.ENSP00000381736	889
VDAC1	PPIA	9606.ENSP00000378487	9606.ENSP00000419425	418
TEKT3	SAXO1	9606.ENSP00000379263	9606.ENSP00000369907	468
TEKT3	TUBA1A	9606.ENSP00000379263	9606.ENSP00000439020	835
TEKT3	ODF2	9606.ENSP00000379263	9606.ENSP00000403453	414
TEKT3	TUBB4B	9606.ENSP00000379263	9606.ENSP00000341289	876
TEKT3	AKAP3	9606.ENSP00000379263	9606.ENSP00000228850	467
ATP5F1A	HSPA2	9606.ENSP00000381736	9606.ENSP00000378199	409
ATP5F1A	RPS3	9606.ENSP00000381736	9606.ENSP00000278572	982
ATP5F1A	PGK2	9606.ENSP00000381736	9606.ENSP00000305995	527
ATP5F1A	CCT3	9606.ENSP00000381736	9606.ENSP00000295688	429
ATP5F1A	TCP1	9606.ENSP00000381736	9606.ENSP00000317334	454
ATP5F1A	VDAC1	9606.ENSP00000381736	9606.ENSP00000378487	889
ATP5F1A	HADHA	9606.ENSP00000381736	9606.ENSP00000370023	584
ATP5F1A	CCT5	9606.ENSP00000381736	9606.ENSP00000280326	453
ATP5F1A	HSPD1	9606.ENSP00000381736	9606.ENSP00000340019	823
ATP5F1A	IARS2	9606.ENSP00000381736	9606.ENSP00000355889	491
ATP5F1A	HSP90AA1	9606.ENSP00000381736	9606.ENSP00000335153	645
ATP5F1A	TPI1	9606.ENSP00000381736	9606.ENSP00000229270	681
ODF2	TEKT3	9606.ENSP00000403453	9606.ENSP00000379263	414
ODF2	AKAP4	9606.ENSP00000403453	9606.ENSP00000351327	460
PPIA	TUBA1B	9606.ENSP00000419425	9606.ENSP00000336799	666
PPIA	HSPA2	9606.ENSP00000419425	9606.ENSP00000378199	446
PPIA	RPS3	9606.ENSP00000419425	9606.ENSP00000278572	554
PPIA	TCP1	9606.ENSP00000419425	9606.ENSP00000317334	527
PPIA	VDAC1	9606.ENSP00000419425	9606.ENSP00000378487	418
PPIA	HSPD1	9606.ENSP00000419425	9606.ENSP00000340019	709
PPIA	HSP90AA1	9606.ENSP00000419425	9606.ENSP00000335153	733
PPIA	RAN	9606.ENSP00000419425	9606.ENSP00000446215	773
PPIA	TPI1	9606.ENSP00000419425	9606.ENSP00000229270	636
ACSL1	HADHA	9606.ENSP00000422607	9606.ENSP00000370023	764
ACSL1	SLC27A2	9606.ENSP00000422607	9606.ENSP00000267842	894
ACSL1	TPI1	9606.ENSP00000422607	9606.ENSP00000229270	531
TUBA1A	HSP90AA1	9606.ENSP00000439020	9606.ENSP00000335153	744
TUBA1A	KPNB1	9606.ENSP00000439020	9606.ENSP00000290158	507
TUBA1A	CCT5	9606.ENSP00000439020	9606.ENSP00000280326	731
TUBA1A	HSPD1	9606.ENSP00000439020	9606.ENSP00000340019	404
TUBA1A	TEKT3	9606.ENSP00000439020	9606.ENSP00000379263	835
TUBA1A	TUBB4A	9606.ENSP00000439020	9606.ENSP00000264071	979
TUBA1A	TUBA1B	9606.ENSP00000439020	9606.ENSP00000336799	966
TUBA1A	TUBB4B	9606.ENSP00000439020	9606.ENSP00000341289	999
TUBA1A	GANAB	9606.ENSP00000439020	9606.ENSP00000340466	440
TUBA1A	VDAC1	9606.ENSP00000439020	9606.ENSP00000378487	582
TUBA1A	TCP1	9606.ENSP00000439020	9606.ENSP00000317334	806
TUBA1A	CCT3	9606.ENSP00000439020	9606.ENSP00000295688	772
RAN	CCT3	9606.ENSP00000446215	9606.ENSP00000295688	550
RAN	TCP1	9606.ENSP00000446215	9606.ENSP00000317334	741
RAN	RPS3	9606.ENSP00000446215	9606.ENSP00000278572	692
RAN	PPIA	9606.ENSP00000446215	9606.ENSP00000419425	773
RAN	HSPD1	9606.ENSP00000446215	9606.ENSP00000340019	476
RAN	KPNB1	9606.ENSP00000446215	9606.ENSP00000290158	999
RAN	CCT5	9606.ENSP00000446215	9606.ENSP00000280326	825
RAN	TPI1	9606.ENSP00000446215	9606.ENSP00000229270	463
RAN	HSP90AA1	9606.ENSP00000446215	9606.ENSP00000335153	532
HK1	TPI1	9606.ENSP00000494664	9606.ENSP00000229270	784
HK1	VDAC1	9606.ENSP00000494664	9606.ENSP00000378487	998
HK1	PGK2	9606.ENSP00000494664	9606.ENSP00000305995	544
