# Supplementary material for: Alterations in the protein lactylation landscape of sperm from patients with varicocele-associated asthenozoospermia
Source: Front Endocrinol (Lausanne). 2026 Jun 23;17:1791920. doi: 10.3389/fendo.2026.1791920 (PMC13337366; doi:10.3389/fendo.2026.1791920)
Supplement: Supplementary file 8 [file Table8.xlsx]

## Sheet: Sheet1
IDs	Gene Symbol	window
G3V1R7_K337_M1	SLC27A2	EITGTFKHRKMTL
B3KXY9_K325_M1	HK1	GSLNPGKQLFEKM
B3KXY9_K350_M1	HK1	ILVKMAKEGLLFE
P07205_K361_M1	PGK2	LMDEIVKATSKGC
P07205_K365_M1	PGK2	IVKATSKGCITVI
P07205_K141_M1	PGK2	PSGKKIKAEPDKI
P07205_K216_M1	PGK2	AILGGAKVADKIQ
P07205_K106_M1	PGK2	VGAEVEKACANPA
P07205_K353_M1	PGK2	AFAKGTKALMDEI
P07205_K30_M1	PGK2	DFNVPMKKNQITN
P07205_K75_M1	PGK2	GVPMPDKYSLAPV
P07205_K97_M1	PGK2	KDVLFLKDCVGAE
P07205_K48_M1	PGK2	ASIPSIKYCLDNG
A8K9T3_K419_M1	ACSL1	DRLIFHKVQSSLG
A8K9T3_K207_M1	ACSL1	DKPEKAKLLLEGV
A8K9T3_K356_M1	ACSL1	LLMDDLKVLQPTV
P60174_K160_M1	TPI1	NVKDWSKVVLAYE
P60174_K142_M1	TPI1	EAGITEKVVFEQT
P60174_K175_M1	TPI1	WAIGTGKTATPQQ
P60174_K156_M1	TPI1	VIADNVKDWSKVV
B3KPS3_K335_M1	TUBA1A	PGGDLAKVQRAVC
B3KPS3_K301_M1	TUBA1A	AAIATIKTKRSIQ
B3KPS3_K291_M1	TUBA1A	RGDVVPKDVNAAI
B3KPS3_K61_M1	TUBA1A	EQLITGKEDAANN
B3KPS3_K25_M1	TUBA1A	SETGAGKHVPRAV
B3KPS3_K366_M1	TUBA1A	FDLMYAKRAFVHW
B3KPS3_K359_M1	TUBA1A	WARLDHKFDLMYA
P68363_K370_M1	TUBA1B	PGGDLAKVQRAVC
P68363_K336_M1	TUBA1B	AAIATIKTKRSIQ
P68363_K326_M1	TUBA1B	RGDVVPKDVNAAI
P68363_K96_M1	TUBA1B	EQLITGKEDAANN
P68363_K60_M1	TUBA1B	SETGAGKHVPRAV
P68363_K401_M1	TUBA1B	FDLMYAKRAFVHW
P68363_K394_M1	TUBA1B	WARLDHKFDLMYA
Q8IZ29_K122_M1	TUBB4A	VLDVVRKEAESCD
Q8IZ29_K362_M1	TUBB4A	IPPRGLKMSATFI
Q8IZ29_K58_M1	TUBB4A	NEATGGKYVPRAV
Q8IZ29_K350_M1	TUBB4A	WIPNNVKTAVCDI
Q8IZ29_K216_M1	TUBB4A	ICFRTLKLTTPTY
Q8IZ29_K324_M1	TUBB4A	RGRMSMKEVDEQM
Q8IZ29_K252_M1	TUBB4A	LNADLRKLAVNMV
Q8IZ29_K297_M1	TUBB4A	QQMFDAKNMMAAC
P68371_K252_M1	TUBB4B	LNADLRKLAVNMV
P68371_K297_M1	TUBB4B	QQMFDAKNMMAAC
P68371_K122_M1	TUBB4B	VLDVVRKEAESCD
P68371_K362_M1	TUBB4B	IPPRGLKMSATFI
P68371_K58_M1	TUBB4B	NEATGGKYVPRAV
P68371_K350_M1	TUBB4B	WIPNNVKTAVCDI
P68371_K216_M1	TUBB4B	ICFRTLKLTTPTY
P68371_K324_M1	TUBB4B	RGRMSMKEVDEQM
